# Supplementary material for: Dynamic Characterisation of Fibre-Optic Temperature Sensors for Physiological Monitoring
Source: Sensors (Basel). 2020 Dec 31;21(1):221. doi: 10.3390/s21010221 (PMC7795630; doi:10.3390/s21010221)
Supplement: Supplementary file 1 [file sensors-21-00221-s001.zip]

Archive with 111 entries (90 files):
- Supplementary Data/Absorption data/
- Supplementary Data/Absorption data/Absorption_data_532nm.csv
- Supplementary Data/Absorption data/Notes.txt
- Supplementary Data/Appendix/
- Supplementary Data/Appendix/Conductive dome/
- Supplementary Data/Appendix/Conductive dome/Notes.txt
- Supplementary Data/Appendix/Conductive dome/Tempstep_conductive_dome.csv
- Supplementary Data/Appendix/Conductive dome/Tempstep_conductive_dome_temperatures.csv
- Supplementary Data/Appendix/No fibre/
- Supplementary Data/Appendix/No fibre/Notes.txt
- Supplementary Data/Appendix/No fibre/Tempstep_no_fibre.csv
- Supplementary Data/Appendix/No fibre/Tempstep_no_fibre_temperatures.csv
- Supplementary Data/Appendix/No medium/
- Supplementary Data/Appendix/No medium/Notes.txt
- Supplementary Data/Appendix/No medium/Tempstep_no_medium.csv
- Supplementary Data/Appendix/No medium/Tempstep_no_medium_temperatures.csv
- Supplementary Data/Dynamic characterisation experiment/
- Supplementary Data/Dynamic characterisation experiment/Air/
- Supplementary Data/Dynamic characterisation experiment/Air/Blank dome/
- Supplementary Data/Dynamic characterisation experiment/Air/Blank dome/DCF_Sylg_no1_air.csv
- Supplementary Data/Dynamic characterisation experiment/Air/Blank dome/Notes.txt
- Supplementary Data/Dynamic characterisation experiment/Air/Pigmented domes/
- Supplementary Data/Dynamic characterisation experiment/Air/Pigmented domes/DCF_Sylg_no3_air.csv
- Supplementary Data/Dynamic characterisation experiment/Air/Pigmented domes/DCF_Sylg_no4_air.csv
- Supplementary Data/Dynamic characterisation experiment/Air/Pigmented domes/DCF_Sylg_no5_air.csv
- Supplementary Data/Dynamic characterisation experiment/Air/Pigmented domes/DCF_Sylg_no6_air.csv
- Supplementary Data/Dynamic characterisation experiment/Air/Pigmented domes/Notes.txt
- Supplementary Data/Dynamic characterisation experiment/Air/Pigmented domes/Red dome 1_air.csv
- Supplementary Data/Dynamic characterisation experiment/Air/Pigmented domes/Red dome 2_air.csv
- Supplementary Data/Dynamic characterisation experiment/Air/Pigmented domes/Red dome 3_air.csv
- Supplementary Data/Dynamic characterisation experiment/Air/Pigmented domes/Red dome 4_air.csv
- Supplementary Data/Dynamic characterisation experiment/Air/Pigmented domes/Red dome 6_air.csv
- Supplementary Data/Dynamic characterisation experiment/Sensor properties/
- Supplementary Data/Dynamic characterisation experiment/Sensor properties/Notes.txt
- Supplementary Data/Dynamic characterisation experiment/Sensor properties/Sensor_properties.csv
- Supplementary Data/Dynamic characterisation experiment/Sensor properties/Summary_of_time_constants.csv
- Supplementary Data/Dynamic characterisation experiment/Still water/
- Supplementary Data/Dynamic characterisation experiment/Still water/DCF_Sylg_no3_stillwater.csv
- Supplementary Data/Dynamic characterisation experiment/Still water/DCF_Sylg_no4_stillwater.csv
- Supplementary Data/Dynamic characterisation experiment/Still water/DCF_Sylg_no5_stillwater.csv
- Supplementary Data/Dynamic characterisation experiment/Still water/DCF_Sylg_no6_stillwater.csv
- Supplementary Data/Dynamic characterisation experiment/Still water/Notes.txt
- Supplementary Data/Dynamic characterisation experiment/Still water/Red dome no. 1_stillwater.csv
- Supplementary Data/Dynamic characterisation experiment/Still water/Red dome no. 2_stillwater.csv
- Supplementary Data/Dynamic characterisation experiment/Still water/Red dome no. 3_stillwater.csv
- Supplementary Data/Dynamic characterisation experiment/Still water/Red dome no. 4_stillwater.csv
- Supplementary Data/Dynamic characterisation experiment/Still water/Red dome no. 6_stillwater.csv
- Supplementary Data/Dynamic characterisation experiment/Stirred water/
- Supplementary Data/Dynamic characterisation experiment/Stirred water/DCF_Sylg_no3_stirredwater.csv
- Supplementary Data/Dynamic characterisation experiment/Stirred water/DCF_Sylg_no4_stirredwater.csv
- Supplementary Data/Dynamic characterisation experiment/Stirred water/DCF_Sylg_no5_stirredwater.csv
- Supplementary Data/Dynamic characterisation experiment/Stirred water/DCF_Sylg_no6_stirredwater.csv
- Supplementary Data/Dynamic characterisation experiment/Stirred water/Notes.txt
- Supplementary Data/Simulations/
- Supplementary Data/Simulations/Optical heating/
- Supplementary Data/Simulations/Optical heating/initial_temp_xy_plane.csv
- Supplementary Data/Simulations/Optical heating/initial_temp_yaxis.csv
- Supplementary Data/Simulations/Optical heating/laser_heating_with_water_DCF_Sylg_no5_t13_xy.csv
- Supplementary Data/Simulations/Optical heating/laser_heating_with_water_DCF_Sylg_no5_t26_xy.csv
- Supplementary Data/Simulations/Optical heating/laser_heating_with_water_DCF_Sylg_no5_t39_xy.csv
- Supplementary Data/Simulations/Optical heating/laser_heating_with_water_DCF_Sylg_no5_t65_xy.csv
- Supplementary Data/Simulations/Optical heating/Notes.txt
- Supplementary Data/Simulations/Optical heating/Optical_heating_signal.csv
- Supplementary Data/Simulations/Optical heating/Optical_heating_temps.csv
- Supplementary Data/Simulations/Optical heating/Temp_dist_dome_ansys_1.csv
- Supplementary Data/Simulations/Temperature step/
- Supplementary Data/Simulations/Temperature step/30um dome/
- Supplementary Data/Simulations/Temperature step/30um dome/Notes.txt
- Supplementary Data/Simulations/Temperature step/30um dome/temp_step_with_water_30um_dome_xy_t14.csv
- Supplementary Data/Simulations/Temperature step/30um dome/temp_step_with_water_30um_dome_xy_t27.csv
- Supplementary Data/Simulations/Temperature step/30um dome/temp_step_with_water_30um_dome_xy_t40.csv
- Supplementary Data/Simulations/Temperature step/30um dome/temp_step_with_water_30um_dome_xy_t66.csv
- Supplementary Data/Simulations/Temperature step/30um dome/Tempstep_signal_30um.csv
- Supplementary Data/Simulations/Temperature step/30um dome/Tempstep_temps_30um.csv
- Supplementary Data/Simulations/Temperature step/35um dome/
- Supplementary Data/Simulations/Temperature step/35um dome/Notes.txt
- Supplementary Data/Simulations/Temperature step/35um dome/temp_step_with_water_35um_dome_xy_t14.csv
- Supplementary Data/Simulations/Temperature step/35um dome/temp_step_with_water_35um_dome_xy_t27.csv
- Supplementary Data/Simulations/Temperature step/35um dome/temp_step_with_water_35um_dome_xy_t40.csv
- Supplementary Data/Simulations/Temperature step/35um dome/temp_step_with_water_35um_dome_xy_t66.csv
- Supplementary Data/Simulations/Temperature step/35um dome/Tempstep_signal_35um.csv
- Supplementary Data/Simulations/Temperature step/35um dome/Tempstep_temps_35um.csv
- Supplementary Data/Simulations/Temperature step/40um dome/
- Supplementary Data/Simulations/Temperature step/40um dome/Initial_temp_xy_plane.csv
- Supplementary Data/Simulations/Temperature step/40um dome/initial_temp_yaxis.csv
- Supplementary Data/Simulations/Temperature step/40um dome/Notes.txt
- Supplementary Data/Simulations/Temperature step/40um dome/temp_step_with_water_40um_dome_long_xy_t14.csv
- Supplementary Data/Simulations/Temperature step/40um dome/temp_step_with_water_40um_dome_long_xy_t27.csv
- Supplementary Data/Simulations/Temperature step/40um dome/temp_step_with_water_40um_dome_long_xy_t40.csv
- Supplementary Data/Simulations/Temperature step/40um dome/temp_step_with_water_40um_dome_long_xy_t66.csv
- Supplementary Data/Simulations/Temperature step/40um dome/Tempstep_signal_40um.csv
- Supplementary Data/Simulations/Temperature step/40um dome/Tempstep_temps_40um.csv
- Supplementary Data/Simulations/Temperature step/45um dome/
- Supplementary Data/Simulations/Temperature step/45um dome/Notes.txt
- Supplementary Data/Simulations/Temperature step/45um dome/temp_step_with_water_45um_dome_xy_t14.csv
- Supplementary Data/Simulations/Temperature step/45um dome/temp_step_with_water_45um_dome_xy_t27.csv
- Supplementary Data/Simulations/Temperature step/45um dome/temp_step_with_water_45um_dome_xy_t40.csv
- Supplementary Data/Simulations/Temperature step/45um dome/temp_step_with_water_45um_dome_xy_t66.csv
- Supplementary Data/Simulations/Temperature step/45um dome/Tempstep_signal_45um.csv
- Supplementary Data/Simulations/Temperature step/45um dome/Tempstep_temps_45um.csv
- Supplementary Data/Simulations/Temperature step/50um dome/
- Supplementary Data/Simulations/Temperature step/50um dome/Notes.txt
- Supplementary Data/Simulations/Temperature step/50um dome/temp_step_with_water_50um_dome_xy_t14.csv
- Supplementary Data/Simulations/Temperature step/50um dome/temp_step_with_water_50um_dome_xy_t27.csv
- Supplementary Data/Simulations/Temperature step/50um dome/temp_step_with_water_50um_dome_xy_t40.csv
- Supplementary Data/Simulations/Temperature step/50um dome/temp_step_with_water_50um_dome_xy_t66.csv
- Supplementary Data/Static calibration/
- Supplementary Data/Static calibration/Blank_sensor_1_TCal.csv
- Supplementary Data/Static calibration/Blank_sensor_3_TCal.csv
- Supplementary Data/Static calibration/Blank_sensor_4_TCal.csv
- Supplementary Data/Static calibration/Notes.txt
