# Supplementary material for: Dynamic Characterisation of Fibre-Optic Temperature Sensors for Physiological Monitoring
Source: Sensors (Basel). 2020 Dec 31;21(1):221. doi: 10.3390/s21010221 (PMC7795630; doi:10.3390/s21010221)
Supplement: Supplementary file 1 [file sensors-21-00221-s001.zip › Supplementary Data/Appendix/Conductive dome/Tempstep_conductive_dome.csv]

1e-06	0.0100849211946006
5.3138e-05	0.477306141700662
0.000196	0.997974662141991
0.00051	1.46115002575044
0.00097	1.78285192939536
0.00132	1.93507682089581
0.00167	2.04823813565463
0.002025	2.13813229525707
0.0025	2.23260223174464
0.00287	2.29199500628936
0.00322	2.33980921881546
0.00357	2.38125427368718
0.004005	2.42571569889362
0.00442	2.46236491464194
0.00477	2.48975633967739
0.00512	2.51441975179376
0.00551	2.53919066557823
0.00597	2.56531230620443
0.00632	2.58329164401512
0.00667	2.59985448925772
0.007025	2.61535749452527
0.0075	2.63434355383971
0.00787	2.64790899963019
0.00888	2.68009879324004
0.0114	2.73945615547056
0.0203	2.84678582091558
0.0371	2.92606893351242
0.0545	2.9671067467708
0.1	3.0137295878691
0.17125	3.03145598057834
0.2385	3.03461273544437
0.375	3.03534121733653
