# Supplementary material for: Dynamic Characterisation of Fibre-Optic Temperature Sensors for Physiological Monitoring
Source: Sensors (Basel). 2020 Dec 31;21(1):221. doi: 10.3390/s21010221 (PMC7795630; doi:10.3390/s21010221)
Supplement: Supplementary file 1 [file sensors-21-00221-s001.zip › Supplementary Data/Appendix/Conductive dome/Tempstep_conductive_dome_temperatures.csv]

0	0.0002	0.00020083	0.00020167	0.0002025	0.00020333	0.00020417	0.000205	0.00020583	0.00020667	0.0002075	0.00020833	0.00020917	0.00021	0.00021083	0.00021167	0.0002125	0.00021333	0.00021417	0.000215	0.00021583	0.00021667	0.0002175	0.00021833	0.00021917	0.00022	0.00022083	0.00022167	0.0002225	0.00022333	0.00022417	0.000225	0.00022583	0.00022667	0.0002275	0.00022833	0.00022917	0.00023	0.00023083	0.00023167	0.0002325	0.00023333	0.00023417	0.000235	0.00023583	0.00023667	0.0002375	0.00023833	0.00023917	0.00024
1e-06	25.063	25.063	25.063	25.063	25.064	25.064	25.064	25.065	25.065	25.065	25.066	25.066	25.067	25.068	25.068	25.069	25.07	25.071	25.071	25.072	25.073	25.074	25.075	25.076	25.078	25.079	25.08	25.081	25.083	25.084	25.086	25.087	25.089	25.091	25.092	25.094	25.096	25.098	25.1	25.102	25.105	25.107	25.11	25.112	25.115	25.118	25.12	25.123	25.127
5.3138e-05	28.908	28.909	28.909	28.91	28.911	28.912	28.912	28.913	28.914	28.915	28.916	28.916	28.917	28.918	28.919	28.92	28.921	28.922	28.923	28.924	28.925	28.926	28.927	28.928	28.929	28.93	28.932	28.933	28.934	28.935	28.936	28.938	28.939	28.94	28.941	28.943	28.944	28.946	28.947	28.948	28.95	28.951	28.953	28.954	28.956	28.958	28.959	28.961	28.963
0.000196	33.204	33.205	33.205	33.206	33.207	33.207	33.208	33.209	33.209	33.21	33.211	33.211	33.212	33.212	33.213	33.214	33.214	33.215	33.216	33.216	33.217	33.218	33.218	33.219	33.219	33.22	33.221	33.221	33.222	33.223	33.223	33.224	33.225	33.225	33.226	33.227	33.227	33.228	33.229	33.229	33.23	33.231	33.232	33.232	33.233	33.234	33.234	33.235	33.236
0.00051	37.025	37.026	37.026	37.026	37.027	37.027	37.028	37.028	37.029	37.029	37.03	37.03	37.03	37.031	37.031	37.031	37.032	37.032	37.033	37.033	37.033	37.034	37.034	37.034	37.035	37.035	37.035	37.036	37.036	37.037	37.037	37.037	37.038	37.038	37.038	37.039	37.039	37.039	37.039	37.04	37.04	37.04	37.041	37.041	37.041	37.042	37.042	37.042	37.043
0.00097	39.678	39.679	39.679	39.679	39.68	39.68	39.68	39.68	39.681	39.681	39.681	39.681	39.682	39.682	39.682	39.682	39.683	39.683	39.683	39.683	39.684	39.684	39.684	39.684	39.684	39.685	39.685	39.685	39.685	39.685	39.686	39.686	39.686	39.686	39.686	39.686	39.687	39.687	39.687	39.687	39.687	39.688	39.688	39.688	39.688	39.688	39.688	39.689	39.689
0.00132	40.934	40.934	40.934	40.934	40.935	40.935	40.935	40.935	40.935	40.936	40.936	40.936	40.936	40.936	40.936	40.937	40.937	40.937	40.937	40.937	40.937	40.938	40.938	40.938	40.938	40.938	40.938	40.939	40.939	40.939	40.939	40.939	40.939	40.939	40.939	40.94	40.94	40.94	40.94	40.94	40.94	40.94	40.941	40.941	40.941	40.941	40.941	40.941	40.941
0.00167	41.867	41.867	41.867	41.867	41.867	41.868	41.868	41.868	41.868	41.868	41.868	41.868	41.869	41.869	41.869	41.869	41.869	41.869	41.869	41.869	41.87	41.87	41.87	41.87	41.87	41.87	41.87	41.87	41.871	41.871	41.871	41.871	41.871	41.871	41.871	41.871	41.871	41.871	41.872	41.872	41.872	41.872	41.872	41.872	41.872	41.872	41.872	41.872	41.873
0.002025	42.608	42.608	42.608	42.608	42.608	42.608	42.609	42.609	42.609	42.609	42.609	42.609	42.609	42.609	42.609	42.61	42.61	42.61	42.61	42.61	42.61	42.61	42.61	42.61	42.61	42.611	42.611	42.611	42.611	42.611	42.611	42.611	42.611	42.611	42.611	42.611	42.611	42.612	42.612	42.612	42.612	42.612	42.612	42.612	42.612	42.612	42.612	42.612	42.612
0.0025	43.386	43.386	43.387	43.387	43.387	43.387	43.387	43.387	43.387	43.387	43.387	43.387	43.388	43.388	43.388	43.388	43.388	43.388	43.388	43.388	43.388	43.388	43.388	43.388	43.388	43.389	43.389	43.389	43.389	43.389	43.389	43.389	43.389	43.389	43.389	43.389	43.389	43.389	43.389	43.389	43.39	43.39	43.39	43.39	43.39	43.39	43.39	43.39	43.39
0.00287	43.876	43.876	43.876	43.876	43.876	43.876	43.876	43.876	43.877	43.877	43.877	43.877	43.877	43.877	43.877	43.877	43.877	43.877	43.877	43.877	43.877	43.877	43.878	43.878	43.878	43.878	43.878	43.878	43.878	43.878	43.878	43.878	43.878	43.878	43.878	43.878	43.878	43.878	43.878	43.878	43.879	43.879	43.879	43.879	43.879	43.879	43.879	43.879	43.879
0.00322	44.27	44.27	44.27	44.27	44.27	44.27	44.27	44.27	44.271	44.271	44.271	44.271	44.271	44.271	44.271	44.271	44.271	44.271	44.271	44.271	44.271	44.271	44.271	44.271	44.271	44.272	44.272	44.272	44.272	44.272	44.272	44.272	44.272	44.272	44.272	44.272	44.272	44.272	44.272	44.272	44.272	44.272	44.272	44.272	44.272	44.272	44.273	44.273	44.273
0.00357	44.611	44.611	44.612	44.612	44.612	44.612	44.612	44.612	44.612	44.612	44.612	44.612	44.612	44.612	44.612	44.612	44.612	44.612	44.612	44.613	44.613	44.613	44.613	44.613	44.613	44.613	44.613	44.613	44.613	44.613	44.613	44.613	44.613	44.613	44.613	44.613	44.613	44.613	44.613	44.613	44.613	44.614	44.614	44.614	44.614	44.614	44.614	44.614	44.614
0.004005	44.978	44.978	44.978	44.978	44.978	44.978	44.978	44.978	44.978	44.978	44.978	44.978	44.978	44.978	44.979	44.979	44.979	44.979	44.979	44.979	44.979	44.979	44.979	44.979	44.979	44.979	44.979	44.979	44.979	44.979	44.979	44.979	44.979	44.979	44.979	44.979	44.979	44.979	44.98	44.98	44.98	44.98	44.98	44.98	44.98	44.98	44.98	44.98	44.98
0.00442	45.28	45.28	45.28	45.28	45.28	45.28	45.28	45.28	45.28	45.28	45.28	45.28	45.28	45.28	45.28	45.281	45.281	45.281	45.281	45.281	45.281	45.281	45.281	45.281	45.281	45.281	45.281	45.281	45.281	45.281	45.281	45.281	45.281	45.281	45.281	45.281	45.281	45.281	45.281	45.281	45.281	45.281	45.281	45.281	45.282	45.282	45.282	45.282	45.282
0.00477	45.505	45.505	45.506	45.506	45.506	45.506	45.506	45.506	45.506	45.506	45.506	45.506	45.506	45.506	45.506	45.506	45.506	45.506	45.506	45.506	45.506	45.506	45.506	45.506	45.506	45.506	45.506	45.506	45.507	45.507	45.507	45.507	45.507	45.507	45.507	45.507	45.507	45.507	45.507	45.507	45.507	45.507	45.507	45.507	45.507	45.507	45.507	45.507	45.507
0.00512	45.709	45.709	45.709	45.709	45.709	45.709	45.709	45.709	45.709	45.709	45.709	45.709	45.709	45.709	45.709	45.709	45.709	45.709	45.709	45.709	45.709	45.709	45.709	45.71	45.71	45.71	45.71	45.71	45.71	45.71	45.71	45.71	45.71	45.71	45.71	45.71	45.71	45.71	45.71	45.71	45.71	45.71	45.71	45.71	45.71	45.71	45.71	45.71	45.71
0.00551	45.913	45.913	45.913	45.913	45.913	45.913	45.913	45.913	45.913	45.913	45.913	45.913	45.913	45.913	45.913	45.913	45.913	45.913	45.913	45.913	45.913	45.913	45.914	45.914	45.914	45.914	45.914	45.914	45.914	45.914	45.914	45.914	45.914	45.914	45.914	45.914	45.914	45.914	45.914	45.914	45.914	45.914	45.914	45.914	45.914	45.914	45.914	45.914	45.914
0.00597	46.128	46.128	46.128	46.128	46.128	46.128	46.128	46.128	46.128	46.128	46.128	46.128	46.128	46.128	46.128	46.129	46.129	46.129	46.129	46.129	46.129	46.129	46.129	46.129	46.129	46.129	46.129	46.129	46.129	46.129	46.129	46.129	46.129	46.129	46.129	46.129	46.129	46.129	46.129	46.129	46.129	46.129	46.129	46.129	46.129	46.129	46.129	46.129	46.129
0.00632	46.276	46.276	46.276	46.276	46.276	46.276	46.276	46.276	46.276	46.276	46.276	46.277	46.277	46.277	46.277	46.277	46.277	46.277	46.277	46.277	46.277	46.277	46.277	46.277	46.277	46.277	46.277	46.277	46.277	46.277	46.277	46.277	46.277	46.277	46.277	46.277	46.277	46.277	46.277	46.277	46.277	46.277	46.277	46.277	46.277	46.277	46.277	46.277	46.277
0.00667	46.413	46.413	46.413	46.413	46.413	46.413	46.413	46.413	46.413	46.413	46.413	46.413	46.413	46.413	46.413	46.413	46.413	46.413	46.413	46.413	46.413	46.413	46.413	46.413	46.413	46.413	46.413	46.413	46.413	46.413	46.413	46.413	46.413	46.413	46.413	46.413	46.413	46.413	46.413	46.414	46.414	46.414	46.414	46.414	46.414	46.414	46.414	46.414	46.414
0.007025	46.54	46.54	46.54	46.54	46.54	46.54	46.541	46.541	46.541	46.541	46.541	46.541	46.541	46.541	46.541	46.541	46.541	46.541	46.541	46.541	46.541	46.541	46.541	46.541	46.541	46.541	46.541	46.541	46.541	46.541	46.541	46.541	46.541	46.541	46.541	46.541	46.541	46.541	46.541	46.541	46.541	46.541	46.541	46.541	46.541	46.541	46.541	46.541	46.541
0.0075	46.697	46.697	46.697	46.697	46.697	46.697	46.697	46.697	46.697	46.697	46.697	46.697	46.697	46.697	46.697	46.697	46.697	46.697	46.697	46.697	46.697	46.697	46.697	46.697	46.697	46.697	46.697	46.697	46.697	46.697	46.697	46.697	46.697	46.697	46.697	46.697	46.698	46.698	46.698	46.698	46.698	46.698	46.698	46.698	46.698	46.698	46.698	46.698	46.698
0.00787	46.808	46.809	46.809	46.809	46.809	46.809	46.809	46.809	46.809	46.809	46.809	46.809	46.809	46.809	46.809	46.809	46.809	46.809	46.809	46.809	46.809	46.809	46.809	46.809	46.809	46.809	46.809	46.809	46.809	46.809	46.809	46.809	46.809	46.809	46.809	46.809	46.809	46.809	46.809	46.809	46.809	46.809	46.809	46.809	46.809	46.809	46.809	46.809	46.809
0.00888	47.074	47.074	47.074	47.074	47.074	47.074	47.074	47.074	47.074	47.074	47.074	47.074	47.074	47.074	47.074	47.074	47.074	47.074	47.074	47.074	47.074	47.074	47.074	47.074	47.074	47.074	47.074	47.074	47.074	47.074	47.074	47.074	47.074	47.074	47.074	47.074	47.074	47.074	47.074	47.074	47.074	47.074	47.074	47.075	47.075	47.075	47.075	47.075	47.075
0.0114	47.563	47.563	47.563	47.563	47.563	47.563	47.563	47.563	47.563	47.563	47.563	47.563	47.563	47.563	47.563	47.563	47.563	47.563	47.563	47.563	47.563	47.563	47.563	47.563	47.563	47.563	47.563	47.563	47.563	47.563	47.563	47.563	47.563	47.563	47.563	47.563	47.563	47.563	47.563	47.563	47.563	47.563	47.563	47.563	47.563	47.563	47.563	47.563	47.563
0.0203	48.447	48.447	48.447	48.447	48.447	48.447	48.447	48.447	48.447	48.447	48.447	48.447	48.447	48.447	48.447	48.447	48.447	48.447	48.447	48.447	48.447	48.447	48.447	48.447	48.447	48.447	48.447	48.447	48.447	48.447	48.447	48.447	48.447	48.447	48.447	48.447	48.447	48.447	48.447	48.447	48.447	48.447	48.447	48.447	48.447	48.447	48.447	48.447	48.447
0.0371	49.1	49.1	49.1	49.1	49.1	49.1	49.1	49.1	49.1	49.1	49.1	49.1	49.1	49.1	49.1	49.1	49.1	49.1	49.1	49.1	49.1	49.1	49.1	49.1	49.1	49.1	49.1	49.1	49.1	49.1	49.1	49.1	49.1	49.1	49.1	49.1	49.1	49.1	49.1	49.1	49.1	49.1	49.1	49.1	49.1	49.1	49.1	49.1	49.1
0.0545	49.438	49.438	49.438	49.438	49.438	49.438	49.438	49.438	49.438	49.438	49.438	49.438	49.438	49.438	49.438	49.438	49.438	49.438	49.438	49.438	49.438	49.438	49.438	49.438	49.438	49.438	49.438	49.438	49.438	49.438	49.438	49.438	49.438	49.438	49.438	49.438	49.438	49.438	49.438	49.438	49.438	49.438	49.438	49.438	49.438	49.438	49.438	49.438	49.438
0.1	49.822	49.822	49.822	49.822	49.822	49.822	49.822	49.822	49.822	49.822	49.822	49.822	49.822	49.822	49.822	49.822	49.822	49.822	49.822	49.822	49.822	49.822	49.822	49.822	49.822	49.822	49.822	49.822	49.822	49.822	49.822	49.822	49.822	49.822	49.822	49.822	49.822	49.822	49.822	49.822	49.822	49.822	49.822	49.822	49.822	49.822	49.822	49.822	49.822
0.17125	49.968	49.968	49.968	49.968	49.968	49.968	49.968	49.968	49.968	49.968	49.968	49.968	49.968	49.968	49.968	49.968	49.968	49.968	49.968	49.968	49.968	49.968	49.968	49.968	49.968	49.968	49.968	49.968	49.968	49.968	49.968	49.968	49.968	49.968	49.968	49.968	49.968	49.968	49.968	49.968	49.968	49.968	49.968	49.968	49.968	49.968	49.968	49.968	49.968
0.2385	49.994	49.994	49.994	49.994	49.994	49.994	49.994	49.994	49.994	49.994	49.994	49.994	49.994	49.994	49.994	49.994	49.994	49.994	49.994	49.994	49.994	49.994	49.994	49.994	49.994	49.994	49.994	49.994	49.994	49.994	49.994	49.994	49.994	49.994	49.994	49.994	49.994	49.994	49.994	49.994	49.994	49.994	49.994	49.994	49.994	49.994	49.994	49.994	49.994
0.375	50	50	50	50	50	50	50	50	50	50	50	50	50	50	50	50	50	50	50	50	50	50	50	50	50	50	50	50	50	50	50	50	50	50	50	50	50	50	50	50	50	50	50	50	50	50	50	50	50
