# Supplementary material for: Dynamic Characterisation of Fibre-Optic Temperature Sensors for Physiological Monitoring
Source: Sensors (Basel). 2020 Dec 31;21(1):221. doi: 10.3390/s21010221 (PMC7795630; doi:10.3390/s21010221)
Supplement: Supplementary file 1 [file sensors-21-00221-s001.zip › Supplementary Data/Appendix/No fibre/Notes.txt]

Tempstep_no_fibre_temperatures
(Temperatures along dome y-axis at each time point)
Row 1: y-coordinate (m)
Column 1: Time (s)
Columns 2-end, rows 2:end: Temperature (C)

Tempstep_no_fibre
(Sensor signal versus time)
Column 1: Time (s)
Column 2: Sensor signal (rad)
