# Supplementary material for: Dynamic Characterisation of Fibre-Optic Temperature Sensors for Physiological Monitoring
Source: Sensors (Basel). 2020 Dec 31;21(1):221. doi: 10.3390/s21010221 (PMC7795630; doi:10.3390/s21010221)
Supplement: Supplementary file 1 [file sensors-21-00221-s001.zip › Supplementary Data/Appendix/No fibre/Tempstep_no_fibre_temperatures.csv]

0	0.0002	0.00020083	0.00020167	0.0002025	0.00020333	0.00020417	0.000205	0.00020583	0.00020667	0.0002075	0.00020833	0.00020917	0.00021	0.00021083	0.00021167	0.0002125	0.00021333	0.00021417	0.000215	0.00021583	0.00021667	0.0002175	0.00021833	0.00021917	0.00022	0.00022083	0.00022167	0.0002225	0.00022333	0.00022417	0.000225	0.00022583	0.00022667	0.0002275	0.00022833	0.00022917	0.00023	0.00023083	0.00023167	0.0002325	0.00023333	0.00023417	0.000235	0.00023583	0.00023667	0.0002375	0.00023833	0.00023917	0.00024
1e-06	25.61	25.435	25.283	25.156	25.053	24.975	24.92	24.89	24.884	24.902	24.944	25.01	25.101	25.071	25.045	25.024	25.006	24.992	24.983	24.977	24.975	24.978	24.984	24.994	25.009	25.007	25.007	25.007	25.007	25.008	25.01	25.012	25.014	25.017	25.021	25.025	25.03	24.983	24.954	24.942	24.946	24.968	25.006	25.061	25.134	25.223	25.329	25.452	25.593
4.957e-05	35.877	33.844	32.02	30.404	28.996	27.797	26.806	26.023	25.448	25.082	24.924	24.974	25.233	25.2	25.169	25.139	25.112	25.086	25.062	25.041	25.021	25.003	24.987	24.972	24.96	24.995	25.024	25.049	25.068	25.082	25.091	25.095	25.094	25.088	25.077	25.061	25.039	24.954	25.055	25.342	25.817	26.477	27.325	28.359	29.579	30.987	32.58	34.361	36.328
0.000156	39.181	37.61	36.141	34.773	33.506	32.341	31.278	30.316	29.455	28.696	28.039	27.483	27.028	26.701	26.407	26.146	25.919	25.725	25.564	25.437	25.343	25.282	25.255	25.261	25.301	25.277	25.289	25.337	25.422	25.542	25.698	25.89	26.119	26.383	26.683	27.02	27.392	27.887	28.482	29.178	29.974	30.872	31.87	32.97	34.17	35.471	36.872	38.375	39.978
0.000505	40.999	40.126	39.282	38.467	37.681	36.925	36.197	35.499	34.831	34.191	33.58	32.999	32.447	31.96	31.519	31.124	30.775	30.473	30.217	30.007	29.844	29.727	29.657	29.633	29.655	29.736	29.86	30.029	30.241	30.497	30.797	31.14	31.527	31.958	32.432	32.95	33.512	34.104	34.719	35.357	36.019	36.704	37.412	38.144	38.899	39.678	40.48	41.305	42.154
0.00092	41.996	41.458	40.937	40.434	39.949	39.481	39.031	38.598	38.183	37.786	37.406	37.044	36.699	36.392	36.115	35.869	35.655	35.471	35.319	35.197	35.106	35.047	35.018	35.021	35.054	35.13	35.234	35.365	35.524	35.711	35.926	36.169	36.439	36.737	37.063	37.416	37.798	38.193	38.6	39.019	39.449	39.891	40.344	40.809	41.286	41.774	42.274	42.786	43.309
0.00127	42.829	42.471	42.125	41.792	41.472	41.164	40.868	40.585	40.315	40.057	39.812	39.579	39.359	39.163	38.987	38.832	38.698	38.585	38.493	38.422	38.371	38.341	38.332	38.343	38.376	38.436	38.514	38.611	38.726	38.859	39.012	39.182	39.371	39.579	39.805	40.049	40.312	40.585	40.865	41.154	41.45	41.755	42.067	42.388	42.716	43.053	43.397	43.75	44.111
0.00162	43.634	43.395	43.164	42.943	42.731	42.527	42.333	42.147	41.971	41.803	41.645	41.495	41.355	41.23	41.119	41.022	40.939	40.87	40.815	40.774	40.747	40.734	40.735	40.749	40.778	40.824	40.883	40.954	41.038	41.134	41.242	41.363	41.496	41.642	41.8	41.971	42.153	42.343	42.539	42.74	42.947	43.159	43.378	43.602	43.832	44.068	44.31	44.557	44.81
0.00201	44.441	44.286	44.137	43.995	43.858	43.728	43.604	43.487	43.375	43.27	43.172	43.079	42.993	42.916	42.849	42.791	42.743	42.703	42.672	42.651	42.639	42.636	42.642	42.657	42.681	42.716	42.76	42.812	42.872	42.94	43.016	43.1	43.193	43.293	43.402	43.519	43.644	43.774	43.908	44.046	44.188	44.335	44.485	44.639	44.798	44.961	45.128	45.299	45.474
0.00247	45.246	45.15	45.058	44.971	44.888	44.809	44.734	44.663	44.597	44.535	44.476	44.423	44.373	44.329	44.292	44.26	44.234	44.213	44.198	44.189	44.186	44.189	44.197	44.211	44.231	44.257	44.289	44.326	44.368	44.415	44.468	44.525	44.588	44.656	44.729	44.807	44.89	44.976	45.065	45.157	45.252	45.35	45.451	45.554	45.66	45.769	45.881	45.996	46.113
0.00282	45.756	45.689	45.624	45.562	45.504	45.449	45.397	45.348	45.302	45.259	45.22	45.184	45.15	45.122	45.097	45.077	45.06	45.048	45.04	45.037	45.037	45.041	45.05	45.063	45.08	45.102	45.127	45.156	45.189	45.226	45.267	45.311	45.359	45.41	45.466	45.525	45.588	45.653	45.72	45.79	45.861	45.935	46.011	46.089	46.17	46.252	46.337	46.424	46.513
0.00317	46.191	46.142	46.096	46.052	46.01	45.971	45.934	45.899	45.867	45.837	45.81	45.785	45.763	45.743	45.727	45.714	45.704	45.697	45.694	45.693	45.695	45.701	45.709	45.721	45.735	45.753	45.774	45.798	45.824	45.854	45.886	45.92	45.958	45.998	46.041	46.087	46.136	46.186	46.238	46.292	46.347	46.404	46.463	46.524	46.586	46.65	46.715	46.783	46.852
0.003525	46.567	46.531	46.497	46.465	46.435	46.406	46.38	46.355	46.332	46.311	46.292	46.275	46.26	46.247	46.236	46.228	46.222	46.219	46.217	46.218	46.222	46.227	46.235	46.246	46.258	46.274	46.291	46.31	46.332	46.356	46.381	46.409	46.439	46.471	46.505	46.541	46.58	46.619	46.66	46.703	46.746	46.791	46.838	46.885	46.934	46.985	47.036	47.089	47.144
0.004	46.986	46.961	46.938	46.916	46.896	46.877	46.86	46.844	46.829	46.815	46.803	46.793	46.783	46.776	46.77	46.766	46.763	46.762	46.763	46.765	46.769	46.774	46.782	46.791	46.801	46.813	46.827	46.842	46.859	46.878	46.897	46.919	46.941	46.966	46.991	47.019	47.047	47.077	47.108	47.139	47.172	47.206	47.24	47.276	47.313	47.351	47.389	47.429	47.47
0.00437	47.258	47.24	47.222	47.206	47.191	47.177	47.164	47.152	47.141	47.132	47.123	47.116	47.109	47.104	47.101	47.098	47.097	47.097	47.099	47.102	47.106	47.111	47.117	47.125	47.135	47.145	47.157	47.17	47.184	47.199	47.216	47.233	47.252	47.272	47.293	47.315	47.339	47.363	47.388	47.414	47.44	47.468	47.496	47.525	47.555	47.586	47.617	47.65	47.683
0.00472	47.481	47.467	47.453	47.441	47.429	47.418	47.408	47.399	47.391	47.384	47.378	47.373	47.368	47.365	47.363	47.362	47.361	47.362	47.364	47.367	47.371	47.376	47.382	47.389	47.397	47.406	47.417	47.428	47.44	47.453	47.467	47.482	47.497	47.514	47.532	47.551	47.57	47.59	47.611	47.633	47.655	47.678	47.702	47.726	47.751	47.777	47.803	47.83	47.858
0.00507	47.676	47.664	47.654	47.644	47.635	47.627	47.619	47.612	47.606	47.601	47.596	47.593	47.589	47.587	47.586	47.586	47.586	47.587	47.589	47.592	47.596	47.601	47.606	47.613	47.62	47.628	47.637	47.646	47.657	47.668	47.68	47.693	47.706	47.721	47.736	47.752	47.768	47.785	47.803	47.821	47.84	47.86	47.88	47.9	47.921	47.943	47.965	47.988	48.012
0.005505	47.885	47.876	47.868	47.861	47.854	47.848	47.843	47.838	47.833	47.83	47.827	47.824	47.822	47.821	47.821	47.821	47.822	47.823	47.825	47.828	47.832	47.836	47.841	47.847	47.853	47.86	47.867	47.876	47.884	47.894	47.904	47.915	47.926	47.938	47.95	47.963	47.977	47.991	48.006	48.021	48.037	48.053	48.069	48.086	48.104	48.122	48.14	48.159	48.178
0.00592	48.057	48.05	48.044	48.039	48.033	48.029	48.025	48.021	48.018	48.015	48.013	48.011	48.01	48.01	48.01	48.01	48.011	48.013	48.015	48.018	48.021	48.025	48.029	48.034	48.04	48.046	48.053	48.06	48.067	48.075	48.084	48.093	48.103	48.113	48.123	48.135	48.146	48.158	48.171	48.183	48.197	48.21	48.224	48.238	48.253	48.268	48.284	48.3	48.316
0.00627	48.185	48.179	48.174	48.17	48.166	48.162	48.159	48.156	48.153	48.151	48.15	48.149	48.148	48.148	48.148	48.149	48.15	48.152	48.154	48.156	48.16	48.163	48.167	48.172	48.177	48.182	48.188	48.194	48.201	48.208	48.216	48.224	48.232	48.241	48.25	48.26	48.27	48.281	48.292	48.303	48.314	48.326	48.339	48.351	48.364	48.377	48.391	48.405	48.419
0.006545	48.276	48.271	48.267	48.263	48.259	48.256	48.254	48.251	48.249	48.248	48.246	48.246	48.245	48.245	48.246	48.246	48.248	48.249	48.251	48.254	48.257	48.26	48.264	48.268	48.273	48.278	48.283	48.289	48.295	48.302	48.309	48.316	48.324	48.332	48.34	48.349	48.358	48.368	48.377	48.388	48.398	48.409	48.42	48.431	48.443	48.455	48.467	48.479	48.492
0.007	48.41	48.407	48.403	48.4	48.398	48.395	48.393	48.391	48.39	48.389	48.388	48.388	48.387	48.388	48.388	48.389	48.39	48.392	48.394	48.396	48.399	48.402	48.405	48.409	48.413	48.418	48.422	48.427	48.433	48.438	48.444	48.451	48.457	48.464	48.472	48.479	48.487	48.495	48.504	48.512	48.521	48.53	48.54	48.549	48.559	48.57	48.58	48.591	48.602
0.007285	48.486	48.483	48.48	48.477	48.475	48.473	48.471	48.47	48.468	48.468	48.467	48.467	48.467	48.467	48.468	48.469	48.47	48.472	48.474	48.476	48.478	48.481	48.484	48.488	48.491	48.495	48.5	48.504	48.509	48.515	48.52	48.526	48.532	48.538	48.545	48.552	48.559	48.567	48.574	48.582	48.59	48.599	48.607	48.616	48.625	48.634	48.644	48.654	48.664
0.007545	48.55	48.547	48.544	48.542	48.54	48.538	48.537	48.536	48.535	48.534	48.534	48.533	48.534	48.534	48.535	48.536	48.537	48.538	48.54	48.542	48.545	48.547	48.55	48.554	48.557	48.561	48.565	48.569	48.574	48.579	48.584	48.589	48.595	48.601	48.607	48.613	48.62	48.627	48.634	48.641	48.648	48.656	48.664	48.672	48.68	48.689	48.698	48.707	48.716
0.008	48.651	48.649	48.647	48.645	48.643	48.642	48.641	48.64	48.639	48.639	48.638	48.638	48.639	48.639	48.64	48.641	48.642	48.644	48.645	48.647	48.649	48.652	48.654	48.657	48.66	48.664	48.667	48.671	48.675	48.68	48.684	48.689	48.694	48.699	48.704	48.71	48.716	48.722	48.728	48.734	48.741	48.747	48.754	48.761	48.769	48.776	48.784	48.791	48.799
0.00914	48.855	48.854	48.853	48.852	48.851	48.85	48.849	48.849	48.849	48.849	48.849	48.849	48.849	48.85	48.851	48.852	48.853	48.854	48.855	48.857	48.859	48.86	48.863	48.865	48.867	48.87	48.872	48.875	48.878	48.882	48.885	48.889	48.892	48.896	48.9	48.904	48.909	48.913	48.917	48.922	48.927	48.932	48.937	48.942	48.948	48.953	48.959	48.964	48.97
0.0109	49.083	49.082	49.081	49.081	49.08	49.08	49.08	49.08	49.08	49.08	49.08	49.08	49.081	49.081	49.082	49.083	49.083	49.084	49.085	49.087	49.088	49.089	49.091	49.092	49.094	49.096	49.098	49.1	49.102	49.104	49.106	49.109	49.111	49.114	49.116	49.119	49.122	49.125	49.128	49.131	49.134	49.138	49.141	49.145	49.148	49.152	49.156	49.159	49.163
0.02	49.575	49.575	49.575	49.575	49.575	49.575	49.575	49.575	49.575	49.575	49.575	49.575	49.576	49.576	49.576	49.576	49.577	49.577	49.577	49.578	49.578	49.578	49.579	49.579	49.58	49.58	49.581	49.581	49.582	49.582	49.583	49.584	49.584	49.585	49.586	49.586	49.587	49.588	49.589	49.589	49.59	49.591	49.592	49.593	49.594	49.595	49.596	49.597	49.598
0.0371	49.813	49.813	49.813	49.813	49.813	49.813	49.813	49.813	49.813	49.813	49.813	49.814	49.814	49.814	49.814	49.814	49.814	49.814	49.814	49.814	49.814	49.814	49.815	49.815	49.815	49.815	49.815	49.815	49.815	49.816	49.816	49.816	49.816	49.816	49.817	49.817	49.817	49.817	49.817	49.818	49.818	49.818	49.818	49.819	49.819	49.819	49.819	49.82	49.82
0.0545	49.897	49.897	49.897	49.897	49.897	49.898	49.898	49.898	49.898	49.898	49.898	49.898	49.898	49.898	49.898	49.898	49.898	49.898	49.899	49.899	49.899	49.899	49.899	49.899	49.899	49.899	49.899	49.899	49.9	49.9	49.9	49.9	49.9	49.9	49.9	49.9	49.9	49.901	49.901	49.901	49.901	49.901	49.901	49.901	49.902	49.902	49.902	49.902	49.902
0.1	49.97	49.97	49.97	49.97	49.97	49.97	49.97	49.97	49.97	49.971	49.971	49.971	49.971	49.971	49.971	49.971	49.971	49.971	49.971	49.971	49.971	49.971	49.972	49.972	49.972	49.972	49.972	49.972	49.972	49.972	49.972	49.972	49.972	49.972	49.972	49.973	49.973	49.973	49.973	49.973	49.973	49.973	49.973	49.973	49.973	49.973	49.973	49.973	49.974
0.17125	49.994	49.994	49.994	49.994	49.994	49.994	49.994	49.994	49.994	49.994	49.994	49.994	49.994	49.994	49.994	49.994	49.994	49.994	49.994	49.994	49.995	49.995	49.995	49.995	49.995	49.995	49.995	49.995	49.995	49.995	49.995	49.995	49.995	49.995	49.995	49.995	49.995	49.995	49.995	49.995	49.995	49.995	49.995	49.995	49.995	49.995	49.995	49.995	49.995
0.2385	49.999	49.999	49.999	49.999	49.999	49.999	49.999	49.999	49.999	49.999	49.999	49.999	49.999	49.999	49.999	49.999	49.999	49.999	49.999	49.999	49.999	49.999	49.999	49.999	49.999	49.999	49.999	49.999	49.999	49.999	49.999	49.999	49.999	49.999	49.999	49.999	49.999	49.999	49.999	49.999	49.999	49.999	49.999	49.999	49.999	49.999	49.999	49.999	49.999
0.375	50	50	50	50	50	50	50	50	50	50	50	50	50	50	50	50	50	50	50	50	50	50	50	50	50	50	50	50	50	50	50	50	50	50	50	50	50	50	50	50	50	50	50	50	50	50	50	50	50
