# Supplementary material for: Dynamic Characterisation of Fibre-Optic Temperature Sensors for Physiological Monitoring
Source: Sensors (Basel). 2020 Dec 31;21(1):221. doi: 10.3390/s21010221 (PMC7795630; doi:10.3390/s21010221)
Supplement: Supplementary file 1 [file sensors-21-00221-s001.zip › Supplementary Data/Appendix/No medium/Tempstep_no_medium_temperatures.csv]

0	0.0002	0.00020083	0.00020167	0.0002025	0.00020333	0.00020417	0.000205	0.00020583	0.00020667	0.0002075	0.00020833	0.00020917	0.00021	0.00021083	0.00021167	0.0002125	0.00021333	0.00021417	0.000215	0.00021583	0.00021667	0.0002175	0.00021833	0.00021917	0.00022	0.00022083	0.00022167	0.0002225	0.00022333	0.00022417	0.000225	0.00022583	0.00022667	0.0002275	0.00022833	0.00022917	0.00023	0.00023083	0.00023167	0.0002325	0.00023333	0.00023417	0.000235	0.00023583	0.00023667	0.0002375	0.00023833	0.00023917	0.00024
1e-06	24.959	24.987	25.012	25.033	25.052	25.067	25.079	25.088	25.094	25.096	25.096	25.092	25.085	25.054	25.022	24.989	24.956	24.921	24.886	24.85	24.813	24.775	24.736	24.697	24.657	24.789	24.923	25.06	25.199	25.341	25.485	25.632	25.781	25.932	26.086	26.242	26.4	24.291	22.923	22.296	22.41	23.265	24.861	27.198	30.276	34.096	38.656	43.957	50
4.1624e-05	24.999	25	25.002	25.004	25.006	25.007	25.01	25.012	25.014	25.016	25.019	25.022	25.024	25.009	24.995	24.984	24.975	24.968	24.963	24.96	24.959	24.96	24.964	24.969	24.977	25.043	25.098	25.141	25.173	25.193	25.202	25.2	25.185	25.16	25.122	25.073	25.013	25.014	25.393	26.15	27.286	28.801	30.694	32.965	35.615	38.644	42.051	45.836	50
0.000156	25.048	25.042	25.037	25.032	25.029	25.026	25.025	25.025	25.025	25.027	25.029	25.033	25.037	25.034	25.037	25.046	25.063	25.086	25.116	25.153	25.196	25.246	25.303	25.366	25.437	25.465	25.561	25.726	25.958	26.26	26.629	27.067	27.572	28.147	28.789	29.5	30.279	31.298	32.431	33.678	35.038	36.511	38.098	39.798	41.611	43.538	45.579	47.733	50
0.000505	28.075	27.814	27.581	27.377	27.201	27.055	26.936	26.847	26.786	26.754	26.75	26.775	26.829	26.903	27.008	27.145	27.312	27.51	27.74	28	28.292	28.614	28.967	29.352	29.767	30.232	30.737	31.282	31.866	32.491	33.155	33.86	34.604	35.388	36.212	37.077	37.981	38.915	39.861	40.819	41.79	42.773	43.769	44.777	45.797	46.829	47.874	48.931	50
0.00092	34.412	34.015	33.657	33.336	33.054	32.809	32.603	32.435	32.305	32.213	32.16	32.144	32.167	32.228	32.321	32.447	32.605	32.795	33.018	33.273	33.56	33.879	34.231	34.615	35.031	35.478	35.945	36.434	36.944	37.475	38.026	38.599	39.193	39.807	40.443	41.099	41.777	42.457	43.138	43.821	44.504	45.188	45.872	46.558	47.245	47.932	48.621	49.31	50
0.00127	38.938	38.583	38.26	37.968	37.708	37.479	37.282	37.116	36.981	36.878	36.806	36.765	36.756	36.78	36.831	36.909	37.013	37.144	37.301	37.486	37.697	37.935	38.199	38.491	38.809	39.149	39.505	39.876	40.262	40.663	41.08	41.512	41.96	42.422	42.9	43.394	43.902	44.411	44.92	45.428	45.937	46.445	46.954	47.462	47.97	48.477	48.985	49.493	50
0.001535	41.574	41.276	41.004	40.756	40.534	40.337	40.165	40.018	39.897	39.801	39.729	39.684	39.663	39.669	39.697	39.747	39.82	39.913	40.029	40.167	40.327	40.508	40.712	40.937	41.184	41.449	41.727	42.016	42.319	42.633	42.961	43.3	43.652	44.016	44.393	44.782	45.184	45.586	45.988	46.389	46.791	47.192	47.594	47.995	48.396	48.797	49.198	49.599	50
0.001705	42.959	42.698	42.459	42.241	42.045	41.87	41.717	41.585	41.475	41.386	41.319	41.274	41.25	41.249	41.267	41.304	41.36	41.436	41.53	41.643	41.775	41.926	42.096	42.285	42.493	42.717	42.951	43.196	43.452	43.718	43.996	44.284	44.583	44.893	45.214	45.546	45.888	46.231	46.574	46.916	47.259	47.602	47.944	48.287	48.63	48.972	49.315	49.657	50
0.001905	44.309	44.089	43.886	43.702	43.535	43.386	43.254	43.14	43.044	42.966	42.906	42.863	42.838	42.832	42.842	42.868	42.91	42.968	43.041	43.131	43.236	43.357	43.495	43.648	43.817	43.998	44.189	44.39	44.599	44.817	45.045	45.282	45.527	45.782	46.047	46.32	46.602	46.885	47.168	47.451	47.734	48.017	48.3	48.583	48.866	49.15	49.433	49.716	50
0.002045	45.102	44.908	44.729	44.565	44.417	44.285	44.168	44.066	43.98	43.909	43.853	43.813	43.789	43.781	43.787	43.807	43.841	43.889	43.951	44.027	44.117	44.221	44.339	44.471	44.616	44.773	44.939	45.112	45.293	45.483	45.68	45.886	46.1	46.321	46.551	46.789	47.035	47.282	47.528	47.775	48.022	48.269	48.516	48.763	49.01	49.257	49.505	49.752	50
0.002245	46.049	45.888	45.739	45.603	45.479	45.368	45.269	45.183	45.11	45.049	45.001	44.965	44.942	44.933	44.936	44.95	44.975	45.012	45.061	45.121	45.193	45.276	45.371	45.477	45.595	45.722	45.856	45.996	46.144	46.298	46.459	46.627	46.802	46.983	47.171	47.366	47.567	47.769	47.971	48.174	48.376	48.579	48.781	48.984	49.187	49.39	49.593	49.797	50
0.002505	47.011	46.885	46.768	46.661	46.564	46.477	46.399	46.331	46.272	46.223	46.184	46.154	46.134	46.125	46.125	46.133	46.151	46.178	46.213	46.258	46.311	46.374	46.445	46.525	46.614	46.711	46.813	46.92	47.033	47.151	47.274	47.403	47.536	47.676	47.82	47.97	48.125	48.28	48.436	48.592	48.748	48.904	49.06	49.216	49.373	49.529	49.686	49.843	50
0.002785	47.786	47.691	47.602	47.52	47.446	47.379	47.319	47.266	47.221	47.183	47.152	47.128	47.111	47.103	47.101	47.107	47.119	47.137	47.163	47.195	47.234	47.28	47.333	47.392	47.458	47.53	47.606	47.686	47.77	47.858	47.95	48.046	48.147	48.251	48.359	48.472	48.588	48.705	48.822	48.939	49.057	49.174	49.292	49.409	49.527	49.645	49.763	49.882	50
0.003025	48.291	48.215	48.145	48.081	48.022	47.969	47.921	47.879	47.843	47.812	47.787	47.768	47.754	47.747	47.745	47.748	47.757	47.771	47.79	47.814	47.844	47.879	47.92	47.966	48.017	48.073	48.131	48.193	48.259	48.327	48.399	48.474	48.552	48.633	48.718	48.806	48.897	48.988	49.079	49.171	49.262	49.354	49.446	49.538	49.63	49.722	49.815	49.907	50
0.0034675	48.937	48.888	48.843	48.802	48.764	48.73	48.699	48.672	48.648	48.628	48.612	48.599	48.589	48.584	48.581	48.583	48.588	48.596	48.607	48.622	48.64	48.662	48.687	48.716	48.747	48.782	48.819	48.858	48.899	48.942	48.987	49.034	49.084	49.135	49.188	49.244	49.301	49.359	49.417	49.475	49.533	49.591	49.649	49.707	49.766	49.824	49.883	49.941	50
0.003735	49.203	49.167	49.132	49.101	49.072	49.046	49.022	49.002	48.983	48.968	48.955	48.945	48.937	48.933	48.931	48.932	48.935	48.941	48.949	48.961	48.974	48.99	49.009	49.03	49.054	49.08	49.108	49.137	49.168	49.201	49.235	49.27	49.307	49.346	49.386	49.428	49.472	49.515	49.559	49.603	49.646	49.69	49.734	49.778	49.823	49.867	49.911	49.956	50
0.004025	49.418	49.39	49.365	49.341	49.32	49.301	49.283	49.268	49.254	49.242	49.233	49.225	49.219	49.216	49.214	49.215	49.217	49.221	49.227	49.235	49.245	49.257	49.27	49.286	49.303	49.323	49.343	49.364	49.387	49.411	49.436	49.462	49.489	49.518	49.547	49.578	49.61	49.642	49.675	49.707	49.739	49.772	49.804	49.837	49.869	49.902	49.934	49.967	50
0.0044675	49.639	49.622	49.606	49.591	49.577	49.565	49.554	49.544	49.535	49.528	49.521	49.516	49.513	49.51	49.509	49.509	49.511	49.513	49.517	49.522	49.528	49.535	49.543	49.553	49.564	49.576	49.588	49.602	49.616	49.631	49.646	49.663	49.68	49.698	49.716	49.736	49.756	49.776	49.796	49.816	49.836	49.857	49.877	49.897	49.918	49.938	49.959	49.979	50
0.004735	49.73	49.717	49.705	49.693	49.683	49.674	49.665	49.658	49.651	49.646	49.641	49.637	49.634	49.632	49.631	49.631	49.632	49.634	49.637	49.64	49.645	49.65	49.657	49.664	49.672	49.681	49.69	49.7	49.711	49.722	49.734	49.746	49.759	49.772	49.786	49.801	49.816	49.831	49.846	49.862	49.877	49.892	49.907	49.923	49.938	49.954	49.969	49.984	50
0.005025	49.803	49.793	49.784	49.776	49.768	49.761	49.755	49.75	49.745	49.741	49.737	49.734	49.732	49.731	49.73	49.73	49.731	49.732	49.734	49.736	49.74	49.744	49.748	49.753	49.759	49.766	49.773	49.78	49.788	49.796	49.805	49.814	49.823	49.833	49.843	49.854	49.865	49.876	49.887	49.898	49.91	49.921	49.932	49.943	49.955	49.966	49.977	49.989	50
0.0054675	49.878	49.872	49.866	49.861	49.856	49.852	49.848	49.845	49.842	49.839	49.837	49.835	49.833	49.833	49.832	49.832	49.832	49.833	49.834	49.836	49.838	49.84	49.843	49.846	49.85	49.854	49.858	49.863	49.868	49.873	49.878	49.884	49.89	49.896	49.902	49.909	49.916	49.923	49.93	49.937	49.944	49.951	49.958	49.965	49.972	49.979	49.986	49.993	50
0.005735	49.909	49.904	49.9	49.896	49.893	49.889	49.886	49.884	49.881	49.879	49.878	49.876	49.875	49.875	49.874	49.874	49.874	49.875	49.876	49.877	49.879	49.88	49.882	49.885	49.888	49.891	49.894	49.897	49.901	49.905	49.909	49.913	49.917	49.922	49.927	49.932	49.937	49.942	49.947	49.952	49.958	49.963	49.968	49.973	49.979	49.984	49.989	49.995	50
0.006025	49.934	49.93	49.927	49.924	49.922	49.919	49.917	49.915	49.913	49.912	49.911	49.91	49.909	49.908	49.908	49.908	49.908	49.909	49.909	49.91	49.911	49.912	49.914	49.916	49.918	49.92	49.922	49.925	49.927	49.93	49.933	49.936	49.939	49.943	49.946	49.95	49.954	49.958	49.961	49.965	49.969	49.973	49.977	49.981	49.984	49.988	49.992	49.996	50
0.0064675	49.959	49.957	49.955	49.953	49.952	49.95	49.949	49.947	49.946	49.945	49.945	49.944	49.944	49.943	49.943	49.943	49.943	49.943	49.944	49.944	49.945	49.946	49.947	49.948	49.949	49.95	49.952	49.953	49.955	49.957	49.959	49.96	49.962	49.964	49.967	49.969	49.971	49.974	49.976	49.978	49.981	49.983	49.986	49.988	49.99	49.993	49.995	49.998	50
0.006735	49.969	49.968	49.966	49.965	49.964	49.963	49.962	49.961	49.96	49.959	49.959	49.958	49.958	49.958	49.957	49.957	49.957	49.958	49.958	49.958	49.959	49.959	49.96	49.961	49.962	49.963	49.964	49.965	49.966	49.968	49.969	49.97	49.972	49.973	49.975	49.977	49.978	49.98	49.982	49.984	49.986	49.987	49.989	49.991	49.993	49.995	49.996	49.998	50
0.007025	49.978	49.977	49.975	49.974	49.974	49.973	49.972	49.971	49.971	49.97	49.97	49.969	49.969	49.969	49.969	49.969	49.969	49.969	49.969	49.97	49.97	49.97	49.971	49.971	49.972	49.973	49.974	49.974	49.975	49.976	49.977	49.978	49.979	49.981	49.982	49.983	49.984	49.986	49.987	49.988	49.989	49.991	49.992	49.993	49.995	49.996	49.997	49.999	50
0.0074675	49.986	49.986	49.985	49.984	49.984	49.983	49.983	49.982	49.982	49.982	49.981	49.981	49.981	49.981	49.981	49.981	49.981	49.981	49.981	49.981	49.981	49.982	49.982	49.982	49.983	49.983	49.984	49.984	49.985	49.985	49.986	49.987	49.987	49.988	49.989	49.989	49.99	49.991	49.992	49.993	49.993	49.994	49.995	49.996	49.997	49.998	49.998	49.999	50
0.007735	49.99	49.989	49.989	49.988	49.988	49.987	49.987	49.987	49.987	49.986	49.986	49.986	49.986	49.986	49.986	49.986	49.986	49.986	49.986	49.986	49.986	49.986	49.987	49.987	49.987	49.987	49.988	49.988	49.989	49.989	49.989	49.99	49.99	49.991	49.992	49.992	49.993	49.993	49.994	49.995	49.995	49.996	49.996	49.997	49.998	49.998	49.999	49.999	50
0.0081	49.993	49.993	49.992	49.992	49.992	49.992	49.991	49.991	49.991	49.991	49.991	49.991	49.99	49.99	49.99	49.99	49.99	49.99	49.99	49.991	49.991	49.991	49.991	49.991	49.991	49.992	49.992	49.992	49.992	49.993	49.993	49.993	49.994	49.994	49.994	49.995	49.995	49.996	49.996	49.996	49.997	49.997	49.998	49.998	49.998	49.999	49.999	50	50
0.00987	49.999	49.999	49.999	49.999	49.999	49.999	49.999	49.999	49.999	49.998	49.998	49.998	49.998	49.998	49.998	49.998	49.998	49.998	49.998	49.998	49.998	49.998	49.999	49.999	49.999	49.999	49.999	49.999	49.999	49.999	49.999	49.999	49.999	49.999	49.999	49.999	49.999	49.999	49.999	49.999	49.999	50	50	50	50	50	50	50	50
0.0147	50	50	50	50	50	50	50	50	50	50	50	50	50	50	50	50	50	50	50	50	50	50	50	50	50	50	50	50	50	50	50	50	50	50	50	50	50	50	50	50	50	50	50	50	50	50	50	50	50
0.0215	50	50	50	50	50	50	50	50	50	50	50	50	50	50	50	50	50	50	50	50	50	50	50	50	50	50	50	50	50	50	50	50	50	50	50	50	50	50	50	50	50	50	50	50	50	50	50	50	50
0.04805	50	50	50	50	50	50	50	50	50	50	50	50	50	50	50	50	50	50	50	50	50	50	50	50	50	50	50	50	50	50	50	50	50	50	50	50	50	50	50	50	50	50	50	50	50	50	50	50	50
0.0735	50	50	50	50	50	50	50	50	50	50	50	50	50	50	50	50	50	50	50	50	50	50	50	50	50	50	50	50	50	50	50	50	50	50	50	50	50	50	50	50	50	50	50	50	50	50	50	50	50
0.10625	50	50	50	50	50	50	50	50	50	50	50	50	50	50	50	50	50	50	50	50	50	50	50	50	50	50	50	50	50	50	50	50	50	50	50	50	50	50	50	50	50	50	50	50	50	50	50	50	50
0.21688	50	50	50	50	50	50	50	50	50	50	50	50	50	50	50	50	50	50	50	50	50	50	50	50	50	50	50	50	50	50	50	50	50	50	50	50	50	50	50	50	50	50	50	50	50	50	50	50	50
0.2955	50	50	50	50	50	50	50	50	50	50	50	50	50	50	50	50	50	50	50	50	50	50	50	50	50	50	50	50	50	50	50	50	50	50	50	50	50	50	50	50	50	50	50	50	50	50	50	50	50
0.375	50	50	50	50	50	50	50	50	50	50	50	50	50	50	50	50	50	50	50	50	50	50	50	50	50	50	50	50	50	50	50	50	50	50	50	50	50	50	50	50	50	50	50	50	50	50	50	50	50
