# Supplementary material for: Dynamic Characterisation of Fibre-Optic Temperature Sensors for Physiological Monitoring
Source: Sensors (Basel). 2020 Dec 31;21(1):221. doi: 10.3390/s21010221 (PMC7795630; doi:10.3390/s21010221)
Supplement: Supplementary file 1 [file sensors-21-00221-s001.zip › Supplementary Data/Dynamic characterisation experiment/Air/Blank dome/DCF_Sylg_no1_air.csv]

0.001	-0.566963156255023
0.002	-0.566558267611127
0.003	-0.566579616569766
0.004	-0.56676365663098
0.005	-0.5663425712261
0.006	-0.567018651674152
0.007	-0.567107687850554
0.008	-0.566297771518489
0.009	-0.566889695912488
0.01	-0.567272355527949
0.011	-0.567160666286761
0.012	-0.566634914008112
0.013	-0.566488154001441
0.014	-0.56642302366919
0.015	-0.566644048486731
0.016	-0.567490466431912
0.017	-0.567140911469986
0.018	-0.567372504591759
0.019	-0.56765138469688
0.02	-0.56656488000409
0.021	-0.567087001412776
0.022	-0.566881700601453
0.023	-0.567354185341264
0.024	-0.566922581745259
0.025	-0.566614122402857
0.026	-0.566964028103049
0.027	-0.566416448508997
0.028	-0.567733309740623
0.029	-0.566835424718908
0.03	-0.567097883147222
0.031	-0.567490970271888
0.032	-0.566784410942079
0.033	-0.567250598153316
0.034	-0.566500518097135
0.035	-0.566765184692339
0.036	-0.567219359676928
0.037	-0.567211402906789
0.038	-0.567284122507255
0.039	-0.566938645052809
0.04	-0.567534219419684
0.041	-0.56640404097763
0.042	-0.566602892390052
0.043	-0.56700158124125
0.044	-0.567164246047712
0.045	-0.567460825873528
0.046	-0.566879744864771
0.047	-0.566401042829941
0.048	-0.567435080182761
0.049	-0.567614783887413
0.05	-0.567396315867288
0.051	-0.566468055880133
0.052	-0.566942847254
0.053	-0.566474721312853
0.054	-0.566766183415253
0.055	-0.567242318395785
0.056	-0.566816353873315
0.057	-0.567528297296426
0.058	-0.566925413034657
0.059	-0.567471582793958
0.06	-0.567099437368199
0.061	-0.566775534364531
0.062	-0.566268431345442
0.063	-0.566952307467188
0.064	-0.566653795385596
0.065	-0.567034829099053
0.066	-0.566461134799635
0.067	-0.568138102020036
0.068	-0.56701956397472
0.069	-0.566303873493757
0.07	-0.566476584396757
0.071	-0.566650578401806
0.072	-0.566839781803841
0.073	-0.567334256758069
0.074	-0.567297897256001
0.075	-0.567120641471663
0.076	-0.566486793113216
0.077	-0.566955688108016
0.078	-0.565811281958657
0.079	-0.566828391802141
0.08	-0.566270187342822
0.081	-0.566441233744641
0.082	-0.565965888430412
0.083	-0.566965391776688
0.084	-0.567168102222333
0.085	-0.566559077768511
0.086	-0.566526653399154
0.087	-0.566401347390469
0.088	-0.5669781686803
0.089	-0.566657404319853
0.09	-0.566683556470615
0.091	-0.566463578424882
0.092	-0.566799773625216
0.093	-0.566513107523833
0.094	-0.566489811565912
0.095	-0.566649325349759
0.096	-0.566760495141461
0.097	-0.566822747145407
0.098	-0.566793374200626
0.099	-0.566704443128259
0.1	-0.566596339839155
0.101	-0.566396352075699
0.102	-0.56686127450396
0.103	-0.566331812801956
0.104	-0.567018824528053
0.105	-0.567456945890049
0.106	-0.566418389161774
0.107	-0.566140613175241
0.108	-0.566642608161317
0.109	-0.56675322840438
0.11	-0.566111905732716
0.111	-0.565891401185509
0.112	-0.567264111100499
0.113	-0.566663165714944
0.114	-0.567252963573604
0.115	-0.56605222883951
0.116	-0.567342766862793
0.117	-0.567134350135843
0.118	-0.567242710649498
0.119	-0.566980478886129
0.12	-0.567139718248228
0.121	-0.56769202998414
0.122	-0.567009148065144
0.123	-0.566727607293923
0.124	-0.567030441869097
0.125	-0.56713426315512
0.126	-0.566421841537084
0.127	-0.567055545686653
0.128	-0.567414539092462
0.129	-0.566384348628435
0.13	-0.566752083019411
0.131	-0.567905870264868
0.132	-0.567206604321487
0.133	-0.567516875299661
0.134	-0.566840205229016
0.135	-0.567427805240258
0.136	-0.566799669300071
0.137	-0.566813722428927
0.138	-0.567762212170635
0.139	-0.568234744739589
0.14	-0.56779001466979
0.141	-0.567494579851996
0.142	-0.566612041182068
0.143	-0.567688768901108
0.144	-0.567010784544447
0.145	-0.567484823398043
0.146	-0.566744233554237
0.147	-0.567047721975103
0.148	-0.567314965342867
0.149	-0.568070634093726
0.15	-0.567640064834192
0.151	-0.568243173190986
0.152	-0.56729947305923
0.153	-0.567156053960147
0.154	-0.567273595534195
0.155	-0.567635447817009
0.156	-0.567291755475015
0.157	-0.567179714897166
0.158	-0.566334616813468
0.159	-0.567094708321577
0.16	-0.567283119707157
0.161	-0.567619779236693
0.162	-0.567288556586918
0.163	-0.567035063346522
0.164	-0.566844427726273
0.165	-0.5671635956415
0.166	-0.56684790804853
0.167	-0.56817182595327
0.168	-0.567756582260342
0.169	-0.566882851222561
0.17	-0.566930295675236
0.171	-0.567142036800475
0.172	-0.567794736820266
0.173	-0.567363414686515
0.174	-0.567432803023986
0.175	-0.566887075253975
0.176	-0.567348743307769
0.177	-0.567623273459528
0.178	-0.567262644450448
0.179	-0.567378913760431
0.18	-0.567472971101779
0.181	-0.567321410370752
0.182	-0.567937208929075
0.183	-0.566864937525041
0.184	-0.567039212277792
0.185	-0.567283365206882
0.186	-0.567383043291844
0.187	-0.567111626329034
0.188	-0.567614807223636
0.189	-0.56657209296329
0.19	-0.566871303989234
0.191	-0.567569175695344
0.192	-0.567921636849576
0.193	-0.567936469936578
0.194	-0.566952738437635
0.195	-0.567683097959789
0.196	-0.567314453026176
0.197	-0.567627282761308
0.198	-0.567167848262309
0.199	-0.567123666947902
0.2	-0.56695350071075
0.201	-0.566817984826977
0.202	-0.566972699703499
0.203	-0.567061813187717
0.204	-0.566314098750514
0.205	-0.567330995526831
0.206	-0.567126791402263
0.207	-0.567947894299101
0.208	-0.56663849956622
0.209	-0.567030083735741
0.21	-0.566611709507191
0.211	-0.56737629613
0.212	-0.566670047633481
0.213	-0.566754900719959
0.214	-0.566953660471166
0.215	-0.567498883547365
0.216	-0.567622079471937
0.217	-0.567118619691269
0.218	-0.568300403857747
0.219	-0.568494125740171
0.22	-0.567381596216575
0.221	-0.567539782874102
0.222	-0.566885365790033
0.223	-0.56752905251437
0.224	-0.56695034363469
0.225	-0.566330673139847
0.226	-0.566727638731618
0.227	-0.567595114717902
0.228	-0.567154226683767
0.229	-0.56748667343389
0.23	-0.567569957075916
0.231	-0.567355978593341
0.232	-0.567531808211865
0.233	-0.567678682318608
0.234	-0.56735689844205
0.235	-0.566919882225451
0.236	-0.566698005022842
0.237	-0.5665626251709
0.238	-0.567192498393858
0.239	-0.56661253861847
0.24	-0.566642085851049
0.241	-0.567378848639999
0.242	-0.565506410009449
0.243	-0.566621633558558
0.244	-0.567043802694662
0.245	-0.565952301827521
0.246	-0.565956066996618
0.247	-0.566223030829521
0.248	-0.565905100302241
0.249	-0.566141865584241
0.25	-0.566261240276024
0.251	-0.566341529888462
0.252	-0.566501369245318
0.253	-0.56702021118255
0.254	-0.566373620128047
0.255	-0.565794949181951
0.256	-0.567144169076437
0.257	-0.566877533316654
0.258	-0.566745656212744
0.259	-0.566759351292316
0.26	-0.566750838088618
0.261	-0.566157323067404
0.262	-0.565818425221299
0.263	-0.566321330144922
0.264	-0.566251403585009
0.265	-0.566602469096414
0.266	-0.566428249313934
0.267	-0.566417996759216
0.268	-0.565982197836718
0.269	-0.56660495386269
0.27	-0.566336353408393
0.271	-0.566043038362052
0.272	-0.566416702799329
0.273	-0.566897786672241
0.274	-0.566877624008926
0.275	-0.566200857416299
0.276	-0.566493288135941
0.277	-0.567455087267906
0.278	-0.566584519936155
0.279	-0.566149229519095
0.28	-0.566648517794423
0.281	-0.567108220636338
0.282	-0.566172814161973
0.283	-0.567308358771293
0.284	-0.566928433038576
0.285	-0.566641624292165
0.286	-0.566971347327959
0.287	-0.566775430081107
0.288	-0.567187202593196
0.289	-0.567420696277494
0.29	-0.566323084655459
0.291	-0.566929237839414
0.292	-0.566577361003261
0.293	-0.566339382996219
0.294	-0.566374719747412
0.295	-0.566711933767614
0.296	-0.566662619414526
0.297	-0.566877197934324
0.298	-0.567006293443585
0.299	-0.567000214749211
0.3	-0.566482086237906
0.301	-0.566779112091829
0.302	-0.566319976200292
0.303	-0.566790666941114
0.304	-0.566744804275525
0.305	-0.567528385841318
0.306	-0.567252887652515
0.307	-0.567295872631747
0.308	-0.566502762030086
0.309	-0.56724692632669
0.31	-0.567173668800995
0.311	-0.566743915439273
0.312	-0.567098686899145
0.313	-0.567146153700121
0.314	-0.566320920431051
0.315	-0.567122303516097
0.316	-0.566259603950181
0.317	-0.566641193734053
0.318	-0.566831710203541
0.319	-0.566494162001924
0.32	-0.56718489631483
0.321	-0.567168919966636
0.322	-0.567046444873467
0.323	-0.566563473443186
0.324	-0.56742530441053
0.325	-0.567046627803749
0.326	-0.566770831414207
0.327	-0.566838406094487
0.328	-0.566829027274851
0.329	-0.566862385412326
0.33	-0.566988647782463
0.331	-0.566941032645613
0.332	-0.565844242895546
0.333	-0.566764516688046
0.334	-0.566845490872702
0.335	-0.566234762157996
0.336	-0.567256987165285
0.337	-0.566519847362375
0.338	-0.566731594751842
0.339	-0.566978415389409
0.34	-0.567110150750366
0.341	-0.566250895550104
0.342	-0.567067319782669
0.343	-0.566949784353125
0.344	-0.566651140896755
0.345	-0.567125440946213
0.346	-0.566298326428139
0.347	-0.567376478697299
0.348	-0.56668092680131
0.349	-0.56703964965047
0.35	-0.567345336996492
0.351	-0.566365365792948
0.352	-0.566786149387698
0.353	-0.566610045084524
0.354	-0.567194565059817
0.355	-0.567169670388985
0.356	-0.567099614130966
0.357	-0.566758760323381
0.358	-0.566789476269683
0.359	-0.566948551015591
0.36	-0.566822928190772
0.361	-0.567444878771883
0.362	-0.566255991582919
0.363	-0.566965220193779
0.364	-0.56709148937131
0.365	-0.566221138349344
0.366	-0.566574746558925
0.367	-0.566551195784496
0.368	-0.566338358384177
0.369	-0.566858989480344
0.37	-0.56705364649925
0.371	-0.566861237340724
0.372	-0.567107865626227
0.373	-0.566414378915581
0.374	-0.566872788707293
0.375	-0.566831683837905
0.376	-0.566566774515938
0.377	-0.566438536965615
0.378	-0.566282856797718
0.379	-0.567375624445013
0.38	-0.565870419526738
0.381	-0.567588183137529
0.382	-0.566601127018294
0.383	-0.566599611314921
0.384	-0.567096435684036
0.385	-0.566758776702446
0.386	-0.5672550504782
0.387	-0.566660378648984
0.388	-0.566886670941265
0.389	-0.566784238588282
0.39	-0.566826728756759
0.391	-0.567199182455384
0.392	-0.56693541937314
0.393	-0.566822409767211
0.394	-0.56736371213698
0.395	-0.566881839492915
0.396	-0.56686843517315
0.397	-0.566959020171836
0.398	-0.567324652126684
0.399	-0.567374525151379
0.4	-0.567168883459672
0.401	-0.567383186133467
0.402	-0.566550048298622
0.403	-0.566357509728996
0.404	-0.566843188691938
0.405	-0.566675621129434
0.406	-0.56708857511632
0.407	-0.56647626971949
0.408	-0.566609813310648
0.409	-0.567049959319063
0.41	-0.566112292125535
0.411	-0.566253135375338
0.412	-0.566338142658115
0.413	-0.566839820939703
0.414	-0.566905053709987
0.415	-0.566751364658404
0.416	-0.567119586606476
0.417	-0.566521084749121
0.418	-0.567085657717798
0.419	-0.56647872135786
0.42	-0.567068502605264
0.421	-0.565925606498856
0.422	-0.566388404538765
0.423	-0.566841572649259
0.424	-0.56602887441983
0.425	-0.567042355698007
0.426	-0.566702537845218
0.427	-0.566793686443823
0.428	-0.566921439699023
0.429	-0.566536104909503
0.43	-0.567756838511738
0.431	-0.566539280877292
0.432	-0.56710017209496
0.433	-0.565991527461529
0.434	-0.565978813305166
0.435	-0.566696387230639
0.436	-0.566145535135542
0.437	-0.566368562009123
0.438	-0.56677197003224
0.439	-0.565272195351331
0.44	-0.565833207710219
0.441	-0.565637796592688
0.442	-0.566127356822703
0.443	-0.565557441394468
0.444	-0.566733200145209
0.445	-0.566075030397685
0.446	-0.566317703618427
0.447	-0.566701496784711
0.448	-0.566381875197147
0.449	-0.566492571431809
0.45	-0.565760893552784
0.451	-0.566096249006361
0.452	-0.565856674296733
0.453	-0.566000682411732
0.454	-0.566104288833711
0.455	-0.566246791026823
0.456	-0.566660309571662
0.457	-0.567315458616133
0.458	-0.566008502551371
0.459	-0.5661883171427
0.46	-0.566754962708496
0.461	-0.566388503449747
0.462	-0.566224243203111
0.463	-0.566896674975471
0.464	-0.566914939177024
0.465	-0.566966008413286
0.466	-0.566527505080945
0.467	-0.567221756124867
0.468	-0.566883830864643
0.469	-0.566509258152564
0.47	-0.567184446833926
0.471	-0.566507133683005
0.472	-0.567035883975829
0.473	-0.566921236215068
0.474	-0.567564306237672
0.475	-0.567042269559015
0.476	-0.567018650746094
0.477	-0.566980030083901
0.478	-0.567086661533567
0.479	-0.567326757421189
0.48	-0.566228736252341
0.481	-0.566856566298911
0.482	-0.566510219112619
0.483	-0.566439706203214
0.484	-0.566456099754812
0.485	-0.566571721195291
0.486	-0.566879020510198
0.487	-0.566897661257513
0.488	-0.566117963062781
0.489	-0.566812165839366
0.49	-0.567449532773597
0.491	-0.567269546871881
0.492	-0.566624317927385
0.493	-0.567675085312124
0.494	-0.567086471498361
0.495	-0.567003810578598
0.496	-0.567288506451811
0.497	-0.567174216453802
0.498	-0.566550058166145
0.499	-0.56744017116801
0.5	-0.566955177659837
0.501	-0.567658768060537
0.502	-0.566592733678225
0.503	-0.567366515812738
0.504	-0.566896112465602
0.505	-0.567079979426244
0.506	-0.567168453969653
0.507	-0.56826569053257
0.508	-0.56771722919435
0.509	-0.56702465171528
0.51	-0.566625774247587
0.511	-0.567835955516277
0.512	-0.56764214800634
0.513	-0.56670443918241
0.514	-0.566569335325998
0.515	-0.567291581465894
0.516	-0.567930073325059
0.517	-0.566890299062319
0.518	-0.567277809528579
0.519	-0.566717171166415
0.52	-0.567147182944677
0.521	-0.566753910672544
0.522	-0.567017899557491
0.523	-0.567164083655409
0.524	-0.567419928596738
0.525	-0.567507444116132
0.526	-0.566850832411708
0.527	-0.566469965974717
0.528	-0.566508599810249
0.529	-0.567396561219592
0.53	-0.567116599686802
0.531	-0.566371359617852
0.532	-0.566830518517802
0.533	-0.567358229672207
0.534	-0.566711431421382
0.535	-0.567231399978148
0.536	-0.56625648867526
0.537	-0.566335165834892
0.538	-0.56681847146615
0.539	-0.567376224057887
0.54	-0.566796234227563
0.541	-0.566366791327679
0.542	-0.566466820904333
0.543	-0.566840530180388
0.544	-0.56583508803686
0.545	-0.565966469998653
0.546	-0.566212635108595
0.547	-0.566095680147287
0.548	-0.566569751075397
0.549	-0.566976688748893
0.55	-0.567338778802314
0.551	-0.566806465473018
0.552	-0.566309860375234
0.553	-0.566773952043838
0.554	-0.566084071234409
0.555	-0.567023968339592
0.556	-0.565495523050131
0.557	-0.566096187569804
0.558	-0.565999763146389
0.559	-0.566538838616287
0.56	-0.566472110409997
0.561	-0.565946277939029
0.562	-0.566418450015168
0.563	-0.56697945111245
0.564	-0.567064270332118
0.565	-0.565728579957447
0.566	-0.56604229876067
0.567	-0.566472226419351
0.568	-0.567448384794825
0.569	-0.566489998265913
0.57	-0.566486569013699
0.571	-0.566381404265309
0.572	-0.5664631468022
0.573	-0.567154399463007
0.574	-0.566637751820404
0.575	-0.566554400199912
0.576	-0.566938081833767
0.577	-0.566259842478578
0.578	-0.566425802171066
0.579	-0.567324273193576
0.58	-0.567293911985088
0.581	-0.565950779512002
0.582	-0.566852426379705
0.583	-0.567331087700659
0.584	-0.566860793926943
0.585	-0.566677811265568
0.586	-0.566924365600613
0.587	-0.566215407363829
0.588	-0.566706220091317
0.589	-0.566980049619064
0.59	-0.567197611503485
0.591	-0.566721703525009
0.592	-0.566771059517373
0.593	-0.567446319423121
0.594	-0.567333046324974
0.595	-0.566371284184623
0.596	-0.566007356808213
0.597	-0.566711255110713
0.598	-0.567158334156326
0.599	-0.566476592974914
0.6	-0.56775051555846
0.601	-0.567153249948582
0.602	-0.566601821881309
0.603	-0.567446320760732
0.604	-0.566368964763415
0.605	-0.566324552323537
0.606	-0.566486129948535
0.607	-0.566806925355581
0.608	-0.567042904598214
0.609	-0.567086333716416
0.61	-0.567520669537004
0.611	-0.566691541255788
0.612	-0.567119287918794
0.613	-0.567105463495567
0.614	-0.566880005161434
0.615	-0.567702084807094
0.616	-0.566863327770638
0.617	-0.566274218707487
0.618	-0.566960398930893
0.619	-0.566797125785207
0.62	-0.566259252129907
0.621	-0.56695439064796
0.622	-0.566838746215068
0.623	-0.566531387241785
0.624	-0.567330139683796
0.625	-0.567049090302764
0.626	-0.566223146205987
0.627	-0.566726381112747
0.628	-0.566949965988678
0.629	-0.566797852924455
0.63	-0.566717993365998
0.631	-0.566153003483704
0.632	-0.565918896878756
0.633	-0.566751398600077
0.634	-0.566364845647629
0.635	-0.566439165002386
0.636	-0.566402496855508
0.637	-0.566288373494746
0.638	-0.566332178286277
0.639	-0.567158938140155
0.64	-0.566384114246767
0.641	-0.566260305550285
0.642	-0.566614880179949
0.643	-0.566400499264995
0.644	-0.565763573121326
0.645	-0.567257020554527
0.646	-0.566939589860715
0.647	-0.566030594593571
0.648	-0.566982212174268
0.649	-0.566484537064661
0.65	-0.56614543303575
0.651	-0.566867483855212
0.652	-0.56678109093691
0.653	-0.566056323984308
0.654	-0.566757040117131
0.655	-0.566588426292381
0.656	-0.566051429334548
0.657	-0.566790293799111
0.658	-0.566154606298554
0.659	-0.566196461891054
0.66	-0.566328534060427
0.661	-0.567147965694732
0.662	-0.565659780732074
0.663	-0.566589221342081
0.664	-0.566485636196092
0.665	-0.566549026738058
0.666	-0.566871393428453
0.667	-0.56675567068132
0.668	-0.56743672756537
0.669	-0.567291682323622
0.67	-0.566741298591573
0.671	-0.566232211442697
0.672	-0.566819851509
0.673	-0.56668559640404
0.674	-0.566075547548585
0.675	-0.566211492203984
0.676	-0.565723981379782
0.677	-0.566628183739576
0.678	-0.566277581157678
0.679	-0.566605298789126
0.68	-0.566837008310346
0.681	-0.567103451955584
0.682	-0.566891220385935
0.683	-0.567224174416297
0.684	-0.566402234945793
0.685	-0.567110077943758
0.686	-0.566828092413902
0.687	-0.56689618083484
0.688	-0.566710421086778
0.689	-0.566269299156234
0.69	-0.56609787527697
0.691	-0.56677386931659
0.692	-0.566072154492144
0.693	-0.567564666708881
0.694	-0.567807282762647
0.695	-0.566288740941252
0.696	-0.567030892567304
0.697	-0.566865571597177
0.698	-0.56643772660423
0.699	-0.567178406011128
0.7	-0.56670131183236
0.701	-0.566664115848292
0.702	-0.567366253877927
0.703	-0.566731202539344
0.704	-0.566401469632695
0.705	-0.567386070410643
0.706	-0.566691376575312
0.707	-0.566903167303813
0.708	-0.567383771770833
0.709	-0.566001930681647
0.71	-0.566822847866591
0.711	-0.566962643510767
0.712	-0.567469029326927
0.713	-0.565935597299273
0.714	-0.566605198418524
0.715	-0.567072137458805
0.716	-0.566747289393747
0.717	-0.56722620531573
0.718	-0.566738265682096
0.719	-0.566718221009598
0.72	-0.567130599187372
0.721	-0.566272855314612
0.722	-0.567344515222762
0.723	-0.567191029614113
0.724	-0.567002980831913
0.725	-0.567031175848382
0.726	-0.566082323311129
0.727	-0.56735045186732
0.728	-0.566738266187083
0.729	-0.567314869644954
0.73	-0.566080599464591
0.731	-0.566762700359328
0.732	-0.567275319742141
0.733	-0.566835196218986
0.734	-0.565868317886369
0.735	-0.566802427272987
0.736	-0.567300926960249
0.737	-0.567002884678344
0.738	-0.566832509691917
0.739	-0.566982683957342
0.74	-0.56694647907707
0.741	-0.566890187161725
0.742	-0.566370821475519
0.743	-0.566378055293702
0.744	-0.567348852205021
0.745	-0.566419137774967
0.746	-0.567426998040182
0.747	-0.566415644876846
0.748	-0.566818191312556
0.749	-0.566329159697795
0.75	-0.566745137395077
0.751	-0.56763394468663
0.752	-0.566801109759987
0.753	-0.56635943412426
0.754	-0.567475199353663
0.755	-0.567148655399351
0.756	-0.567195817959209
0.757	-0.566061113096226
0.758	-0.567185507400988
0.759	-0.567073576087888
0.76	-0.566941827169821
0.761	-0.567057107343237
0.762	-0.566910078023043
0.763	-0.567230505425565
0.764	-0.567199363685186
0.765	-0.566854253235106
0.766	-0.567223293868943
0.767	-0.566975438039834
0.768	-0.566828347551145
0.769	-0.566597645506023
0.77	-0.567095050086376
0.771	-0.567006859580125
0.772	-0.56676742806511
0.773	-0.56590982538031
0.774	-0.566450755995224
0.775	-0.567131918382005
0.776	-0.566257187176631
0.777	-0.56698956335935
0.778	-0.566341911752788
0.779	-0.566638331604204
0.78	-0.566641021650987
0.781	-0.567051396283522
0.782	-0.566646420562494
0.783	-0.566308263904916
0.784	-0.566576710356308
0.785	-0.566429251272032
0.786	-0.566155629707395
0.787	-0.567285948496537
0.788	-0.56629869532776
0.789	-0.566484634267191
0.79	-0.566455919779097
0.791	-0.565988583316143
0.792	-0.56648421495942
0.793	-0.566276636512555
0.794	-0.566026167853815
0.795	-0.566881729868196
0.796	-0.565761695876523
0.797	-0.56601129398352
0.798	-0.56645641275641
0.799	-0.566441098694772
0.8	-0.566077254594114
0.801	-0.566693308456225
0.802	-0.566652329933618
0.803	-0.566801770367524
0.804	-0.566013512135451
0.805	-0.566470330939874
0.806	-0.566175327951051
0.807	-0.566221333231597
0.808	-0.566649369826969
0.809	-0.566411285545114
0.81	-0.566737149672252
0.811	-0.566183016400362
0.812	-0.565419513880862
0.813	-0.565672176425408
0.814	-0.566483450349228
0.815	-0.566550814841069
0.816	-0.566113165614696
0.817	-0.565999235266828
0.818	-0.566292168292194
0.819	-0.565495558281127
0.82	-0.566434805395811
0.821	-0.56602598288467
0.822	-0.566655107863149
0.823	-0.566099611823024
0.824	-0.566812155569622
0.825	-0.566582975751583
0.826	-0.567416307950244
0.827	-0.565757168771563
0.828	-0.566448189284309
0.829	-0.566330626915014
0.83	-0.565952361331689
0.831	-0.566915148443073
0.832	-0.566690797812352
0.833	-0.566267522941295
0.834	-0.565388855917627
0.835	-0.566555228535837
0.836	-0.566756421003807
0.837	-0.56607056721476
0.838	-0.567206968942229
0.839	-0.566235704203062
0.84	-0.566386546657428
0.841	-0.56651175669801
0.842	-0.566634071219116
0.843	-0.566384197562537
0.844	-0.565971935260036
0.845	-0.566949519613973
0.846	-0.566164971272679
0.847	-0.566711379277791
0.848	-0.566144518551484
0.849	-0.567239650259289
0.85	-0.566098138577694
0.851	-0.566579513308069
0.852	-0.566584379796237
0.853	-0.566892822466586
0.854	-0.566125183319286
0.855	-0.566670650500262
0.856	-0.567125359551773
0.857	-0.567421668046496
0.858	-0.566663936106011
0.859	-0.566279007941221
0.86	-0.565773778796188
0.861	-0.565763184063417
0.862	-0.566721115341689
0.863	-0.567088897496404
0.864	-0.567781173413834
0.865	-0.56574164628101
0.866	-0.566975636918015
0.867	-0.566806808175066
0.868	-0.566818426537551
0.869	-0.566791447793806
0.87	-0.566502312999242
0.871	-0.56685248030335
0.872	-0.566486387187981
0.873	-0.566954249257523
0.874	-0.566629888332094
0.875	-0.566709191315072
0.876	-0.567014425854018
0.877	-0.566528264613274
0.878	-0.567484619605682
0.879	-0.566879133317202
0.88	-0.5670788144556
0.881	-0.566955877620375
0.882	-0.566934178672909
0.883	-0.566613671957575
0.884	-0.56655699602741
0.885	-0.567045683082487
0.886	-0.566570954336532
0.887	-0.566501692579545
0.888	-0.566988889358516
0.889	-0.567016529944523
0.89	-0.566892402761609
0.891	-0.566596889329063
0.892	-0.56807046212701
0.893	-0.5670071965277
0.894	-0.567329358556235
0.895	-0.567879355409235
0.896	-0.56760771589412
0.897	-0.567517072393295
0.898	-0.567351590411068
0.899	-0.567039747082016
0.9	-0.56733024729494
