# Supplementary material for: Dynamic Characterisation of Fibre-Optic Temperature Sensors for Physiological Monitoring
Source: Sensors (Basel). 2020 Dec 31;21(1):221. doi: 10.3390/s21010221 (PMC7795630; doi:10.3390/s21010221)
Supplement: Supplementary file 1 [file sensors-21-00221-s001.zip › Supplementary Data/Dynamic characterisation experiment/Air/Pigmented domes/DCF_Sylg_no3_air.csv]

0.001	-0.635936206087381
0.002	-0.635118383084709
0.003	-0.635333596246435
0.004	-0.634175776266097
0.005	-0.635370122968995
0.006	-0.636169246225187
0.007	-0.635494523351804
0.008	-0.630657443569908
0.009	-0.630250040243512
0.01	-0.633628451123301
0.011	-0.632439089174452
0.012	-0.63171666285782
0.013	-0.631375134978782
0.014	-0.631866360594619
0.015	-0.635580035463734
0.016	-0.635235501318626
0.017	-0.63207253649814
0.018	-0.634895857385416
0.019	-0.63192220792653
0.02	-0.632213532567855
0.021	-0.633756872879533
0.022	-0.63389351038747
0.023	-0.634238543890544
0.024	-0.639532886942252
0.025	-0.640037053448896
0.026	-0.640899376445674
0.027	-0.599131624176173
0.028	-0.609985794239514
0.029	-0.615861719001319
0.03	-0.625778863917468
0.031	-0.629501736371568
0.032	-0.629091194289259
0.033	-0.632319915189245
0.034	-0.634172897754548
0.035	-0.635558039620761
0.036	-0.632517572636458
0.037	-0.636194365467332
0.038	-0.636148914948222
0.039	-0.635445673861616
0.04	-0.637907304958034
0.041	-0.638987734173639
0.042	-0.639923070802904
0.043	-0.637941041404855
0.044	-0.640241181569623
0.045	-0.637497968625832
0.046	-0.640689954505251
0.047	-0.638969045485339
0.048	-0.641161316603091
0.049	-0.64221434047173
0.05	-0.640550301468058
0.051	-0.641325663291918
0.052	-0.639544612162817
0.053	-0.639912205765797
0.054	-0.641317220778215
0.055	-0.639568840109604
0.056	-0.640358113679854
0.057	-0.638466639403901
0.058	-0.636899527830086
0.059	-0.634347495154078
0.06	-0.633246884834107
0.061	-0.635396154342505
0.062	-0.634881319127267
0.063	-0.638411447469424
0.064	-0.638261337417945
0.065	-0.64164209187105
0.066	-0.59968775983651
0.067	-0.601708634327182
0.068	-0.613718193472228
0.069	-0.620605617410398
0.07	-0.621464277710372
0.071	-0.624017536298787
0.072	-0.627655913120895
0.073	-0.625289158087046
0.074	-0.627673362565384
0.075	-0.629963032942194
0.076	-0.626909898641892
0.077	-0.63041832704009
0.078	-0.63710444765811
0.079	-0.637362641582086
0.08	-0.636811866286158
0.081	-0.631436436683409
0.082	-0.633002704617594
0.083	-0.628987749872132
0.084	-0.629668339865073
0.085	-0.627993448141436
0.086	-0.634668219661422
0.087	-0.631696641196773
0.088	-0.634636111489181
0.089	-0.632123239820669
0.09	-0.630164125944538
0.091	-0.632639005835631
0.092	-0.629935991224599
0.093	-0.63061939405247
0.094	-0.634075313929828
0.095	-0.630798747393323
0.096	-0.640340824980653
0.097	-0.643143250264689
0.098	-0.639178879630248
0.099	-0.641272356505194
0.1	-0.642662483185736
0.101	-0.640938209167956
0.102	-0.643084066317239
0.103	-0.642358382543534
0.104	-0.642570206097692
0.105	-0.593816200918634
0.106	-0.609220970654847
0.107	-0.617867564128843
0.108	-0.625553150985182
0.109	-0.629253500190472
0.11	-0.632822483509746
0.111	-0.634098741954032
0.112	-0.633076071914268
0.113	-0.635118839436287
0.114	-0.636232336868996
0.115	-0.637543417998714
0.116	-0.638312759860756
0.117	-0.636475471413369
0.118	-0.638199821943127
0.119	-0.637340725280027
0.12	-0.638797751985338
0.121	-0.637637653923374
0.122	-0.640282062057656
0.123	-0.640705386169298
0.124	-0.640294041940719
0.125	-0.639270437928785
0.126	-0.640292464922084
0.127	-0.640636271689261
0.128	-0.641592738931594
0.129	-0.642907818930992
0.13	-0.63837682760852
0.131	-0.641121786007029
0.132	-0.639520223180776
0.133	-0.640652496926581
0.134	-0.639646758551518
0.135	-0.640915101458438
0.136	-0.632369936132933
0.137	-0.634642106331401
0.138	-0.632440251984542
0.139	-0.634686518199354
0.14	-0.633430871172115
0.141	-0.635116829531736
0.142	-0.632571448068689
0.143	-0.637005830980467
0.144	-0.641758532180204
0.145	-0.604525457360639
0.146	-0.611648236114521
0.147	-0.619723726026734
0.148	-0.619817199020246
0.149	-0.620691478441871
0.15	-0.632127839791232
0.151	-0.632830363500343
0.152	-0.634788658103892
0.153	-0.638151305669185
0.154	-0.633198171516516
0.155	-0.634802610068069
0.156	-0.635914062373077
0.157	-0.636863373254644
0.158	-0.638310542547493
0.159	-0.635509964650278
0.16	-0.639446106249529
0.161	-0.636038337585336
0.162	-0.63330433800854
0.163	-0.633549355768864
0.164	-0.632343706385623
0.165	-0.632903785617166
0.166	-0.632777166110242
0.167	-0.634638973767471
0.168	-0.634632862239594
0.169	-0.640519622817021
0.17	-0.636548045172322
0.171	-0.636344456255959
0.172	-0.639615340632888
0.173	-0.636924110302861
0.174	-0.636606326436974
0.175	-0.63705854644943
0.176	-0.639259681969351
0.177	-0.635840552490672
0.178	-0.632849838173747
0.179	-0.637607253567265
0.18	-0.632923781507073
0.181	-0.631233876129395
0.182	-0.631513520227163
0.183	-0.634209930153118
0.184	-0.601466623784352
0.185	-0.609197948145624
0.186	-0.618958488050652
0.187	-0.627301355102224
0.188	-0.630383190095124
0.189	-0.624096148124612
0.19	-0.627418045917989
0.191	-0.627437659580863
0.192	-0.627983831999887
0.193	-0.62947322847171
0.194	-0.629273351765901
0.195	-0.630988311784938
0.196	-0.632553037631479
0.197	-0.629049966603347
0.198	-0.629426443154681
0.199	-0.630212073585123
0.2	-0.631678598254106
0.201	-0.629714098659728
0.202	-0.631156862626984
0.203	-0.632302376747518
0.204	-0.634339868803507
0.205	-0.638859646134322
0.206	-0.638032307893809
0.207	-0.638484172384557
0.208	-0.637657126073191
0.209	-0.639072292465221
0.21	-0.640710544247909
0.211	-0.636445814726338
0.212	-0.63896284108608
0.213	-0.639018764236734
0.214	-0.640950330950939
0.215	-0.640518010789648
0.216	-0.640198052170008
0.217	-0.639886066376245
0.218	-0.640809042804319
0.219	-0.640405352712992
0.22	-0.642225428963513
0.221	-0.641199006092308
0.222	-0.640887134564091
0.223	-0.604190526808806
0.224	-0.616429759237801
0.225	-0.618718738185312
0.226	-0.625681052855239
0.227	-0.633218053302946
0.228	-0.63271559486084
0.229	-0.634681861516427
0.23	-0.637430900800422
0.231	-0.635428233161589
0.232	-0.635539951187755
0.233	-0.638247886403046
0.234	-0.637180493604113
0.235	-0.637305905807825
0.236	-0.64105831718058
0.237	-0.639567807716571
0.238	-0.639009773570656
0.239	-0.640600918563005
0.24	-0.640230632296996
0.241	-0.639660423405657
0.242	-0.640927581747347
0.243	-0.640104577958651
0.244	-0.639215243179037
0.245	-0.637792436528392
0.246	-0.639703768409039
0.247	-0.639395658636362
0.248	-0.641447164417781
0.249	-0.639907586202402
0.25	-0.639740182803038
0.251	-0.641387397226646
0.252	-0.640052125695678
0.253	-0.640688716491139
0.254	-0.639572837414425
0.255	-0.63827661890733
0.256	-0.640167117255638
0.257	-0.642011810786283
0.258	-0.641853691101278
0.259	-0.641085966140361
0.26	-0.640878582070254
0.261	-0.641531808035781
0.262	-0.606058953313744
0.263	-0.615271694863047
0.264	-0.622581579414561
0.265	-0.625871388026673
0.266	-0.632627378457628
0.267	-0.632491454116608
0.268	-0.6350149753829
0.269	-0.63412397055809
0.27	-0.634643512567462
0.271	-0.63901242501001
0.272	-0.638433462828391
0.273	-0.635488853501067
0.274	-0.638261732497714
0.275	-0.638006947637978
0.276	-0.637756904412162
0.277	-0.639395353431403
0.278	-0.641037547025631
0.279	-0.639535448601254
0.28	-0.64274243364446
0.281	-0.640758154894126
0.282	-0.641277820277716
0.283	-0.634192981342829
0.284	-0.638453897593381
0.285	-0.636290442657342
0.286	-0.63584286987613
0.287	-0.63897076435469
0.288	-0.638371506524548
0.289	-0.638582308211924
0.29	-0.636873218163612
0.291	-0.635317920221826
0.292	-0.635678008365976
0.293	-0.639418527989843
0.294	-0.641910004918824
0.295	-0.641229238759123
0.296	-0.64328702429979
0.297	-0.640365795905188
0.298	-0.644221881405511
0.299	-0.641972161912071
0.3	-0.64265793203265
0.301	-0.605056759701506
0.302	-0.61573967425195
0.303	-0.620880627950864
0.304	-0.628710969582648
0.305	-0.633091312086011
0.306	-0.633366044621183
0.307	-0.633896351102488
0.308	-0.638102806547685
0.309	-0.637961972818661
0.31	-0.636576059138372
0.311	-0.640351776008472
0.312	-0.640123668341729
0.313	-0.64069043392335
0.314	-0.640445713654791
0.315	-0.64005789598041
0.316	-0.640935364058587
0.317	-0.641873274393047
0.318	-0.639775872432371
0.319	-0.642240459411537
0.32	-0.641497236887492
0.321	-0.644001694635544
0.322	-0.64312058730671
0.323	-0.641099303131629
0.324	-0.642539226600872
0.325	-0.642857545800233
0.326	-0.642144449284076
0.327	-0.64312528160684
0.328	-0.640743278381177
0.329	-0.639463976026473
0.33	-0.642234582939503
0.331	-0.64255428381481
0.332	-0.642787245547112
0.333	-0.641504270646383
0.334	-0.641517828693109
0.335	-0.64163588237992
0.336	-0.641817566833102
0.337	-0.641668297540319
0.338	-0.642732713157068
0.339	-0.640965438452428
0.34	-0.601548488036455
0.341	-0.611290219742658
0.342	-0.620721975046207
0.343	-0.623466791222236
0.344	-0.626115088351781
0.345	-0.631399508954115
0.346	-0.634770057986493
0.347	-0.635476488273293
0.348	-0.636192700866075
0.349	-0.632474566623633
0.35	-0.63533175257284
0.351	-0.633701701928292
0.352	-0.632988384845781
0.353	-0.635927853940326
0.354	-0.636556745185912
0.355	-0.632213959427455
0.356	-0.635359992429851
0.357	-0.63611548538981
0.358	-0.63423229697066
0.359	-0.635993973682497
0.36	-0.636710423420849
0.361	-0.636101828263656
0.362	-0.635893078358033
0.363	-0.635335773146437
0.364	-0.637783134991127
0.365	-0.636411044446354
0.366	-0.639108171464076
0.367	-0.634850515332367
0.368	-0.63788750606379
0.369	-0.642082657591426
0.37	-0.640156170180561
0.371	-0.642048661361714
0.372	-0.642564300530937
0.373	-0.641172364574408
0.374	-0.642080679122791
0.375	-0.640871420521587
0.376	-0.643326013089202
0.377	-0.641460608266562
0.378	-0.64236217559694
0.379	-0.595034084899457
0.38	-0.611905523682113
0.381	-0.61995821669149
0.382	-0.62530138086054
0.383	-0.627798955574292
0.384	-0.632178424129749
0.385	-0.634532083785436
0.386	-0.633673516302868
0.387	-0.636217435963182
0.388	-0.63703095343314
0.389	-0.639433775846074
0.39	-0.637516379848424
0.391	-0.638315077370168
0.392	-0.638409537859406
0.393	-0.637330940380628
0.394	-0.639718082683924
0.395	-0.640982655807306
0.396	-0.64122883223727
0.397	-0.643662212890764
0.398	-0.640610340573784
0.399	-0.641391538452173
0.4	-0.644566045136418
0.401	-0.64111412326963
0.402	-0.641206311665398
0.403	-0.643692677800647
0.404	-0.642869081036643
0.405	-0.642167740773963
0.406	-0.642607141449176
0.407	-0.642731461974193
0.408	-0.642497397534401
0.409	-0.640044456690746
0.41	-0.64192289573683
0.411	-0.639315832428797
0.412	-0.641978738816766
0.413	-0.642481726641765
0.414	-0.644696843362656
0.415	-0.639329971324313
0.416	-0.639991054701896
0.417	-0.641055328052347
0.418	-0.637894003278988
0.419	-0.605103936969364
0.42	-0.619259573301564
0.421	-0.621966063286617
0.422	-0.626710268853084
0.423	-0.626715785995577
0.424	-0.633727926449238
0.425	-0.638888247402971
0.426	-0.641269432708729
0.427	-0.639946033527807
0.428	-0.637841034345923
0.429	-0.637048564759397
0.43	-0.638373283887691
0.431	-0.638546092021211
0.432	-0.638564093576204
0.433	-0.638186281094549
0.434	-0.638783327832295
0.435	-0.641350531376912
0.436	-0.638269984262972
0.437	-0.637462124434699
0.438	-0.63905614526131
0.439	-0.637821434040053
0.44	-0.637743568756024
0.441	-0.639068144932553
0.442	-0.639860521159535
0.443	-0.635821001373934
0.444	-0.636827634106092
0.445	-0.636639610002861
0.446	-0.643137563472011
0.447	-0.637951467601536
0.448	-0.645071424393153
0.449	-0.642928062046822
0.45	-0.642738254117743
0.451	-0.642821562423131
0.452	-0.64493532038803
0.453	-0.644197869242875
0.454	-0.64558937675109
0.455	-0.642800515791327
0.456	-0.643343738731305
0.457	-0.645216041182954
0.458	-0.611631376440522
0.459	-0.621626156799161
0.46	-0.627597962094389
0.461	-0.629297752202601
0.462	-0.633653061055795
0.463	-0.635220246587909
0.464	-0.635280896303495
0.465	-0.637962057919165
0.466	-0.63997691599989
0.467	-0.641768937171368
0.468	-0.64067081220191
0.469	-0.643029177862938
0.47	-0.641257480350489
0.471	-0.640350606438379
0.472	-0.642945352692336
0.473	-0.641676389437975
0.474	-0.641830208075433
0.475	-0.640952479587566
0.476	-0.643030858926606
0.477	-0.643700575333447
0.478	-0.643606757611035
0.479	-0.642434593956469
0.48	-0.644434585425789
0.481	-0.644387764024109
0.482	-0.644737766786954
0.483	-0.643001192531525
0.484	-0.642958947181915
0.485	-0.642403333186625
0.486	-0.639513656571996
0.487	-0.642339368404558
0.488	-0.648067491298145
0.489	-0.643776792853358
0.49	-0.644704522430065
0.491	-0.644864407299709
0.492	-0.641987554976487
0.493	-0.643135750237581
0.494	-0.643241167392873
0.495	-0.638798256901332
0.496	-0.64112299289228
0.497	-0.607902431587153
0.498	-0.618211618886295
0.499	-0.620400806121124
0.5	-0.623209051520893
0.501	-0.626569535146975
0.502	-0.634074711122844
0.503	-0.630956585537339
0.504	-0.631217543098112
0.505	-0.629435891620133
0.506	-0.633713512844996
0.507	-0.636382772657219
0.508	-0.637024051239868
0.509	-0.640300248783206
0.51	-0.640843405267006
0.511	-0.639402002467034
0.512	-0.636184596902159
0.513	-0.636521818681606
0.514	-0.64049652555717
0.515	-0.638289888254038
0.516	-0.639994075567088
0.517	-0.641462285101522
0.518	-0.636373777329745
0.519	-0.639318112795384
0.52	-0.636074289171677
0.521	-0.639881540305251
0.522	-0.637012056796623
0.523	-0.63542556508759
0.524	-0.635200289026348
0.525	-0.638589776271505
0.526	-0.635618139374794
0.527	-0.636925745500676
0.528	-0.640144113618052
0.529	-0.637895841873672
0.53	-0.644221369293995
0.531	-0.641283849723925
0.532	-0.64725862180728
0.533	-0.645025898635861
0.534	-0.643061822697954
0.535	-0.644535829052719
0.536	-0.606706228208156
0.537	-0.61762392387845
0.538	-0.623359206551808
0.539	-0.628782980766921
0.54	-0.630958904208743
0.541	-0.635182048158491
0.542	-0.637242270456761
0.543	-0.638286003710997
0.544	-0.640707143053552
0.545	-0.640600553970072
0.546	-0.64165427399284
0.547	-0.639754094055732
0.548	-0.641314587589025
0.549	-0.641556383283705
0.55	-0.64016310029709
0.551	-0.639609929070142
0.552	-0.641060124353873
0.553	-0.640422549517306
0.554	-0.642604405108012
0.555	-0.643390877828877
0.556	-0.641752886245425
0.557	-0.643887994736351
0.558	-0.640107491199224
0.559	-0.64230831218053
0.56	-0.63958985310812
0.561	-0.643363233669701
0.562	-0.641479231940647
0.563	-0.643559826964482
0.564	-0.641054518020012
0.565	-0.641319535228267
0.566	-0.642748647780701
0.567	-0.642497956331021
0.568	-0.643608754000325
0.569	-0.642285996409825
0.57	-0.643619398139888
0.571	-0.642807781260316
0.572	-0.642051432256159
0.573	-0.642436356555749
0.574	-0.643735639484666
0.575	-0.603523368603466
0.576	-0.614623000508573
0.577	-0.625591484664522
0.578	-0.627628220723273
0.579	-0.633193564062232
0.58	-0.634710884271576
0.581	-0.634877941948687
0.582	-0.63849162301711
0.583	-0.639667819011444
0.584	-0.634575965981544
0.585	-0.637175648801064
0.586	-0.639934226547822
0.587	-0.639722521710203
0.588	-0.642214750448611
0.589	-0.636560575139998
0.59	-0.640101668111306
0.591	-0.637681210602751
0.592	-0.639743707186636
0.593	-0.639729945545992
0.594	-0.639096370652602
0.595	-0.63878037249425
0.596	-0.637168398750598
0.597	-0.634555686625842
0.598	-0.635037890089204
0.599	-0.636012707845012
0.6	-0.635069657644875
0.601	-0.635658610119511
0.602	-0.641306228261812
0.603	-0.634045830746411
0.604	-0.637202502767918
0.605	-0.639273132246759
0.606	-0.636193058441796
0.607	-0.635063364012108
0.608	-0.637339069535853
0.609	-0.639811510843353
0.61	-0.639832229331441
0.611	-0.639034979589004
0.612	-0.638421335837281
0.613	-0.637939933975004
0.614	-0.599584984808096
0.615	-0.61058497248795
0.616	-0.617325052940422
0.617	-0.621684484173262
0.618	-0.626264924258096
0.619	-0.628429731086973
0.62	-0.630761409870967
0.621	-0.631280314131833
0.622	-0.62826707805107
0.623	-0.632843238899195
0.624	-0.630561129393964
0.625	-0.631514895694683
0.626	-0.634622101716244
0.627	-0.635654784519803
0.628	-0.639832967032876
0.629	-0.640441965174002
0.63	-0.638395701118446
0.631	-0.639642327496783
0.632	-0.639757079929403
0.633	-0.640836494166481
0.634	-0.642130609350909
0.635	-0.63989527876443
0.636	-0.642108536568864
0.637	-0.640867991837635
0.638	-0.640784154469182
0.639	-0.640183165926123
0.64	-0.640480189414709
0.641	-0.640770355503818
0.642	-0.638148623840463
0.643	-0.64077583039965
0.644	-0.637685009428015
0.645	-0.641467717680827
0.646	-0.642531388894076
0.647	-0.635034011149303
0.648	-0.636235994731271
0.649	-0.636913049647669
0.65	-0.638034942085601
0.651	-0.63848607524096
0.652	-0.63853684461692
0.653	-0.598429519453004
0.654	-0.609044027023261
0.655	-0.616018075746157
0.656	-0.625058170516612
0.657	-0.62939000366969
0.658	-0.63319668596891
0.659	-0.636624383988718
0.66	-0.634025952853915
0.661	-0.637086493439613
0.662	-0.629908508062522
0.663	-0.632228603814606
0.664	-0.633192691159181
0.665	-0.635324907896858
0.666	-0.635792709874496
0.667	-0.632635878724699
0.668	-0.634351202498088
0.669	-0.632485025549683
0.67	-0.64024320826263
0.671	-0.641713151751039
0.672	-0.636310158259164
0.673	-0.637575874742151
0.674	-0.639261149763947
0.675	-0.642314731935954
0.676	-0.639198658822952
0.677	-0.64091780165798
0.678	-0.641775425389737
0.679	-0.635800787950971
0.68	-0.638642633766795
0.681	-0.637491598666372
0.682	-0.637385072806964
0.683	-0.636171014395917
0.684	-0.637570610846562
0.685	-0.634729240620304
0.686	-0.639114703454095
0.687	-0.640597112717302
0.688	-0.635281499714901
0.689	-0.637823025780847
0.69	-0.641535344828465
0.691	-0.643420268890752
0.692	-0.645777429435938
0.693	-0.61163192924627
0.694	-0.619354568558834
0.695	-0.625656454484867
0.696	-0.629218662395768
0.697	-0.632727322616166
0.698	-0.633496965629675
0.699	-0.634246680881253
0.7	-0.637470351028959
0.701	-0.634117304632557
0.702	-0.636443886503643
0.703	-0.640416697531886
0.704	-0.637917072572673
0.705	-0.63901079943869
0.706	-0.641424619857197
0.707	-0.638305979452496
0.708	-0.639974345710591
0.709	-0.637326085515499
0.71	-0.638951373163632
0.711	-0.640624665991189
0.712	-0.640416588251849
0.713	-0.639411899477286
0.714	-0.642203267653629
0.715	-0.640742318346959
0.716	-0.641357066650379
0.717	-0.639783920662374
0.718	-0.638433382521089
0.719	-0.638577121721187
0.72	-0.636014970115117
0.721	-0.641488568037687
0.722	-0.638392015830687
0.723	-0.635761750432203
0.724	-0.638286292211445
0.725	-0.637440130538389
0.726	-0.638611314673964
0.727	-0.639326515167002
0.728	-0.635431674624605
0.729	-0.644763397785124
0.73	-0.639356559557807
0.731	-0.644042262488337
0.732	-0.603770180111589
0.733	-0.616725778644934
0.734	-0.620545001253833
0.735	-0.62945570204122
0.736	-0.631394356054283
0.737	-0.632356099999748
0.738	-0.636156640975055
0.739	-0.636867902472807
0.74	-0.63405997246238
0.741	-0.634195066741484
0.742	-0.637786921699217
0.743	-0.635792741540836
0.744	-0.636184246708442
0.745	-0.635638441552174
0.746	-0.635754662847141
0.747	-0.635760367609923
0.748	-0.635450027118598
0.749	-0.636426892888903
0.75	-0.632578853951064
0.751	-0.631222513103566
0.752	-0.631987109416976
0.753	-0.63449566758787
0.754	-0.636857619727459
0.755	-0.639903840337894
0.756	-0.639893448773004
0.757	-0.640497790588248
0.758	-0.634395965124739
0.759	-0.63756223575758
0.76	-0.639178621811761
0.761	-0.636446320642885
0.762	-0.633112576698264
0.763	-0.636585630361001
0.764	-0.637623169232336
0.765	-0.634988196109193
0.766	-0.637503851175684
0.767	-0.635696648809935
0.768	-0.641429938123396
0.769	-0.639649757561611
0.77	-0.639957638969335
0.771	-0.604570297295552
0.772	-0.614545752512359
0.773	-0.62200031619295
0.774	-0.627349398993324
0.775	-0.631354735563884
0.776	-0.631432604524054
0.777	-0.634311967566059
0.778	-0.636701137290598
0.779	-0.637622183132013
0.78	-0.638694156054712
0.781	-0.637542025234722
0.782	-0.639665872209512
0.783	-0.637183286956909
0.784	-0.640100269003304
0.785	-0.638415867899068
0.786	-0.636666300777413
0.787	-0.639939495348562
0.788	-0.639336928194269
0.789	-0.642085208100883
0.79	-0.639310902780691
0.791	-0.640966244214147
0.792	-0.639257680519936
0.793	-0.640195260579662
0.794	-0.638678652666131
0.795	-0.638958008189539
0.796	-0.636729914024254
0.797	-0.6360156617126
0.798	-0.638090744179353
0.799	-0.641605981052934
0.8	-0.641784855742777
0.801	-0.638927829980536
0.802	-0.643046245515883
0.803	-0.640202794154898
0.804	-0.641289327272123
0.805	-0.643346869441007
0.806	-0.64180269598984
0.807	-0.636035871399874
0.808	-0.631907087491475
0.809	-0.635914936586808
0.81	-0.599601214607829
0.811	-0.610891948533912
0.812	-0.614900245651274
0.813	-0.622758584088893
0.814	-0.628205677739474
0.815	-0.627278302121332
0.816	-0.62768167816719
0.817	-0.628734399771763
0.818	-0.631062101710108
0.819	-0.635527751822216
0.82	-0.634482024403937
0.821	-0.635247787693918
0.822	-0.637989644926479
0.823	-0.639390136030723
0.824	-0.637861006882188
0.825	-0.637778076866383
0.826	-0.638588689656336
0.827	-0.6380063338393
0.828	-0.640933471387877
0.829	-0.637491023287119
0.83	-0.635914211473346
0.831	-0.638764320655378
0.832	-0.639181598215487
0.833	-0.637547750001107
0.834	-0.63615649467685
0.835	-0.633993420627532
0.836	-0.635147032146519
0.837	-0.634831101106862
0.838	-0.636845295496673
0.839	-0.63525489794786
0.84	-0.637505034581219
0.841	-0.63547146167783
0.842	-0.634019886276843
0.843	-0.638417203896574
0.844	-0.641553589899295
0.845	-0.63840762378547
0.846	-0.633572465802367
0.847	-0.63492066553595
0.848	-0.636151729129407
0.849	-0.595188250345935
0.85	-0.604669714807117
0.851	-0.61231368531578
0.852	-0.620136343481538
0.853	-0.624435828455596
0.854	-0.623814903391837
0.855	-0.626122871944983
0.856	-0.630711131654812
0.857	-0.62876798202325
0.858	-0.631389390901607
0.859	-0.629592008573782
0.86	-0.630662747225582
0.861	-0.63004597389276
0.862	-0.630570683196774
0.863	-0.628865686594901
0.864	-0.635207974281675
0.865	-0.632526391591612
0.866	-0.630458172245403
0.867	-0.630943545949985
0.868	-0.631044185153192
0.869	-0.629722840750869
0.87	-0.629524641896373
0.871	-0.631581985378148
0.872	-0.630112363661022
0.873	-0.635987254045308
0.874	-0.630697999971475
0.875	-0.627600971501116
0.876	-0.63678288694578
0.877	-0.639181014826494
0.878	-0.637477603671181
0.879	-0.638171343310348
0.88	-0.637556740142058
0.881	-0.639366762732965
0.882	-0.63656345288679
0.883	-0.639086972955494
0.884	-0.641570439951072
0.885	-0.636796681165255
0.886	-0.638180942092473
0.887	-0.640069404769124
0.888	-0.596269233404455
0.889	-0.609389412040384
0.89	-0.618449261856587
0.891	-0.624515629816153
0.892	-0.627360637998985
0.893	-0.63065968101878
0.894	-0.629485781558789
0.895	-0.634753164427533
0.896	-0.634069746418773
0.897	-0.633984586166753
0.898	-0.633413449015954
0.899	-0.633680009324175
0.9	-0.634132679830134
