# Supplementary material for: Dynamic Characterisation of Fibre-Optic Temperature Sensors for Physiological Monitoring
Source: Sensors (Basel). 2020 Dec 31;21(1):221. doi: 10.3390/s21010221 (PMC7795630; doi:10.3390/s21010221)
Supplement: Supplementary file 1 [file sensors-21-00221-s001.zip › Supplementary Data/Dynamic characterisation experiment/Air/Pigmented domes/DCF_Sylg_no4_air.csv]

0.001	-1.63164892514393
0.002	-1.6294825619431
0.003	-1.6315999484469
0.004	-1.63054958263943
0.005	-1.62853026720587
0.006	-1.62972134015596
0.007	-1.63109606331325
0.008	-1.62932857931276
0.009	-1.63135968448209
0.01	-1.62885213131908
0.011	-1.63084551409751
0.012	-1.63212444984853
0.013	-1.62941826735243
0.014	-1.62971067460016
0.015	-1.62970119502503
0.016	-1.63171716309264
0.017	-1.63077456669732
0.018	-1.63219274103431
0.019	-1.62911849297103
0.02	-1.63063534054962
0.021	-1.63100768303251
0.022	-1.63189359292323
0.023	-1.63078201283678
0.024	-1.63294011439994
0.025	-1.59037709858674
0.026	-1.60386277743352
0.027	-1.61305669510198
0.028	-1.61924244414568
0.029	-1.62248101282742
0.03	-1.62337557213434
0.031	-1.62492848160851
0.032	-1.62656505317094
0.033	-1.62530857563213
0.034	-1.62615033321075
0.035	-1.6285111516681
0.036	-1.62794225152119
0.037	-1.62767546423193
0.038	-1.62829552984324
0.039	-1.62723795462886
0.04	-1.62865969047632
0.041	-1.6287517540506
0.042	-1.62920450832628
0.043	-1.62836698022818
0.044	-1.62865679606029
0.045	-1.6268416594871
0.046	-1.62799890247126
0.047	-1.62763963514259
0.048	-1.62993708992745
0.049	-1.62902728635611
0.05	-1.62796652059809
0.051	-1.62921422221875
0.052	-1.62835653912852
0.053	-1.62921125007476
0.054	-1.62991840789804
0.055	-1.62925692667909
0.056	-1.62916880549051
0.057	-1.6279888599479
0.058	-1.63006117892438
0.059	-1.62935716539227
0.06	-1.6289368705808
0.061	-1.63097432955718
0.062	-1.63025932279826
0.063	-1.62817623324196
0.064	-1.61106535010494
0.065	-1.59947596848688
0.066	-1.61224049137905
0.067	-1.61720683595934
0.068	-1.61968493377609
0.069	-1.62281977012622
0.07	-1.62573778280808
0.071	-1.62525510415012
0.072	-1.62468085317012
0.073	-1.62503887158205
0.074	-1.62834465778157
0.075	-1.62617042627187
0.076	-1.62709721724081
0.077	-1.62596404030264
0.078	-1.62622788282738
0.079	-1.62601307714947
0.08	-1.62650686778999
0.081	-1.62618584965014
0.082	-1.62808398583599
0.083	-1.62857709493575
0.084	-1.62733327729435
0.085	-1.62779871283089
0.086	-1.62865973367009
0.087	-1.62964644280318
0.088	-1.62841984306113
0.089	-1.62723001134007
0.09	-1.62835716436044
0.091	-1.62778855913974
0.092	-1.62857937621639
0.093	-1.62814910955991
0.094	-1.62987872849739
0.095	-1.62737220540186
0.096	-1.62913341901419
0.097	-1.62743152042572
0.098	-1.62914335584598
0.099	-1.62998371389035
0.1	-1.63015664455297
0.101	-1.62876335492937
0.102	-1.62884624932482
0.103	-1.62754350166578
0.104	-1.59816476656803
0.105	-1.61137629646224
0.106	-1.61782529761511
0.107	-1.61910226764855
0.108	-1.62159304078842
0.109	-1.62412229642447
0.11	-1.62595783977819
0.111	-1.62331025198296
0.112	-1.62458525763104
0.113	-1.62437388366411
0.114	-1.62348396973089
0.115	-1.6264589682271
0.116	-1.62491064520039
0.117	-1.62626269506967
0.118	-1.62603492623092
0.119	-1.62523942943376
0.12	-1.62810236810483
0.121	-1.62504289044648
0.122	-1.62671725894387
0.123	-1.62721554238323
0.124	-1.62774668832307
0.125	-1.62842968755631
0.126	-1.62756159305697
0.127	-1.63001820607353
0.128	-1.62912079960343
0.129	-1.62850803948327
0.13	-1.62748599220671
0.131	-1.62682088438791
0.132	-1.62856902784177
0.133	-1.62656572384549
0.134	-1.62728091398838
0.135	-1.6278347961618
0.136	-1.62635948371668
0.137	-1.62840121654723
0.138	-1.62791504965524
0.139	-1.62958834012957
0.14	-1.62804613335312
0.141	-1.6290070309996
0.142	-1.62911110094474
0.143	-1.59412094067161
0.144	-1.60838086506118
0.145	-1.6151812189654
0.146	-1.61951035628642
0.147	-1.6209850323357
0.148	-1.62279579485234
0.149	-1.62375361084146
0.15	-1.62547439867333
0.151	-1.62670846216906
0.152	-1.62517665638925
0.153	-1.62751937944068
0.154	-1.62549343869916
0.155	-1.62542198326605
0.156	-1.6268583109281
0.157	-1.62677713573051
0.158	-1.62454762107635
0.159	-1.62582441210473
0.16	-1.62677216371398
0.161	-1.62626390273844
0.162	-1.6250420097212
0.163	-1.62777684390399
0.164	-1.62624261094319
0.165	-1.62691752138521
0.166	-1.62857759982007
0.167	-1.62617104953543
0.168	-1.62819782966486
0.169	-1.62719761181156
0.17	-1.62794419974716
0.171	-1.62620017188905
0.172	-1.62608198521068
0.173	-1.62779328285925
0.174	-1.6273996641918
0.175	-1.62863047914213
0.176	-1.62849911535518
0.177	-1.62894278453987
0.178	-1.62964856731379
0.179	-1.62916215037787
0.18	-1.62813781963852
0.181	-1.62792076044133
0.182	-1.5952071126923
0.183	-1.60515486958242
0.184	-1.61416321202556
0.185	-1.61942754715339
0.186	-1.62073576247901
0.187	-1.62308351668866
0.188	-1.62234525348794
0.189	-1.62413245229272
0.19	-1.62284434740061
0.191	-1.62526231281756
0.192	-1.62490964656835
0.193	-1.62487888993396
0.194	-1.6271043915894
0.195	-1.62761591192612
0.196	-1.62590201466981
0.197	-1.62754816284055
0.198	-1.62748279154356
0.199	-1.626679226849
0.2	-1.62750769986645
0.201	-1.62751807902905
0.202	-1.62685232974488
0.203	-1.62637248385408
0.204	-1.62718440928863
0.205	-1.62752767907587
0.206	-1.62764357721311
0.207	-1.62672239569916
0.208	-1.62677525000008
0.209	-1.62772229313436
0.21	-1.62785386942152
0.211	-1.62721591426381
0.212	-1.62745624886896
0.213	-1.62652381231782
0.214	-1.62741737876126
0.215	-1.62673474090499
0.216	-1.62761133131442
0.217	-1.62715466346632
0.218	-1.62678717788623
0.219	-1.6274826653224
0.22	-1.62776537872938
0.221	-1.59252129783507
0.222	-1.60327880197032
0.223	-1.60939917692333
0.224	-1.61525879748871
0.225	-1.61972839721429
0.226	-1.62211820040642
0.227	-1.62155185321682
0.228	-1.62030837956615
0.229	-1.62357060002575
0.23	-1.62234566020959
0.231	-1.62475237643351
0.232	-1.62340643813414
0.233	-1.62446521823207
0.234	-1.62316560494608
0.235	-1.62476584895207
0.236	-1.62439713716618
0.237	-1.62416009712316
0.238	-1.62411575112326
0.239	-1.62482422427574
0.24	-1.6249475710557
0.241	-1.62462198956151
0.242	-1.62458828304775
0.243	-1.62417831639379
0.244	-1.62551934521399
0.245	-1.62538204151446
0.246	-1.62491365103428
0.247	-1.62554915096485
0.248	-1.62410106414345
0.249	-1.62425353781856
0.25	-1.6260173654403
0.251	-1.62673895844478
0.252	-1.62651306570885
0.253	-1.62571970533417
0.254	-1.62650383093431
0.255	-1.62732517364143
0.256	-1.62641426068244
0.257	-1.62740565941756
0.258	-1.62787123882193
0.259	-1.62713073912974
0.26	-1.58957333661654
0.261	-1.60202562097065
0.262	-1.61064500131964
0.263	-1.61673914586616
0.264	-1.61889379665036
0.265	-1.61931345994522
0.266	-1.62323904104753
0.267	-1.62358704899541
0.268	-1.62495914864861
0.269	-1.62511420223102
0.27	-1.62570783518535
0.271	-1.62520557827015
0.272	-1.62605456327667
0.273	-1.62692589271883
0.274	-1.62685407960844
0.275	-1.62456782778955
0.276	-1.62590639594834
0.277	-1.62577681398283
0.278	-1.62629320941749
0.279	-1.62612822309557
0.28	-1.62789233806099
0.281	-1.6268190558891
0.282	-1.62545687059154
0.283	-1.63001429515367
0.284	-1.62896008335117
0.285	-1.6296982094129
0.286	-1.63166213348526
0.287	-1.63130860950582
0.288	-1.6300697548736
0.289	-1.63044283495823
0.29	-1.62690997136324
0.291	-1.62770852838856
0.292	-1.62902360575898
0.293	-1.62930294841475
0.294	-1.62585892628261
0.295	-1.62647747797956
0.296	-1.62489334542827
0.297	-1.62579615916514
0.298	-1.6274206623989
0.299	-1.58478698258987
0.3	-1.59962110886105
0.301	-1.61087907021598
0.302	-1.6161163830536
0.303	-1.61807961563616
0.304	-1.62101096887908
0.305	-1.61979990382489
0.306	-1.62245950739244
0.307	-1.62235766344019
0.308	-1.6232398383881
0.309	-1.62243395574455
0.31	-1.62401939518646
0.311	-1.62459622590999
0.312	-1.62564632745449
0.313	-1.62571540059461
0.314	-1.62267314471108
0.315	-1.6240490950332
0.316	-1.62516672413231
0.317	-1.62296933020723
0.318	-1.62363154738916
0.319	-1.62501000089484
0.32	-1.62562894925203
0.321	-1.6252357327996
0.322	-1.62525315971818
0.323	-1.62466719343596
0.324	-1.6243559113625
0.325	-1.62495401938142
0.326	-1.62643290530412
0.327	-1.62628835258807
0.328	-1.62578739615733
0.329	-1.62525759192494
0.33	-1.62654042378844
0.331	-1.62639041256866
0.332	-1.62724798135393
0.333	-1.62632692570203
0.334	-1.62733984258206
0.335	-1.62796625452563
0.336	-1.6265638897093
0.337	-1.62828231285861
0.338	-1.60943376624067
0.339	-1.59941141859967
0.34	-1.60554514165056
0.341	-1.61345485668223
0.342	-1.61760773064417
0.343	-1.61937092010132
0.344	-1.62095300974917
0.345	-1.62256483236154
0.346	-1.62268488579244
0.347	-1.62253621594638
0.348	-1.6225454326371
0.349	-1.62349732446906
0.35	-1.62430183129552
0.351	-1.62473209751604
0.352	-1.6241295694938
0.353	-1.62359959295297
0.354	-1.6257388973221
0.355	-1.62602143753741
0.356	-1.62535589321432
0.357	-1.62237028253834
0.358	-1.62577792194689
0.359	-1.62776868893944
0.36	-1.62662642466627
0.361	-1.62548764373183
0.362	-1.62385924618792
0.363	-1.62520213130413
0.364	-1.62384941190136
0.365	-1.62696847931414
0.366	-1.62510221022818
0.367	-1.62655772571898
0.368	-1.62696341577547
0.369	-1.62613237771572
0.37	-1.62706066620022
0.371	-1.62679635125108
0.372	-1.62837856216865
0.373	-1.6287183800202
0.374	-1.62494423061649
0.375	-1.62904763034798
0.376	-1.62951506862816
0.377	-1.62948146056783
0.378	-1.59757904990452
0.379	-1.60701614235689
0.38	-1.61464694851296
0.381	-1.61814550634061
0.382	-1.62314960689986
0.383	-1.62261319652641
0.384	-1.62345189621755
0.385	-1.62590570305168
0.386	-1.62426709156625
0.387	-1.62495002133475
0.388	-1.62672079232851
0.389	-1.6258963251421
0.39	-1.62673816275807
0.391	-1.62729693344811
0.392	-1.62787849388246
0.393	-1.62777811505033
0.394	-1.62791301458925
0.395	-1.62858072155635
0.396	-1.62933817742809
0.397	-1.62772073272024
0.398	-1.62794862964319
0.399	-1.62838999737316
0.4	-1.6299320929737
0.401	-1.628018504814
0.402	-1.62830189806153
0.403	-1.62731599453173
0.404	-1.62778125827823
0.405	-1.62874033152928
0.406	-1.62946191649242
0.407	-1.62666163390324
0.408	-1.62673767464024
0.409	-1.62706496844177
0.41	-1.62920312810121
0.411	-1.62775229163566
0.412	-1.62937390416752
0.413	-1.6268359608507
0.414	-1.62943773644055
0.415	-1.6295554352538
0.416	-1.62941368069551
0.417	-1.59789971659674
0.418	-1.61160350760294
0.419	-1.6162627199236
0.42	-1.6215482248639
0.421	-1.62089330458924
0.422	-1.6215200976208
0.423	-1.62247941320779
0.424	-1.62382510825867
0.425	-1.62420519789939
0.426	-1.6238014732819
0.427	-1.62454986128933
0.428	-1.62447241757353
0.429	-1.62488786913515
0.43	-1.62585730599298
0.431	-1.62296131930481
0.432	-1.62486140138342
0.433	-1.62513023657686
0.434	-1.62512716460533
0.435	-1.62590062180109
0.436	-1.62669838210865
0.437	-1.62403978879395
0.438	-1.62470706494957
0.439	-1.6259782094348
0.44	-1.62436270858769
0.441	-1.62651691218802
0.442	-1.62667609954207
0.443	-1.62495305906543
0.444	-1.62758966252882
0.445	-1.62519093507588
0.446	-1.62799373823674
0.447	-1.62727174710311
0.448	-1.62737700066902
0.449	-1.62678660373873
0.45	-1.62610996527807
0.451	-1.62871502341623
0.452	-1.62855147680278
0.453	-1.62686636323197
0.454	-1.6284049299746
0.455	-1.62656026952751
0.456	-1.59407036961879
0.457	-1.60532514691302
0.458	-1.6166064821287
0.459	-1.62051942689511
0.46	-1.62194012988417
0.461	-1.62321397011982
0.462	-1.62332988186449
0.463	-1.62453686628557
0.464	-1.62489247472881
0.465	-1.6248633591321
0.466	-1.62572567512003
0.467	-1.6249588006048
0.468	-1.62642147901625
0.469	-1.62560955555612
0.47	-1.6256050453249
0.471	-1.62738279819273
0.472	-1.62833793959639
0.473	-1.62714395276135
0.474	-1.62710189945708
0.475	-1.6282750000655
0.476	-1.62825139312038
0.477	-1.62773186198685
0.478	-1.6287345048923
0.479	-1.62727197053441
0.48	-1.62757614122041
0.481	-1.62885679814066
0.482	-1.62915419605793
0.483	-1.62711917872495
0.484	-1.63069939149408
0.485	-1.629318517111
0.486	-1.62955963897995
0.487	-1.63036081247366
0.488	-1.6289855565054
0.489	-1.63030987681924
0.49	-1.63014800418784
0.491	-1.62995708953489
0.492	-1.62936316089719
0.493	-1.62890113130133
0.494	-1.63014696158059
0.495	-1.59379356552688
0.496	-1.60831421142728
0.497	-1.61943399416601
0.498	-1.62297617171353
0.499	-1.62501425812901
0.5	-1.62618777950252
0.501	-1.62738444015257
0.502	-1.62956003701189
0.503	-1.62847635953397
0.504	-1.62941026274756
0.505	-1.62935352838807
0.506	-1.62954184056667
0.507	-1.63012077706017
0.508	-1.63079442067103
0.509	-1.63002381784093
0.51	-1.63330885048912
0.511	-1.631989438445
0.512	-1.63213736265442
0.513	-1.63280447648292
0.514	-1.63335273804998
0.515	-1.63357132509103
0.516	-1.63337475719503
0.517	-1.63464046540383
0.518	-1.63579620326437
0.519	-1.63449526592078
0.52	-1.63447672858746
0.521	-1.6325189391388
0.522	-1.63455549463902
0.523	-1.63524447676282
0.524	-1.63470220178376
0.525	-1.63431851988378
0.526	-1.63494264847407
0.527	-1.63539816214821
0.528	-1.63593570105895
0.529	-1.6368660645726
0.53	-1.63506707298469
0.531	-1.63437847088428
0.532	-1.63609228966084
0.533	-1.63504564457369
0.534	-1.59637026209343
0.535	-1.61097773238536
0.536	-1.62246578982154
0.537	-1.62334376316133
0.538	-1.62542198150779
0.539	-1.62535111373405
0.54	-1.6300278596185
0.541	-1.62952169699974
0.542	-1.63086197379287
0.543	-1.62955955904101
0.544	-1.63070212537979
0.545	-1.62996580409568
0.546	-1.62992779005467
0.547	-1.63107361240328
0.548	-1.63145177155954
0.549	-1.63088464482637
0.55	-1.63287789518747
0.551	-1.63287905231684
0.552	-1.63188336904407
0.553	-1.63117384815702
0.554	-1.63263725200028
0.555	-1.63341230011395
0.556	-1.63169824027385
0.557	-1.63233789992406
0.558	-1.63212642778904
0.559	-1.63451968239713
0.56	-1.63247268269923
0.561	-1.63378753892388
0.562	-1.63377559496873
0.563	-1.63275834674942
0.564	-1.63288569410033
0.565	-1.63362106712242
0.566	-1.63273453720234
0.567	-1.63424583290676
0.568	-1.63416812404954
0.569	-1.63523456817252
0.57	-1.63344569305642
0.571	-1.63441147309022
0.572	-1.63425677363392
0.573	-1.59061041523606
0.574	-1.60631774262218
0.575	-1.61771656658578
0.576	-1.62236422501828
0.577	-1.6265534182545
0.578	-1.62726397600079
0.579	-1.63047882017063
0.58	-1.63227458121865
0.581	-1.630915191721
0.582	-1.63290381343112
0.583	-1.63362951314087
0.584	-1.6331532016654
0.585	-1.63363936406258
0.586	-1.63586106018203
0.587	-1.63592862719186
0.588	-1.63540125717993
0.589	-1.63713329791143
0.59	-1.63537080663589
0.591	-1.63528724299917
0.592	-1.63542481252953
0.593	-1.6339524286175
0.594	-1.63513263865058
0.595	-1.63635645640312
0.596	-1.63632594915913
0.597	-1.63746505953303
0.598	-1.63630892027666
0.599	-1.63633913877181
0.6	-1.63795423997637
0.601	-1.63784362923425
0.602	-1.63768030853022
0.603	-1.6382836657772
0.604	-1.63722137087085
0.605	-1.637118026804
0.606	-1.63607721069111
0.607	-1.63614447435062
0.608	-1.63527708641121
0.609	-1.63893717080634
0.61	-1.635909457368
0.611	-1.63687368733195
0.612	-1.62193605143108
0.613	-1.61022427022778
0.614	-1.61989461645223
0.615	-1.62440984911144
0.616	-1.62628369728724
0.617	-1.63065949601506
0.618	-1.62967285246821
0.619	-1.63064497611283
0.62	-1.63081670437029
0.621	-1.63122076340271
0.622	-1.63278396591467
0.623	-1.63252161679478
0.624	-1.6328251402108
0.625	-1.63302422338437
0.626	-1.63295213991285
0.627	-1.6327808665585
0.628	-1.63258808773805
0.629	-1.63371669477927
0.63	-1.6316710012604
0.631	-1.63320437147326
0.632	-1.6338079519764
0.633	-1.63158468738576
0.634	-1.63328208849256
0.635	-1.63265397737873
0.636	-1.63197097242004
0.637	-1.63223164943095
0.638	-1.63438065699207
0.639	-1.63178786440827
0.64	-1.6327650634928
0.641	-1.63217035870249
0.642	-1.63409986220705
0.643	-1.63368199203151
0.644	-1.63263356050408
0.645	-1.63419333243119
0.646	-1.63377023216204
0.647	-1.6322210919069
0.648	-1.63260612737126
0.649	-1.63389814515496
0.65	-1.63420071886943
0.651	-1.63230258526067
0.652	-1.60388043082919
0.653	-1.61498471268688
0.654	-1.62032398722885
0.655	-1.62382052690341
0.656	-1.62533664527201
0.657	-1.62771401414833
0.658	-1.62806537528178
0.659	-1.62942001653382
0.66	-1.62802881624492
0.661	-1.62860158927389
0.662	-1.63066785445697
0.663	-1.62991966411919
0.664	-1.63100566085944
0.665	-1.63269337252256
0.666	-1.63155782565645
0.667	-1.63052494203578
0.668	-1.63098445930649
0.669	-1.62999440555716
0.67	-1.63088111273657
0.671	-1.63063253315316
0.672	-1.63229645920061
0.673	-1.6319584428279
0.674	-1.63073472591379
0.675	-1.63224230782169
0.676	-1.63256603383667
0.677	-1.63310196301811
0.678	-1.63085571127629
0.679	-1.63156882683204
0.68	-1.63127452924314
0.681	-1.63136353537667
0.682	-1.6318151613504
0.683	-1.63164732877076
0.684	-1.63267155759113
0.685	-1.63140741517212
0.686	-1.63164616432643
0.687	-1.63143831356611
0.688	-1.63037898173034
0.689	-1.63341095601615
0.69	-1.63205587436751
0.691	-1.60081507235955
0.692	-1.61418266171457
0.693	-1.6186212101781
0.694	-1.62240594402952
0.695	-1.62405530307846
0.696	-1.62712710906934
0.697	-1.62711487182698
0.698	-1.62844259016729
0.699	-1.62799761785891
0.7	-1.62854973662547
0.701	-1.62960772359987
0.702	-1.62902639833044
0.703	-1.62965072171776
0.704	-1.62980552066865
0.705	-1.62751476557942
0.706	-1.62896349686301
0.707	-1.62929217677395
0.708	-1.62974083280254
0.709	-1.62955627079566
0.71	-1.6303041776179
0.711	-1.63130082041122
0.712	-1.62896992852114
0.713	-1.62935988069152
0.714	-1.62961655333378
0.715	-1.62950619516292
0.716	-1.63058519821111
0.717	-1.63006040476151
0.718	-1.63070408278888
0.719	-1.63015089462459
0.72	-1.63017817524664
0.721	-1.63087433054266
0.722	-1.62972920930437
0.723	-1.63027281208586
0.724	-1.63040994625695
0.725	-1.63148125457911
0.726	-1.63025600577925
0.727	-1.6330439224197
0.728	-1.63229962514179
0.729	-1.62967907405453
0.73	-1.59806031511837
0.731	-1.61034625347308
0.732	-1.61848888066012
0.733	-1.62204726496567
0.734	-1.623417690307
0.735	-1.62344311625721
0.736	-1.62650310220943
0.737	-1.62664845755729
0.738	-1.62660416613492
0.739	-1.62924554683599
0.74	-1.62765228679987
0.741	-1.62749970540121
0.742	-1.62840625685675
0.743	-1.62853846641816
0.744	-1.62851116733955
0.745	-1.6293708463826
0.746	-1.62739923256091
0.747	-1.62980226717854
0.748	-1.62943743250958
0.749	-1.62911764864068
0.75	-1.62993764570063
0.751	-1.62876248702376
0.752	-1.6304711122737
0.753	-1.63199501170344
0.754	-1.63021495884193
0.755	-1.63263959742246
0.756	-1.63136431060332
0.757	-1.62998823760546
0.758	-1.63150532214864
0.759	-1.63197180329264
0.76	-1.63109840195712
0.761	-1.63159346869497
0.762	-1.63133297519812
0.763	-1.63248107903073
0.764	-1.63224997755457
0.765	-1.63200475436053
0.766	-1.63211584448845
0.767	-1.63374545794992
0.768	-1.63146685004369
0.769	-1.593531266273
0.77	-1.60894874582518
0.771	-1.61746173727754
0.772	-1.62042004829512
0.773	-1.62564891920408
0.774	-1.62575755546391
0.775	-1.62707618109155
0.776	-1.62746436354982
0.777	-1.62797240364542
0.778	-1.62882614522114
0.779	-1.62824593837472
0.78	-1.62959465330459
0.781	-1.63089876720068
0.782	-1.63189039197979
0.783	-1.62977114083342
0.784	-1.63012568848648
0.785	-1.63110505787008
0.786	-1.6319432033375
0.787	-1.63095860145961
0.788	-1.63215073346991
0.789	-1.63316695062565
0.79	-1.6311715346853
0.791	-1.63448289760791
0.792	-1.63352957711802
0.793	-1.63366639088928
0.794	-1.6337360744387
0.795	-1.63426638844061
0.796	-1.63272618532386
0.797	-1.63346010081143
0.798	-1.63201503363973
0.799	-1.63368027301311
0.8	-1.63269445905723
0.801	-1.63227734069188
0.802	-1.63407248994411
0.803	-1.63454150330809
0.804	-1.63403296680179
0.805	-1.63574265836601
0.806	-1.63612052830711
0.807	-1.63522334338787
0.808	-1.59423055934015
0.809	-1.61141407026805
0.81	-1.61974126917505
0.811	-1.62473965031738
0.812	-1.62741033584903
0.813	-1.62886270180255
0.814	-1.62936238880754
0.815	-1.63071388933953
0.816	-1.6319398213529
0.817	-1.63149213462009
0.818	-1.63318292593396
0.819	-1.63287706048475
0.82	-1.63339074674376
0.821	-1.63502585242414
0.822	-1.63364967642446
0.823	-1.63506854182201
0.824	-1.63516458448016
0.825	-1.63614715064964
0.826	-1.63648203585818
0.827	-1.63608757156178
0.828	-1.63560804198111
0.829	-1.6363725048457
0.83	-1.63591442597865
0.831	-1.63716584050164
0.832	-1.63766551983168
0.833	-1.63700134950159
0.834	-1.63777553638519
0.835	-1.63662037514373
0.836	-1.63729334190341
0.837	-1.63948515108876
0.838	-1.63838055632314
0.839	-1.63752912457243
0.84	-1.64094776974728
0.841	-1.64059974875564
0.842	-1.64076638276746
0.843	-1.63947311297274
0.844	-1.6414808639414
0.845	-1.64085980903958
0.846	-1.64266223788095
0.847	-1.59523981342065
0.848	-1.61878287407152
0.849	-1.62410187319071
0.85	-1.62847675152773
0.851	-1.63130267729473
0.852	-1.63387076582359
0.853	-1.63735559307701
0.854	-1.63558566327137
0.855	-1.63936045616832
0.856	-1.63807185036198
0.857	-1.63864063705408
0.858	-1.63948704920721
0.859	-1.64241225929545
0.86	-1.64111496871731
0.861	-1.64143730437406
0.862	-1.64098457956849
0.863	-1.64082296246151
0.864	-1.64271206742439
0.865	-1.64255396350718
0.866	-1.64383696112837
0.867	-1.64290006858791
0.868	-1.64418840786982
0.869	-1.64409690480391
0.87	-1.64312391103096
0.871	-1.64463617203605
0.872	-1.64469029600763
0.873	-1.64464571076095
0.874	-1.64546493221837
0.875	-1.64544407045663
0.876	-1.64480037833487
0.877	-1.64630232085266
0.878	-1.64489653320329
0.879	-1.64684080859236
0.88	-1.64530150100717
0.881	-1.64693281149687
0.882	-1.64635164361826
0.883	-1.64719002051865
0.884	-1.64632624219543
0.885	-1.64591301534938
0.886	-1.6303382544974
0.887	-1.61943349455609
0.888	-1.62720712845995
0.889	-1.63308096003157
0.89	-1.63651982969796
0.891	-1.64056475836954
0.892	-1.64218345722158
0.893	-1.64219959694523
0.894	-1.64162933956019
0.895	-1.64339718748629
0.896	-1.64266543145689
0.897	-1.64504156173034
0.898	-1.64500465011071
0.899	-1.64572557475126
0.9	-1.64417714820377
