# Supplementary material for: Dynamic Characterisation of Fibre-Optic Temperature Sensors for Physiological Monitoring
Source: Sensors (Basel). 2020 Dec 31;21(1):221. doi: 10.3390/s21010221 (PMC7795630; doi:10.3390/s21010221)
Supplement: Supplementary file 1 [file sensors-21-00221-s001.zip › Supplementary Data/Dynamic characterisation experiment/Air/Pigmented domes/DCF_Sylg_no5_air.csv]

0.001	0.773777741928954
0.002	0.775729596282063
0.003	0.775362108197248
0.004	0.773521434712661
0.005	0.773282727265352
0.006	0.773744321020535
0.007	0.773166446219582
0.008	0.772243807043495
0.009	0.771436460766615
0.01	0.771038895175067
0.011	0.770857979560149
0.012	0.884772802183752
0.013	0.863066713855799
0.014	0.839135406705707
0.015	0.824465635329129
0.016	0.813328792630808
0.017	0.804007461389598
0.018	0.799289541332541
0.019	0.794862074400903
0.02	0.792372894634161
0.021	0.78937271017198
0.022	0.786977953714151
0.023	0.784459041818507
0.024	0.783959979289059
0.025	0.782012788425768
0.026	0.781186612155267
0.027	0.781549810692263
0.028	0.779623733567278
0.029	0.778908161898288
0.03	0.778977963950117
0.031	0.779174933564095
0.032	0.776567741971896
0.033	0.775894007785309
0.034	0.777755008628962
0.035	0.775825919220672
0.036	0.776070186031636
0.037	0.775668249959817
0.038	0.77571570491981
0.039	0.775344033332434
0.04	0.77398059756857
0.041	0.773300917580733
0.042	0.772569170373494
0.043	0.772621241809598
0.044	0.772924502568557
0.045	0.772212797126894
0.046	0.770255717741336
0.047	0.771290593740314
0.048	0.770587050094821
0.049	0.771443334360781
0.05	0.770163289983989
0.051	0.894265176289551
0.052	0.875676321415614
0.053	0.848992347070856
0.054	0.829772034732875
0.055	0.819667892806475
0.056	0.808535967746106
0.057	0.800550437654832
0.058	0.797823261827831
0.059	0.793655340670254
0.06	0.790367606764546
0.061	0.787436210664453
0.062	0.785768260864291
0.063	0.785273229773002
0.064	0.783842735003033
0.065	0.782667352172784
0.066	0.781168805954568
0.067	0.781203618299651
0.068	0.779881123682722
0.069	0.77984665328181
0.07	0.777990834314879
0.071	0.777816044486175
0.072	0.777799928447833
0.073	0.777285321050569
0.074	0.777892279759638
0.075	0.776136741925694
0.076	0.777396952233349
0.077	0.775002661389394
0.078	0.775140631910735
0.079	0.775365289356989
0.08	0.775393484435008
0.081	0.774038868581052
0.082	0.773463866974985
0.083	0.774070934189355
0.084	0.770963393617271
0.085	0.772032676422479
0.086	0.771159064901878
0.087	0.771687185922315
0.088	0.771100458082959
0.089	0.772374986503705
0.09	0.844082546424538
0.091	0.871281440242014
0.092	0.845830569682708
0.093	0.827064081207556
0.094	0.816699065587757
0.095	0.809554336295146
0.096	0.799418448764021
0.097	0.793778347254128
0.098	0.790901347025223
0.099	0.788010296116468
0.1	0.786652669630847
0.101	0.785020390964743
0.102	0.783530876637355
0.103	0.782851776590905
0.104	0.781365321777424
0.105	0.781205146097809
0.106	0.778642797269662
0.107	0.779785750671637
0.108	0.779871537455559
0.109	0.778095223894009
0.11	0.776895422936568
0.111	0.776599778328097
0.112	0.775351881388169
0.113	0.774755888875121
0.114	0.775235592271734
0.115	0.774278980885414
0.116	0.775156062047221
0.117	0.773762142542884
0.118	0.774765737144435
0.119	0.772223865832874
0.12	0.772275390148041
0.121	0.772138595290562
0.122	0.771930576025756
0.123	0.771568417165962
0.124	0.770337389164392
0.125	0.770165883087684
0.126	0.771276503974107
0.127	0.769362610138448
0.128	0.76994634100459
0.129	0.771235917612134
0.13	0.875427891767107
0.131	0.850969792613092
0.132	0.832114742716947
0.133	0.821044632147079
0.134	0.810863368524826
0.135	0.802713255505924
0.136	0.796666559822524
0.137	0.792863641046813
0.138	0.789114175791097
0.139	0.787264197888064
0.14	0.785498773122364
0.141	0.784192785000224
0.142	0.782404833767757
0.143	0.781521658550692
0.144	0.780733045362052
0.145	0.780390194595175
0.146	0.779497995029392
0.147	0.779754731150085
0.148	0.777004837347553
0.149	0.777194750304105
0.15	0.775127001262607
0.151	0.775859947073374
0.152	0.776328353829454
0.153	0.775573220906551
0.154	0.776433131940889
0.155	0.774968104927919
0.156	0.776172522316274
0.157	0.7730279901666
0.158	0.773293956155908
0.159	0.773428918752168
0.16	0.772277545417248
0.161	0.772046103480258
0.162	0.770873491228883
0.163	0.770895275305851
0.164	0.771360468103936
0.165	0.769903404082989
0.166	0.771525335567927
0.167	0.7692137545616
0.168	0.769509261901647
0.169	0.877119153338754
0.17	0.852138175954886
0.171	0.834053262907545
0.172	0.820175652323772
0.173	0.81054577493875
0.174	0.8036983922426
0.175	0.797904013363528
0.176	0.795178642066416
0.177	0.791006833588018
0.178	0.789055997142753
0.179	0.785794964612539
0.18	0.785467043585365
0.181	0.783948577425169
0.182	0.782650507108327
0.183	0.781360913882655
0.184	0.780097193437575
0.185	0.780303149811755
0.186	0.779397053794398
0.187	0.77934141919507
0.188	0.778294491186588
0.189	0.775611016006662
0.19	0.777315728585152
0.191	0.775328442328491
0.192	0.77579797781416
0.193	0.774829516615815
0.194	0.774459155062305
0.195	0.775069783707404
0.196	0.774579510062885
0.197	0.772830672668816
0.198	0.773402483075041
0.199	0.773715459682021
0.2	0.773001103096269
0.201	0.770766911191006
0.202	0.770535772885424
0.203	0.769768182665705
0.204	0.770232389388496
0.205	0.768821970309616
0.206	0.770171926683173
0.207	0.768817875187495
0.208	0.882354180129484
0.209	0.859796446147142
0.21	0.836267165822503
0.211	0.823566530848576
0.212	0.813626921436612
0.213	0.801942742227484
0.214	0.797493754948662
0.215	0.792756782079538
0.216	0.789836753700336
0.217	0.786912899967586
0.218	0.784584927922415
0.219	0.784182458797103
0.22	0.783114175598795
0.221	0.781167317506896
0.222	0.780188822966091
0.223	0.779347427569988
0.224	0.779505157227554
0.225	0.778369812939245
0.226	0.778035083029395
0.227	0.776543276002065
0.228	0.776753689790987
0.229	0.775513894374107
0.23	0.77457633040404
0.231	0.773502919857933
0.232	0.773009825079619
0.233	0.772943637328803
0.234	0.772324085012216
0.235	0.773288333323009
0.236	0.772559894471307
0.237	0.770869836572851
0.238	0.772600904844765
0.239	0.771083194720017
0.24	0.769842030092031
0.241	0.770006783009098
0.242	0.768266728249584
0.243	0.768407209964732
0.244	0.76881476452034
0.245	0.768612768989208
0.246	0.767505464311189
0.247	0.876730459828071
0.248	0.856564937349061
0.249	0.836414405717621
0.25	0.822768145451217
0.251	0.81117826863281
0.252	0.802234528160957
0.253	0.795368611123176
0.254	0.791516760781659
0.255	0.78762225942838
0.256	0.785865371870556
0.257	0.782454232902892
0.258	0.781506090044599
0.259	0.780172432726868
0.26	0.780690801202589
0.261	0.779016228696439
0.262	0.779072794179412
0.263	0.777949613478085
0.264	0.77803869479261
0.265	0.777846742938979
0.266	0.777448148734553
0.267	0.777030992487901
0.268	0.773744517878283
0.269	0.77679988683244
0.27	0.773283627113293
0.271	0.774595789823007
0.272	0.772638037114258
0.273	0.774077334028714
0.274	0.772734640606743
0.275	0.772441768396258
0.276	0.770126705041992
0.277	0.770084940115235
0.278	0.770238771612381
0.279	0.770441321995141
0.28	0.769926047745345
0.281	0.770481844199789
0.282	0.769926235597661
0.283	0.769645379595418
0.284	0.767236110059799
0.285	0.768202281364483
0.286	0.88210266432019
0.287	0.865245204858449
0.288	0.839816095650676
0.289	0.824894852900046
0.29	0.814284979092976
0.291	0.802137353130814
0.292	0.798640465810875
0.293	0.794100131624379
0.294	0.790186199937032
0.295	0.786723149489698
0.296	0.784714104557493
0.297	0.783831955835854
0.298	0.783348494288314
0.299	0.781309518470567
0.3	0.780660545181646
0.301	0.780319070800087
0.302	0.778914448397394
0.303	0.77964916151933
0.304	0.777917297057337
0.305	0.777273734890754
0.306	0.775153978522972
0.307	0.77503190532251
0.308	0.773117138872609
0.309	0.773958815215367
0.31	0.77489915566053
0.311	0.773513627280761
0.312	0.77254447911374
0.313	0.771734383200395
0.314	0.771089101927784
0.315	0.770925963356026
0.316	0.771715614581867
0.317	0.770671077290945
0.318	0.769634925642022
0.319	0.770675786672292
0.32	0.768627691760715
0.321	0.76830570031177
0.322	0.76781452355706
0.323	0.768093417729269
0.324	0.767902861399969
0.325	0.887978322843752
0.326	0.869130221947465
0.327	0.843564127102236
0.328	0.825493507223485
0.329	0.816865532844655
0.33	0.807170141522781
0.331	0.79960355027835
0.332	0.794493325766151
0.333	0.790289391683017
0.334	0.788392171595671
0.335	0.78555988206968
0.336	0.784298605794583
0.337	0.784105592618607
0.338	0.782618363703318
0.339	0.781353928043041
0.34	0.780355449406817
0.341	0.779535235146236
0.342	0.778140262867615
0.343	0.777113268155085
0.344	0.778969846994789
0.345	0.776996949688506
0.346	0.775621650150006
0.347	0.775345498544074
0.348	0.775259493734095
0.349	0.77494652286309
0.35	0.77257862800233
0.351	0.773347639412433
0.352	0.773311531354692
0.353	0.772443482297254
0.354	0.771754128048698
0.355	0.770353319993815
0.356	0.769775897953373
0.357	0.769859865776743
0.358	0.769997620345733
0.359	0.770453958924068
0.36	0.769416679183194
0.361	0.770825268154261
0.362	0.767733788020513
0.363	0.767761311203065
0.364	0.839810083186307
0.365	0.873800936297657
0.366	0.846479527320342
0.367	0.826940009118203
0.368	0.815502433462916
0.369	0.806481564298585
0.37	0.800233748444813
0.371	0.795979236103179
0.372	0.790689353447788
0.373	0.789485586648241
0.374	0.785866881108459
0.375	0.783318165212155
0.376	0.78424722522813
0.377	0.781758647551793
0.378	0.781642093939736
0.379	0.780228485804455
0.38	0.779732198216104
0.381	0.778723264479506
0.382	0.77835303295417
0.383	0.777350872295106
0.384	0.776111437753982
0.385	0.775366177178301
0.386	0.774724658706968
0.387	0.773981136712778
0.388	0.772241289284326
0.389	0.773937252538593
0.39	0.772056540176784
0.391	0.772145665377503
0.392	0.772833574917133
0.393	0.772373940206804
0.394	0.771413123744899
0.395	0.768850015380641
0.396	0.769950662742722
0.397	0.769200122781164
0.398	0.768225089887446
0.399	0.768394547448197
0.4	0.768374461594859
0.401	0.768496420147649
0.402	0.767715409156266
0.403	0.766879578315081
0.404	0.875563771583035
0.405	0.851026092218319
0.406	0.830673999780683
0.407	0.8206571869737
0.408	0.812366499157389
0.409	0.802433301216213
0.41	0.797721728712946
0.411	0.793775077849294
0.412	0.791986230197302
0.413	0.788746446043219
0.414	0.786099087127081
0.415	0.784346336240585
0.416	0.782743980124986
0.417	0.781299732532422
0.418	0.780057626437788
0.419	0.779523406973338
0.42	0.778411464050593
0.421	0.778289112034304
0.422	0.776555913895552
0.423	0.775769915609968
0.424	0.776050470419601
0.425	0.775516195552265
0.426	0.774432018715205
0.427	0.774717230834192
0.428	0.772221708423942
0.429	0.772054988642792
0.43	0.772257976200608
0.431	0.771559644074241
0.432	0.77142516962342
0.433	0.771496675121997
0.434	0.77112852073121
0.435	0.771418329294111
0.436	0.769274234696426
0.437	0.769391060039596
0.438	0.77084329852223
0.439	0.768687305087368
0.44	0.768083167866228
0.441	0.765982817268677
0.442	0.766251237837871
0.443	0.878921270006854
0.444	0.852494003342619
0.445	0.830397528230463
0.446	0.820099495824904
0.447	0.808959649783435
0.448	0.802568194211758
0.449	0.79705040849388
0.45	0.793544009752215
0.451	0.789492795348375
0.452	0.787266534827155
0.453	0.786142112092943
0.454	0.783529410526928
0.455	0.783164684966669
0.456	0.781788395094484
0.457	0.779476723609956
0.458	0.781059272827953
0.459	0.780436853446644
0.46	0.778798992497003
0.461	0.778673142040581
0.462	0.777927691888273
0.463	0.776360967623449
0.464	0.776058916886718
0.465	0.776074537415303
0.466	0.774569206561462
0.467	0.773374332696028
0.468	0.773897122504992
0.469	0.773430151846228
0.47	0.771144624747851
0.471	0.770221799737651
0.472	0.771081406021065
0.473	0.771920984600869
0.474	0.770368147443338
0.475	0.769759063772405
0.476	0.768762506760158
0.477	0.768381399157995
0.478	0.767744014852371
0.479	0.768447292720968
0.48	0.768348519893239
0.481	0.766932756466829
0.482	0.883270700149203
0.483	0.857358620910557
0.484	0.834040873201095
0.485	0.820211830270323
0.486	0.811230373492856
0.487	0.80255516748352
0.488	0.797093120995538
0.489	0.794097653620807
0.49	0.790098625860592
0.491	0.787836264956792
0.492	0.786400214256531
0.493	0.78315039939057
0.494	0.783118067637595
0.495	0.781450028438844
0.496	0.780658509236936
0.497	0.780548717287221
0.498	0.779610386631849
0.499	0.775850688300635
0.5	0.775713176676452
0.501	0.774541004915536
0.502	0.774419456873612
0.503	0.773449083193102
0.504	0.773173511803324
0.505	0.771914465810429
0.506	0.772754690836364
0.507	0.771617234931293
0.508	0.772710490348271
0.509	0.77143717174369
0.51	0.770807849438335
0.511	0.773254968204677
0.512	0.770020798673817
0.513	0.770580441553756
0.514	0.770617078702441
0.515	0.768455868187147
0.516	0.767966918817941
0.517	0.767327312255408
0.518	0.767972605314295
0.519	0.767698909693615
0.52	0.767557003811636
0.521	0.881088959819337
0.522	0.856034606379502
0.523	0.834859702716875
0.524	0.821337391205998
0.525	0.811385226880521
0.526	0.803458517404783
0.527	0.79778069322662
0.528	0.793501767092776
0.529	0.789267560075682
0.53	0.786745738990112
0.531	0.784912119611675
0.532	0.783705614601433
0.533	0.78310196706823
0.534	0.782506293701533
0.535	0.780555078824347
0.536	0.777885468838619
0.537	0.779361881560849
0.538	0.776739363419869
0.539	0.777245056411541
0.54	0.776747940829407
0.541	0.776510135961297
0.542	0.774828405745864
0.543	0.77598152787088
0.544	0.7741202215798
0.545	0.772298624276262
0.546	0.774157511997463
0.547	0.772663917318061
0.548	0.771458175741144
0.549	0.770606470290365
0.55	0.771321670692777
0.551	0.769986130188159
0.552	0.768095743119308
0.553	0.768141899414111
0.554	0.768662765285365
0.555	0.768629054768176
0.556	0.767307878724575
0.557	0.768396375019187
0.558	0.766148655864218
0.559	0.76659083036515
0.56	0.889384345321875
0.561	0.865966113345635
0.562	0.838437963530811
0.563	0.825394343991164
0.564	0.812632485183353
0.565	0.805091573234034
0.566	0.798263707046325
0.567	0.793564338930871
0.568	0.791199638094078
0.569	0.787078288365441
0.57	0.785434248086821
0.571	0.783889497212254
0.572	0.783181962603436
0.573	0.781549001154454
0.574	0.779914378409832
0.575	0.778468494377001
0.576	0.778042236903973
0.577	0.777832624660587
0.578	0.776758543415686
0.579	0.777343726296902
0.58	0.775395348443468
0.581	0.776664147213371
0.582	0.774036309365295
0.583	0.775389975414724
0.584	0.774626939584604
0.585	0.774458150659404
0.586	0.771817845462077
0.587	0.77230957878076
0.588	0.770647065271729
0.589	0.771445709459403
0.59	0.770814812605888
0.591	0.770634202562172
0.592	0.768773779215102
0.593	0.770044122209398
0.594	0.770209470492261
0.595	0.769420205544476
0.596	0.76596485244268
0.597	0.769621805537852
0.598	0.766958695177738
0.599	0.888706109960549
0.6	0.867309782623221
0.601	0.841782000859144
0.602	0.826327514807974
0.603	0.81639983121828
0.604	0.805500740791439
0.605	0.799589931585698
0.606	0.794574588903205
0.607	0.792122070270135
0.608	0.788349261876417
0.609	0.786219891296205
0.61	0.785749566534193
0.611	0.783478811251803
0.612	0.781611389883559
0.613	0.781236724667179
0.614	0.780593366399076
0.615	0.780957567862763
0.616	0.779113545052605
0.617	0.777816248354117
0.618	0.777994652163801
0.619	0.775977296109538
0.62	0.777070161543876
0.621	0.776128857689339
0.622	0.773270609026754
0.623	0.773641765290169
0.624	0.77217605639543
0.625	0.775158901240621
0.626	0.773221292821053
0.627	0.771451658258661
0.628	0.773038693048698
0.629	0.77124480689612
0.63	0.772626126120802
0.631	0.770557768612202
0.632	0.770748207461739
0.633	0.770153258941334
0.634	0.771169829017287
0.635	0.769215393996485
0.636	0.768827468685698
0.637	0.768049509293516
0.638	0.830213291317096
0.639	0.868255630206277
0.64	0.847737142959668
0.641	0.828589055209038
0.642	0.816688858364158
0.643	0.807153534955826
0.644	0.799588847932816
0.645	0.795887124078831
0.646	0.79076114244755
0.647	0.788681516223128
0.648	0.78621658979762
0.649	0.783650065906033
0.65	0.782015600135386
0.651	0.782219844269646
0.652	0.782195095532969
0.653	0.780528262816877
0.654	0.779840251621512
0.655	0.779669667249796
0.656	0.779116529048407
0.657	0.7785796006892
0.658	0.778453786297515
0.659	0.776038075202174
0.66	0.775432822496204
0.661	0.776295877040152
0.662	0.775231665420081
0.663	0.773939984488785
0.664	0.774396774070401
0.665	0.77370963883342
0.666	0.775041440100643
0.667	0.773416245027895
0.668	0.774337119610225
0.669	0.772031366353542
0.67	0.772975998005797
0.671	0.771016806766109
0.672	0.772038116562521
0.673	0.76952095360037
0.674	0.770457143478992
0.675	0.769187867622296
0.676	0.770376780424467
0.677	0.77001489419005
0.678	0.874817912976875
0.679	0.852517353207611
0.68	0.8329129152891
0.681	0.821195211221075
0.682	0.812347113164812
0.683	0.803147580426883
0.684	0.7972760683198
0.685	0.793149570218833
0.686	0.789404627261023
0.687	0.787484625108358
0.688	0.786391148590187
0.689	0.785169903717029
0.69	0.783086751507691
0.691	0.782033774299292
0.692	0.782294765477866
0.693	0.780129144383926
0.694	0.779010226822488
0.695	0.777275979466119
0.696	0.778668311715474
0.697	0.777498945788648
0.698	0.777190320717895
0.699	0.7774264997728
0.7	0.776863883545447
0.701	0.776620245278555
0.702	0.776407345947734
0.703	0.774491917859442
0.704	0.774699277221112
0.705	0.774385020586977
0.706	0.773140119846891
0.707	0.772471799912976
0.708	0.772199256619562
0.709	0.772447552388106
0.71	0.770499761786481
0.711	0.771935039543257
0.712	0.771028789209484
0.713	0.770597430097358
0.714	0.770185949542264
0.715	0.770541971509904
0.716	0.770073128080036
0.717	0.877746064109503
0.718	0.854067247674805
0.719	0.834511934940419
0.72	0.823594195866448
0.721	0.814410400955699
0.722	0.805475709948348
0.723	0.799084220439421
0.724	0.794492133765651
0.725	0.791051203095376
0.726	0.789190687375128
0.727	0.786295302553663
0.728	0.785544727628807
0.729	0.7837471520855
0.73	0.782654300059531
0.731	0.781663449245707
0.732	0.779382589208498
0.733	0.780422038385583
0.734	0.780093362798493
0.735	0.779096459757711
0.736	0.778343509959016
0.737	0.778428964738173
0.738	0.774889060828497
0.739	0.776671845395126
0.74	0.776102336821812
0.741	0.774810673112311
0.742	0.774713482946291
0.743	0.775406835196223
0.744	0.774347762890841
0.745	0.773368239473773
0.746	0.773559618834278
0.747	0.772600058820263
0.748	0.772031194794479
0.749	0.771790752270045
0.75	0.771848384375227
0.751	0.771515945290238
0.752	0.770531297460134
0.753	0.769586593774875
0.754	0.769943786862199
0.755	0.77046781787264
0.756	0.880993246918755
0.757	0.858519694792661
0.758	0.836366737888582
0.759	0.82330359046071
0.76	0.814340237616194
0.761	0.803147726573982
0.762	0.797957879145575
0.763	0.794105527729231
0.764	0.791763607714379
0.765	0.789362625124615
0.766	0.786952311929206
0.767	0.786011332561178
0.768	0.783422045922568
0.769	0.783301332321764
0.77	0.782060674132416
0.771	0.780574551512042
0.772	0.780967722226016
0.773	0.779443982584365
0.774	0.779509612229277
0.775	0.779740273464149
0.776	0.77739760745799
0.777	0.777260593633498
0.778	0.777374313268563
0.779	0.774921417671506
0.78	0.77601060056126
0.781	0.774352700963996
0.782	0.774038013433579
0.783	0.773983443305869
0.784	0.774014609212284
0.785	0.773226554605115
0.786	0.770966730280486
0.787	0.771852294710962
0.788	0.771511809958457
0.789	0.772082322874886
0.79	0.770333089252048
0.791	0.769432645196538
0.792	0.770631829063111
0.793	0.770517328376961
0.794	0.769253256554398
0.795	0.883486226123359
0.796	0.859428229419361
0.797	0.838203959620739
0.798	0.823584370337807
0.799	0.813902579632541
0.8	0.80603035874136
0.801	0.799383629212528
0.802	0.794792632144937
0.803	0.79277628856257
0.804	0.79036467237926
0.805	0.788915834215844
0.806	0.784792048880528
0.807	0.7855927323203
0.808	0.783600718288644
0.809	0.783100397415992
0.81	0.780888215550378
0.811	0.780552635456139
0.812	0.779351681041922
0.813	0.780154731232384
0.814	0.777936459660005
0.815	0.777775453994817
0.816	0.776426256574554
0.817	0.776833839446955
0.818	0.77742331694149
0.819	0.776344735672653
0.82	0.775396789412558
0.821	0.775693692151832
0.822	0.774020934239439
0.823	0.773869070520846
0.824	0.774143312013527
0.825	0.773405252027275
0.826	0.773502868025311
0.827	0.774528323249371
0.828	0.773828794079479
0.829	0.771231273174482
0.83	0.772753924731702
0.831	0.771546187940086
0.832	0.771557401644388
0.833	0.772069860980204
0.834	0.889650636292377
0.835	0.86517990805538
0.836	0.843190977629244
0.837	0.826794783013624
0.838	0.818136840286933
0.839	0.807457178019892
0.84	0.801819460551658
0.841	0.79628387322934
0.842	0.794217528914116
0.843	0.791146924201699
0.844	0.788790689641863
0.845	0.786935011174064
0.846	0.785920715087291
0.847	0.78459505768653
0.848	0.783983011416911
0.849	0.782402135079019
0.85	0.782896695462907
0.851	0.782347712863603
0.852	0.781385367925938
0.853	0.780372473511682
0.854	0.779020034033355
0.855	0.779467226524683
0.856	0.778678858800136
0.857	0.776655836010721
0.858	0.777999553253953
0.859	0.776762025792958
0.86	0.776453239988185
0.861	0.775764834223929
0.862	0.775550724339455
0.863	0.773021686098397
0.864	0.773913510836793
0.865	0.772118584183218
0.866	0.771916439734615
0.867	0.772114613795005
0.868	0.77000794322527
0.869	0.771805244315021
0.87	0.770997144329576
0.871	0.768833114337449
0.872	0.77136547223016
0.873	0.890483174886978
0.874	0.867852399166581
0.875	0.843435830854156
0.876	0.826128551297742
0.877	0.817415870362259
0.878	0.808279440069546
0.879	0.801062952826996
0.88	0.795627689404008
0.881	0.790863470084145
0.882	0.788134300497528
0.883	0.785435504219975
0.884	0.785125098604257
0.885	0.78374328411188
0.886	0.783448109690483
0.887	0.781586282149814
0.888	0.780903790098276
0.889	0.78010715990005
0.89	0.779637158031017
0.891	0.779879276917368
0.892	0.778896975644511
0.893	0.776833916184459
0.894	0.775263200282619
0.895	0.775329021154511
0.896	0.776208945189867
0.897	0.773494352054026
0.898	0.77273025937175
0.899	0.774003475158668
0.9	0.773441163150782
