# Supplementary material for: Dynamic Characterisation of Fibre-Optic Temperature Sensors for Physiological Monitoring
Source: Sensors (Basel). 2020 Dec 31;21(1):221. doi: 10.3390/s21010221 (PMC7795630; doi:10.3390/s21010221)
Supplement: Supplementary file 1 [file sensors-21-00221-s001.zip › Supplementary Data/Dynamic characterisation experiment/Air/Pigmented domes/DCF_Sylg_no6_air.csv]

0.001	-0.211426081290542
0.002	-0.219174653933398
0.003	-0.224811758894262
0.004	-0.227431358301434
0.005	-0.233982303230245
0.006	-0.234943438139108
0.007	-0.237016767640917
0.008	-0.237907594594878
0.009	-0.23990883350814
0.01	-0.240365370644302
0.011	-0.241690310843633
0.012	-0.243721025661776
0.013	-0.243643271163787
0.014	-0.246841604678627
0.015	-0.245649743391169
0.016	-0.247195916309554
0.017	-0.247003994008212
0.018	-0.248942003155545
0.019	-0.248924718241368
0.02	-0.247642608116388
0.021	-0.24763261440239
0.022	-0.251025567714632
0.023	-0.249202462138544
0.024	-0.250603196640444
0.025	-0.251447318070015
0.026	-0.253681869470874
0.027	-0.253726012959044
0.028	-0.249847306802233
0.029	-0.253515563837142
0.03	-0.250787137205836
0.031	-0.254981206870974
0.032	-0.253754578108898
0.033	-0.252093923733212
0.034	-0.253672864077585
0.035	-0.123265312576746
0.036	-0.140635497285601
0.037	-0.164268207411446
0.038	-0.182171768018205
0.039	-0.196025884737619
0.04	-0.204874447945564
0.041	-0.212627046103405
0.042	-0.221179632407636
0.043	-0.224748500810168
0.044	-0.22768440133896
0.045	-0.234324596949464
0.046	-0.235702893579607
0.047	-0.238085814701688
0.048	-0.240018589670339
0.049	-0.240480226618354
0.05	-0.239539751755344
0.051	-0.242917401078785
0.052	-0.241985131028012
0.053	-0.242947002222585
0.054	-0.243782784089787
0.055	-0.245189777533878
0.056	-0.24495131488411
0.057	-0.245317268437207
0.058	-0.246460421699491
0.059	-0.248079908963884
0.06	-0.244224794575774
0.061	-0.249808915500546
0.062	-0.247435900617263
0.063	-0.246219594226992
0.064	-0.247291299154445
0.065	-0.248057499832471
0.066	-0.249471279584164
0.067	-0.248164884196909
0.068	-0.24804289412388
0.069	-0.246563149427731
0.07	-0.250735867579476
0.071	-0.254296698306686
0.072	-0.252735511471284
0.073	-0.249878842296362
0.074	-0.121920872267847
0.075	-0.139975019843258
0.076	-0.160014494485377
0.077	-0.183375441855529
0.078	-0.19540647537056
0.079	-0.207055081232951
0.08	-0.212495724110029
0.081	-0.216744198198444
0.082	-0.220084083137259
0.083	-0.22806445561921
0.084	-0.227343686522464
0.085	-0.232945522802396
0.086	-0.236964442408866
0.087	-0.237409098876222
0.088	-0.239457167743392
0.089	-0.237576229874316
0.09	-0.240932045282627
0.091	-0.241828824699468
0.092	-0.244234675501352
0.093	-0.242221403155052
0.094	-0.243071015305151
0.095	-0.244976277068403
0.096	-0.245233939443259
0.097	-0.247144155376008
0.098	-0.246944313015004
0.099	-0.245106439516032
0.1	-0.244421753078408
0.101	-0.24875717965278
0.102	-0.2503640010618
0.103	-0.246982475694835
0.104	-0.247965556130815
0.105	-0.251086670791935
0.106	-0.249745240121538
0.107	-0.251753206019368
0.108	-0.248855584889097
0.109	-0.249728658871939
0.11	-0.248919101908059
0.111	-0.24949277790006
0.112	-0.253694490216288
0.113	-0.115627885938647
0.114	-0.136215833390632
0.115	-0.15565878051212
0.116	-0.177181171893039
0.117	-0.193112233578378
0.118	-0.204479634051821
0.119	-0.211880889639187
0.12	-0.218427487333861
0.121	-0.2232768426383
0.122	-0.226720143937262
0.123	-0.230828161801839
0.124	-0.233648910918083
0.125	-0.236000290105374
0.126	-0.237757791890636
0.127	-0.238181907223063
0.128	-0.238972356170393
0.129	-0.241207553413947
0.13	-0.243537679561896
0.131	-0.242308840562841
0.132	-0.243799118546157
0.133	-0.243907889402554
0.134	-0.245947019235981
0.135	-0.249475737537413
0.136	-0.246771595086063
0.137	-0.247684016372824
0.138	-0.24769698879029
0.139	-0.245461718249925
0.14	-0.246996128557227
0.141	-0.251071913487404
0.142	-0.249723884371961
0.143	-0.249366816308887
0.144	-0.248360274866375
0.145	-0.252036194787295
0.146	-0.246027032535955
0.147	-0.249987188069962
0.148	-0.249014150409756
0.149	-0.249656441216186
0.15	-0.253964035068815
0.151	-0.251211380920798
0.152	-0.121378198815783
0.153	-0.132950946421973
0.154	-0.157665202784475
0.155	-0.179620882129088
0.156	-0.193377413507261
0.157	-0.202866206480294
0.158	-0.209454666441673
0.159	-0.216815740676583
0.16	-0.223248675705844
0.161	-0.225571594993165
0.162	-0.231602928707671
0.163	-0.233093456124205
0.164	-0.233638882257747
0.165	-0.235810214448964
0.166	-0.237741199673086
0.167	-0.239746734864852
0.168	-0.240199642355166
0.169	-0.239539201970486
0.17	-0.243161811180508
0.171	-0.244091525400423
0.172	-0.244884748670018
0.173	-0.245580306252909
0.174	-0.244705164095742
0.175	-0.244512124533472
0.176	-0.245976390336991
0.177	-0.24519990546562
0.178	-0.244604380757756
0.179	-0.242179539713209
0.18	-0.245848271201935
0.181	-0.248508706211319
0.182	-0.250299178079878
0.183	-0.248821521998959
0.184	-0.248975919934326
0.185	-0.249458726626904
0.186	-0.249983073903341
0.187	-0.247375193517952
0.188	-0.250426470368185
0.189	-0.25178314874603
0.19	-0.251976585451465
0.191	-0.133811653922859
0.192	-0.126809374967872
0.193	-0.151513553448019
0.194	-0.171824988630714
0.195	-0.187177253807029
0.196	-0.199226426286204
0.197	-0.205943412498468
0.198	-0.212501719853822
0.199	-0.218794956334216
0.2	-0.221912259292096
0.201	-0.225983553530567
0.202	-0.230165765061412
0.203	-0.231551586289167
0.204	-0.230752956395583
0.205	-0.233546395394375
0.206	-0.236672539134299
0.207	-0.237467579159727
0.208	-0.237666011257408
0.209	-0.239222198650495
0.21	-0.24357220385016
0.211	-0.244863407478048
0.212	-0.24327451078755
0.213	-0.241482824664391
0.214	-0.243870696413379
0.215	-0.24219957263169
0.216	-0.247363979435288
0.217	-0.245958750057759
0.218	-0.246639708953365
0.219	-0.250746426040552
0.22	-0.249450928658394
0.221	-0.248600784281029
0.222	-0.249084447899775
0.223	-0.250304534059647
0.224	-0.247395477379116
0.225	-0.251788816969933
0.226	-0.249951946148413
0.227	-0.250834157921119
0.228	-0.251409366374412
0.229	-0.251601578281754
0.23	-0.250777458010426
0.231	-0.122818455029504
0.232	-0.15000454725034
0.233	-0.171156435550816
0.234	-0.190093559059783
0.235	-0.197551990308376
0.236	-0.204732656351665
0.237	-0.211868826770799
0.238	-0.218368273759846
0.239	-0.221289544028461
0.24	-0.228439085880427
0.241	-0.228813910445594
0.242	-0.22878491602691
0.243	-0.230836555525517
0.244	-0.232801365795863
0.245	-0.237639813655705
0.246	-0.239910144933429
0.247	-0.240035400229693
0.248	-0.241111690760142
0.249	-0.239759146607999
0.25	-0.243411833927339
0.251	-0.243217662623281
0.252	-0.241810012299789
0.253	-0.245760467067411
0.254	-0.245452852042326
0.255	-0.246011645401777
0.256	-0.247813313669169
0.257	-0.246256400433276
0.258	-0.24684606885975
0.259	-0.248994265759364
0.26	-0.246786906452786
0.261	-0.250165850692305
0.262	-0.249419126579561
0.263	-0.250676709254552
0.264	-0.250401612176183
0.265	-0.2524364612253
0.266	-0.250548507611086
0.267	-0.250396898325506
0.268	-0.252358838887523
0.269	-0.251030033115751
0.27	-0.116789030612604
0.271	-0.144755523570842
0.272	-0.164477234422071
0.273	-0.18716851538996
0.274	-0.19811169431002
0.275	-0.205682106472542
0.276	-0.208663364323682
0.277	-0.218927108662953
0.278	-0.223081408172118
0.279	-0.228700271135835
0.28	-0.230830012340353
0.281	-0.229159397709721
0.282	-0.232051718954349
0.283	-0.237067090964829
0.284	-0.239429252925531
0.285	-0.2373570508116
0.286	-0.236788257369526
0.287	-0.239921243563076
0.288	-0.242180459149329
0.289	-0.242636190321225
0.29	-0.24191895548832
0.291	-0.244257899134632
0.292	-0.243702742773277
0.293	-0.246207233837527
0.294	-0.246863568844164
0.295	-0.246186704643333
0.296	-0.2460858088175
0.297	-0.248396892415121
0.298	-0.247434849188595
0.299	-0.247271861735088
0.3	-0.250461716968606
0.301	-0.247245372743848
0.302	-0.249272059932452
0.303	-0.247715888859177
0.304	-0.249405821418752
0.305	-0.255710936175046
0.306	-0.250918121407782
0.307	-0.252325667109423
0.308	-0.253603799493829
0.309	-0.121344461247585
0.31	-0.141709576533736
0.311	-0.165664709850987
0.312	-0.185143944899799
0.313	-0.197428025256096
0.314	-0.208927133083879
0.315	-0.214409269781696
0.316	-0.219423212154958
0.317	-0.223189871436415
0.318	-0.227291540028949
0.319	-0.229225695701596
0.32	-0.235970832017192
0.321	-0.236954953381767
0.322	-0.237616680856057
0.323	-0.23955070820104
0.324	-0.239234153324482
0.325	-0.242234412286831
0.326	-0.243232151854697
0.327	-0.242922410587668
0.328	-0.244848414767501
0.329	-0.245086529119924
0.33	-0.247192245096067
0.331	-0.244517121596195
0.332	-0.247217891754788
0.333	-0.245451472401191
0.334	-0.251612509807633
0.335	-0.248491846794118
0.336	-0.250547941867018
0.337	-0.251114129097817
0.338	-0.248970798404589
0.339	-0.251073063785299
0.34	-0.249667485808241
0.341	-0.250198139230754
0.342	-0.252577979763431
0.343	-0.252451342344223
0.344	-0.253435586815128
0.345	-0.253326611347816
0.346	-0.253638259170037
0.347	-0.254304108669792
0.348	-0.123106277767568
0.349	-0.139129647849054
0.35	-0.16216296199111
0.351	-0.184163347243931
0.352	-0.198002159338836
0.353	-0.208275970686025
0.354	-0.215855729688444
0.355	-0.221117437243622
0.356	-0.222835659533958
0.357	-0.227429947639868
0.358	-0.231234745540874
0.359	-0.237325268577716
0.36	-0.23798671551738
0.361	-0.238526022862779
0.362	-0.23707554080763
0.363	-0.243151918288175
0.364	-0.242954457549662
0.365	-0.243373238691974
0.366	-0.243971383723009
0.367	-0.244883650998592
0.368	-0.244111802092333
0.369	-0.24873862624239
0.37	-0.245436059185334
0.371	-0.248007525751979
0.372	-0.252061792822274
0.373	-0.249612667941073
0.374	-0.249361548454336
0.375	-0.252878610519364
0.376	-0.250725448773698
0.377	-0.250750919849113
0.378	-0.251539479478494
0.379	-0.250506954488008
0.38	-0.251063980677391
0.381	-0.252005097527289
0.382	-0.253878420334262
0.383	-0.254825221443777
0.384	-0.254583032329399
0.385	-0.253155762424276
0.386	-0.255167361550307
0.387	-0.119376646331758
0.388	-0.136486247351699
0.389	-0.160059150442162
0.39	-0.183051321006089
0.391	-0.197364181571657
0.392	-0.209528810289731
0.393	-0.215366396377371
0.394	-0.219916689573642
0.395	-0.228062685088697
0.396	-0.231089437076396
0.397	-0.233014696998398
0.398	-0.238592125849159
0.399	-0.240451892590312
0.4	-0.238996689323028
0.401	-0.239241142310137
0.402	-0.242415003041535
0.403	-0.244178443885533
0.404	-0.24441076679146
0.405	-0.245191907718464
0.406	-0.249525182804526
0.407	-0.247122517015949
0.408	-0.246383781468831
0.409	-0.248147742086566
0.41	-0.249596569452288
0.411	-0.24783591966784
0.412	-0.248595674859038
0.413	-0.251060921147629
0.414	-0.250087190379581
0.415	-0.251030602326431
0.416	-0.251159300667741
0.417	-0.255159820943525
0.418	-0.254595311285561
0.419	-0.254513185238396
0.42	-0.254815086024869
0.421	-0.253518830249907
0.422	-0.255603714990936
0.423	-0.255701572592292
0.424	-0.253626402838893
0.425	-0.254208544225776
0.426	-0.123880360433135
0.427	-0.135910058072303
0.428	-0.158778362967689
0.429	-0.181500423891841
0.43	-0.195595763872318
0.431	-0.206418054089078
0.432	-0.213805541400426
0.433	-0.220976824518945
0.434	-0.227656418514361
0.435	-0.231303280190627
0.436	-0.235557552028061
0.437	-0.236567629246966
0.438	-0.238772483993732
0.439	-0.240398636097529
0.44	-0.240020876343528
0.441	-0.245556664132448
0.442	-0.245136633125684
0.443	-0.242443999081511
0.444	-0.245915059123434
0.445	-0.246472374600697
0.446	-0.246313575487127
0.447	-0.249919791531084
0.448	-0.248706901424
0.449	-0.249763377418325
0.45	-0.249886294445783
0.451	-0.249300935428089
0.452	-0.250475614407159
0.453	-0.251104417980165
0.454	-0.251630307420534
0.455	-0.253458501444188
0.456	-0.25077091403224
0.457	-0.252691902877446
0.458	-0.250577637542807
0.459	-0.255128707817994
0.46	-0.253048368314099
0.461	-0.255158545985415
0.462	-0.25216772589174
0.463	-0.256479454727029
0.464	-0.255183495739559
0.465	-0.136548977771721
0.466	-0.132635778039248
0.467	-0.154966454062622
0.468	-0.177814519823749
0.469	-0.192298941158742
0.47	-0.207898977806955
0.471	-0.211976294643187
0.472	-0.220666400722906
0.473	-0.226984221852193
0.474	-0.22986587191731
0.475	-0.233331418048619
0.476	-0.237093691983851
0.477	-0.239133951634355
0.478	-0.241637899697752
0.479	-0.238343434796778
0.48	-0.243759319657444
0.481	-0.243403876530238
0.482	-0.245540698654917
0.483	-0.248928508991786
0.484	-0.246111844826375
0.485	-0.24522792538149
0.486	-0.249534087485712
0.487	-0.24854537717706
0.488	-0.246428566622813
0.489	-0.250789526995897
0.49	-0.249231327520711
0.491	-0.249922702331382
0.492	-0.25079947332754
0.493	-0.251764142157877
0.494	-0.251431951963875
0.495	-0.253763166060307
0.496	-0.257974911773878
0.497	-0.253999115388237
0.498	-0.25278056797219
0.499	-0.253860246720657
0.5	-0.253645478372809
0.501	-0.256951823406559
0.502	-0.258324999931194
0.503	-0.256099750705146
0.504	-0.252276116726474
0.505	-0.129630148043741
0.506	-0.149586401173649
0.507	-0.177095087649618
0.508	-0.189877269540944
0.509	-0.203533761243669
0.51	-0.212073365234503
0.511	-0.219506398660699
0.512	-0.224167718085866
0.513	-0.230646326289397
0.514	-0.23281510077936
0.515	-0.234867716805238
0.516	-0.238925881385843
0.517	-0.239153411082532
0.518	-0.240713964704369
0.519	-0.244093481807803
0.52	-0.245185058605087
0.521	-0.242532166873187
0.522	-0.245420776661928
0.523	-0.247810658969564
0.524	-0.249483683031522
0.525	-0.247952853347979
0.526	-0.246852923226762
0.527	-0.250248190510097
0.528	-0.249181452187454
0.529	-0.24850026601873
0.53	-0.250991048692929
0.531	-0.25206314266179
0.532	-0.252959934758769
0.533	-0.25381128188409
0.534	-0.253063891868685
0.535	-0.253938050755218
0.536	-0.252801329107972
0.537	-0.252618093527636
0.538	-0.252800142176884
0.539	-0.254641830541965
0.54	-0.253008877717977
0.541	-0.254605552879257
0.542	-0.255027328273274
0.543	-0.256319810716287
0.544	-0.124491026268783
0.545	-0.145100767422274
0.546	-0.172742011931431
0.547	-0.187729335148425
0.548	-0.199511332634819
0.549	-0.210606207566048
0.55	-0.217177899996457
0.551	-0.224081903078825
0.552	-0.230935652622214
0.553	-0.233395354487477
0.554	-0.237757974139891
0.555	-0.239707946473247
0.556	-0.238359452717359
0.557	-0.238863172268664
0.558	-0.240913039960478
0.559	-0.244279934004941
0.56	-0.24482063494639
0.561	-0.24643878592253
0.562	-0.247938016260475
0.563	-0.245723412797685
0.564	-0.247068685582867
0.565	-0.246926199357418
0.566	-0.24884272295945
0.567	-0.251660526527755
0.568	-0.251168182524276
0.569	-0.252958990909525
0.57	-0.254373728158239
0.571	-0.25245611866419
0.572	-0.251784869858276
0.573	-0.253712328021785
0.574	-0.255301336392304
0.575	-0.25307618757364
0.576	-0.252991821157273
0.577	-0.25787722829898
0.578	-0.250346286136688
0.579	-0.257904785022325
0.58	-0.256551757222944
0.581	-0.25838695566218
0.582	-0.257615340576436
0.583	-0.122725241317213
0.584	-0.144099410235023
0.585	-0.167583379429309
0.586	-0.186270419852043
0.587	-0.19856276202359
0.588	-0.210106528318737
0.589	-0.218795315819587
0.59	-0.223530880316723
0.591	-0.226158894188963
0.592	-0.231851259634101
0.593	-0.235088378744389
0.594	-0.240089349660607
0.595	-0.240179774781325
0.596	-0.242493313401763
0.597	-0.244809745163722
0.598	-0.242672567094187
0.599	-0.246582874401183
0.6	-0.247906299080284
0.601	-0.245625295982257
0.602	-0.248476583793288
0.603	-0.248970376298834
0.604	-0.250099240138813
0.605	-0.250787669177237
0.606	-0.25030941385727
0.607	-0.251223151466892
0.608	-0.256107954155808
0.609	-0.252193955883295
0.61	-0.253955588180257
0.611	-0.255802615538226
0.612	-0.257899264687045
0.613	-0.254686209061725
0.614	-0.260074740954614
0.615	-0.255805468958608
0.616	-0.257187124014019
0.617	-0.255557672820159
0.618	-0.257560743013194
0.619	-0.256077376168189
0.62	-0.257179960180578
0.621	-0.257151816288354
0.622	-0.119509601132013
0.623	-0.141507603422893
0.624	-0.170781312470093
0.625	-0.187390211947769
0.626	-0.199951031252029
0.627	-0.2085025344493
0.628	-0.218817889225513
0.629	-0.2227699349628
0.63	-0.228860768421386
0.631	-0.232746723816888
0.632	-0.237320407563888
0.633	-0.2410388402508
0.634	-0.240936026743711
0.635	-0.242826890907297
0.636	-0.242734176973852
0.637	-0.246931991721683
0.638	-0.246806447656125
0.639	-0.247885701933002
0.64	-0.249809291250636
0.641	-0.252625804208825
0.642	-0.25254341557365
0.643	-0.251879391209583
0.644	-0.25257897352202
0.645	-0.254649799248917
0.646	-0.256141372504788
0.647	-0.257665796839078
0.648	-0.258117175932843
0.649	-0.258567521898383
0.65	-0.25800270802134
0.651	-0.256102137895125
0.652	-0.256370647379404
0.653	-0.260100364918199
0.654	-0.25825169664539
0.655	-0.259535298730245
0.656	-0.260684314612736
0.657	-0.257229832776649
0.658	-0.258835482342602
0.659	-0.261360302737259
0.66	-0.26081868216406
0.661	-0.125706789596487
0.662	-0.140909480386336
0.663	-0.169352053470601
0.664	-0.189077263760573
0.665	-0.203126782560527
0.666	-0.214725426398434
0.667	-0.222644922765824
0.668	-0.228596174786083
0.669	-0.23027042041842
0.67	-0.236628173853397
0.671	-0.239602698403391
0.672	-0.239364102978498
0.673	-0.24200662706034
0.674	-0.243779486409328
0.675	-0.245708239818739
0.676	-0.247334807317262
0.677	-0.24649244956249
0.678	-0.250071623988049
0.679	-0.252545344898543
0.68	-0.25105808786182
0.681	-0.254380825319081
0.682	-0.254539008658068
0.683	-0.254159595496409
0.684	-0.252468918315543
0.685	-0.25485334681927
0.686	-0.255452131685031
0.687	-0.257041982440729
0.688	-0.257063847095909
0.689	-0.261676062401606
0.69	-0.259233612006902
0.691	-0.260699504648126
0.692	-0.262727179470774
0.693	-0.261252072331171
0.694	-0.25920889621328
0.695	-0.260279286109463
0.696	-0.261333989507789
0.697	-0.261900970102288
0.698	-0.264253314795076
0.699	-0.262680673667672
0.7	-0.128667417715922
0.701	-0.138422962838862
0.702	-0.166245507628615
0.703	-0.184803859015409
0.704	-0.198675183963685
0.705	-0.210277683242002
0.706	-0.219204541497964
0.707	-0.225829079716349
0.708	-0.232840132827589
0.709	-0.236079734915998
0.71	-0.238453345703912
0.711	-0.241170410864731
0.712	-0.244966114029095
0.713	-0.245619382476443
0.714	-0.245699344585867
0.715	-0.246489465417033
0.716	-0.249680367951236
0.717	-0.248537228426254
0.718	-0.250565014253844
0.719	-0.24971234538119
0.72	-0.251742789548391
0.721	-0.2555367184482
0.722	-0.253020278627307
0.723	-0.25597370081616
0.724	-0.255490434651889
0.725	-0.255274289506754
0.726	-0.255877152781393
0.727	-0.259562071855434
0.728	-0.25966415119527
0.729	-0.259836412223359
0.73	-0.260215871355
0.731	-0.262444582235973
0.732	-0.260441605521993
0.733	-0.263984314456237
0.734	-0.263397186003834
0.735	-0.264462939412457
0.736	-0.266140675949669
0.737	-0.26256529257757
0.738	-0.261850825611453
0.739	-0.159894045748596
0.74	-0.13853746324374
0.741	-0.160969342616472
0.742	-0.185154546634249
0.743	-0.201333313165229
0.744	-0.212080751433446
0.745	-0.22431703769979
0.746	-0.22926798704277
0.747	-0.233531022908109
0.748	-0.23824195963862
0.749	-0.241720119549302
0.75	-0.244664991180459
0.751	-0.244568987424429
0.752	-0.248106997106233
0.753	-0.250733232805867
0.754	-0.248848556632788
0.755	-0.250530827640811
0.756	-0.252300518340769
0.757	-0.253735098936696
0.758	-0.25135421738882
0.759	-0.25463916652367
0.76	-0.253370453759731
0.761	-0.259131670761311
0.762	-0.256973589668333
0.763	-0.262663986099616
0.764	-0.258964006545451
0.765	-0.258907569970068
0.766	-0.259186366252071
0.767	-0.259371854401779
0.768	-0.259544653499553
0.769	-0.263293038989305
0.77	-0.264059218477836
0.771	-0.260632106523609
0.772	-0.261482049490629
0.773	-0.264446243572635
0.774	-0.264331074388552
0.775	-0.264683214152027
0.776	-0.265878986772913
0.777	-0.266128278004828
0.778	-0.265735602824609
0.779	-0.136637636376672
0.78	-0.161139287589422
0.781	-0.182235062421794
0.782	-0.199234637558137
0.783	-0.211950574651282
0.784	-0.22063436312875
0.785	-0.226662146632
0.786	-0.233296113791639
0.787	-0.239300076410195
0.788	-0.241603256654387
0.789	-0.244444888696312
0.79	-0.245705142497906
0.791	-0.245604823936814
0.792	-0.247451370985113
0.793	-0.246004132669712
0.794	-0.251741912700503
0.795	-0.252316638503383
0.796	-0.252030162894298
0.797	-0.254139507153039
0.798	-0.254561600163701
0.799	-0.253997933481009
0.8	-0.255788265632422
0.801	-0.255880202478739
0.802	-0.256554669097882
0.803	-0.259582101463167
0.804	-0.257573241039544
0.805	-0.258866436826771
0.806	-0.263177722774364
0.807	-0.259327771629539
0.808	-0.257634958931079
0.809	-0.262618416519603
0.81	-0.260028191165756
0.811	-0.258082650781519
0.812	-0.264145353212062
0.813	-0.264478490913139
0.814	-0.263356761899007
0.815	-0.265536827041873
0.816	-0.2649406666731
0.817	-0.2626369676971
0.818	-0.131465463846516
0.819	-0.152919540296768
0.82	-0.178103096980084
0.821	-0.19554560261497
0.822	-0.205535275723852
0.823	-0.217361861717697
0.824	-0.225513996610085
0.825	-0.233023657840886
0.826	-0.234313464772352
0.827	-0.237780576438532
0.828	-0.243994192715806
0.829	-0.243817517007507
0.83	-0.246009865319774
0.831	-0.246058698090532
0.832	-0.249633244269513
0.833	-0.247509792133374
0.834	-0.250931393365845
0.835	-0.251894336582633
0.836	-0.252731562176516
0.837	-0.255223289302786
0.838	-0.255559766212215
0.839	-0.254981567893267
0.84	-0.253612566338454
0.841	-0.255855228472194
0.842	-0.256755976627138
0.843	-0.254244350356782
0.844	-0.257514937614903
0.845	-0.259548213978858
0.846	-0.256813001266952
0.847	-0.258865949016793
0.848	-0.258714428021367
0.849	-0.262281127304242
0.85	-0.258598877502588
0.851	-0.260506076568922
0.852	-0.261015658590723
0.853	-0.261536601149828
0.854	-0.260073282617667
0.855	-0.260389992593272
0.856	-0.257419165724519
0.857	-0.126533539995086
0.858	-0.150122945649087
0.859	-0.174214236076953
0.86	-0.192251665130976
0.861	-0.206427074143255
0.862	-0.214685041388164
0.863	-0.220531529981579
0.864	-0.226654884107484
0.865	-0.232313358748174
0.866	-0.236946093746352
0.867	-0.238793040186324
0.868	-0.24023790780865
0.869	-0.243477837374238
0.87	-0.244325655276095
0.871	-0.246894762157378
0.872	-0.245492830062361
0.873	-0.248936444969187
0.874	-0.249311286203608
0.875	-0.246058821352825
0.876	-0.251543313376346
0.877	-0.251379691047397
0.878	-0.25408557970722
0.879	-0.251315509237773
0.88	-0.253569786024336
0.881	-0.257070808824408
0.882	-0.254235245966158
0.883	-0.258382271224512
0.884	-0.25733627480185
0.885	-0.258749140523787
0.886	-0.259587957470553
0.887	-0.258697568735744
0.888	-0.259255739923104
0.889	-0.257925742549629
0.89	-0.26083977719471
0.891	-0.259537229605804
0.892	-0.260653661672076
0.893	-0.262576457164782
0.894	-0.258556897434693
0.895	-0.262284789471524
0.896	-0.12721362433407
0.897	-0.145410002840245
0.898	-0.172693355701561
0.899	-0.188760246158323
0.9	-0.205600133208111
