# Supplementary material for: Dynamic Characterisation of Fibre-Optic Temperature Sensors for Physiological Monitoring
Source: Sensors (Basel). 2020 Dec 31;21(1):221. doi: 10.3390/s21010221 (PMC7795630; doi:10.3390/s21010221)
Supplement: Supplementary file 1 [file sensors-21-00221-s001.zip › Supplementary Data/Dynamic characterisation experiment/Air/Pigmented domes/Red dome 1_air.csv]

0.001	-0.237325125304965
0.002	-0.23914197660511
0.003	-0.235363868966879
0.004	-0.236262887610191
0.005	-0.232720061955013
0.006	-0.23110415898365
0.007	-0.23372345143879
0.008	-0.236381511550316
0.009	-0.23902921198493
0.01	-0.237599219217431
0.011	-0.24000579963347
0.012	-0.235365903376324
0.013	-0.241750020285962
0.014	-0.239416178463138
0.015	-0.237189226739
0.016	-0.239521535638191
0.017	-0.239730924624919
0.018	-0.242839562544954
0.019	-0.239656572363854
0.02	-0.24187915851955
0.021	-0.244989918527693
0.022	-0.240799507294165
0.023	-0.248142707483742
0.024	-0.0974636372365153
0.025	-0.112132271348401
0.026	-0.137804071346492
0.027	-0.153519720906965
0.028	-0.178344485930311
0.029	-0.194259829496141
0.03	-0.20882713707043
0.031	-0.210442184746532
0.032	-0.218125775888158
0.033	-0.216813188456479
0.034	-0.221851471553138
0.035	-0.223154288507055
0.036	-0.225130423555459
0.037	-0.224981639038826
0.038	-0.234142251131657
0.039	-0.226697085174515
0.04	-0.233434097556737
0.041	-0.233738336163108
0.042	-0.231349998826349
0.043	-0.230660353660963
0.044	-0.232889886899972
0.045	-0.229755198687253
0.046	-0.234624440801233
0.047	-0.233900075399049
0.048	-0.231024561086977
0.049	-0.235327197659759
0.05	-0.235986183237347
0.051	-0.240495574138516
0.052	-0.236392622623196
0.053	-0.238378356453329
0.054	-0.235675254304158
0.055	-0.241992331532128
0.056	-0.23845008638052
0.057	-0.239586949164656
0.058	-0.239574969279693
0.059	-0.242329086911024
0.06	-0.243333030062177
0.061	-0.238384945977111
0.062	-0.242109168953408
0.063	-0.135738826898422
0.064	-0.106542048139546
0.065	-0.131423577278954
0.066	-0.155146497698695
0.067	-0.169115968944946
0.068	-0.188177149858378
0.069	-0.201662965584226
0.07	-0.211926835014339
0.071	-0.21387689721834
0.072	-0.219799830396089
0.073	-0.216729011433099
0.074	-0.228450245094182
0.075	-0.22416831875547
0.076	-0.224345815955492
0.077	-0.226494292551037
0.078	-0.226586845947382
0.079	-0.229883689957079
0.08	-0.234821240586844
0.081	-0.23293863279918
0.082	-0.229203450568081
0.083	-0.236919766907382
0.084	-0.2396362842904
0.085	-0.233836406988236
0.086	-0.23423002804086
0.087	-0.22934116441793
0.088	-0.23945547301343
0.089	-0.233907785651562
0.09	-0.235410742600289
0.091	-0.236830682978269
0.092	-0.237798541138063
0.093	-0.241358212464335
0.094	-0.23748132398099
0.095	-0.237411866434439
0.096	-0.240955508672447
0.097	-0.236798015465787
0.098	-0.240057691457776
0.099	-0.243096270926004
0.1	-0.240847942371164
0.101	-0.2397231683277
0.102	-0.189659523528635
0.103	-0.101150222780106
0.104	-0.126973578810507
0.105	-0.15649481893275
0.106	-0.165796851947993
0.107	-0.181721961781304
0.108	-0.199793930812438
0.109	-0.20576656919967
0.11	-0.214196321761192
0.111	-0.217083967994076
0.112	-0.220617003884432
0.113	-0.222415121474227
0.114	-0.219866105184642
0.115	-0.224176306385651
0.116	-0.229135302649244
0.117	-0.228700850027664
0.118	-0.229550636659859
0.119	-0.225860510947688
0.12	-0.233822076235611
0.121	-0.229546150069379
0.122	-0.231941126863991
0.123	-0.233418121789032
0.124	-0.23468315980116
0.125	-0.233822431413328
0.126	-0.233169321586311
0.127	-0.234229263686145
0.128	-0.235934423117553
0.129	-0.230423890510159
0.13	-0.233854815902224
0.131	-0.234598704278677
0.132	-0.236513728451447
0.133	-0.23670406843913
0.134	-0.237493658504008
0.135	-0.243847398195384
0.136	-0.237249120406377
0.137	-0.244403192924187
0.138	-0.237008225263778
0.139	-0.242306475300116
0.14	-0.236841665141558
0.141	-0.230623540083112
0.142	-0.102249076835949
0.143	-0.132616456465026
0.144	-0.149824550876469
0.145	-0.162787977276736
0.146	-0.187472170118746
0.147	-0.197591889755529
0.148	-0.208552144614032
0.149	-0.209625782090214
0.15	-0.215952258998684
0.151	-0.218703462570696
0.152	-0.229198422665091
0.153	-0.222420540273794
0.154	-0.22701014066867
0.155	-0.226353087991642
0.156	-0.227628282243855
0.157	-0.224234158141658
0.158	-0.230014392876341
0.159	-0.227417204455361
0.16	-0.234279567422881
0.161	-0.227506501532449
0.162	-0.233567429401088
0.163	-0.231555556148792
0.164	-0.238080795661602
0.165	-0.232476503084584
0.166	-0.236113108685781
0.167	-0.237879155269291
0.168	-0.235028853168653
0.169	-0.236534225625029
0.17	-0.237674415640744
0.171	-0.23992212522277
0.172	-0.236875389368387
0.173	-0.237877607961824
0.174	-0.238772037806705
0.175	-0.239253251370226
0.176	-0.239422591600246
0.177	-0.240979177645107
0.178	-0.240837922777781
0.179	-0.242190417806887
0.18	-0.242292329059541
0.181	-0.0974352377703293
0.182	-0.119058202996514
0.183	-0.145585332106424
0.184	-0.161524506788943
0.185	-0.17724095556411
0.186	-0.195460808635632
0.187	-0.201303459560214
0.188	-0.208460316211097
0.189	-0.214850384206114
0.19	-0.219659240467643
0.191	-0.219509102423224
0.192	-0.220417846756788
0.193	-0.224612145600091
0.194	-0.227017739748119
0.195	-0.225894982391034
0.196	-0.226634824199873
0.197	-0.227017339786316
0.198	-0.230914202675758
0.199	-0.230858144005597
0.2	-0.236237735749535
0.201	-0.228672178949774
0.202	-0.230778036256671
0.203	-0.234480797844151
0.204	-0.229608886225166
0.205	-0.23422092122473
0.206	-0.235746539297796
0.207	-0.233221686135719
0.208	-0.236277450827296
0.209	-0.232187139465184
0.21	-0.238269620859244
0.211	-0.239074513638544
0.212	-0.240143173495846
0.213	-0.235643592902442
0.214	-0.236374772129858
0.215	-0.239777251595031
0.216	-0.240003189093292
0.217	-0.240173063056674
0.218	-0.238394757085333
0.219	-0.241388363469297
0.22	-0.0955198435839408
0.221	-0.115612422725748
0.222	-0.143671331116818
0.223	-0.159175885255243
0.224	-0.184082122935613
0.225	-0.192663266515036
0.226	-0.20148043945033
0.227	-0.211832332585097
0.228	-0.217104843596905
0.229	-0.216990317208172
0.23	-0.220776650266696
0.231	-0.221324384071365
0.232	-0.224296720375195
0.233	-0.225858438601131
0.234	-0.226867662787397
0.235	-0.224992121292696
0.236	-0.236245389291438
0.237	-0.228478143737154
0.238	-0.235356589412885
0.239	-0.229078352001721
0.24	-0.229902546074325
0.241	-0.225277870987665
0.242	-0.236287369796507
0.243	-0.228247007700491
0.244	-0.233284255130772
0.245	-0.235119604083712
0.246	-0.236685524590761
0.247	-0.233951625436651
0.248	-0.237417164555485
0.249	-0.237729278752451
0.25	-0.23574440703388
0.251	-0.236940022393369
0.252	-0.234838650966752
0.253	-0.236319893168524
0.254	-0.237811338666495
0.255	-0.239978525434522
0.256	-0.239786678278522
0.257	-0.238384056633459
0.258	-0.236422624840906
0.259	-0.0894098809104951
0.26	-0.114902310598914
0.261	-0.138683274571337
0.262	-0.160872544074975
0.263	-0.175278942497468
0.264	-0.192451083434088
0.265	-0.20431304322234
0.266	-0.209761796328401
0.267	-0.214417000617696
0.268	-0.219653326373085
0.269	-0.221419698309641
0.27	-0.220390221895775
0.271	-0.224270519492196
0.272	-0.225997784758126
0.273	-0.223288126229161
0.274	-0.227931579698742
0.275	-0.229557444935568
0.276	-0.22930775871695
0.277	-0.230775460689286
0.278	-0.23473606702463
0.279	-0.228319782854882
0.28	-0.231479105677279
0.281	-0.229381138461724
0.282	-0.23189266061103
0.283	-0.231761540023328
0.284	-0.235242055778161
0.285	-0.231717568621997
0.286	-0.235018787386165
0.287	-0.231468631751309
0.288	-0.231485558008271
0.289	-0.238184383709994
0.29	-0.236352913835035
0.291	-0.237340490436219
0.292	-0.2394601392954
0.293	-0.238868378385983
0.294	-0.233970837826006
0.295	-0.23819983528111
0.296	-0.239771021907825
0.297	-0.241670615025062
0.298	-0.0958069327265185
0.299	-0.10498098363492
0.3	-0.136247401949134
0.301	-0.153916324387967
0.302	-0.167282378229934
0.303	-0.19201044319896
0.304	-0.199031051252657
0.305	-0.206544330529362
0.306	-0.210844314791184
0.307	-0.211838047139651
0.308	-0.220623781003642
0.309	-0.220589163736854
0.31	-0.223561798842745
0.311	-0.22183526908475
0.312	-0.218965656631319
0.313	-0.225785987597328
0.314	-0.232784611970028
0.315	-0.225771735957547
0.316	-0.233530769569433
0.317	-0.227525195889591
0.318	-0.230333720273016
0.319	-0.231677671277194
0.32	-0.234260281733789
0.321	-0.232339366480671
0.322	-0.228944266417801
0.323	-0.229319290992809
0.324	-0.237213643556381
0.325	-0.235175225069778
0.326	-0.241969095459231
0.327	-0.235117956124287
0.328	-0.237572044819773
0.329	-0.239065959885463
0.33	-0.236666023996318
0.331	-0.24149155105676
0.332	-0.238591918232596
0.333	-0.238238521738987
0.334	-0.240750603086664
0.335	-0.239190583789781
0.336	-0.239867532545461
0.337	-0.135771699778758
0.338	-0.109015277462588
0.339	-0.132920041815685
0.34	-0.155032376484321
0.341	-0.171426164731135
0.342	-0.190053826479093
0.343	-0.197009853334331
0.344	-0.207803623143181
0.345	-0.210147079861526
0.346	-0.220307183468805
0.347	-0.219265197890504
0.348	-0.220793299083734
0.349	-0.224556702473237
0.35	-0.227036074103896
0.351	-0.223118822767768
0.352	-0.229900802555319
0.353	-0.228129415019681
0.354	-0.229982389622427
0.355	-0.231197002478157
0.356	-0.232505222171445
0.357	-0.23125900439579
0.358	-0.234870393167216
0.359	-0.228689057545648
0.36	-0.229954895689868
0.361	-0.231089350075445
0.362	-0.237515018237032
0.363	-0.232187457557726
0.364	-0.235859158661692
0.365	-0.235203796227277
0.366	-0.235582093173275
0.367	-0.236133429594402
0.368	-0.238461890174659
0.369	-0.240604133576039
0.37	-0.238143257035941
0.371	-0.23878497428544
0.372	-0.237992057692457
0.373	-0.241316842265437
0.374	-0.236476532637641
0.375	-0.241068522960282
0.376	-0.189771584934547
0.377	-0.100542221040661
0.378	-0.12792998282568
0.379	-0.148648526873375
0.38	-0.171876508038581
0.381	-0.186367149931825
0.382	-0.192766528192712
0.383	-0.20211848009755
0.384	-0.209428831438778
0.385	-0.216418514731235
0.386	-0.223378308694315
0.387	-0.219849399598217
0.388	-0.22311024769587
0.389	-0.22418148445565
0.39	-0.226032965416983
0.391	-0.226546180372593
0.392	-0.228462394882151
0.393	-0.226694672630818
0.394	-0.229823712841802
0.395	-0.224186068098514
0.396	-0.234844993944787
0.397	-0.227638344176086
0.398	-0.233756859548541
0.399	-0.229146056949313
0.4	-0.234550507695079
0.401	-0.230204691215754
0.402	-0.231725016186382
0.403	-0.233637238192708
0.404	-0.234726074541572
0.405	-0.230798039334839
0.406	-0.235472446485264
0.407	-0.229322580766058
0.408	-0.238699461392094
0.409	-0.237426133651354
0.41	-0.238461746795445
0.411	-0.237154957521171
0.412	-0.236407758442136
0.413	-0.240167240889131
0.414	-0.239232065309628
0.415	-0.230494440702416
0.416	-0.0984425593605861
0.417	-0.119047959425711
0.418	-0.145159311176265
0.419	-0.163013657883865
0.42	-0.180513582614026
0.421	-0.195025710591205
0.422	-0.200839596000862
0.423	-0.209001430774583
0.424	-0.214388819262634
0.425	-0.210941443424099
0.426	-0.22055633956579
0.427	-0.222438085845334
0.428	-0.228698290489099
0.429	-0.22518047990351
0.43	-0.225147636311523
0.431	-0.2295619148128
0.432	-0.227815128907161
0.433	-0.229038496749424
0.434	-0.235724659630851
0.435	-0.228776725525845
0.436	-0.227796262299245
0.437	-0.230874798117275
0.438	-0.235394222967494
0.439	-0.234560877430998
0.44	-0.236721220837863
0.441	-0.229314140513988
0.442	-0.233777956548988
0.443	-0.231102851633665
0.444	-0.233510273386196
0.445	-0.232550777025402
0.446	-0.237379608902235
0.447	-0.235013555030682
0.448	-0.23674276762274
0.449	-0.240568615337148
0.45	-0.2379619119858
0.451	-0.238108312115588
0.452	-0.235482369137801
0.453	-0.239804074666823
0.454	-0.237086688227467
0.455	-0.0928499627952833
0.456	-0.117670616985697
0.457	-0.146238273726702
0.458	-0.163597280238827
0.459	-0.176722420637959
0.46	-0.18711328308195
0.461	-0.203778697953298
0.462	-0.210564022157133
0.463	-0.216113651420568
0.464	-0.220285167769514
0.465	-0.220263637144723
0.466	-0.226610338208204
0.467	-0.223416865653201
0.468	-0.225828764645864
0.469	-0.226907838875621
0.47	-0.228948508278773
0.471	-0.226725882918587
0.472	-0.227496184177476
0.473	-0.226201725484573
0.474	-0.226691483270533
0.475	-0.227908291647897
0.476	-0.23736241894235
0.477	-0.233618385433682
0.478	-0.235369270323198
0.479	-0.230341984528749
0.48	-0.231650392861178
0.481	-0.23364212884649
0.482	-0.238232701779563
0.483	-0.230262168364615
0.484	-0.229309070323925
0.485	-0.236151708016172
0.486	-0.23371724150293
0.487	-0.237202645409003
0.488	-0.23713684294939
0.489	-0.23987258545447
0.49	-0.237037899349381
0.491	-0.235620735612062
0.492	-0.233993506379311
0.493	-0.243046939877453
0.494	-0.094490394399908
0.495	-0.117489476569778
0.496	-0.135965922229875
0.497	-0.160209449910103
0.498	-0.181346434793734
0.499	-0.191073971970885
0.5	-0.203387408442509
0.501	-0.205716347011121
0.502	-0.214377582299384
0.503	-0.217152470269821
0.504	-0.221470231664165
0.505	-0.221569872180797
0.506	-0.229708821268442
0.507	-0.223310239150978
0.508	-0.2288411845821
0.509	-0.226551938534029
0.51	-0.229468752120474
0.511	-0.227065103852427
0.512	-0.231655642555626
0.513	-0.229890511253434
0.514	-0.23027082263389
0.515	-0.229047226706818
0.516	-0.231399877763718
0.517	-0.226436589997584
0.518	-0.232940870491286
0.519	-0.234484900518488
0.52	-0.233441008551539
0.521	-0.231520700179768
0.522	-0.233032277770422
0.523	-0.232787762232183
0.524	-0.237991001076925
0.525	-0.239056210329175
0.526	-0.241056871264924
0.527	-0.240033531127489
0.528	-0.234372649083752
0.529	-0.238958769737566
0.53	-0.238637214222733
0.531	-0.237031437057633
0.532	-0.241866230355087
0.533	-0.093576602572024
0.534	-0.109890291933656
0.535	-0.136169571233045
0.536	-0.157643471594329
0.537	-0.170731246781963
0.538	-0.190186173134432
0.539	-0.199880502595601
0.54	-0.20991277340886
0.541	-0.212856822053777
0.542	-0.217424950629855
0.543	-0.22143905120836
0.544	-0.223219084956712
0.545	-0.222173890789729
0.546	-0.223651213943931
0.547	-0.224796284898289
0.548	-0.228433642832371
0.549	-0.228906928631083
0.55	-0.231362020662786
0.551	-0.225252877399006
0.552	-0.225864159636783
0.553	-0.231665950733691
0.554	-0.236000190481825
0.555	-0.230587808298625
0.556	-0.230918159247629
0.557	-0.231123434516227
0.558	-0.230807123521992
0.559	-0.230953492714455
0.56	-0.235286751471671
0.561	-0.235299252980846
0.562	-0.234534678171605
0.563	-0.231172703762648
0.564	-0.234621826388604
0.565	-0.232659700774
0.566	-0.238338539449871
0.567	-0.236277828431473
0.568	-0.238758794615562
0.569	-0.240745239568193
0.57	-0.243815909815359
0.571	-0.235518743167868
0.572	-0.0971672729498078
0.573	-0.107141895567535
0.574	-0.130376585952823
0.575	-0.151210630964268
0.576	-0.16753120375992
0.577	-0.189797620470787
0.578	-0.205027418764171
0.579	-0.204095234242427
0.58	-0.216538861412745
0.581	-0.215323039819058
0.582	-0.217962410012465
0.583	-0.221770477032778
0.584	-0.226445607533763
0.585	-0.222651737914078
0.586	-0.227611160445601
0.587	-0.2264941015902
0.588	-0.222624356643754
0.589	-0.229256110054019
0.59	-0.229825569330494
0.591	-0.229650242484037
0.592	-0.231881686156831
0.593	-0.229127795225329
0.594	-0.23244414597742
0.595	-0.226478268494671
0.596	-0.236650591705978
0.597	-0.231078063853785
0.598	-0.234234141583622
0.599	-0.235978976760414
0.6	-0.233930435206988
0.601	-0.233812811145782
0.602	-0.237865342970847
0.603	-0.23689169793821
0.604	-0.236580943380412
0.605	-0.237209310305693
0.606	-0.237744300018387
0.607	-0.238343530223087
0.608	-0.238804876873753
0.609	-0.236161732465508
0.61	-0.237587811655804
0.611	-0.13633446019369
0.612	-0.101792445377053
0.613	-0.129639843051951
0.614	-0.151113712519481
0.615	-0.168417786122048
0.616	-0.180544008217284
0.617	-0.199578843397391
0.618	-0.200727602873365
0.619	-0.206141775015686
0.62	-0.221016259271256
0.621	-0.218222515266048
0.622	-0.221701066914452
0.623	-0.222349545764284
0.624	-0.224695821252268
0.625	-0.221570962984955
0.626	-0.233608992093212
0.627	-0.223835015358626
0.628	-0.228232239267576
0.629	-0.227339275049179
0.63	-0.233406518976636
0.631	-0.229915287532733
0.632	-0.232801808774103
0.633	-0.226579279506155
0.634	-0.233375389538588
0.635	-0.230422279672767
0.636	-0.235437941856446
0.637	-0.233002397261414
0.638	-0.231853877185362
0.639	-0.232856816899833
0.64	-0.236623142138128
0.641	-0.233342680832673
0.642	-0.233448954795949
0.643	-0.236716938503253
0.644	-0.236851341307534
0.645	-0.238937897137714
0.646	-0.240161194017924
0.647	-0.239499774264
0.648	-0.239444317459554
0.649	-0.236524098066323
0.65	-0.187106393116742
0.651	-0.102661182197001
0.652	-0.122241507538639
0.653	-0.147798851298743
0.654	-0.163861014520135
0.655	-0.176746325101886
0.656	-0.194492957171257
0.657	-0.200336898255161
0.658	-0.211264507722486
0.659	-0.217305079722062
0.66	-0.21926458494251
0.661	-0.219186909610846
0.662	-0.222867487750217
0.663	-0.220730420274897
0.664	-0.230534058291758
0.665	-0.225654179622806
0.666	-0.223264298920842
0.667	-0.228632169645971
0.668	-0.234384653715567
0.669	-0.229846040349309
0.67	-0.233198997865362
0.671	-0.225851322626963
0.672	-0.223998843008907
0.673	-0.230238945990004
0.674	-0.233660847371772
0.675	-0.232315221995565
0.676	-0.234004420928974
0.677	-0.230363619245349
0.678	-0.230820542813657
0.679	-0.232563578778223
0.68	-0.232911438112875
0.681	-0.235699537052716
0.682	-0.239735873463291
0.683	-0.236480551464692
0.684	-0.23712686993853
0.685	-0.24063155384554
0.686	-0.238027165584021
0.687	-0.231425666641227
0.688	-0.238305933187475
0.689	-0.229019487540648
0.69	-0.0907472620416517
0.691	-0.116297314306078
0.692	-0.148406487291142
0.693	-0.164046955054323
0.694	-0.176202269658978
0.695	-0.191059630283414
0.696	-0.202021243863589
0.697	-0.210112645037198
0.698	-0.215796465212056
0.699	-0.21189247807686
0.7	-0.221760649419731
0.701	-0.221205592336139
0.702	-0.223834726552372
0.703	-0.225019630148167
0.704	-0.225904300723842
0.705	-0.222569518916025
0.706	-0.228459750628625
0.707	-0.225938941128705
0.708	-0.230251443888274
0.709	-0.228587352394272
0.71	-0.230383809511062
0.711	-0.227344933496683
0.712	-0.235722663813426
0.713	-0.231514645002406
0.714	-0.229087880406717
0.715	-0.236380978116054
0.716	-0.238323871727811
0.717	-0.230921248981035
0.718	-0.235581524297625
0.719	-0.233023832442683
0.72	-0.234700678316595
0.721	-0.234829565457401
0.722	-0.235672193016354
0.723	-0.235677584667901
0.724	-0.241383784894306
0.725	-0.234789715765214
0.726	-0.240181930443742
0.727	-0.236185727109682
0.728	-0.237136711480451
0.729	-0.10181593628185
0.73	-0.114011927079324
0.731	-0.143515110199212
0.732	-0.16133294660764
0.733	-0.176825331502194
0.734	-0.188773914156191
0.735	-0.198447387996406
0.736	-0.21162488222152
0.737	-0.219698843953717
0.738	-0.220116638581954
0.739	-0.215325740045704
0.74	-0.225999418592173
0.741	-0.223864097316427
0.742	-0.222848043243194
0.743	-0.223445933049878
0.744	-0.228548489565079
0.745	-0.225587216709677
0.746	-0.228446825666293
0.747	-0.225428652458887
0.748	-0.231970617095385
0.749	-0.235844491851806
0.75	-0.232821199671139
0.751	-0.236929956035116
0.752	-0.235351389970635
0.753	-0.230285496257771
0.754	-0.228924728738091
0.755	-0.23040744685474
0.756	-0.232233841125529
0.757	-0.234728812550842
0.758	-0.233605545509259
0.759	-0.234901084037307
0.76	-0.236020918223114
0.761	-0.237505967897218
0.762	-0.236292653231872
0.763	-0.237387713179681
0.764	-0.238041487547837
0.765	-0.230910585478661
0.766	-0.238996358342925
0.767	-0.239035747646191
0.768	-0.090934857160284
0.769	-0.11236968927586
0.77	-0.141674053768902
0.771	-0.161757413209095
0.772	-0.174470686664813
0.773	-0.18978770867402
0.774	-0.19743245335847
0.775	-0.210482624477148
0.776	-0.221064719170441
0.777	-0.219412792356381
0.778	-0.223802826093215
0.779	-0.2190914322318
0.78	-0.223595671756337
0.781	-0.222661116371617
0.782	-0.226673023216891
0.783	-0.226302549152648
0.784	-0.232256286275539
0.785	-0.233677729521016
0.786	-0.228867324869852
0.787	-0.227229630596445
0.788	-0.235792084524932
0.789	-0.232270357471871
0.79	-0.228602116540158
0.791	-0.237031648367584
0.792	-0.233626261257222
0.793	-0.236955101204953
0.794	-0.238374366409672
0.795	-0.231951851731934
0.796	-0.236496765834649
0.797	-0.234276740488506
0.798	-0.235455891221034
0.799	-0.23727836344604
0.8	-0.240060583601541
0.801	-0.236156720900241
0.802	-0.233186046773811
0.803	-0.238500219371634
0.804	-0.239577217428562
0.805	-0.240643216443539
0.806	-0.23980324521385
0.807	-0.0889053767419586
0.808	-0.111833155288089
0.809	-0.136771214104009
0.81	-0.156844942314762
0.811	-0.172850941748966
0.812	-0.192759167485483
0.813	-0.198260917342625
0.814	-0.205217886578196
0.815	-0.208932314545859
0.816	-0.217036989686892
0.817	-0.219925288270716
0.818	-0.223039607012205
0.819	-0.221654305241527
0.82	-0.22415238651495
0.821	-0.223897329352064
0.822	-0.226236979715709
0.823	-0.228224726617206
0.824	-0.233189197231743
0.825	-0.228125615583587
0.826	-0.231697400877992
0.827	-0.230353363818551
0.828	-0.23283639164142
0.829	-0.229193681138964
0.83	-0.230895653205712
0.831	-0.229678296436946
0.832	-0.234586916573099
0.833	-0.23634107082883
0.834	-0.237322185236789
0.835	-0.235360795252203
0.836	-0.238835765281713
0.837	-0.23555613593708
0.838	-0.235209744465391
0.839	-0.239958370999702
0.84	-0.24224206170821
0.841	-0.237311248526344
0.842	-0.236725799682702
0.843	-0.240360300797425
0.844	-0.234285660681029
0.845	-0.235956829345718
0.846	-0.097817941647295
0.847	-0.10313060518187
0.848	-0.131980120316279
0.849	-0.155213455024445
0.85	-0.171272354626751
0.851	-0.189020640955102
0.852	-0.199194930715056
0.853	-0.212305919764629
0.854	-0.208097150912615
0.855	-0.21552203676219
0.856	-0.219765541686664
0.857	-0.220738780167184
0.858	-0.221738341866214
0.859	-0.223165510563509
0.86	-0.23042481588655
0.861	-0.223929930533996
0.862	-0.229599115820633
0.863	-0.225298149766277
0.864	-0.230518146310955
0.865	-0.232825288387649
0.866	-0.237160482080895
0.867	-0.231602324665596
0.868	-0.229852694158529
0.869	-0.234267604503791
0.87	-0.233374627215687
0.871	-0.234976629855943
0.872	-0.234767083582441
0.873	-0.233916638626973
0.874	-0.236255198175597
0.875	-0.236403792091928
0.876	-0.235009897133854
0.877	-0.234715538438689
0.878	-0.236217143417126
0.879	-0.231571487950341
0.88	-0.237018023657353
0.881	-0.240846156931153
0.882	-0.236441294647739
0.883	-0.239213317206195
0.884	-0.240721206307391
0.885	-0.139005723561188
0.886	-0.0984621981663455
0.887	-0.127925878035982
0.888	-0.150750529092018
0.889	-0.166002112592974
0.89	-0.184104329718533
0.891	-0.195027529304883
0.892	-0.206987637682495
0.893	-0.214469182799758
0.894	-0.216016759323652
0.895	-0.21824795432705
0.896	-0.221348681294235
0.897	-0.223811458220669
0.898	-0.223386088538286
0.899	-0.222332651075941
0.9	-0.226053009087887
0.901	-0.230332668119172
0.902	-0.233205068129492
0.903	-0.22907269812209
0.904	-0.233170938188345
0.905	-0.232271415704878
0.906	-0.229171369342308
0.907	-0.235084939159771
0.908	-0.232637782928852
0.909	-0.23072731110476
0.91	-0.234802816979256
0.911	-0.233358924966104
0.912	-0.233872447545616
0.913	-0.237592240447782
0.914	-0.234286006515654
0.915	-0.23683429031416
0.916	-0.236102413338314
0.917	-0.234845922122754
0.918	-0.238204348412623
0.919	-0.236602165809266
0.92	-0.239804655466685
0.921	-0.239168510828944
0.922	-0.238661514985683
0.923	-0.241898086128641
0.924	-0.193038672470857
0.925	-0.101293317720438
0.926	-0.131922063085482
0.927	-0.149697305384046
0.928	-0.164433696786544
0.929	-0.187521214413244
0.93	-0.198267369768693
0.931	-0.206733191489479
0.932	-0.212156296529273
0.933	-0.215237692926225
0.934	-0.21850790377418
0.935	-0.22272840607104
0.936	-0.22219354482847
0.937	-0.225874371635223
0.938	-0.229584700323718
0.939	-0.225426733808183
0.94	-0.228343585829879
0.941	-0.231301442965241
0.942	-0.225934900158727
0.943	-0.230432753269843
0.944	-0.233969860017088
0.945	-0.227435192352814
0.946	-0.237727273993779
0.947	-0.231013773772515
0.948	-0.232587125160853
0.949	-0.228653156128331
0.95	-0.237815376096291
0.951	-0.234329702748045
0.952	-0.23689832407349
0.953	-0.235123686527983
0.954	-0.238753998667546
0.955	-0.237230190061863
0.956	-0.236105234941802
0.957	-0.235855066960559
0.958	-0.234206341347398
0.959	-0.236792003739492
0.96	-0.240946175519517
0.961	-0.240429424644707
0.962	-0.238810670721573
