# Supplementary material for: Dynamic Characterisation of Fibre-Optic Temperature Sensors for Physiological Monitoring
Source: Sensors (Basel). 2020 Dec 31;21(1):221. doi: 10.3390/s21010221 (PMC7795630; doi:10.3390/s21010221)
Supplement: Supplementary file 1 [file sensors-21-00221-s001.zip › Supplementary Data/Dynamic characterisation experiment/Air/Pigmented domes/Red dome 2_air.csv]

0.001	0.998770839083098
0.002	0.998959806915535
0.003	0.998488312459019
0.004	0.998673136781968
0.005	0.997569328061601
0.006	0.996655000744907
0.007	0.996687757008481
0.008	0.996367126231006
0.009	0.995949395443997
0.01	0.996005033037492
0.011	0.996705484482264
0.012	0.995679749968958
0.013	0.994938055415089
0.014	1.06602582740041
0.015	1.06785992186605
0.016	1.05622600510598
0.017	1.04683369856979
0.018	1.03857348785127
0.019	1.03284372978437
0.02	1.02773819139906
0.021	1.02287746263062
0.022	1.02015313714662
0.023	1.01637570290761
0.024	1.01330947396647
0.025	1.01086178041365
0.026	1.00968790848527
0.027	1.00858113616474
0.028	1.008305141562
0.029	1.00675523747511
0.03	1.00559355186251
0.031	1.00535694764139
0.032	1.00442254407886
0.033	1.00369426222175
0.034	1.0036718447386
0.035	1.00236310752971
0.036	1.00206448780765
0.037	1.00169074445073
0.038	1.00126320909208
0.039	1.00106926559362
0.04	1.00087515631566
0.041	0.999545535956454
0.042	0.999556401552002
0.043	0.998498282645937
0.044	0.999119946741961
0.045	0.997636769262632
0.046	0.998061197838987
0.047	0.997039015916153
0.048	0.99563100489075
0.049	0.996416791503732
0.05	0.995848507517312
0.051	0.995576176550023
0.052	0.996130502106541
0.053	1.05098253861922
0.054	1.0681717839052
0.055	1.05622380639067
0.056	1.04767949299664
0.057	1.03926045342466
0.058	1.03217970839847
0.059	1.02720503671156
0.06	1.02371419992128
0.061	1.01992979910191
0.062	1.01560920261936
0.063	1.01361451695989
0.064	1.01156640501454
0.065	1.01086430763151
0.066	1.00957259929307
0.067	1.00836772032157
0.068	1.0076235707644
0.069	1.00632829498264
0.07	1.00505304430438
0.071	1.00415085814443
0.072	1.00425777227486
0.073	1.00383125071978
0.074	1.00322863861335
0.075	1.00175655168653
0.076	1.00141803486288
0.077	1.00153231862422
0.078	1.00110727637669
0.079	1.00056566104261
0.08	0.99913895282932
0.081	0.998926097462203
0.082	0.999357856513441
0.083	0.99886577337622
0.084	0.997718258652757
0.085	0.997159078635608
0.086	0.997175820427108
0.087	0.996923664098423
0.088	0.996411235355311
0.089	0.996128796018583
0.09	0.995919023621824
0.091	0.995734799611257
0.092	1.03165573531914
0.093	1.068782018259
0.094	1.05830477050575
0.095	1.0489805240738
0.096	1.03899573712174
0.097	1.03317508710512
0.098	1.02899481329882
0.099	1.02489880607196
0.1	1.01971021763736
0.101	1.01639026701928
0.102	1.01376328825516
0.103	1.01186055240917
0.104	1.01010371679672
0.105	1.00851843476319
0.106	1.00740398940086
0.107	1.00611539266596
0.108	1.00513725601491
0.109	1.00509865992029
0.11	1.00478028236362
0.111	1.0038421341544
0.112	1.00342567040484
0.113	1.00224372805219
0.114	1.00186049835231
0.115	1.00140100469246
0.116	1.00040231929706
0.117	1.00022205454147
0.118	0.9998124831875
0.119	0.999449960263363
0.12	0.998380102675302
0.121	0.998531895232078
0.122	0.997108807097407
0.123	0.997761936071483
0.124	0.997675812657186
0.125	0.997000152203429
0.126	0.996347903043547
0.127	0.995953762963899
0.128	0.996153853088217
0.129	0.996079579593733
0.13	0.995450562158604
0.131	1.01222222561493
0.132	1.07081310815628
0.133	1.06044365985474
0.134	1.05096018226334
0.135	1.04155936953761
0.136	1.03435476397141
0.137	1.0296433433199
0.138	1.02524949988878
0.139	1.02114919266868
0.14	1.0174524768017
0.141	1.0139372584827
0.142	1.01213083094093
0.143	1.01003921958658
0.144	1.00907903176985
0.145	1.00821926032697
0.146	1.00750941434515
0.147	1.00580851401247
0.148	1.00564292921369
0.149	1.00467945836417
0.15	1.00408650627293
0.151	1.00329484888107
0.152	1.00327222778103
0.153	1.00283610166181
0.154	1.00218602751452
0.155	1.00112177122278
0.156	1.00038160051147
0.157	1.00056452752394
0.158	1.00014018536251
0.159	0.999989472492438
0.16	0.998647685191177
0.161	0.998494722073606
0.162	0.997631927495209
0.163	0.99770543056111
0.164	0.996076943963109
0.165	0.996713806542717
0.166	0.995608355551292
0.167	0.995583484477591
0.168	0.996364648088987
0.169	0.995766459718869
0.17	0.996644654095765
0.171	1.07028957538791
0.172	1.06211929076792
0.173	1.05210274023123
0.174	1.0437733573479
0.175	1.03645327003935
0.176	1.03045630059904
0.177	1.02655292022151
0.178	1.02154148686848
0.179	1.01729304380084
0.18	1.01521010134437
0.181	1.01216341926088
0.182	1.01061916334679
0.183	1.00873138948095
0.184	1.00782342512426
0.185	1.00695912499181
0.186	1.00632412110892
0.187	1.0050309303306
0.188	1.00473234931493
0.189	1.00436717612029
0.19	1.00315575167825
0.191	1.00280581882677
0.192	1.00250041173539
0.193	1.00234044428388
0.194	1.00152720688238
0.195	1.00113273498588
0.196	0.999835054085316
0.197	0.999784805518131
0.198	1.00007379055438
0.199	0.998555573971222
0.2	0.998145427111596
0.201	0.997631619548479
0.202	0.997411370132551
0.203	0.99695778500377
0.204	0.996171348030805
0.205	0.996367331338849
0.206	0.99567801464969
0.207	0.99613184186008
0.208	0.995151781435638
0.209	0.995261392973484
0.21	1.0696429550159
0.211	1.0639868391714
0.212	1.05396738367744
0.213	1.04369770600228
0.214	1.03701376435269
0.215	1.03107509049304
0.216	1.02601835932521
0.217	1.0216818246284
0.218	1.01729778751046
0.219	1.01461957140445
0.22	1.01234838929786
0.221	1.01050935702632
0.222	1.00965679095052
0.223	1.00829215732665
0.224	1.00745339319088
0.225	1.00639229807086
0.226	1.00573600477857
0.227	1.00474599974182
0.228	1.00430937618955
0.229	1.00374264112305
0.23	1.00308466498618
0.231	1.00278249270113
0.232	1.00189385368922
0.233	1.00083768606139
0.234	1.00075614721802
0.235	0.999933874402354
0.236	0.999511440083065
0.237	0.99939637061727
0.238	0.998898211871267
0.239	0.997716066810225
0.24	0.998711278310752
0.241	0.9977942755737
0.242	0.997626029220977
0.243	0.996917300343591
0.244	0.996531043317112
0.245	0.996215148822708
0.246	0.995867191106374
0.247	0.996051789528219
0.248	0.995157615437703
0.249	1.0682381001974
0.25	1.06506592871884
0.251	1.05439538600074
0.252	1.04484822158898
0.253	1.03770890669368
0.254	1.03187644087929
0.255	1.02637085378145
0.256	1.02248602039975
0.257	1.01865223660989
0.258	1.01518557408235
0.259	1.01361690085055
0.26	1.01082582935764
0.261	1.00980936100921
0.262	1.00884537361582
0.263	1.00762647156379
0.264	1.00704815545154
0.265	1.00594184971981
0.266	1.00550625025352
0.267	1.00361371898166
0.268	1.00401657887037
0.269	1.00284433226896
0.27	1.00223954819623
0.271	1.00217724239377
0.272	1.00158779585025
0.273	1.00106586862905
0.274	1.00117614700265
0.275	1.00033430689806
0.276	1.00062072535161
0.277	0.999141337160686
0.278	0.998634458662897
0.279	0.997422114826147
0.28	0.998386028263789
0.281	0.997365584723098
0.282	0.996949609570843
0.283	0.996604719483953
0.284	0.996760285635807
0.285	0.995256541412106
0.286	0.995081290766204
0.287	0.99511877654778
0.288	1.0638255234134
0.289	1.06807061822984
0.29	1.05566915969898
0.291	1.04626686572537
0.292	1.03747032932632
0.293	1.03182719246499
0.294	1.02665219582266
0.295	1.02231363306263
0.296	1.01854107648652
0.297	1.013321858879
0.298	1.01235900678633
0.299	1.01047071974812
0.3	1.00955819215202
0.301	1.00866142699093
0.302	1.00756288390095
0.303	1.00529606167916
0.304	1.00507758045968
0.305	1.00490153792621
0.306	1.00416637392152
0.307	1.00325617865052
0.308	1.00262389194235
0.309	1.00277824560748
0.31	1.00185912506558
0.311	1.00090086140726
0.312	1.00002488783327
0.313	1.00020538814226
0.314	0.999881891506603
0.315	0.999786016976904
0.316	0.998432313919844
0.317	0.997979694993589
0.318	0.997892847747374
0.319	0.997207846093166
0.32	0.996799369634388
0.321	0.996701866173656
0.322	0.996807085746008
0.323	0.996174605706963
0.324	0.996605874593065
0.325	0.995380113387345
0.326	0.994625409726079
0.327	1.05000935184015
0.328	1.0685936295346
0.329	1.05640087220362
0.33	1.04720102147635
0.331	1.03868262229398
0.332	1.03261370526055
0.333	1.02774148323536
0.334	1.02403144933439
0.335	1.02030764116384
0.336	1.01613167174044
0.337	1.01347154581429
0.338	1.0115695816668
0.339	1.00942700820427
0.34	1.00815338938097
0.341	1.00727547458735
0.342	1.00699373118595
0.343	1.00554612862906
0.344	1.00553693890895
0.345	1.00444580725073
0.346	1.00332194065667
0.347	1.00253386901207
0.348	1.0014639715651
0.349	1.00204322863883
0.35	1.00094576786626
0.351	1.00069972334724
0.352	1.00043162044906
0.353	1.00021118978971
0.354	0.999069426187939
0.355	0.999387802078184
0.356	0.998561745875826
0.357	0.998133510892789
0.358	0.998175038513669
0.359	0.997065842613196
0.36	0.997591992625418
0.361	0.995665874359682
0.362	0.996185311147944
0.363	0.995697649378963
0.364	0.995084167555799
0.365	0.994765293009266
0.366	1.03029592764617
0.367	1.06947034770795
0.368	1.05810311558154
0.369	1.04782477553006
0.37	1.03865874073164
0.371	1.0336029220447
0.372	1.02863446080934
0.373	1.02403436487131
0.374	1.01964301752417
0.375	1.01579657434132
0.376	1.01334005114763
0.377	1.0108614686053
0.378	1.00907624374011
0.379	1.00826111385428
0.38	1.00749260437857
0.381	1.00618398649559
0.382	1.005871362838
0.383	1.00428748570748
0.384	1.00379951778984
0.385	1.00294415474474
0.386	1.00258565975476
0.387	1.00155617578885
0.388	1.00104254260873
0.389	1.0011338294313
0.39	1.00074454948016
0.391	0.999964296244755
0.392	0.998794309251062
0.393	0.999472329065938
0.394	0.998551290237581
0.395	0.998172211226276
0.396	0.998015714601983
0.397	0.997968282855409
0.398	0.997662414201824
0.399	0.996515222711565
0.4	0.996783650908348
0.401	0.996392117963986
0.402	0.996085745317019
0.403	0.995794841610357
0.404	0.995588414506082
0.405	1.01135567677559
0.406	1.06924341846742
0.407	1.05883603953498
0.408	1.04956186746246
0.409	1.04041894046113
0.41	1.03406645062386
0.411	1.02844013274736
0.412	1.02475380280291
0.413	1.02052670135675
0.414	1.01675571452568
0.415	1.01412886400167
0.416	1.01162626755298
0.417	1.01013331997483
0.418	1.00910723396444
0.419	1.00767521566705
0.42	1.00688598495567
0.421	1.00635989207456
0.422	1.00517960992871
0.423	1.00430348231681
0.424	1.00354273301451
0.425	1.00373393575992
0.426	1.00321009181003
0.427	1.00265942410871
0.428	1.00220695476229
0.429	1.00158862287396
0.43	1.00127885891931
0.431	1.00113964668476
0.432	1.00013536060991
0.433	0.99983073814017
0.434	0.998663237534078
0.435	0.998119687655266
0.436	0.998209548874658
0.437	0.99809127732306
0.438	0.997013551939085
0.439	0.996770353816034
0.44	0.996723086203347
0.441	0.996422971575298
0.442	0.99608814390008
0.443	0.995133244222707
0.444	0.995919873507791
0.445	1.07058800681479
0.446	1.06266956352896
0.447	1.05172134858361
0.448	1.04398257529199
0.449	1.03655472641088
0.45	1.03089776058431
0.451	1.02617602662196
0.452	1.02204095714743
0.453	1.01786698991021
0.454	1.01502446051019
0.455	1.01244859761972
0.456	1.01117937781998
0.457	1.00944777192634
0.458	1.00809206263968
0.459	1.00684844859583
0.46	1.00708353303883
0.461	1.00554298189852
0.462	1.00518769054306
0.463	1.00426100142788
0.464	1.00392568439569
0.465	1.00285748685472
0.466	1.00284810569223
0.467	1.00141725181955
0.468	1.00129135605849
0.469	1.00056954086023
0.47	1.00087870176838
0.471	0.999426819334756
0.472	0.99919097610584
0.473	0.998731261151786
0.474	0.99754360758047
0.475	0.997885470501939
0.476	0.998020193056455
0.477	0.996650054966985
0.478	0.996823400231765
0.479	0.996489358840023
0.48	0.996520904415578
0.481	0.995887582264876
0.482	0.995635932456774
0.483	0.99564385921614
0.484	1.06962125906107
0.485	1.06363346272649
0.486	1.05304191304719
0.487	1.0435291869069
0.488	1.0364742298022
0.489	1.03069471608261
0.49	1.02590627746744
0.491	1.02259869238517
0.492	1.01820613831138
0.493	1.01522104100569
0.494	1.01292886927459
0.495	1.01045727146314
0.496	1.00977879748485
0.497	1.0080930941659
0.498	1.00784026478063
0.499	1.00673514153593
0.5	1.00625314054783
0.501	1.00445253294581
0.502	1.00412125816875
0.503	1.00348332133268
0.504	1.00311800169803
0.505	1.00267234025682
0.506	1.00176382541786
0.507	1.00130960544261
0.508	1.00142655818368
0.509	1.00062179414842
0.51	1.00077650312523
0.511	0.999848883115038
0.512	0.999162410038493
0.513	0.998884701577734
0.514	0.998583416577622
0.515	0.998167639513947
0.516	0.998044542310108
0.517	0.997837571777926
0.518	0.99701294082793
0.519	0.997000019012063
0.52	0.996666694588786
0.521	0.996219565843816
0.522	0.995677947270242
0.523	1.06723466034593
0.524	1.06338157840553
0.525	1.05400261842049
0.526	1.04471458367957
0.527	1.0363047249085
0.528	1.03068747301484
0.529	1.02567342900856
0.53	1.02192515543063
0.531	1.01771739181719
0.532	1.0140276830652
0.533	1.01289569534654
0.534	1.01092464841566
0.535	1.00956145543833
0.536	1.00836070235815
0.537	1.00656067001159
0.538	1.0053906600079
0.539	1.00530125937439
0.54	1.00532601466002
0.541	1.00411735453327
0.542	1.00342992529121
0.543	1.00298964238024
0.544	1.0028768596156
0.545	1.00243839356212
0.546	1.00164584154742
0.547	1.00070751163565
0.548	1.00007519875879
0.549	0.999702418596624
0.55	0.999239681403011
0.551	0.998444411600655
0.552	0.99846591543818
0.553	0.997610446254232
0.554	0.997251803513624
0.555	0.995745120433445
0.556	0.996596293075984
0.557	0.996395604753067
0.558	0.995920200242484
0.559	0.995309014567026
0.56	0.995356012690623
0.561	0.995222898410396
0.562	1.06516228199296
0.563	1.06764313828284
0.564	1.0554554545586
0.565	1.04696365470139
0.566	1.03769707280126
0.567	1.03345139194357
0.568	1.02671068666993
0.569	1.02285936755265
0.57	1.0194536315279
0.571	1.01495070601193
0.572	1.01311874377184
0.573	1.01087874516375
0.574	1.01028676742716
0.575	1.00854635215444
0.576	1.00839392121847
0.577	1.00689160617242
0.578	1.00649076364512
0.579	1.00542244856996
0.58	1.0047466365385
0.581	1.00326907397837
0.582	1.00335258328696
0.583	1.00269459685076
0.584	1.00200993026331
0.585	1.00124733078963
0.586	1.0007320388993
0.587	1.00065468501779
0.588	1.00028156258229
0.589	0.999292482785998
0.59	1.00034271683552
0.591	0.999028262165717
0.592	0.998693059058595
0.593	0.998304480156491
0.594	0.998122932786203
0.595	0.997213523948317
0.596	0.996825836099654
0.597	0.996269699753396
0.598	0.996050364435774
0.599	0.997028204863585
0.6	0.996548957993467
0.601	1.05084407077977
0.602	1.06926443150953
0.603	1.05767499613452
0.604	1.04781944167882
0.605	1.03906512808069
0.606	1.03316847115711
0.607	1.02916796959596
0.608	1.02391427639744
0.609	1.02155930219106
0.61	1.01701162418947
0.611	1.0142265984586
0.612	1.01224351297898
0.613	1.01034632387304
0.614	1.00967248250126
0.615	1.00818142122491
0.616	1.00695441615197
0.617	1.00657528634988
0.618	1.00527787507969
0.619	1.00434933086102
0.62	1.00406623096851
0.621	1.00393604833468
0.622	1.00316262956122
0.623	1.00324577803842
0.624	1.00263030933167
0.625	1.00181939916674
0.626	1.00006509361461
0.627	0.999532930480017
0.628	0.9985010255877
0.629	0.99912706661567
0.63	0.998871013410665
0.631	0.998910410945367
0.632	0.998233262255399
0.633	0.99838476635135
0.634	0.99879244000231
0.635	0.997025685125859
0.636	0.997295696298981
0.637	0.99714911650281
0.638	0.995967592368065
0.639	0.996441377798093
0.64	1.03053055985299
0.641	1.06997605563145
0.642	1.0588564919443
0.643	1.04863246749941
0.644	1.0406674379589
0.645	1.03326251200649
0.646	1.02900922635232
0.647	1.02298682144815
0.648	1.02026768230727
0.649	1.01698705758525
0.65	1.01351911102289
0.651	1.01163944925984
0.652	1.01044210210643
0.653	1.00912869926536
0.654	1.00768608838233
0.655	1.00701387868794
0.656	1.00626951979534
0.657	1.00539808097129
0.658	1.00440085069767
0.659	1.00278898445166
0.66	1.00318860140036
0.661	1.00229080998907
0.662	1.00184311486067
0.663	1.00090537233464
0.664	1.0012567444228
0.665	1.00134762356752
0.666	0.99991489904198
0.667	0.99947942779509
0.668	0.998981289167757
0.669	0.999141795265408
0.67	0.997871535225926
0.671	0.998278476764518
0.672	0.997534236154496
0.673	0.997299103402412
0.674	0.996073121116976
0.675	0.996324334585657
0.676	0.996768358641904
0.677	0.996354029325081
0.678	0.996210888082462
0.679	1.01121562209161
0.68	1.07006648706916
0.681	1.0595916223869
0.682	1.05039060246301
0.683	1.04112095973127
0.684	1.03488022291234
0.685	1.03004555126678
0.686	1.02512703921674
0.687	1.02106384860587
0.688	1.01695190317888
0.689	1.01400396248478
0.69	1.01246695718573
0.691	1.01041505286421
0.692	1.00958264708003
0.693	1.0080130898595
0.694	1.00797518211314
0.695	1.0075656230818
0.696	1.00601099188568
0.697	1.00639499086926
0.698	1.0048809781478
0.699	1.00427225154216
0.7	1.00260449255963
0.701	1.00189258669251
0.702	1.00151455949215
0.703	1.00114921853871
0.704	0.999741431247091
0.705	1.00049285621807
0.706	1.00071062215373
0.707	1.00014829378459
0.708	0.999176981777053
0.709	0.998003944772594
0.71	0.997834381524231
0.711	0.997937824907603
0.712	0.997705976154335
0.713	0.997997945176651
0.714	0.997970941126474
0.715	0.996375514555986
0.716	0.99694795239838
0.717	0.99630856531224
0.718	0.995887398073265
0.719	1.07057178914323
0.72	1.06134984129612
0.721	1.05236877958635
0.722	1.04278251067625
0.723	1.03595977810623
0.724	1.03050901753623
0.725	1.02546811090146
0.726	1.021355322724
0.727	1.01763460642773
0.728	1.01472221849579
0.729	1.01212481410064
0.73	1.01231104095803
0.731	1.00945940512869
0.732	1.00938724743418
0.733	1.00764219194004
0.734	1.00732736466769
0.735	1.00547653989799
0.736	1.0051898453419
0.737	1.00394434248096
0.738	1.00305418298191
0.739	1.00226091912717
0.74	1.00197107086014
0.741	1.00173824813158
0.742	1.00130077515186
0.743	1.00081532834489
0.744	1.00054203283073
0.745	1.00063094293561
0.746	0.999731118262279
0.747	0.999327694264721
0.748	1.00030212724591
0.749	0.999146942392281
0.75	0.998517267970166
0.751	0.998450805606536
0.752	0.998420324289305
0.753	0.997813203541471
0.754	0.996993155190707
0.755	0.997774797714558
0.756	0.996585974244778
0.757	0.995807469060637
0.758	1.06949985338
0.759	1.06344653912753
0.76	1.05321880811768
0.761	1.04297523297665
0.762	1.03552038524238
0.763	1.03043236930024
0.764	1.02597759839884
0.765	1.02252679885119
0.766	1.01888445986084
0.767	1.01432725388475
0.768	1.01276115414066
0.769	1.01170857844417
0.77	1.00968306884337
0.771	1.00800538601784
0.772	1.00868197373968
0.773	1.00692538607768
0.774	1.00718188592948
0.775	1.00559015184133
0.776	1.00506211441067
0.777	1.00387440037452
0.778	1.00410782837886
0.779	1.0024589570264
0.78	1.00215067955585
0.781	1.00085092246967
0.782	1.00085294400183
0.783	1.00108994247208
0.784	1.00051331087167
0.785	0.999876526865453
0.786	0.999428130714395
0.787	0.999039004690923
0.788	0.999125879296484
0.789	0.998886961610866
0.79	0.998784056091496
0.791	0.99853137694876
0.792	0.997036203788976
0.793	0.996971108372107
0.794	0.997092270568245
0.795	0.99725811620288
0.796	0.996466943283867
0.797	1.06875075466493
0.798	1.06442592787319
0.799	1.05497510801006
0.8	1.04570448158569
0.801	1.03695782903998
0.802	1.03233769573117
0.803	1.02712590201043
0.804	1.02207377739301
0.805	1.01905777477163
0.806	1.01684686979234
0.807	1.01379446651295
0.808	1.01278572573653
0.809	1.01067772273726
0.81	1.00956118994716
0.811	1.00836295368249
0.812	1.00701337740128
0.813	1.00711142480534
0.814	1.00569317904799
0.815	1.00389232117014
0.816	1.00331367866211
0.817	1.00285036253265
0.818	1.00210496889603
0.819	1.00164306259455
0.82	1.00096720051509
0.821	1.00106028058227
0.822	1.00007154450634
0.823	1.00036814115814
0.824	0.999176473300937
0.825	0.999171251159301
0.826	0.998491222414956
0.827	0.99857282130981
0.828	0.998000963376539
0.829	0.998155753926516
0.83	0.998011290238932
0.831	0.997493002903066
0.832	0.997424465101663
0.833	0.997336346611921
0.834	0.99660104000103
0.835	0.996573620592424
0.836	1.06232469920084
0.837	1.06804383932967
0.838	1.05583333417668
0.839	1.04712972705535
0.84	1.03942679847491
0.841	1.0338673201153
0.842	1.02796387797448
0.843	1.02302217337848
0.844	1.01969736713238
0.845	1.01604102060115
0.846	1.01467340154572
0.847	1.01226903687109
0.848	1.01150325971257
0.849	1.00950830117826
0.85	1.00909622711396
0.851	1.00793286081397
0.852	1.00730102209158
0.853	1.00656968136426
0.854	1.00560392783396
0.855	1.00500360122254
0.856	1.00444164956084
0.857	1.00384673216499
0.858	1.00315234192046
0.859	1.00219266947006
0.86	1.0011061878941
0.861	0.999702936869254
0.862	1.00014674005717
0.863	0.999377613881809
0.864	0.999655122946145
0.865	0.998674355366891
0.866	0.998743067859304
0.867	0.999104831676889
0.868	0.998676871971932
0.869	0.998573125492006
0.87	0.998101206703758
0.871	0.99800588983175
0.872	0.997609772139013
0.873	0.997294116360465
0.874	0.997580197079646
0.875	1.05035420455706
0.876	1.06916167970674
0.877	1.05755009942028
0.878	1.04847531732737
0.879	1.04043988798527
0.88	1.03441410791605
0.881	1.02953217458189
0.882	1.02406470548991
0.883	1.02046152523523
0.884	1.01801141419787
0.885	1.01441334387611
0.886	1.01310703153458
0.887	1.01109470088284
0.888	1.00983985056877
0.889	1.00887151506707
0.89	1.00762132327612
0.891	1.00650882602081
0.892	1.00583526456338
0.893	1.00492720982852
0.894	1.00442973469164
0.895	1.00336759407699
0.896	1.00301269111534
0.897	1.00273698151369
0.898	1.00079842273453
0.899	1.00100842508321
0.9	1.00031330464513
0.901	0.999355274053029
0.902	0.999264374434317
0.903	0.999219549622764
0.904	0.998966804825428
0.905	0.997989823621692
0.906	0.99799433688519
0.907	0.997422945786346
0.908	0.997675062042859
0.909	0.997649005611822
0.91	0.997644957097673
0.911	0.996341462458348
0.912	0.997115975730643
0.913	0.996974541732603
0.914	1.03112447807092
0.915	1.07164291969308
0.916	1.05923248769355
0.917	1.05032069410007
0.918	1.0420297024403
0.919	1.03585065402191
0.92	1.0301715138998
0.921	1.02504021926348
0.922	1.02052080968407
0.923	1.01734069981064
0.924	1.01518914203424
0.925	1.01223008427109
0.926	1.01097989138222
0.927	1.0093149352354
0.928	1.00906449233566
0.929	1.00760193535861
0.93	1.00742081234814
0.931	1.00622598160749
0.932	1.00600723376754
0.933	1.00445014251582
0.934	1.00375554990729
0.935	1.0035236657454
0.936	1.00356031747599
0.937	1.0034696654584
0.938	1.00217255504439
0.939	1.00098645849533
0.94	1.00206681442547
0.941	1.00095120276665
0.942	1.00023049998754
0.943	1.00052486217057
0.944	0.999837081083327
0.945	1.00026197628792
0.946	0.999154613364631
0.947	0.998516419070354
0.948	0.998894426486963
0.949	0.998086217811928
0.95	0.99831402475103
0.951	0.997918484529669
0.952	0.996262714095813
0.953	1.01150816207544
0.954	1.07232337623701
0.955	1.06116370825878
0.956	1.05141728856744
0.957	1.04204661086843
0.958	1.03648778681315
0.959	1.03041146101127
0.96	1.02579255850171
0.961	1.02253957236314
0.962	1.01838346441172
