# Supplementary material for: Dynamic Characterisation of Fibre-Optic Temperature Sensors for Physiological Monitoring
Source: Sensors (Basel). 2020 Dec 31;21(1):221. doi: 10.3390/s21010221 (PMC7795630; doi:10.3390/s21010221)
Supplement: Supplementary file 1 [file sensors-21-00221-s001.zip › Supplementary Data/Dynamic characterisation experiment/Air/Pigmented domes/Red dome 3_air.csv]

0.001	2.36848475948641
0.002	2.37041181666814
0.003	2.36659633547611
0.004	2.36650834254608
0.005	2.36577887332375
0.006	2.36532838843074
0.007	2.36536254199679
0.008	2.36522802817937
0.009	2.36451299568465
0.01	2.36295888093178
0.011	2.36327036888611
0.012	2.36225521993227
0.013	2.35978183364558
0.014	2.36131269240077
0.015	2.36014131286521
0.016	2.35917193303285
0.017	2.3590088752591
0.018	2.35801768088977
0.019	2.35664215392638
0.02	2.35765096260303
0.021	2.35740252633176
0.022	2.55714489489558
0.023	2.52479291915389
0.024	2.49113507718587
0.025	2.46331717813636
0.026	2.44199716514414
0.027	2.42450238209014
0.028	2.41441522637979
0.029	2.40670005668496
0.03	2.3979657543034
0.031	2.39287568341069
0.032	2.38886352994915
0.033	2.38363250356897
0.034	2.38117930124488
0.035	2.37639822111174
0.036	2.37749690118575
0.037	2.37491187499177
0.038	2.3763055030549
0.039	2.37188182772635
0.04	2.37205130610636
0.041	2.36991284872274
0.042	2.36916392693758
0.043	2.36741585863879
0.044	2.36799346069604
0.045	2.36549433213822
0.046	2.36603906871646
0.047	2.36634371501853
0.048	2.36283270566893
0.049	2.36350256274964
0.05	2.36078335109341
0.051	2.362422794153
0.052	2.36096930681645
0.053	2.36034456593238
0.054	2.3602080726668
0.055	2.3608428682642
0.056	2.35895333249541
0.057	2.35935681043057
0.058	2.35898633538968
0.059	2.35992261536617
0.06	2.35924483471128
0.061	2.54863093741501
0.062	2.53255017572188
0.063	2.49578256356846
0.064	2.46811151474013
0.065	2.44372658274523
0.066	2.42414563059097
0.067	2.41381722104555
0.068	2.40658964080658
0.069	2.39868312843646
0.07	2.39332818363584
0.071	2.39010023348069
0.072	2.38559346311512
0.073	2.38327067151192
0.074	2.37803640694045
0.075	2.37728437887842
0.076	2.37702725049692
0.077	2.37452462642464
0.078	2.37318005981282
0.079	2.37115926976989
0.08	2.37103362556606
0.081	2.37020447822205
0.082	2.36754712440752
0.083	2.36618871106306
0.084	2.36561128201289
0.085	2.36568006633625
0.086	2.36414232871939
0.087	2.36397514874123
0.088	2.36406521016968
0.089	2.36122964975169
0.09	2.35938648782139
0.091	2.36166753766639
0.092	2.36092923188901
0.093	2.35998744370524
0.094	2.35758758845355
0.095	2.35895328004438
0.096	2.35962028636203
0.097	2.36054834541367
0.098	2.35725839142055
0.099	2.35927154078074
0.1	2.48668901176432
0.101	2.53363717337736
0.102	2.49786133754844
0.103	2.46976475220268
0.104	2.4446977598062
0.105	2.42428818076991
0.106	2.41272585799929
0.107	2.40526629117402
0.108	2.39840880530482
0.109	2.39150513102525
0.11	2.38886101123259
0.111	2.3838675469735
0.112	2.38008887225638
0.113	2.37812748640541
0.114	2.37458590492926
0.115	2.37162422264939
0.116	2.37112981285555
0.117	2.37048836135732
0.118	2.36949210871217
0.119	2.36739966046454
0.12	2.36615729174317
0.121	2.3655522058037
0.122	2.36414165553591
0.123	2.36457950474699
0.124	2.36254331697635
0.125	2.36383128539452
0.126	2.36130504753764
0.127	2.3621628256517
0.128	2.35974137312042
0.129	2.35911974394304
0.13	2.35967228995267
0.131	2.35884457326652
0.132	2.36015424065454
0.133	2.35948350758885
0.134	2.35636068145651
0.135	2.35646044552737
0.136	2.35656998930444
0.137	2.35619360742279
0.138	2.35565980922485
0.139	2.42562688776428
0.14	2.53662214549745
0.141	2.50111226602629
0.142	2.47392923668945
0.143	2.44812322027416
0.144	2.42661929710459
0.145	2.41550697418941
0.146	2.40716653988064
0.147	2.39896511906784
0.148	2.39336590752172
0.149	2.38963135501522
0.15	2.38489146043703
0.151	2.38224454047903
0.152	2.37811841670812
0.153	2.37459000085283
0.154	2.37236429305904
0.155	2.37403075428995
0.156	2.37326661579992
0.157	2.36898584028551
0.158	2.36846757576459
0.159	2.36847939551416
0.16	2.36580056404144
0.161	2.36322042171099
0.162	2.36557813039307
0.163	2.36479769502828
0.164	2.36140860653478
0.165	2.36302584791012
0.166	2.36273855134292
0.167	2.36227203722982
0.168	2.36230119848795
0.169	2.36087035195621
0.17	2.36229594684737
0.171	2.36076484687113
0.172	2.3601630051224
0.173	2.35927443780211
0.174	2.35906736413322
0.175	2.35758529533906
0.176	2.35833254326059
0.177	2.35753437968526
0.178	2.37523488785476
0.179	2.54359514956111
0.18	2.50626214601589
0.181	2.47718615761047
0.182	2.45109987695873
0.183	2.43209292078006
0.184	2.41864889871309
0.185	2.40935742491597
0.186	2.4024584178997
0.187	2.39575899430436
0.188	2.38963678988502
0.189	2.38844868330267
0.19	2.38461309669224
0.191	2.38017859490831
0.192	2.37826416452216
0.193	2.3753538851405
0.194	2.37390960797414
0.195	2.37393155698751
0.196	2.3729115988869
0.197	2.37011297636149
0.198	2.36802669853266
0.199	2.36802519352061
0.2	2.36864288448391
0.201	2.36934424747041
0.202	2.36555257265458
0.203	2.36332672793361
0.204	2.36411874513125
0.205	2.36316290129497
0.206	2.36189737795095
0.207	2.36251377655651
0.208	2.36038560481451
0.209	2.36212644047569
0.21	2.36165256394597
0.211	2.35830028825978
0.212	2.35832293083381
0.213	2.36004181497764
0.214	2.36004943398849
0.215	2.35621289121996
0.216	2.35798169380209
0.217	2.35893716442209
0.218	2.55174836316058
0.219	2.5103421709393
0.22	2.48321568883956
0.221	2.45339834961721
0.222	2.43203263574436
0.223	2.42049229611548
0.224	2.4092685372651
0.225	2.40059400345987
0.226	2.39275730601185
0.227	2.39054765296033
0.228	2.38552770086059
0.229	2.38063300172489
0.23	2.38073804383556
0.231	2.37742951203639
0.232	2.3750054357767
0.233	2.37247119920386
0.234	2.37224312463873
0.235	2.36909435355493
0.236	2.3696752690255
0.237	2.36613577884265
0.238	2.36732258981397
0.239	2.36614906034454
0.24	2.36404108199495
0.241	2.36721384965605
0.242	2.36697391947013
0.243	2.36653791746038
0.244	2.36591130267243
0.245	2.36263932752394
0.246	2.36170597347156
0.247	2.35996905274506
0.248	2.35924480159557
0.249	2.36071626437956
0.25	2.35965910959884
0.251	2.35773387307874
0.252	2.35656215366855
0.253	2.3580362658732
0.254	2.35502180636691
0.255	2.35569528850904
0.256	2.35450133908227
0.257	2.55458584379835
0.258	2.51946759671642
0.259	2.48656780558599
0.26	2.46097750561627
0.261	2.43735187246939
0.262	2.41953609983622
0.263	2.411355923778
0.264	2.40162986538006
0.265	2.39402182344128
0.266	2.38973569628982
0.267	2.38587117720136
0.268	2.3836896206003
0.269	2.38072457130187
0.27	2.37887757369089
0.271	2.3772708406164
0.272	2.376711122752
0.273	2.37508150234778
0.274	2.37293672864908
0.275	2.37134480967692
0.276	2.37028970888183
0.277	2.36817706060985
0.278	2.3680276904391
0.279	2.36650893655722
0.28	2.36630309643149
0.281	2.36499385829103
0.282	2.36423107334058
0.283	2.36271345810908
0.284	2.36524407373954
0.285	2.36054592739216
0.286	2.3611055326895
0.287	2.35788306148502
0.288	2.36066695322801
0.289	2.36069272463452
0.29	2.35932800557274
0.291	2.35913612897184
0.292	2.35822569759681
0.293	2.35779034765863
0.294	2.35591363212224
0.295	2.35738025053413
0.296	2.55577146017715
0.297	2.52443355773434
0.298	2.49173001910385
0.299	2.45997361732822
0.3	2.43862863551419
0.301	2.42127631271255
0.302	2.41147167498474
0.303	2.4027423910481
0.304	2.3975045660345
0.305	2.3899925158223
0.306	2.38603421355568
0.307	2.38121238698325
0.308	2.37975878271764
0.309	2.37780457965404
0.31	2.37331574130693
0.311	2.37362350651827
0.312	2.3699929429795
0.313	2.36682584235705
0.314	2.36886484500809
0.315	2.36557411403894
0.316	2.36429761924113
0.317	2.36271654983381
0.318	2.36279778555681
0.319	2.36116450120598
0.32	2.35971741209094
0.321	2.36026139065457
0.322	2.35989415063057
0.323	2.36026340076842
0.324	2.3597713045394
0.325	2.35871956121134
0.326	2.35707521262475
0.327	2.35781346119007
0.328	2.35461065064062
0.329	2.35542532376638
0.33	2.35572286620156
0.331	2.35744240538577
0.332	2.3537497844566
0.333	2.35590427225132
0.334	2.35530552919174
0.335	2.53949865168906
0.336	2.5235223482797
0.337	2.49194099623973
0.338	2.46042878570243
0.339	2.4386281044267
0.34	2.42233754248988
0.341	2.41049746991149
0.342	2.40390233996763
0.343	2.39624827062393
0.344	2.38786459409145
0.345	2.38505045682192
0.346	2.38102629284192
0.347	2.37763365934848
0.348	2.37512987793316
0.349	2.37463512168952
0.35	2.37396493244951
0.351	2.37285231495688
0.352	2.3705569006416
0.353	2.36949864114526
0.354	2.36790649413623
0.355	2.36680138813561
0.356	2.36503999519562
0.357	2.36441659452615
0.358	2.36330995921736
0.359	2.3609668125406
0.36	2.36016449304584
0.361	2.36067456661131
0.362	2.3597942019139
0.363	2.35768332888206
0.364	2.35664348292124
0.365	2.35736934947409
0.366	2.35686752504522
0.367	2.35522863918193
0.368	2.3560945039854
0.369	2.35562931270878
0.37	2.35377460896511
0.371	2.35352563265302
0.372	2.35545471883802
0.373	2.35564407945339
0.374	2.48640069292919
0.375	2.53362347301965
0.376	2.49920381359345
0.377	2.46870676971524
0.378	2.44356818584948
0.379	2.42464030577137
0.38	2.41352288378036
0.381	2.4055305185845
0.382	2.40044795510347
0.383	2.39298850480738
0.384	2.38807224394536
0.385	2.38357818991391
0.386	2.3805821153155
0.387	2.37736556717998
0.388	2.37536565488765
0.389	2.37539158045148
0.39	2.37170189567604
0.391	2.36981501107274
0.392	2.36904422020758
0.393	2.36783988973593
0.394	2.36883046946227
0.395	2.36734725494139
0.396	2.36502514968096
0.397	2.36616771530661
0.398	2.36331831393677
0.399	2.36354679158331
0.4	2.36329701947783
0.401	2.36153305464197
0.402	2.36110444984552
0.403	2.36037156017654
0.404	2.35826478573492
0.405	2.35930249345537
0.406	2.35695776671744
0.407	2.35663717383794
0.408	2.35642915267037
0.409	2.3567801661875
0.41	2.35649348021275
0.411	2.35620587492493
0.412	2.35583371046162
0.413	2.42505966757728
0.414	2.54076770286148
0.415	2.502277600241
0.416	2.4723164513711
0.417	2.44745866971006
0.418	2.4289615160181
0.419	2.41501224502286
0.42	2.40756598424616
0.421	2.40023587043697
0.422	2.39253081948233
0.423	2.38916417197557
0.424	2.38608192384793
0.425	2.38077108128869
0.426	2.37939022236574
0.427	2.37779868618934
0.428	2.37647808732099
0.429	2.37426316915649
0.43	2.3712813755863
0.431	2.37058101621062
0.432	2.36730769133764
0.433	2.36754950130169
0.434	2.36895256609252
0.435	2.36498163286422
0.436	2.36523408357649
0.437	2.36240929187487
0.438	2.36346548586869
0.439	2.36199737415992
0.44	2.3637112085371
0.441	2.36298247175912
0.442	2.3609973201815
0.443	2.35875191845329
0.444	2.35807886179843
0.445	2.35771951677327
0.446	2.35850332792109
0.447	2.35748825648012
0.448	2.35654812767016
0.449	2.35590736605858
0.45	2.35643454004433
0.451	2.35764696623008
0.452	2.3723379839589
0.453	2.54364305503391
0.454	2.50810208725763
0.455	2.47728883725124
0.456	2.44882807910909
0.457	2.42944393479446
0.458	2.41564120985133
0.459	2.4078046633895
0.46	2.40102137846952
0.461	2.39373866251289
0.462	2.38744489245622
0.463	2.38448077709121
0.464	2.38190761959616
0.465	2.38014932533312
0.466	2.37803241904587
0.467	2.37625524453772
0.468	2.3734145533491
0.469	2.37269948266738
0.47	2.37084441863192
0.471	2.37069311407484
0.472	2.36764365369285
0.473	2.36638934964546
0.474	2.36566968554277
0.475	2.36335893069107
0.476	2.36288346945247
0.477	2.3631766026552
0.478	2.36521148902969
0.479	2.36252016207252
0.48	2.36216671334632
0.481	2.36137637228224
0.482	2.35892678685398
0.483	2.36033618026002
0.484	2.35933566342774
0.485	2.35901332251587
0.486	2.35830181017284
0.487	2.35880549745053
0.488	2.35900436547007
0.489	2.35928888873944
0.49	2.35615951342945
0.491	2.35519469375679
0.492	2.5512258992363
0.493	2.51373732691234
0.494	2.48220650363212
0.495	2.4541323809056
0.496	2.43462879217558
0.497	2.42004190816361
0.498	2.41026896850357
0.499	2.40401330070416
0.5	2.39661366937513
0.501	2.38908856541236
0.502	2.38702435734695
0.503	2.382556201508
0.504	2.38055299909034
0.505	2.37965417097034
0.506	2.37767570697863
0.507	2.37478419861005
0.508	2.37115644364709
0.509	2.37310296064924
0.51	2.37122860260819
0.511	2.37058657080756
0.512	2.36882502108677
0.513	2.37009296389738
0.514	2.36792530124085
0.515	2.36782966059622
0.516	2.36589776341079
0.517	2.36260401705224
0.518	2.3622684489346
0.519	2.36288786676442
0.52	2.36260612643016
0.521	2.3615670469545
0.522	2.36247108643996
0.523	2.36012879603804
0.524	2.35871693551235
0.525	2.35830138070335
0.526	2.35819901683019
0.527	2.35704399745572
0.528	2.35744714602863
0.529	2.35621833311475
0.53	2.35757261186955
0.531	2.55717946183848
0.532	2.51792632405225
0.533	2.48679563614125
0.534	2.4573310570845
0.535	2.43840349511025
0.536	2.4211971236386
0.537	2.41035494660119
0.538	2.40387296418278
0.539	2.39850974267723
0.54	2.39196731512192
0.541	2.38805661686767
0.542	2.3839395230155
0.543	2.38192048455135
0.544	2.37869853339241
0.545	2.37750434835468
0.546	2.37544563119569
0.547	2.37321344566448
0.548	2.37265171874759
0.549	2.37189886289355
0.55	2.37178792664937
0.551	2.37124265647251
0.552	2.3693388959507
0.553	2.36851449554482
0.554	2.36754117189169
0.555	2.36522033373523
0.556	2.36514348969924
0.557	2.36506816375829
0.558	2.3610067766752
0.559	2.36353060107317
0.56	2.36226089320026
0.561	2.36106704530452
0.562	2.36038297479558
0.563	2.35922787264904
0.564	2.36051016848025
0.565	2.35970204610504
0.566	2.35783981481478
0.567	2.35725446481732
0.568	2.35686047040274
0.569	2.35737087068868
0.57	2.55448341633629
0.571	2.52480151142843
0.572	2.49072069304329
0.573	2.45920463627778
0.574	2.4421802162912
0.575	2.42386405780701
0.576	2.41230230290187
0.577	2.40475510066391
0.578	2.39746915364197
0.579	2.39290213452908
0.58	2.38699098942225
0.581	2.3851731838884
0.582	2.38235506512127
0.583	2.37992714895485
0.584	2.37653031516886
0.585	2.37511235898282
0.586	2.3753384455204
0.587	2.37323796079558
0.588	2.37140611086482
0.589	2.37259021738971
0.59	2.37030791795711
0.591	2.36924150411963
0.592	2.36901643057207
0.593	2.36830621610372
0.594	2.36519095417193
0.595	2.36536701004407
0.596	2.36456925114517
0.597	2.3629646760301
0.598	2.36146822882896
0.599	2.36082764229817
0.6	2.36053924609176
0.601	2.36273960693739
0.602	2.36007000810469
0.603	2.35913600587016
0.604	2.35922105662588
0.605	2.35812765570902
0.606	2.35771354170589
0.607	2.35791843088972
0.608	2.35637313622808
0.609	2.53764927941334
0.61	2.52516722582451
0.611	2.49512315985521
0.612	2.46824445903327
0.613	2.4421753239403
0.614	2.42475024067686
0.615	2.41518801540232
0.616	2.40677994031948
0.617	2.39978237695733
0.618	2.394889314146
0.619	2.38904830282977
0.62	2.38441121724046
0.621	2.38256210608723
0.622	2.37874131672469
0.623	2.37933591954918
0.624	2.37478473320092
0.625	2.37485673637689
0.626	2.37376727532287
0.627	2.37319338720958
0.628	2.37227432204246
0.629	2.37232313215408
0.63	2.36988476044937
0.631	2.36839066259848
0.632	2.36843729837769
0.633	2.36743865025383
0.634	2.36457593685089
0.635	2.36403215268389
0.636	2.36556139345757
0.637	2.3640653319209
0.638	2.36373361655925
0.639	2.36405862369595
0.64	2.36200979408979
0.641	2.36268846866768
0.642	2.36195230119146
0.643	2.36023889810049
0.644	2.36028635154472
0.645	2.36051057506242
0.646	2.35941730159577
0.647	2.35927394186858
0.648	2.48517452578645
0.649	2.53694008445817
0.65	2.50054260210896
0.651	2.47116400738689
0.652	2.4474099124913
0.653	2.4270098049369
0.654	2.41876192120792
0.655	2.40746446712899
0.656	2.40276200501817
0.657	2.39383798386837
0.658	2.38858058222672
0.659	2.38497415682045
0.66	2.38175684274748
0.661	2.37874383417277
0.662	2.37636614032177
0.663	2.37630082789367
0.664	2.37420141172098
0.665	2.37340588479099
0.666	2.37330689752891
0.667	2.36792664998407
0.668	2.36918083302109
0.669	2.36889529678579
0.67	2.36646290126477
0.671	2.36527759041805
0.672	2.36536997478807
0.673	2.36363993923343
0.674	2.36511517524955
0.675	2.36458666527736
0.676	2.36098050969647
0.677	2.36119347825425
0.678	2.36153342430856
0.679	2.36135461117399
0.68	2.36077791322903
0.681	2.35951909682983
0.682	2.36038740665679
0.683	2.36025229868632
0.684	2.35888554161505
0.685	2.35947239725798
0.686	2.35917509751965
0.687	2.42657864502855
0.688	2.54026457259402
0.689	2.50479141198819
0.69	2.47715646035358
0.691	2.44702470595011
0.692	2.42925279028873
0.693	2.4188856738479
0.694	2.41106600910337
0.695	2.40053565783584
0.696	2.39643073480321
0.697	2.3902669317291
0.698	2.38793056656214
0.699	2.38368044231011
0.7	2.38218001625267
0.701	2.37814968336005
0.702	2.37701445918038
0.703	2.37620403402693
0.704	2.37495324845
0.705	2.37335082680096
0.706	2.37269010088045
0.707	2.37247532056229
0.708	2.37055595391338
0.709	2.36814291137775
0.71	2.36834725963246
0.711	2.36697688349624
0.712	2.36563376038527
0.713	2.36624264582003
0.714	2.36702294626489
0.715	2.36469707182129
0.716	2.36432392504365
0.717	2.36201242449598
0.718	2.36180070135051
0.719	2.3610438832581
0.72	2.36230524174883
0.721	2.36082208060937
0.722	2.36209207261467
0.723	2.36162056071992
0.724	2.36047058830531
0.725	2.36035100423261
0.726	2.3752070473392
0.727	2.55015962083832
0.728	2.50971751374745
0.729	2.48212809540086
0.73	2.45163292680679
0.731	2.43182800907237
0.732	2.42087694439567
0.733	2.41454463888843
0.734	2.40360558602249
0.735	2.39685236522947
0.736	2.39128029182773
0.737	2.38763569201878
0.738	2.38425522655814
0.739	2.38053424176511
0.74	2.37768005368703
0.741	2.37717584341041
0.742	2.37487716632367
0.743	2.37479726760539
0.744	2.37221472061581
0.745	2.3697930563507
0.746	2.37255419026114
0.747	2.37132077281934
0.748	2.3704935998134
0.749	2.3693267395858
0.75	2.366916098527
0.751	2.36423546151335
0.752	2.36604331656392
0.753	2.36463574418634
0.754	2.36590933757735
0.755	2.36367733033401
0.756	2.36259892933985
0.757	2.36442498464335
0.758	2.36411873400618
0.759	2.35978295162919
0.76	2.3589770932071
0.761	2.35817458066934
0.762	2.35994100812855
0.763	2.35994192363032
0.764	2.35888213333487
0.765	2.35840640238711
0.766	2.55087049752174
0.767	2.51237645900457
0.768	2.48577062968445
0.769	2.45533801613515
0.77	2.43563146369761
0.771	2.4211068572165
0.772	2.41228099088943
0.773	2.4037414930949
0.774	2.39941761760927
0.775	2.39142805058861
0.776	2.38835764993231
0.777	2.3861182736146
0.778	2.38056874394446
0.779	2.38052955198237
0.78	2.3814371319947
0.781	2.37860708439867
0.782	2.37563060001904
0.783	2.3754153316958
0.784	2.3727137703168
0.785	2.37359844553315
0.786	2.3732330350947
0.787	2.37090128359146
0.788	2.37130900522605
0.789	2.36742419813429
0.79	2.36677955825329
0.791	2.36696852242006
0.792	2.36525981899284
0.793	2.36530757247098
0.794	2.36530138120498
0.795	2.36347856680687
0.796	2.36230393739441
0.797	2.36280226817679
0.798	2.36277025638392
0.799	2.3631821791893
0.8	2.36093927007591
0.801	2.35863468663088
0.802	2.36089982846073
0.803	2.35949420160626
0.804	2.35845132118032
0.805	2.56098067213568
0.806	2.52335889655038
0.807	2.49241338262288
0.808	2.46493764901493
0.809	2.443948748041
0.81	2.42841062995364
0.811	2.41799248824332
0.812	2.40948373469171
0.813	2.40205904053315
0.814	2.39619644180156
0.815	2.39330219288883
0.816	2.391283332579
0.817	2.38493627650804
0.818	2.38220628332477
0.819	2.37975947812249
0.82	2.3768364919675
0.821	2.37795297704538
0.822	2.37411961815912
0.823	2.37427302704758
0.824	2.37436941063146
0.825	2.37251510677941
0.826	2.37041585803516
0.827	2.37266321022961
0.828	2.37229399625423
0.829	2.36806906371111
0.83	2.36848005845592
0.831	2.368412567329
0.832	2.36633418233593
0.833	2.36717952521314
0.834	2.36666252236068
0.835	2.36515810529856
0.836	2.36625517723217
0.837	2.36522213700105
0.838	2.36250163515974
0.839	2.36417553465537
0.84	2.36254592687605
0.841	2.36120511633665
0.842	2.35978692643402
0.843	2.36103887990067
0.844	2.56030113662202
0.845	2.52926799536397
0.846	2.49709493039463
0.847	2.46871763896114
0.848	2.44393696890799
0.849	2.42787214017944
0.85	2.41793610655896
0.851	2.41002702476554
0.852	2.40476131295925
0.853	2.39691603986095
0.854	2.39228718860467
0.855	2.38881049304888
0.856	2.38756557033816
0.857	2.38476959926049
0.858	2.38133892454611
0.859	2.37866865369047
0.86	2.37832691796875
0.861	2.37859667234133
0.862	2.37563784273889
0.863	2.37484910528908
0.864	2.37524071293591
0.865	2.37330532453853
0.866	2.37214435040522
0.867	2.37265581900187
0.868	2.37189557919917
0.869	2.37177268721853
0.87	2.3684889453884
0.871	2.36739041599849
0.872	2.37096373668533
0.873	2.36686854896594
0.874	2.36499153644965
0.875	2.36564341239284
0.876	2.36474102604691
0.877	2.36448070573197
0.878	2.36330333941548
0.879	2.3628869777474
0.88	2.36318496378245
0.881	2.36302791442105
0.882	2.36219407337955
0.883	2.54624829143425
0.884	2.53938347104455
0.885	2.50296584403595
0.886	2.47344191723384
0.887	2.44964614743849
0.888	2.43120971387485
0.889	2.41934699733692
0.89	2.41012997898169
0.891	2.40455490015498
0.892	2.39901695558877
0.893	2.39343099970172
0.894	2.38867957771262
0.895	2.38785300273317
0.896	2.38561599804882
0.897	2.38251080355094
0.898	2.37936249170815
0.899	2.37890923767908
0.9	2.37564020463143
0.901	2.37524723404132
0.902	2.3740690160904
0.903	2.37469632206283
0.904	2.37366250018341
0.905	2.3731525578491
0.906	2.37355368496367
0.907	2.37086291591747
0.908	2.37231607455991
0.909	2.36924966505092
0.91	2.36796237207293
0.911	2.36897921508961
0.912	2.36654086915873
0.913	2.36650676130475
0.914	2.36586432471338
0.915	2.36461802538667
0.916	2.3630274736188
0.917	2.3622300550006
0.918	2.3629114234727
0.919	2.36162827020886
0.92	2.36203352931926
0.921	2.36151569490299
0.922	2.4856691470238
0.923	2.54119793677838
0.924	2.50335254544258
0.925	2.47697048179118
0.926	2.44901008122093
0.927	2.43093532230198
0.928	2.42063487381553
0.929	2.41175805566895
0.93	2.40396166289824
0.931	2.39921869458301
0.932	2.39173069953892
0.933	2.38932425605461
0.934	2.38539633472542
0.935	2.383064445512
0.936	2.38107751646813
0.937	2.3795563209197
0.938	2.37780832918343
0.939	2.37709204936235
0.94	2.37431831780375
0.941	2.37305391768462
0.942	2.37260506984525
0.943	2.37287163449057
0.944	2.37150512858731
0.945	2.36871444265079
0.946	2.36791861961953
0.947	2.36818509297955
0.948	2.36857337316922
0.949	2.36620967488012
0.95	2.36575870596811
0.951	2.36684462220169
0.952	2.3654540658542
0.953	2.36630262129882
0.954	2.36438260635729
0.955	2.36292223751252
0.956	2.36248617617289
0.957	2.36360624578179
0.958	2.36347178386484
0.959	2.36150639528882
0.96	2.36060373282825
0.961	2.42754143132036
0.962	2.54959941448484
0.963	2.51012112889442
0.964	2.48259527757643
0.965	2.4522807357603
0.966	2.43611916403247
0.967	2.42138323954084
0.968	2.41430057758059
0.969	2.40679981393384
0.97	2.40258207696088
0.971	2.39405124932909
0.972	2.39045300655539
0.973	2.38672462440604
0.974	2.38392402312511
0.975	2.38244367708302
0.976	2.37903018607574
0.977	2.3769298172544
0.978	2.37568299808191
0.979	2.37444936879808
0.98	2.37395193529625
0.981	2.37319313723445
0.982	2.37355368972236
0.983	2.37279781543476
0.984	2.37020317288779
0.985	2.36907687997881
0.986	2.37005396284773
0.987	2.36888086537361
0.988	2.3690064264469
0.989	2.36723989153998
0.99	2.36548003832623
0.991	2.36630384775928
0.992	2.36703666407677
0.993	2.36595111182527
0.994	2.36604797461624
0.995	2.36534896586223
0.996	2.36538545309741
0.997	2.36459001538244
0.998	2.36424955260619
0.999	2.36338322002026
1	2.37573387628061
