# Supplementary material for: Dynamic Characterisation of Fibre-Optic Temperature Sensors for Physiological Monitoring
Source: Sensors (Basel). 2020 Dec 31;21(1):221. doi: 10.3390/s21010221 (PMC7795630; doi:10.3390/s21010221)
Supplement: Supplementary file 1 [file sensors-21-00221-s001.zip › Supplementary Data/Dynamic characterisation experiment/Air/Pigmented domes/Red dome 4_air.csv]

0.001	-1.31579433214517
0.002	-1.31526573540313
0.003	-1.31578058375794
0.004	-1.31675617722134
0.005	-1.31616601957358
0.006	-1.31735427841633
0.007	-1.31732927609096
0.008	-1.31742034325148
0.009	-1.31713167585111
0.01	-1.31760133594237
0.011	-1.31833692136945
0.012	-1.31804654092747
0.013	-1.31830872458406
0.014	-1.31827089648733
0.015	-1.31863820741984
0.016	-1.31816573027637
0.017	-1.31847560106122
0.018	-1.31913271836149
0.019	-1.31921673063735
0.02	-1.31960089444392
0.021	-1.31963501352632
0.022	-1.31959003164533
0.023	-1.32004057401661
0.024	-1.31960456524869
0.025	-1.31990797405835
0.026	-1.319858451795
0.027	-1.31960989948446
0.028	-1.27213833577835
0.029	-1.26974198533943
0.03	-1.28403325541844
0.031	-1.29280791846229
0.032	-1.30008691972414
0.033	-1.30516696630691
0.034	-1.30778343394141
0.035	-1.309777492569
0.036	-1.31180790428758
0.037	-1.31294380552375
0.038	-1.31329454066292
0.039	-1.31435295888104
0.04	-1.3150043187072
0.041	-1.31520603100531
0.042	-1.31565306928448
0.043	-1.3158069446942
0.044	-1.31649361956307
0.045	-1.31737477878789
0.046	-1.31669146051697
0.047	-1.31710606873624
0.048	-1.31770627338111
0.049	-1.31720050085957
0.05	-1.31720489718991
0.051	-1.3181104487942
0.052	-1.31841463797286
0.053	-1.31782511347363
0.054	-1.3180784350284
0.055	-1.3184533410791
0.056	-1.31956466201116
0.057	-1.31902840490409
0.058	-1.31947969380484
0.059	-1.31965592907581
0.06	-1.31983259835696
0.061	-1.32006999934456
0.062	-1.31995330642886
0.063	-1.31946885911371
0.064	-1.32040532588317
0.065	-1.32008811917638
0.066	-1.32075300099172
0.067	-1.30045641697862
0.068	-1.26773052437754
0.069	-1.28239853773575
0.07	-1.29242326070226
0.071	-1.29880600654958
0.072	-1.30499673170124
0.073	-1.30736430146398
0.074	-1.3101586367538
0.075	-1.31124181229878
0.076	-1.31261919534373
0.077	-1.31303352433916
0.078	-1.31435735822016
0.079	-1.31480699779061
0.08	-1.31490259908327
0.081	-1.31551848546717
0.082	-1.31495648441889
0.083	-1.31611143257784
0.084	-1.31655927148223
0.085	-1.31788704897302
0.086	-1.3179951418265
0.087	-1.31746047381536
0.088	-1.3177657781061
0.089	-1.31824039512572
0.09	-1.31803019620033
0.091	-1.31936836510713
0.092	-1.3208551088214
0.093	-1.32029671617149
0.094	-1.32050661555879
0.095	-1.31933477046122
0.096	-1.32067928113851
0.097	-1.31900016071772
0.098	-1.32102846728787
0.099	-1.31950529173861
0.1	-1.31956034573812
0.101	-1.31995455426104
0.102	-1.32138795686507
0.103	-1.31998725004304
0.104	-1.3201833383608
0.105	-1.32031380982002
0.106	-1.32064031406692
0.107	-1.26528327966769
0.108	-1.27892684670681
0.109	-1.29063044322434
0.11	-1.297322488083
0.111	-1.30318271055827
0.112	-1.3080017147339
0.113	-1.310999330021
0.114	-1.31291370766168
0.115	-1.31353622848539
0.116	-1.31567614708251
0.117	-1.31702381893003
0.118	-1.31750100820416
0.119	-1.31684406553962
0.12	-1.31925796422404
0.121	-1.31987804112772
0.122	-1.32044151743025
0.123	-1.32018981645088
0.124	-1.31946961870637
0.125	-1.31768761530927
0.126	-1.31995796777454
0.127	-1.3205738697019
0.128	-1.32114706572433
0.129	-1.32063155562796
0.13	-1.32092371119167
0.131	-1.32087572281503
0.132	-1.32149606020966
0.133	-1.32170215251482
0.134	-1.32094257931558
0.135	-1.32186923757153
0.136	-1.32171677849032
0.137	-1.32137556463326
0.138	-1.32177923130648
0.139	-1.32159727979814
0.14	-1.32205083930943
0.141	-1.32224565268784
0.142	-1.32319083242883
0.143	-1.32276963240365
0.144	-1.32243220336672
0.145	-1.32285741248227
0.146	-1.26567450690988
0.147	-1.28066116149337
0.148	-1.29127761035276
0.149	-1.29838958073918
0.15	-1.30440407206155
0.151	-1.30713029487076
0.152	-1.30993423890609
0.153	-1.3129386267497
0.154	-1.3139384059704
0.155	-1.3144446887165
0.156	-1.31601726435119
0.157	-1.31595799461304
0.158	-1.31719942182118
0.159	-1.316701584396
0.16	-1.31735836257488
0.161	-1.31742926342843
0.162	-1.31857155501834
0.163	-1.3193485766239
0.164	-1.31844052125727
0.165	-1.31726812401145
0.166	-1.31798608924068
0.167	-1.31835013322287
0.168	-1.31802210154932
0.169	-1.31832492168118
0.17	-1.31770553340008
0.171	-1.31882219131088
0.172	-1.31886491555739
0.173	-1.31842388007323
0.174	-1.31947587689665
0.175	-1.31960824935377
0.176	-1.31989261783379
0.177	-1.32022538343266
0.178	-1.32003068740491
0.179	-1.32014380744981
0.18	-1.32053823013684
0.181	-1.3206055872755
0.182	-1.32098636947965
0.183	-1.32052429107863
0.184	-1.32037364775122
0.185	-1.26122643318458
0.186	-1.27536630941522
0.187	-1.28805934729187
0.188	-1.29596197429005
0.189	-1.30152286629924
0.19	-1.30617581312898
0.191	-1.3084596288225
0.192	-1.31012855381302
0.193	-1.31244011105128
0.194	-1.31290082406517
0.195	-1.31444406055095
0.196	-1.31409712281392
0.197	-1.31493456628767
0.198	-1.31527698140839
0.199	-1.31523838927665
0.2	-1.31629508993504
0.201	-1.31596150380701
0.202	-1.31695013004649
0.203	-1.31764351155529
0.204	-1.31785767370493
0.205	-1.31775886153655
0.206	-1.31856930712235
0.207	-1.31905725706998
0.208	-1.31954103127624
0.209	-1.31949958488053
0.21	-1.31991406289316
0.211	-1.32011471444365
0.212	-1.31963560753663
0.213	-1.31936365716533
0.214	-1.31906362001107
0.215	-1.31950997736833
0.216	-1.3197257034999
0.217	-1.31956418778009
0.218	-1.31979355501877
0.219	-1.32066090235917
0.22	-1.32045870048486
0.221	-1.32051604014557
0.222	-1.32045863868753
0.223	-1.32156532657496
0.224	-1.26143766337351
0.225	-1.27450579932363
0.226	-1.28641385189552
0.227	-1.29646344655438
0.228	-1.3023480348818
0.229	-1.30600457638039
0.23	-1.30751804954137
0.231	-1.31074218882794
0.232	-1.31150744757313
0.233	-1.31213268420408
0.234	-1.31374909163951
0.235	-1.313999573439
0.236	-1.31382896610608
0.237	-1.31479399450642
0.238	-1.31571553370379
0.239	-1.31534754133011
0.24	-1.31643070278056
0.241	-1.3165085549288
0.242	-1.31621660419325
0.243	-1.31594914989403
0.244	-1.31678267600226
0.245	-1.31710362314205
0.246	-1.31774682057929
0.247	-1.31856644611319
0.248	-1.31887420152667
0.249	-1.3185669019567
0.25	-1.31840179407315
0.251	-1.31859279454442
0.252	-1.31941706687222
0.253	-1.31932213167184
0.254	-1.31988373234116
0.255	-1.31976692597672
0.256	-1.31983720584982
0.257	-1.31965045971712
0.258	-1.31966523447548
0.259	-1.3201956579106
0.26	-1.32115744077969
0.261	-1.32119984736267
0.262	-1.31977455895504
0.263	-1.26077230275914
0.264	-1.2723959839886
0.265	-1.28487345640246
0.266	-1.29410878486147
0.267	-1.3008349991355
0.268	-1.30575480508459
0.269	-1.30831048063035
0.27	-1.3103210829528
0.271	-1.31113982921639
0.272	-1.31248813841973
0.273	-1.31262383553166
0.274	-1.31367793790873
0.275	-1.31470455682849
0.276	-1.31502007883949
0.277	-1.31535278909864
0.278	-1.31646394203415
0.279	-1.31688098296304
0.28	-1.31731256412889
0.281	-1.31663532406408
0.282	-1.31689806497102
0.283	-1.31714504357113
0.284	-1.31738168150853
0.285	-1.31709646584122
0.286	-1.31747529098588
0.287	-1.31747054066034
0.288	-1.31890036434845
0.289	-1.31866485363588
0.29	-1.31994849328842
0.291	-1.31993406423772
0.292	-1.31921678413644
0.293	-1.31933418977878
0.294	-1.31971972182465
0.295	-1.32013908549095
0.296	-1.32028001640301
0.297	-1.32091782935681
0.298	-1.320635725783
0.299	-1.32072016384693
0.3	-1.32054465029273
0.301	-1.32079917398934
0.302	-1.27332420180159
0.303	-1.26969324432715
0.304	-1.28202718468843
0.305	-1.29261817949383
0.306	-1.29966114213472
0.307	-1.30494919270521
0.308	-1.30799626501986
0.309	-1.30970610525573
0.31	-1.31093985941868
0.311	-1.31184429450598
0.312	-1.31341853775384
0.313	-1.3133550602848
0.314	-1.31445399126054
0.315	-1.3151381249575
0.316	-1.3156948073725
0.317	-1.315815252989
0.318	-1.31688047249198
0.319	-1.31721324701455
0.32	-1.31769578230733
0.321	-1.31844494387657
0.322	-1.31802323946899
0.323	-1.31862279048786
0.324	-1.31917886713727
0.325	-1.31858490969708
0.326	-1.31902321966986
0.327	-1.31906653632986
0.328	-1.31995159579522
0.329	-1.31850759927617
0.33	-1.31914122799193
0.331	-1.31891348799144
0.332	-1.31973329298825
0.333	-1.31958698937126
0.334	-1.3193341696492
0.335	-1.31924838973856
0.336	-1.31995972985733
0.337	-1.3204859234071
0.338	-1.3209965994109
0.339	-1.32043501240352
0.34	-1.32033339307197
0.341	-1.301983631284
0.342	-1.26646706008252
0.343	-1.28080532773446
0.344	-1.29144197656207
0.345	-1.2987998240411
0.346	-1.30385421300424
0.347	-1.30722867375768
0.348	-1.31028910512194
0.349	-1.3114905614589
0.35	-1.31230419886527
0.351	-1.31290672402798
0.352	-1.31350770892162
0.353	-1.3142916223873
0.354	-1.31484320226864
0.355	-1.31490480319785
0.356	-1.31668380477106
0.357	-1.31649949801156
0.358	-1.31587454701466
0.359	-1.31591710610904
0.36	-1.31716195929086
0.361	-1.31781307207924
0.362	-1.31786977735121
0.363	-1.31738131073876
0.364	-1.31756937792688
0.365	-1.31799652029887
0.366	-1.31839242132312
0.367	-1.31793267167519
0.368	-1.31926186376836
0.369	-1.31911367257854
0.37	-1.31957219892261
0.371	-1.31925908407294
0.372	-1.31993841730686
0.373	-1.31991042202427
0.374	-1.32069248277281
0.375	-1.32033307811523
0.376	-1.31993822637637
0.377	-1.31907219084697
0.378	-1.31999267500543
0.379	-1.32062537861736
0.38	-1.32039069353849
0.381	-1.26462403603201
0.382	-1.27865105054642
0.383	-1.28991300286412
0.384	-1.2979016343034
0.385	-1.30374791219767
0.386	-1.30681904658385
0.387	-1.30964294399714
0.388	-1.31178067549559
0.389	-1.31207956710007
0.39	-1.31352890114993
0.391	-1.31338005800006
0.392	-1.31408159785638
0.393	-1.31359324270961
0.394	-1.31494660190195
0.395	-1.31549119128109
0.396	-1.31680036416572
0.397	-1.31730888134872
0.398	-1.31693534352384
0.399	-1.31725976962912
0.4	-1.31759403941221
0.401	-1.31844506341043
0.402	-1.31872629283741
0.403	-1.31807902104198
0.404	-1.31805021406912
0.405	-1.31821885387691
0.406	-1.31843858073354
0.407	-1.31856805049107
0.408	-1.31832807207518
0.409	-1.31835811812873
0.41	-1.32017477094016
0.411	-1.32006125698439
0.412	-1.31930009525904
0.413	-1.31990090748611
0.414	-1.32042552923216
0.415	-1.32043693810371
0.416	-1.3207358414353
0.417	-1.3201606071596
0.418	-1.3211759949978
0.419	-1.32083233347938
0.42	-1.26334714763217
0.421	-1.27763549543738
0.422	-1.29011557452487
0.423	-1.2973455636591
0.424	-1.30260042331395
0.425	-1.30673650482789
0.426	-1.30921570074599
0.427	-1.31140816864443
0.428	-1.31312152158664
0.429	-1.31402069049008
0.43	-1.31435599256616
0.431	-1.31558560356696
0.432	-1.315694324111
0.433	-1.31533072724406
0.434	-1.31592403201597
0.435	-1.31610389547911
0.436	-1.31649831536266
0.437	-1.31666855416041
0.438	-1.31675308005697
0.439	-1.31791910765366
0.44	-1.31683471324697
0.441	-1.31717443685822
0.442	-1.31857468461051
0.443	-1.31776773788317
0.444	-1.31789608064179
0.445	-1.31838660681567
0.446	-1.31853934455902
0.447	-1.31875808277417
0.448	-1.31891480998571
0.449	-1.31875832135053
0.45	-1.31983370305108
0.451	-1.31916500795627
0.452	-1.31898268984304
0.453	-1.31891063676483
0.454	-1.31939257798992
0.455	-1.31922403637624
0.456	-1.31995336556166
0.457	-1.32071497086098
0.458	-1.32127328861264
0.459	-1.26185231111799
0.46	-1.27563284842669
0.461	-1.28764876054669
0.462	-1.29544667506433
0.463	-1.30216625440013
0.464	-1.30591867959107
0.465	-1.30902298786012
0.466	-1.31110533494799
0.467	-1.31202571197767
0.468	-1.31274842429465
0.469	-1.31378671951262
0.47	-1.3136160069748
0.471	-1.31526596524849
0.472	-1.31527680386297
0.473	-1.31591787856587
0.474	-1.31632370564218
0.475	-1.31629313732975
0.476	-1.31693742775967
0.477	-1.31685302540667
0.478	-1.31679283441241
0.479	-1.31641777133096
0.48	-1.31775302144947
0.481	-1.31756958906252
0.482	-1.31840051482845
0.483	-1.31865858691831
0.484	-1.31891649685112
0.485	-1.31851029166928
0.486	-1.31864814359857
0.487	-1.3186623779225
0.488	-1.31871981933683
0.489	-1.31851910270206
0.49	-1.3182548034113
0.491	-1.31902284570451
0.492	-1.31981674402299
0.493	-1.31923688161093
0.494	-1.31963384162774
0.495	-1.32032095291279
0.496	-1.31986888821283
0.497	-1.31967049743128
0.498	-1.26021401613462
0.499	-1.27360048029276
0.5	-1.28695688829217
0.501	-1.29496301456914
0.502	-1.30139798859421
0.503	-1.30469660112387
0.504	-1.30845250685816
0.505	-1.31029286750304
0.506	-1.31185789089244
0.507	-1.31232594932089
0.508	-1.31394251901099
0.509	-1.31493221733212
0.51	-1.31492149465757
0.511	-1.31581413583387
0.512	-1.31552769847394
0.513	-1.31612037608316
0.514	-1.31689481839228
0.515	-1.31610810165139
0.516	-1.31722116513927
0.517	-1.3175345654563
0.518	-1.31694291246347
0.519	-1.31765037052877
0.52	-1.31758957450554
0.521	-1.31716001092147
0.522	-1.31807381809781
0.523	-1.31787463141309
0.524	-1.31827597694803
0.525	-1.31916570087809
0.526	-1.31870419554711
0.527	-1.31860414379589
0.528	-1.31935070975882
0.529	-1.31924932401479
0.53	-1.31933421114024
0.531	-1.31933180285903
0.532	-1.31969761528132
0.533	-1.31876385364198
0.534	-1.32005730934394
0.535	-1.31961491628031
0.536	-1.31963481457147
0.537	-1.26068459935607
0.538	-1.27149231421019
0.539	-1.28466343485806
0.54	-1.2930511782657
0.541	-1.29944340804641
0.542	-1.30520229431216
0.543	-1.30780106003445
0.544	-1.30949647353358
0.545	-1.31154524232226
0.546	-1.31219558540298
0.547	-1.31301882494018
0.548	-1.31348133869185
0.549	-1.31438955917522
0.55	-1.31477954834298
0.551	-1.31514369847874
0.552	-1.31524518743151
0.553	-1.31525176820712
0.554	-1.31595905523806
0.555	-1.31544874069994
0.556	-1.31661636392432
0.557	-1.31573251310619
0.558	-1.31702915184622
0.559	-1.31688094778048
0.56	-1.31744575710221
0.561	-1.31760141444699
0.562	-1.31775976239295
0.563	-1.31742150563242
0.564	-1.31760195651149
0.565	-1.31829961023889
0.566	-1.31762718212878
0.567	-1.31828615081536
0.568	-1.31837567791828
0.569	-1.318385310365
0.57	-1.31900269860919
0.571	-1.31972091115989
0.572	-1.32004857233846
0.573	-1.31979126471089
0.574	-1.32014996490887
0.575	-1.320208760056
0.576	-1.27427042645896
0.577	-1.26956227191552
0.578	-1.28239532657221
0.579	-1.2926674515666
0.58	-1.29883883705012
0.581	-1.30452638841447
0.582	-1.30757639267228
0.583	-1.30952232217764
0.584	-1.3109690327527
0.585	-1.31244637809757
0.586	-1.31349629652331
0.587	-1.31408026868219
0.588	-1.31417090640637
0.589	-1.31404855209485
0.59	-1.31439981441409
0.591	-1.31480797420994
0.592	-1.31509106059672
0.593	-1.31641457615926
0.594	-1.31658599842874
0.595	-1.31703789175698
0.596	-1.31610949330262
0.597	-1.31646384355033
0.598	-1.31727521465339
0.599	-1.31750447310128
0.6	-1.31626666996558
0.601	-1.31704015630313
0.602	-1.31768176892385
0.603	-1.31759154602909
0.604	-1.3178039117698
0.605	-1.31883248763476
0.606	-1.31774979563886
0.607	-1.3181797278097
0.608	-1.31817480136928
0.609	-1.318956713576
0.61	-1.31910272002378
0.611	-1.31898299701074
0.612	-1.31940454755494
0.613	-1.31971143907873
0.614	-1.31959735706599
0.615	-1.3025391691655
0.616	-1.26715975062647
0.617	-1.28120891085812
0.618	-1.29200771954079
0.619	-1.29780833926188
0.62	-1.30412928881199
0.621	-1.30808503756568
0.622	-1.30974917390491
0.623	-1.31115001809078
0.624	-1.31242931017979
0.625	-1.31377093892518
0.626	-1.31432135356839
0.627	-1.31480999777397
0.628	-1.31502070274385
0.629	-1.31495277736942
0.63	-1.31576475515326
0.631	-1.31586863495554
0.632	-1.31619404108732
0.633	-1.31703038622976
0.634	-1.31709959036054
0.635	-1.31808640725698
0.636	-1.32019899309606
0.637	-1.32040414772699
0.638	-1.32033879508629
0.639	-1.32106377768158
0.64	-1.32130487690173
0.641	-1.3212186435354
0.642	-1.3212329342722
0.643	-1.32101825956037
0.644	-1.32127822497378
0.645	-1.32199491872056
0.646	-1.3222729618086
0.647	-1.32154145977109
0.648	-1.32233581909806
0.649	-1.32227546895965
0.65	-1.32247117872067
0.651	-1.32184752656107
0.652	-1.32114910038375
0.653	-1.32232270890944
0.654	-1.32263573282787
0.655	-1.26631257454159
0.656	-1.27984474945468
0.657	-1.29005998612226
0.658	-1.29927215405533
0.659	-1.30352331556068
0.66	-1.30754607497516
0.661	-1.31002347130072
0.662	-1.31193137258733
0.663	-1.31376083218917
0.664	-1.31548621318389
0.665	-1.31581624179127
0.666	-1.3168423807795
0.667	-1.31790680282979
0.668	-1.31863743734427
0.669	-1.31874296954146
0.67	-1.31781675408302
0.671	-1.31894192436951
0.672	-1.31968385748307
0.673	-1.31995267649562
0.674	-1.31978606235227
0.675	-1.31984795038749
0.676	-1.31987269560864
0.677	-1.32005055343314
0.678	-1.31983492526953
0.679	-1.3201045382602
0.68	-1.32099953484855
0.681	-1.32077787694223
0.682	-1.32091753934723
0.683	-1.32142217410171
0.684	-1.32153679922817
0.685	-1.3212471852381
0.686	-1.32112372486081
0.687	-1.32128612687685
0.688	-1.3220256094243
0.689	-1.32226764873675
0.69	-1.32238163090523
0.691	-1.32252755974604
0.692	-1.32247815879789
0.693	-1.32285843951896
0.694	-1.26563993379649
0.695	-1.27881671319131
0.696	-1.29036083514957
0.697	-1.29865690679879
0.698	-1.30328641885499
0.699	-1.308105857665
0.7	-1.31004710962108
0.701	-1.3122403325973
0.702	-1.31506270323245
0.703	-1.3151878642336
0.704	-1.31689017662147
0.705	-1.3168872228162
0.706	-1.3173255110668
0.707	-1.31747250070379
0.708	-1.31821086952274
0.709	-1.31864398524764
0.71	-1.31896946178758
0.711	-1.3189471626911
0.712	-1.32010340780391
0.713	-1.32013160725632
0.714	-1.31949103607055
0.715	-1.32047217869009
0.716	-1.32057613853229
0.717	-1.32090398807589
0.718	-1.32046829936385
0.719	-1.32072470685165
0.72	-1.32089358221051
0.721	-1.32158034606385
0.722	-1.32172350166947
0.723	-1.32131205688979
0.724	-1.32165829234403
0.725	-1.32181212750978
0.726	-1.32199317366325
0.727	-1.32228998259796
0.728	-1.32320706000236
0.729	-1.3220243319005
0.73	-1.32230612536882
0.731	-1.32239227060739
0.732	-1.32218206960104
0.733	-1.26462069116597
0.734	-1.27767449872831
0.735	-1.28934905076196
0.736	-1.29750557636301
0.737	-1.30363948146623
0.738	-1.3078951537277
0.739	-1.31031563608914
0.74	-1.31248062296819
0.741	-1.3133808477733
0.742	-1.31491902504441
0.743	-1.31519479812478
0.744	-1.31654490915881
0.745	-1.31600858767197
0.746	-1.31598289900066
0.747	-1.3157035416574
0.748	-1.3163297857747
0.749	-1.31691950957549
0.75	-1.31684055392496
0.751	-1.3177556201609
0.752	-1.31678753458592
0.753	-1.31649119480963
0.754	-1.31786457434559
0.755	-1.31774399537062
0.756	-1.31841088072449
0.757	-1.31813337043168
0.758	-1.31898547356107
0.759	-1.31874608552751
0.76	-1.3189611456722
0.761	-1.31959321643029
0.762	-1.31973856565623
0.763	-1.31910973345072
0.764	-1.31984217454424
0.765	-1.32011829315238
0.766	-1.31919796283177
0.767	-1.31997439329303
0.768	-1.31941018759186
0.769	-1.32010426174212
0.77	-1.32134024314782
0.771	-1.32066344971206
0.772	-1.26100373173114
0.773	-1.27315979657449
0.774	-1.28595853854309
0.775	-1.29479001770141
0.776	-1.30127626391819
0.777	-1.30527022193087
0.778	-1.308065780811
0.779	-1.31010715879129
0.78	-1.31153687124472
0.781	-1.31247534247582
0.782	-1.31346487370527
0.783	-1.31447671398528
0.784	-1.31474360889331
0.785	-1.31566321007338
0.786	-1.31580931946831
0.787	-1.31606376293243
0.788	-1.31655842571568
0.789	-1.31649831591463
0.79	-1.31735190698331
0.791	-1.31791905828925
0.792	-1.31793375452139
0.793	-1.31870011919609
0.794	-1.31839187635067
0.795	-1.31835997225021
0.796	-1.31863170008097
0.797	-1.31931526109075
0.798	-1.31938037262988
0.799	-1.31950734174129
0.8	-1.31921824636781
0.801	-1.31954189421326
0.802	-1.31955640815833
0.803	-1.31994157652847
0.804	-1.32090855481881
0.805	-1.32119159790306
0.806	-1.32083032781307
0.807	-1.3211482613995
0.808	-1.32069915508289
0.809	-1.32052750503599
0.81	-1.32019943500042
0.811	-1.25968504663143
0.812	-1.27137367400658
0.813	-1.28432643867643
0.814	-1.29403387104129
0.815	-1.29997297022206
0.816	-1.30422834236481
0.817	-1.30819433147261
0.818	-1.31023978480566
0.819	-1.31136571090266
0.82	-1.31148417641207
0.821	-1.31224640970901
0.822	-1.31340831125273
0.823	-1.3138093912183
0.824	-1.31432344634228
0.825	-1.31493931742266
0.826	-1.31453831629455
0.827	-1.31518884384002
0.828	-1.31611979206776
0.829	-1.31570419337203
0.83	-1.31570955502161
0.831	-1.31633283864273
0.832	-1.31755443308065
0.833	-1.31680685171969
0.834	-1.31770429172861
0.835	-1.31677782979414
0.836	-1.31741376788094
0.837	-1.31815847717737
0.838	-1.31837881614663
0.839	-1.31870705622059
0.84	-1.31924378224614
0.841	-1.3199116206263
0.842	-1.31998068140037
0.843	-1.31974705884221
0.844	-1.31983570184714
0.845	-1.32009322752635
0.846	-1.31995991490934
0.847	-1.3198969780131
0.848	-1.31991322580484
0.849	-1.32041336611567
0.85	-1.27440957920303
0.851	-1.26799344006893
0.852	-1.28131306999135
0.853	-1.2924346517688
0.854	-1.29896825544192
0.855	-1.30361150614339
0.856	-1.30614866756728
0.857	-1.30868641654331
0.858	-1.31036582462555
0.859	-1.31136058768612
0.86	-1.31187643698518
0.861	-1.31316265262711
0.862	-1.31376093313326
0.863	-1.31400686572736
0.864	-1.3151051371788
0.865	-1.31508207665805
0.866	-1.31491855299179
0.867	-1.31578980743264
0.868	-1.31472484503363
0.869	-1.31597804023383
0.87	-1.31617497848405
0.871	-1.31713113077351
0.872	-1.31657514321623
0.873	-1.31719815156078
0.874	-1.31761844673277
0.875	-1.31806172012492
0.876	-1.31793883415946
0.877	-1.31852531418948
0.878	-1.31738900128033
0.879	-1.31833018515708
0.88	-1.31908041480754
0.881	-1.31932164295392
0.882	-1.31897434675795
0.883	-1.31906611479545
0.884	-1.31889718472111
0.885	-1.31947442636607
0.886	-1.31984451525633
0.887	-1.3197440314142
0.888	-1.31994308507359
0.889	-1.30323202462993
0.89	-1.265482708946
0.891	-1.27957541735969
0.892	-1.29027985444914
0.893	-1.29790039389484
0.894	-1.30383287752195
0.895	-1.30596558495079
0.896	-1.30844273020016
0.897	-1.30978408823922
0.898	-1.31128087350637
0.899	-1.31143388369143
0.9	-1.31275497362069
0.901	-1.31384435119407
0.902	-1.31351084935433
0.903	-1.31447807256686
0.904	-1.31497170781189
0.905	-1.31499632864065
0.906	-1.31534206751846
0.907	-1.31603664515877
0.908	-1.31698800172737
0.909	-1.31650553279335
0.91	-1.31747577724338
0.911	-1.31756508527026
0.912	-1.31805717519414
0.913	-1.31794060939474
0.914	-1.31768067844634
0.915	-1.31821870299784
0.916	-1.31826458870838
0.917	-1.31845154198658
0.918	-1.31898390389701
0.919	-1.31866341438302
0.92	-1.31862287960852
0.921	-1.31816332672727
0.922	-1.31895185077468
0.923	-1.31903997424439
0.924	-1.31871385501454
0.925	-1.31959223803028
0.926	-1.32007827430019
0.927	-1.31950826561081
0.928	-1.32019598105115
0.929	-1.26378353356902
0.93	-1.27789625465491
0.931	-1.2896107514328
0.932	-1.29672927408922
0.933	-1.30235949738199
0.934	-1.30657067272731
0.935	-1.30922980702204
0.936	-1.31051372709246
0.937	-1.31207558340742
0.938	-1.31298894801708
0.939	-1.31372062255722
0.94	-1.31419965439937
0.941	-1.31445195109591
0.942	-1.31576955536288
0.943	-1.31581047176476
0.944	-1.31557135339507
0.945	-1.31614562022357
0.946	-1.31657435080523
0.947	-1.31631009090663
0.948	-1.31679099901644
0.949	-1.3170646386673
0.95	-1.31732355218285
0.951	-1.31757559496627
0.952	-1.31782830031426
0.953	-1.31820067877864
0.954	-1.3183800735238
0.955	-1.31920692967642
0.956	-1.31872678019743
0.957	-1.31913607857789
0.958	-1.31934873406649
0.959	-1.31859181726261
0.96	-1.31915454880013
0.961	-1.31993571516856
0.962	-1.31979146103156
0.963	-1.31978237486656
0.964	1.79633000297053
0.965	1.79633000297053
0.966	1.79633000297053
0.967	1.79633000297053
0.968	1.79633000297053
0.969	1.79633000297053
0.97	1.79633000297053
0.971	1.79633000297053
0.972	1.79633000297053
0.973	1.79633000297053
0.974	1.79633000297053
0.975	1.79633000297053
0.976	1.79633000297053
0.977	1.79633000297053
0.978	1.79633000297053
0.979	1.79633000297053
0.98	1.79633000297053
0.981	1.79633000297053
0.982	1.79633000297053
0.983	1.79633000297053
0.984	1.79633000297053
0.985	1.79633000297053
0.986	1.79633000297053
0.987	1.79633000297053
0.988	1.79633000297053
0.989	1.79633000297053
0.99	1.79633000297053
0.991	1.79633000297053
0.992	1.79633000297053
0.993	1.79633000297053
0.994	1.79633000297053
0.995	1.79633000297053
0.996	1.79633000297053
0.997	1.79633000297053
0.998	1.79633000297053
0.999	1.79633000297053
1	1.79633000297053
