# Supplementary material for: Dynamic Characterisation of Fibre-Optic Temperature Sensors for Physiological Monitoring
Source: Sensors (Basel). 2020 Dec 31;21(1):221. doi: 10.3390/s21010221 (PMC7795630; doi:10.3390/s21010221)
Supplement: Supplementary file 1 [file sensors-21-00221-s001.zip › Supplementary Data/Dynamic characterisation experiment/Air/Pigmented domes/Red dome 6_air.csv]

0.001	0.613227601611505
0.002	0.742903874024495
0.003	0.730387448290056
0.004	0.710094275934861
0.005	0.694430075783739
0.006	0.684663402360919
0.007	0.675480653723793
0.008	0.666325748059057
0.009	0.659873455954803
0.01	0.655364753835034
0.011	0.648756600148018
0.012	0.647754201547554
0.013	0.64300889909939
0.014	0.639561847320804
0.015	0.639542153313705
0.016	0.636484989859416
0.017	0.631424588815437
0.018	0.633828261016322
0.019	0.630309768044823
0.02	0.628318751248262
0.021	0.627864090264132
0.022	0.627735515417419
0.023	0.626365410719768
0.024	0.627177105902896
0.025	0.623349320808016
0.026	0.624132859889343
0.027	0.623152940198432
0.028	0.622780343327824
0.029	0.622266583286963
0.03	0.622111702777643
0.031	0.623339589708476
0.032	0.620910694644213
0.033	0.620708595035261
0.034	0.620233472013571
0.035	0.61979268989748
0.036	0.620432400773868
0.037	0.621011916562283
0.038	0.618448666580788
0.039	0.619153213166256
0.04	0.618719687453382
0.041	0.737815105689532
0.042	0.732013545558441
0.043	0.710075604795435
0.044	0.694194349223382
0.045	0.683217552859062
0.046	0.675446104797075
0.047	0.666104504040448
0.048	0.661094458270534
0.049	0.653591203704221
0.05	0.647419127490656
0.051	0.646361641935271
0.052	0.641467182621799
0.053	0.639570584436134
0.054	0.636502616975836
0.055	0.634521016597807
0.056	0.630940598881675
0.057	0.630432183299937
0.058	0.630351353157045
0.059	0.627871719373914
0.06	0.625915603835862
0.061	0.626099194350161
0.062	0.623797725281997
0.063	0.624111529380587
0.064	0.623650135347158
0.065	0.623101590162336
0.066	0.623081638639213
0.067	0.623047593508967
0.068	0.620672316178779
0.069	0.621683502076919
0.07	0.620911669758399
0.071	0.620003907529569
0.072	0.620922937043917
0.073	0.619910202636157
0.074	0.618909699635749
0.075	0.618951936036954
0.076	0.619162633688378
0.077	0.617112320971495
0.078	0.618443171132784
0.079	0.617391223570404
0.08	0.728441946247762
0.081	0.733705444690325
0.082	0.713138704233519
0.083	0.693890332994759
0.084	0.684683328010398
0.085	0.674870959440362
0.086	0.665608238789137
0.087	0.658379740715202
0.088	0.650603978292975
0.089	0.64475577548493
0.09	0.640335062821685
0.091	0.638115780437863
0.092	0.636386688435889
0.093	0.635630174472962
0.094	0.634984536705169
0.095	0.630098591334311
0.096	0.630970833589013
0.097	0.629749884954885
0.098	0.625740583089747
0.099	0.626271370876533
0.1	0.626590696305383
0.101	0.623306329595752
0.102	0.625526412798588
0.103	0.624382527895656
0.104	0.622826320247404
0.105	0.622128212165837
0.106	0.621807620575807
0.107	0.621410378548512
0.108	0.62083198903229
0.109	0.620457751457433
0.11	0.618829249448282
0.111	0.619950594227865
0.112	0.619789168427193
0.113	0.619325225479192
0.114	0.619195966756755
0.115	0.618694021294249
0.116	0.617587688409391
0.117	0.617510283274198
0.118	0.617684262655349
0.119	0.681849227539129
0.12	0.737321046688992
0.121	0.716673120194756
0.122	0.697855535967915
0.123	0.685434525097665
0.124	0.678221710498139
0.125	0.667841439426461
0.126	0.662606530984129
0.127	0.654200975646903
0.128	0.647041317076645
0.129	0.643437220697149
0.13	0.640250619565206
0.131	0.638032744479708
0.132	0.637926130937299
0.133	0.633082283907036
0.134	0.632095644230643
0.135	0.630438265779012
0.136	0.6287709225029
0.137	0.626648819133474
0.138	0.627601583779725
0.139	0.625455006875153
0.14	0.623048045138331
0.141	0.623256863845759
0.142	0.623563277830235
0.143	0.622897081883081
0.144	0.623121510683618
0.145	0.621269637725188
0.146	0.621497807600785
0.147	0.621285529545191
0.148	0.619842650087839
0.149	0.619364520992086
0.15	0.62108426066888
0.151	0.619389641557354
0.152	0.619435778809627
0.153	0.619131870769294
0.154	0.61904920094744
0.155	0.619556005795163
0.156	0.617677873698471
0.157	0.617825972986353
0.158	0.628115242111055
0.159	0.736661628049573
0.16	0.717604463620129
0.161	0.69735425062516
0.162	0.684426221552634
0.163	0.678218379718216
0.164	0.667957697950595
0.165	0.661291651400365
0.166	0.655944475325452
0.167	0.649604623035909
0.168	0.64598474658871
0.169	0.640844389673157
0.17	0.638535140632493
0.171	0.636602410390678
0.172	0.632294321795117
0.173	0.62983052975662
0.174	0.631145302864996
0.175	0.627504584044399
0.176	0.626627941429474
0.177	0.625935574482018
0.178	0.625145345356686
0.179	0.624697034069738
0.18	0.624026688095058
0.181	0.622962105180783
0.182	0.621569197422711
0.183	0.622676328108437
0.184	0.621156018891166
0.185	0.621034493218792
0.186	0.621645167680959
0.187	0.619500181143275
0.188	0.619100022836897
0.189	0.618995914773437
0.19	0.619060671764058
0.191	0.619703364415806
0.192	0.618857874356816
0.193	0.617978821716354
0.194	0.617297444825948
0.195	0.616649903440801
0.196	0.617243088604824
0.197	0.617347957358659
0.198	0.739384598108771
0.199	0.718631859508555
0.2	0.698975486230272
0.201	0.687936049172529
0.202	0.67817651121513
0.203	0.668565172414629
0.204	0.661979238708301
0.205	0.65590130186325
0.206	0.648072009552398
0.207	0.645803567673386
0.208	0.640097944691306
0.209	0.637735920216175
0.21	0.63686956688706
0.211	0.632524384948506
0.212	0.630218064911793
0.213	0.630436591703678
0.214	0.629274781265744
0.215	0.626246412851848
0.216	0.626320824403687
0.217	0.625133715435506
0.218	0.623094299727236
0.219	0.622922431450807
0.22	0.623660666235223
0.221	0.622073011721552
0.222	0.622081528138249
0.223	0.622499604906003
0.224	0.621564730605657
0.225	0.621807564726614
0.226	0.621494926869007
0.227	0.619942130742436
0.228	0.619865640815736
0.229	0.620278189941464
0.23	0.617739875777781
0.231	0.618363733693644
0.232	0.618145007355413
0.233	0.618076966266652
0.234	0.618823451997876
0.235	0.616806789193377
0.236	0.615120385068337
0.237	0.741529808029715
0.238	0.724647990958932
0.239	0.705326622012597
0.24	0.689957306648194
0.241	0.681226571803119
0.242	0.671222566979211
0.243	0.664384287672198
0.244	0.656110763868019
0.245	0.650206664334481
0.246	0.645992892577497
0.247	0.641575239697515
0.248	0.636847793569238
0.249	0.636378016629537
0.25	0.63407140446503
0.251	0.631847793697191
0.252	0.630766526758634
0.253	0.629895693302093
0.254	0.627259887480379
0.255	0.62615904305067
0.256	0.626824792563064
0.257	0.624262401307669
0.258	0.625835244356038
0.259	0.624386457098338
0.26	0.621367461998002
0.261	0.622406845384164
0.262	0.621105544180491
0.263	0.621763766588919
0.264	0.621488815276368
0.265	0.620472801769423
0.266	0.619348121947626
0.267	0.620138368641314
0.268	0.61871535114082
0.269	0.617943954928473
0.27	0.618861573954776
0.271	0.61798718269849
0.272	0.616864194515245
0.273	0.616762741241462
0.274	0.616764364453216
0.275	0.616676363623948
0.276	0.740288711269208
0.277	0.728425091070282
0.278	0.706943790959267
0.279	0.691881848574409
0.28	0.681217964904814
0.281	0.672421526632591
0.282	0.665976331217833
0.283	0.657920110600914
0.284	0.649890621117834
0.285	0.647123337277543
0.286	0.643922369527839
0.287	0.640338101609597
0.288	0.638453508517072
0.289	0.635062942090916
0.29	0.632408312623451
0.291	0.631169815160472
0.292	0.631057015226078
0.293	0.627311515628658
0.294	0.630655908005321
0.295	0.627479245325132
0.296	0.623871368467481
0.297	0.625235949516239
0.298	0.623723578075047
0.299	0.622824941580133
0.3	0.622772933327548
0.301	0.621634758135813
0.302	0.620574004983521
0.303	0.620467501137728
0.304	0.619944088468955
0.305	0.619420533649894
0.306	0.620987750738657
0.307	0.619846274402332
0.308	0.617057252005183
0.309	0.618600736656838
0.31	0.617851211741395
0.311	0.617768490119726
0.312	0.61734962412762
0.313	0.617436238921759
0.314	0.616374360692377
0.315	0.739198432765662
0.316	0.730838250417515
0.317	0.710843568152118
0.318	0.69560781019117
0.319	0.683062244396746
0.32	0.672388922928963
0.321	0.667293181270894
0.322	0.660883405424604
0.323	0.653762935694699
0.324	0.651355909280795
0.325	0.645339184824926
0.326	0.639034257810941
0.327	0.638981724944519
0.328	0.636123878363912
0.329	0.633712819490804
0.33	0.632267618721536
0.331	0.629948394357344
0.332	0.628652551558499
0.333	0.626571087936
0.334	0.626943956346938
0.335	0.62489199887151
0.336	0.624721088357817
0.337	0.624054818922784
0.338	0.621786205915338
0.339	0.622256781163543
0.34	0.623547921464863
0.341	0.620904666229818
0.342	0.622094770057772
0.343	0.620938554886328
0.344	0.619534940919117
0.345	0.619595090048129
0.346	0.620264014198938
0.347	0.619139199369037
0.348	0.619152014420969
0.349	0.617964960652745
0.35	0.618290502736201
0.351	0.618527864001317
0.352	0.617898824506617
0.353	0.617300642726716
0.354	0.729794614498347
0.355	0.733823359124395
0.356	0.710481798349155
0.357	0.694622620494997
0.358	0.68296129648212
0.359	0.673921382763171
0.36	0.665777314252343
0.361	0.659819254426358
0.362	0.652504816453266
0.363	0.647887511930738
0.364	0.644072214236107
0.365	0.639350980040828
0.366	0.639265537315223
0.367	0.635850271361258
0.368	0.633155082262447
0.369	0.630452501787025
0.37	0.629222297109933
0.371	0.629372537212071
0.372	0.628885389776727
0.373	0.626006631093345
0.374	0.623819474232308
0.375	0.622546535342819
0.376	0.624387784692577
0.377	0.622369929811691
0.378	0.622727417217775
0.379	0.621831610213402
0.38	0.619124199268522
0.381	0.620379584432023
0.382	0.619700621840057
0.383	0.619898958358762
0.384	0.619722277989348
0.385	0.618755868967073
0.386	0.61744713660278
0.387	0.618391003086726
0.388	0.617663141575987
0.389	0.617572824262606
0.39	0.617891045983714
0.391	0.617008194295146
0.392	0.615281375474818
0.393	0.678977470102266
0.394	0.736232576118059
0.395	0.715019944825427
0.396	0.698271061090408
0.397	0.683933927446056
0.398	0.67423712623098
0.399	0.666213910806879
0.4	0.661595125934574
0.401	0.653890824353137
0.402	0.648030928332752
0.403	0.643584789543506
0.404	0.640809384080182
0.405	0.639003417826721
0.406	0.637003690725009
0.407	0.634033339110655
0.408	0.633783609204958
0.409	0.630858108307425
0.41	0.627538648401363
0.411	0.628728514139524
0.412	0.626279895214426
0.413	0.625278466932926
0.414	0.624917220835776
0.415	0.624923433045196
0.416	0.622314233462668
0.417	0.62309311018532
0.418	0.623015549742165
0.419	0.621765423540588
0.42	0.621178842350884
0.421	0.620991178606253
0.422	0.618734983652836
0.423	0.618311503694384
0.424	0.620385874081147
0.425	0.618744167237288
0.426	0.618257773519651
0.427	0.618626422188936
0.428	0.617548773777961
0.429	0.616934881157884
0.43	0.616321438440847
0.431	0.615730471763432
0.432	0.628955728142742
0.433	0.738986532669645
0.434	0.720279167400929
0.435	0.698781560639533
0.436	0.688433908706367
0.437	0.679222797765515
0.438	0.670142100950921
0.439	0.663885889614185
0.44	0.654859569323827
0.441	0.649093765669864
0.442	0.645621969538707
0.443	0.641460028389598
0.444	0.64035212728635
0.445	0.63510292802324
0.446	0.632446947413989
0.447	0.631393542346831
0.448	0.631259255101643
0.449	0.628985036804367
0.45	0.629362026045644
0.451	0.625655010237872
0.452	0.625010042703493
0.453	0.625555298617597
0.454	0.625020902797312
0.455	0.623635898628514
0.456	0.624019538262298
0.457	0.622222235238431
0.458	0.621155225009891
0.459	0.620591458831835
0.46	0.621348621054408
0.461	0.620339631132557
0.462	0.61987088131083
0.463	0.619767067327418
0.464	0.619617141800608
0.465	0.617430415360277
0.466	0.618565554420578
0.467	0.617886553387047
0.468	0.618129515485362
0.469	0.618263601897453
0.47	0.616026474017986
0.471	0.616509569107459
0.472	0.741302692878811
0.473	0.72322415276559
0.474	0.703304146028706
0.475	0.688666084595366
0.476	0.67871351534967
0.477	0.669704207477114
0.478	0.663448694622081
0.479	0.656119216812528
0.48	0.650348551635687
0.481	0.646913702614871
0.482	0.641763536682885
0.483	0.638770781100282
0.484	0.638046760211807
0.485	0.634847753607615
0.486	0.635816045198874
0.487	0.630904209990778
0.488	0.627257471361248
0.489	0.627204829033872
0.49	0.625611672673589
0.491	0.624643672935372
0.492	0.625308204934456
0.493	0.622135519313692
0.494	0.622123196353205
0.495	0.622443875090211
0.496	0.621764288198091
0.497	0.620445065209107
0.498	0.621856218074037
0.499	0.620403490041227
0.5	0.618494532601551
0.501	0.618517482087494
0.502	0.61918484103901
0.503	0.618999527250193
0.504	0.617653911192412
0.505	0.618035184785295
0.506	0.617002075390036
0.507	0.616608525418077
0.508	0.617051649277616
0.509	0.616780171121239
0.51	0.616948184735087
0.511	0.743006560225297
0.512	0.723452375610891
0.513	0.706282215311332
0.514	0.691576499879418
0.515	0.680203822505139
0.516	0.673706433683894
0.517	0.663920062994198
0.518	0.655642147792344
0.519	0.650478250967262
0.52	0.646810279393989
0.521	0.643418472796973
0.522	0.641887633230362
0.523	0.638362950385364
0.524	0.634518604485158
0.525	0.63399379778922
0.526	0.633929109442193
0.527	0.630381181387975
0.528	0.630688882932868
0.529	0.627612815242515
0.53	0.625734369383741
0.531	0.626447653830934
0.532	0.624565716784585
0.533	0.622703118901204
0.534	0.623343671683946
0.535	0.621986473912295
0.536	0.621065620681567
0.537	0.620075155620159
0.538	0.620063400132341
0.539	0.619462120691406
0.54	0.619899768588432
0.541	0.619067507916963
0.542	0.618807318698944
0.543	0.619699009200688
0.544	0.61924716495084
0.545	0.616972172140422
0.546	0.617112316108709
0.547	0.616516869234833
0.548	0.617226646923293
0.549	0.615990192133793
0.55	0.743013736576165
0.551	0.729671464765747
0.552	0.710109482292517
0.553	0.693630347558682
0.554	0.681665356979749
0.555	0.672924260710373
0.556	0.6650119972172
0.557	0.659311978275659
0.558	0.65280832659181
0.559	0.647975111558937
0.56	0.641456718709017
0.561	0.63822312291031
0.562	0.63640540756201
0.563	0.632200368832827
0.564	0.633418686968289
0.565	0.630235230932344
0.566	0.628060207255702
0.567	0.627977499195954
0.568	0.626930059273403
0.569	0.626641774644105
0.57	0.627171651136316
0.571	0.624355724251432
0.572	0.622675765910386
0.573	0.622746805758579
0.574	0.623259521688913
0.575	0.621286752846212
0.576	0.621826935475263
0.577	0.620780166403355
0.578	0.618680855394457
0.579	0.618923548901369
0.58	0.62008936327633
0.581	0.619368676344002
0.582	0.618633474832515
0.583	0.619082219879561
0.584	0.618014100270064
0.585	0.617345243708165
0.586	0.616875296999703
0.587	0.616861750627513
0.588	0.616984317141322
0.589	0.734885735563616
0.59	0.729348080234914
0.591	0.708488386602722
0.592	0.694245023327829
0.593	0.682782277338705
0.594	0.673847150675382
0.595	0.665733207289078
0.596	0.657940085909788
0.597	0.652048760060742
0.598	0.648441749065271
0.599	0.645611679552613
0.6	0.641017159907478
0.601	0.638318091710515
0.602	0.636295278810523
0.603	0.632543383383584
0.604	0.630326144197279
0.605	0.629648482192745
0.606	0.628296809536387
0.607	0.627896830293773
0.608	0.625869088171393
0.609	0.625189854254248
0.61	0.624824020978288
0.611	0.624080202891739
0.612	0.623928462018687
0.613	0.622163317488275
0.614	0.618654637878911
0.615	0.621159492237435
0.616	0.620641098783909
0.617	0.620812465314425
0.618	0.620315316318673
0.619	0.620996073140382
0.62	0.619391578834683
0.621	0.618592289455443
0.622	0.618408054695027
0.623	0.617636352867261
0.624	0.618787126693022
0.625	0.617497777229371
0.626	0.616654444779434
0.627	0.617873376882736
0.628	0.729807594891169
0.629	0.733148277450418
0.63	0.71189480551301
0.631	0.696311331788901
0.632	0.683357349260975
0.633	0.674136503576511
0.634	0.668285041091508
0.635	0.660533879458145
0.636	0.656992865016073
0.637	0.648780776151639
0.638	0.644512860349228
0.639	0.642451070104514
0.64	0.638176693625215
0.641	0.637734425928798
0.642	0.63522037364621
0.643	0.634272729273729
0.644	0.629955654481603
0.645	0.628934884435068
0.646	0.627656879410281
0.647	0.626682829419534
0.648	0.625731519778683
0.649	0.625291838334978
0.65	0.623891834440253
0.651	0.623621515774281
0.652	0.623527866556962
0.653	0.622765055826136
0.654	0.622282932225597
0.655	0.621896552138483
0.656	0.620669488309098
0.657	0.620592722397333
0.658	0.621355090887418
0.659	0.620871146317794
0.66	0.619360451321704
0.661	0.618863672604944
0.662	0.617432366602484
0.663	0.618575428945216
0.664	0.618411359300598
0.665	0.61699538366501
0.666	0.618118439658997
0.667	0.679373046990588
0.668	0.733471849380132
0.669	0.714696423077278
0.67	0.69690018557102
0.671	0.686247499914246
0.672	0.677489023809988
0.673	0.667591377841288
0.674	0.660500114174796
0.675	0.654499867867663
0.676	0.648050803957672
0.677	0.643654418633077
0.678	0.64367750430842
0.679	0.638318488435153
0.68	0.634900081434054
0.681	0.63305418806331
0.682	0.630869813372188
0.683	0.63000020317122
0.684	0.629188266742474
0.685	0.628610989603843
0.686	0.626210639347512
0.687	0.626052152960918
0.688	0.624891125423061
0.689	0.623852303144046
0.69	0.623875472149563
0.691	0.621839713264951
0.692	0.6209728918271
0.693	0.622550108930708
0.694	0.621920619117061
0.695	0.620216193411061
0.696	0.620704485119682
0.697	0.620306258506579
0.698	0.618667294071011
0.699	0.618969407608443
0.7	0.618545054269397
0.701	0.617669946157293
0.702	0.617739907972395
0.703	0.617768689426077
0.704	0.616868934203596
0.705	0.616757549639496
0.706	0.626154049608779
0.707	0.738846473415333
0.708	0.719607532555843
0.709	0.699726825880686
0.71	0.685103979674841
0.711	0.677933602046974
0.712	0.669214002279617
0.713	0.662205411156161
0.714	0.65722054585512
0.715	0.650573013750422
0.716	0.645250732768196
0.717	0.64420600057239
0.718	0.640990311560533
0.719	0.63905859439335
0.72	0.636310577235578
0.721	0.634448464881242
0.722	0.630705462794661
0.723	0.629391590138717
0.724	0.628002390492311
0.725	0.627935759231717
0.726	0.625645340583381
0.727	0.623978420956694
0.728	0.622536086001153
0.729	0.621943245908024
0.73	0.623213551652545
0.731	0.621032769590414
0.732	0.620901045997625
0.733	0.621943991651922
0.734	0.620285497911107
0.735	0.619823840108631
0.736	0.620035790586829
0.737	0.619024725753984
0.738	0.620064040322153
0.739	0.61946883895473
0.74	0.618080972401976
0.741	0.617766574953463
0.742	0.617643063770912
0.743	0.617297860215145
0.744	0.617295983965507
0.745	0.617997291242442
0.746	0.743632371794664
0.747	0.724515315310729
0.748	0.703934328026626
0.749	0.689594705480956
0.75	0.679634620472142
0.751	0.6718889975273
0.752	0.664350143580659
0.753	0.65678718284276
0.754	0.652475935670453
0.755	0.645568837330641
0.756	0.644281298878727
0.757	0.6404055866934
0.758	0.637385867851251
0.759	0.635494892366214
0.76	0.635348309361932
0.761	0.632713052326563
0.762	0.632601839333053
0.763	0.631036352548964
0.764	0.626572065152691
0.765	0.627922493519901
0.766	0.626066446635647
0.767	0.624748419510599
0.768	0.625305531488276
0.769	0.623387637425205
0.77	0.622943032296076
0.771	0.622136126370247
0.772	0.622155422672242
0.773	0.621274394078476
0.774	0.621490906531267
0.775	0.619909848853833
0.776	0.618697858803919
0.777	0.619498265082422
0.778	0.61788303899721
0.779	0.617937516010476
0.78	0.61805573564198
0.781	0.61669954679634
0.782	0.617018176645015
0.783	0.617245045909115
0.784	0.616389779343497
0.785	0.741509267952118
0.786	0.723385113441668
0.787	0.704964076177635
0.788	0.689482824515045
0.789	0.679847867338532
0.79	0.672069547094162
0.791	0.662951322373561
0.792	0.657808628444831
0.793	0.652749228536154
0.794	0.64658890764686
0.795	0.644996936056909
0.796	0.641046846112443
0.797	0.637201987140774
0.798	0.635577056964423
0.799	0.633438974815346
0.8	0.628886550317025
0.801	0.630966695488831
0.802	0.631540304233334
0.803	0.628927548109015
0.804	0.629774776348433
0.805	0.626514104318723
0.806	0.622701958148869
0.807	0.624218035765549
0.808	0.622477380821225
0.809	0.621794762315036
0.81	0.622236558912784
0.811	0.622131813325119
0.812	0.620006778204288
0.813	0.621024516778916
0.814	0.619111608044925
0.815	0.619669206862635
0.816	0.620075536092499
0.817	0.619039448900127
0.818	0.617287944478286
0.819	0.617396067813614
0.82	0.618002206713761
0.821	0.616112089988277
0.822	0.616841602872969
0.823	0.617018675587408
0.824	0.740318115465506
0.825	0.728264386875189
0.826	0.707023023077568
0.827	0.69229605191048
0.828	0.681267720691218
0.829	0.672932490791031
0.83	0.6633891483872
0.831	0.658037944681295
0.832	0.653690713590456
0.833	0.648162119508784
0.834	0.644905728344253
0.835	0.640293535260717
0.836	0.635899251932226
0.837	0.635593589069041
0.838	0.633057950853344
0.839	0.631370048980453
0.84	0.630427929288963
0.841	0.627877336431011
0.842	0.625961061554961
0.843	0.62527044282872
0.844	0.624610037410503
0.845	0.623278427564057
0.846	0.623455671629656
0.847	0.622995323318532
0.848	0.620849281180889
0.849	0.623394098977651
0.85	0.621504724489949
0.851	0.620687163326312
0.852	0.620102673102591
0.853	0.618732789077821
0.854	0.619262698212479
0.855	0.618229811954397
0.856	0.618194196210456
0.857	0.617733538403677
0.858	0.616973819599925
0.859	0.617565216063965
0.86	0.615846810727718
0.861	0.61727366629514
0.862	0.617070659136932
0.863	0.734205773232357
0.864	0.729972661821943
0.865	0.709991510711505
0.866	0.691021765340177
0.867	0.682393792655684
0.868	0.67532798541314
0.869	0.666036040368055
0.87	0.660198564467645
0.871	0.653271360598684
0.872	0.646563481273823
0.873	0.64321162168101
0.874	0.640549474801481
0.875	0.637480472235062
0.876	0.637032916184402
0.877	0.633218457493951
0.878	0.629012119296372
0.879	0.629705816920738
0.88	0.628047651189787
0.881	0.626544731048522
0.882	0.627592323839787
0.883	0.623349680584617
0.884	0.622844834436874
0.885	0.623260763084022
0.886	0.622899716908814
0.887	0.622239824358878
0.888	0.621277379134183
0.889	0.621080255701513
0.89	0.619451848711323
0.891	0.620672147714311
0.892	0.619979725934931
0.893	0.6185279227895
0.894	0.619634282215471
0.895	0.61912621487429
0.896	0.617689722686317
0.897	0.61677296584297
0.898	0.617912072245594
0.899	0.616607570542348
0.9	0.617218165112611
0.901	0.616135409249193
0.902	0.725290505585609
0.903	0.732556397184419
0.904	0.713648306910685
0.905	0.695959423417409
0.906	0.685914711108111
0.907	0.674246651516361
0.908	0.666022107273376
0.909	0.660554669776949
0.91	0.653285391816325
0.911	0.648422293141447
0.912	0.644248267082428
0.913	0.639953303058516
0.914	0.635677133812316
0.915	0.635570846326787
0.916	0.633061065112521
0.917	0.631207794119847
0.918	0.631505912375587
0.919	0.629039720387161
0.92	0.626254009293688
0.921	0.625404425416551
0.922	0.62557626709065
0.923	0.624970365613928
0.924	0.624712398419682
0.925	0.62333308922083
0.926	0.623373022907377
0.927	0.622668864094863
0.928	0.621725620593969
0.929	0.6196086411882
0.93	0.620875854486725
0.931	0.620843442900713
0.932	0.618929052647009
0.933	0.619025219280303
0.934	0.620064270609802
0.935	0.618260923218975
0.936	0.618771557355204
0.937	0.619556943206851
0.938	0.616911369669992
0.939	0.616734326367026
0.94	0.615556595464712
0.941	0.67433246867961
0.942	0.736368850535626
0.943	0.715269048150327
0.944	0.696264253959576
0.945	0.684946807550212
0.946	0.675831328391819
0.947	0.667990252985221
0.948	0.662483188014661
0.949	0.654429905399968
0.95	0.648311962618779
0.951	0.643442379760919
0.952	0.641724242622744
0.953	0.639462396928197
0.954	0.638309054907389
0.955	0.636008825561341
0.956	0.632058861520028
0.957	0.630205995494631
0.958	0.629386251338602
0.959	0.627375132951673
0.96	0.627268036322036
0.961	0.624928443913788
0.962	0.623633299290262
0.963	0.622805870884459
0.964	0.62278460105757
0.965	0.621968829654127
0.966	0.622028840646012
0.967	0.620966569546763
0.968	0.620502782064987
0.969	0.61887069869387
0.97	0.619627748901322
0.971	0.618569633822439
0.972	0.618744865053466
0.973	0.61741068983941
0.974	0.616898946856683
0.975	0.618159006634327
0.976	0.61713900360538
0.977	0.61788434282842
0.978	0.617859439250298
0.979	0.615434745075824
0.98	0.62308292555934
0.981	0.738339018163253
0.982	0.718030457110857
0.983	0.69962824282843
0.984	0.685860364083078
0.985	0.678739242412101
0.986	0.667517102609605
0.987	0.660783430757875
0.988	0.655921259608187
0.989	0.650374776110804
0.99	0.646154449902414
0.991	0.641762816502088
0.992	0.636351112956877
0.993	0.636016336137955
0.994	0.634420417588311
0.995	0.630792902452949
0.996	0.629833790582904
0.997	0.628657448126851
0.998	0.62439671725906
0.999	0.626437310072175
1	0.625162070394229
