# Supplementary material for: Dynamic Characterisation of Fibre-Optic Temperature Sensors for Physiological Monitoring
Source: Sensors (Basel). 2020 Dec 31;21(1):221. doi: 10.3390/s21010221 (PMC7795630; doi:10.3390/s21010221)
Supplement: Supplementary file 1 [file sensors-21-00221-s001.zip › Supplementary Data/Dynamic characterisation experiment/Sensor properties/Notes.txt]

Sensor_properties
(Characteristics of sensors tested)
Column 1: Sensor name
Column 2: Dome length (microns)
Column 3: Pigment concentration (% w/w)
Column 4: Absorption coefficient at 532 nm (mm^-1)

Summary_of_time_constants
(Summary of experimentally obtained time constants)
Column 1: Sensor name
Column 2: Dome length (microns)
Column 3: Time constant in air (ms)
Column 4: Uncertainty in time constant in air (ms)
Column 5: Time constant in still water (ms)
Column 6: Uncertainty in time constant in still water (ms)
Column 7: Time constant in stirred water (ms) (A time constant of 0 indicates that the sensor was not tested in stirred water)
Column 8: Uncertainty in time constant in stirred water (ms)
