# Supplementary material for: Dynamic Characterisation of Fibre-Optic Temperature Sensors for Physiological Monitoring
Source: Sensors (Basel). 2020 Dec 31;21(1):221. doi: 10.3390/s21010221 (PMC7795630; doi:10.3390/s21010221)
Supplement: Supplementary file 1 [file sensors-21-00221-s001.zip › Supplementary Data/Dynamic characterisation experiment/Sensor properties/Sensor_properties.csv]

Red dome no. 1	43.8559322	0.2	2.608786886
Red dome no. 2	41.45480226	0.1	1.343460053
Red dome no. 3	34.11016949	0.9	11.46607472
Red dome no. 4	31.63841808	0.4	5.139440552
Red dome no. 6	48.72881356	0.1	1.343460053
DCF_Sylg_no3	29.23728814	0.3	3.874113719
DCF_Sylg_no4	21.96327684	0.3	3.874113719
DCF_Sylg_no5	31.70903955	0.5	6.404767385
DCF_Sylg_no6	34.11016949	0.5	6.404767385
DCF_Sylg_no1	31.70903955	0	0.07813322
