# Supplementary material for: Dynamic Characterisation of Fibre-Optic Temperature Sensors for Physiological Monitoring
Source: Sensors (Basel). 2020 Dec 31;21(1):221. doi: 10.3390/s21010221 (PMC7795630; doi:10.3390/s21010221)
Supplement: Supplementary file 1 [file sensors-21-00221-s001.zip › Supplementary Data/Dynamic characterisation experiment/Sensor properties/Summary_of_time_constants.csv]

Red dome no. 1	43.8559322	0.004306891	0.000225584	0.002367303	0.000244002	0	0
Red dome no. 2	41.45480226	0.006241156	0.000308937	0.001877211	0.00010423	0	0
Red dome no. 3	34.11016949	0.004606001	0.000242587	0.001950866	0.000472943	0	0
Red dome no. 4	31.63841808	0.003498922	0.000234233	0.001711909	0.000109102	0	0
Red dome no. 6	48.72881356	0.006087263	0.000198943	0.001658362	0.0001381	0	0
DCF_Sylg_no3	29.23728814	0.003245959	0.000214213	0.001356896	9.48E-05	0.001492095	5.66E-05
DCF_Sylg_no4	21.96327684	0.002551338	0.000275433	0.001242328	7.96E-05	0.001200346	5.71E-05
DCF_Sylg_no5	31.70903955	0.004199625	0.000299188	0.001550468	6.64E-05	0.001581324	6.34E-05
DCF_Sylg_no6	34.11016949	0.004788354	0.000264098	0.001693382	8.59E-05	0.001831302	9.19E-05
