# Supplementary material for: Dynamic Characterisation of Fibre-Optic Temperature Sensors for Physiological Monitoring
Source: Sensors (Basel). 2020 Dec 31;21(1):221. doi: 10.3390/s21010221 (PMC7795630; doi:10.3390/s21010221)
Supplement: Supplementary file 1 [file sensors-21-00221-s001.zip › Supplementary Data/Dynamic characterisation experiment/Still water/DCF_Sylg_no3_stillwater.csv]

0.001	2.67399074244204
0.002	2.66990809656729
0.003	2.67296498229874
0.004	2.67378020943443
0.005	2.67055623116301
0.006	2.67395305920727
0.007	2.67519896785482
0.008	2.67229613113701
0.009	2.67376134304422
0.01	2.67197307221447
0.011	2.67330975853141
0.012	2.67376680965221
0.013	2.67230032729965
0.014	2.67109730433769
0.015	2.67345118656544
0.016	2.67110347664928
0.017	2.67106926130127
0.018	2.67104463204568
0.019	2.67123661330367
0.02	2.67335517638583
0.021	2.67365520301521
0.022	2.6671347752257
0.023	2.6630765028489
0.024	2.66137256948762
0.025	2.65968245712067
0.026	2.66196092655767
0.027	2.66126175386515
0.028	2.65981618106613
0.029	2.66108680066057
0.03	2.66171648765339
0.031	2.66363184349265
0.032	2.66095457882139
0.033	2.66260609272847
0.034	2.66334707355359
0.035	2.6619490528983
0.036	2.6613943681236
0.037	2.70141003432559
0.038	2.68141932393354
0.039	2.67137840346304
0.04	2.66810836064812
0.041	2.66447836657087
0.042	2.66194807812936
0.043	2.66095511741827
0.044	2.66070144139913
0.045	2.66252293216266
0.046	2.66095706872566
0.047	2.6599214528452
0.048	2.66174276180815
0.049	2.65843455682154
0.05	2.65702564932627
0.051	2.65956734195546
0.052	2.65967073540437
0.053	2.65464999800267
0.054	2.65701041729538
0.055	2.6536314649482
0.056	2.65435420580021
0.057	2.65579257321083
0.058	2.65327631939412
0.059	2.65150156422701
0.06	2.65294754354686
0.061	2.65383603569758
0.062	2.65361150682339
0.063	2.65269495727064
0.064	2.65281020208605
0.065	2.65337719147074
0.066	2.65300149024452
0.067	2.65390236953663
0.068	2.65273505025891
0.069	2.65345724155158
0.07	2.65413106272773
0.071	2.65546193047152
0.072	2.65309433975432
0.073	2.65409557761987
0.074	2.65342253070061
0.075	2.65387948280244
0.076	2.69731548135133
0.077	2.66535313704025
0.078	2.65939245032933
0.079	2.65730291764547
0.08	2.65419928903824
0.081	2.65329412153398
0.082	2.65217679935395
0.083	2.65291215284321
0.084	2.65325429270568
0.085	2.65198150687764
0.086	2.65245595524084
0.087	2.65098998236927
0.088	2.65194711354613
0.089	2.65242165006409
0.09	2.65479532163786
0.091	2.65199498622512
0.092	2.65194507729992
0.093	2.65164134516772
0.094	2.6521861887311
0.095	2.65087428143959
0.096	2.65040272253475
0.097	2.64397980116995
0.098	2.64221503135066
0.099	2.64520026672574
0.1	2.64566494332853
0.101	2.63994901982052
0.102	2.64245188398937
0.103	2.63892849409927
0.104	2.63915253060104
0.105	2.64175859429464
0.106	2.6375773046123
0.107	2.63995313130728
0.108	2.64403255065912
0.109	2.63983710066781
0.11	2.63807385540375
0.111	2.64256528442057
0.112	2.64068005294192
0.113	2.63935427422425
0.114	2.6425632709691
0.115	2.67433156602971
0.116	2.66111713672303
0.117	2.65141367711445
0.118	2.64856516253826
0.119	2.64376192617815
0.12	2.64404376770995
0.121	2.6411490188608
0.122	2.63974006665886
0.123	2.64360059001619
0.124	2.64284856819924
0.125	2.64025171217131
0.126	2.64487935474332
0.127	2.64129495687743
0.128	2.63910532438398
0.129	2.64038235980887
0.13	2.64231202534988
0.131	2.63972657997977
0.132	2.63757906675607
0.133	2.63837728387837
0.134	2.63960904582726
0.135	2.63588583784051
0.136	2.63641774439162
0.137	2.63898459650159
0.138	2.6358811800388
0.139	2.63713456405931
0.14	2.63718600920248
0.141	2.63581808142475
0.142	2.63719912266893
0.143	2.63464834307074
0.144	2.63683802655046
0.145	2.63643661950242
0.146	2.63016310077411
0.147	2.6369243103972
0.148	2.63606634217543
0.149	2.63472068433509
0.15	2.63452047283945
0.151	2.63422929146148
0.152	2.63356251220621
0.153	2.63406008934108
0.154	2.65534055108145
0.155	2.65616394412246
0.156	2.64450322304922
0.157	2.63858820616543
0.158	2.63559215642558
0.159	2.63549587178349
0.16	2.63456278997137
0.161	2.63308725144551
0.162	2.63437673598652
0.163	2.63334889977837
0.164	2.63362100128543
0.165	2.63428325069588
0.166	2.63192224579655
0.167	2.6350039183311
0.168	2.63179703401529
0.169	2.62942008742188
0.17	2.62958333474236
0.171	2.63166849974552
0.172	2.63023364094207
0.173	2.62880060190902
0.174	2.62876571230197
0.175	2.62961133544015
0.176	2.62671291826921
0.177	2.62618582254302
0.178	2.62733304489478
0.179	2.62787596064018
0.18	2.62977950834089
0.181	2.6303692552018
0.182	2.63178400684288
0.183	2.63229097407466
0.184	2.62974702157069
0.185	2.62980764578153
0.186	2.63203795123924
0.187	2.63186853152216
0.188	2.63205614224611
0.189	2.63077716194665
0.19	2.63257208207706
0.191	2.63285126536365
0.192	2.62925316068069
0.193	2.63723732346338
0.194	2.6588585212039
0.195	2.64762426767448
0.196	2.63705571338836
0.197	2.63535809408193
0.198	2.63570876976855
0.199	2.6347911033566
0.2	2.63182386351506
0.201	2.6337550245597
0.202	2.63155798429341
0.203	2.63300646962201
0.204	2.63302022795505
0.205	2.63312701514365
0.206	2.63336035805842
0.207	2.63319118075968
0.208	2.6329359476609
0.209	2.63312727013286
0.21	2.63599128963939
0.211	2.63253775619258
0.212	2.63398909632353
0.213	2.6332315768329
0.214	2.63549534316579
0.215	2.63700394367777
0.216	2.63892694539587
0.217	2.63840470857884
0.218	2.63634551176508
0.219	2.64069336531112
0.22	2.64168458652812
0.221	2.63931800212577
0.222	2.64174352973383
0.223	2.64106588386965
0.224	2.63798497701652
0.225	2.64324595589251
0.226	2.63992009556774
0.227	2.63934584037033
0.228	2.64295891432306
0.229	2.6434759947144
0.23	2.64307994116142
0.231	2.64383563035855
0.232	2.64481752053077
0.233	2.66929283592988
0.234	2.65458652303518
0.235	2.64794524496288
0.236	2.6475257556252
0.237	2.64594208633213
0.238	2.64557787772997
0.239	2.64488090796414
0.24	2.64266690879129
0.241	2.64350104249697
0.242	2.64491044084395
0.243	2.64492681537052
0.244	2.64506709445397
0.245	2.64348509667604
0.246	2.64513036731315
0.247	2.64385768750834
0.248	2.64441638033994
0.249	2.64344400136319
0.25	2.64187480289504
0.251	2.64339840687176
0.252	2.64424533780781
0.253	2.64302741386752
0.254	2.64068165110834
0.255	2.64388425913013
0.256	2.64158522489116
0.257	2.64158148529312
0.258	2.64162772490022
0.259	2.64085666789641
0.26	2.64109044877299
0.261	2.64458052816507
0.262	2.64410412425764
0.263	2.64265741246616
0.264	2.64159681973783
0.265	2.64347050207283
0.266	2.64282479118836
0.267	2.64403163868259
0.268	2.64213770656662
0.269	2.64326533942463
0.27	2.64204106570724
0.271	2.64190077588817
0.272	2.67546485640979
0.273	2.65571565295553
0.274	2.6504814467037
0.275	2.64629346544144
0.276	2.6466182589847
0.277	2.64707512368392
0.278	2.64395577487751
0.279	2.64601182693512
0.28	2.64448354167809
0.281	2.64364756910527
0.282	2.64193982698914
0.283	2.64413447359503
0.284	2.6434148767906
0.285	2.64478972957244
0.286	2.64424118295795
0.287	2.64101528194883
0.288	2.64554059158475
0.289	2.64591905295964
0.29	2.64351212396143
0.291	2.64536104761605
0.292	2.64519706045287
0.293	2.64440771000791
0.294	2.64302668315778
0.295	2.64262888467929
0.296	2.64449311103914
0.297	2.64286166121029
0.298	2.64342504020382
0.299	2.64220753133966
0.3	2.64374296786672
0.301	2.64371428622636
0.302	2.64413364735372
0.303	2.64415108057234
0.304	2.64636817347179
0.305	2.64351520788665
0.306	2.64525895379165
0.307	2.64325338835951
0.308	2.64486022723015
0.309	2.64350794426572
0.31	2.64527125203186
0.311	2.6808581316205
0.312	2.66251944215428
0.313	2.65244006950595
0.314	2.65057697550973
0.315	2.6506611160996
0.316	2.65186399335925
0.317	2.64959462208819
0.318	2.65147299548937
0.319	2.65111232811248
0.32	2.65183114884636
0.321	2.65105350941357
0.322	2.65153013902659
0.323	2.65209001488904
0.324	2.65137971306227
0.325	2.6504698747921
0.326	2.6521067660351
0.327	2.65225165995282
0.328	2.65532984357329
0.329	2.65533260263574
0.33	2.65476656624124
0.331	2.65465163687252
0.332	2.65382074054149
0.333	2.65433532628719
0.334	2.65451312402388
0.335	2.65296668499531
0.336	2.65357757626329
0.337	2.65462145185971
0.338	2.6546363808598
0.339	2.65421415760152
0.34	2.65414584360753
0.341	2.65358072998566
0.342	2.65416149885209
0.343	2.65215392281333
0.344	2.65304136234939
0.345	2.65236808668218
0.346	2.65198038866418
0.347	2.65370281790571
0.348	2.65259487796494
0.349	2.65296651500687
0.35	2.6918580417349
0.351	2.66435717408025
0.352	2.65786906304227
0.353	2.6546430022432
0.354	2.6553872060489
0.355	2.65561653598841
0.356	2.65310572704524
0.357	2.65257708279966
0.358	2.65453026727422
0.359	2.65043262288327
0.36	2.65129145301287
0.361	2.65194842958244
0.362	2.6529068916789
0.363	2.65206151166707
0.364	2.6530570162043
0.365	2.65170908484494
0.366	2.65302068288945
0.367	2.65101811060094
0.368	2.65059349976951
0.369	2.65312303836283
0.37	2.64990488944803
0.371	2.65289193099548
0.372	2.65252889740478
0.373	2.65143863266049
0.374	2.6501197626567
0.375	2.65127636816784
0.376	2.64994782380523
0.377	2.65096344190117
0.378	2.6504025440018
0.379	2.65118025975403
0.38	2.65126642023305
0.381	2.65215493429503
0.382	2.65118352439544
0.383	2.65078463020479
0.384	2.65167885660188
0.385	2.65216943275949
0.386	2.65283065007764
0.387	2.65115518969009
0.388	2.65118905955402
0.389	2.67684355201068
0.39	2.66744172859344
0.391	2.65926917187516
0.392	2.65555288405013
0.393	2.65426015517109
0.394	2.65242166046441
0.395	2.65141215344018
0.396	2.65244277902054
0.397	2.65312247355061
0.398	2.65247173169159
0.399	2.65346824348075
0.4	2.64948501448165
0.401	2.65191105043326
0.402	2.65142524508438
0.403	2.65284370950499
0.404	2.65204770075351
0.405	2.65183354542112
0.406	2.65261304424862
0.407	2.65210474455728
0.408	2.65350219370471
0.409	2.65244140755693
0.41	2.65206350681666
0.411	2.65172706389773
0.412	2.65212383473389
0.413	2.65417848065587
0.414	2.65380649433541
0.415	2.65210268978414
0.416	2.65255095102315
0.417	2.65229950308198
0.418	2.65303172171977
0.419	2.65241646667749
0.42	2.6540426800396
0.421	2.65482782368658
0.422	2.6518832666671
0.423	2.65062819808954
0.424	2.65344668401022
0.425	2.65299353744508
0.426	2.65149686614281
0.427	2.65181858709272
0.428	2.66883516937005
0.429	2.67186150437556
0.43	2.66202225943899
0.431	2.65929355234513
0.432	2.65757207102425
0.433	2.65576968292377
0.434	2.65703661097826
0.435	2.65405858801458
0.436	2.6542918885689
0.437	2.6553947676838
0.438	2.6553990851347
0.439	2.65562022957597
0.44	2.65652222183974
0.441	2.65512085362036
0.442	2.65230017177791
0.443	2.65612891998064
0.444	2.65419159679387
0.445	2.65606935416834
0.446	2.65319259560737
0.447	2.65362898203605
0.448	2.65662939491354
0.449	2.65517736652102
0.45	2.65439540406727
0.451	2.65333268753092
0.452	2.65342015267368
0.453	2.65423476191203
0.454	2.65474161247909
0.455	2.65353121644161
0.456	2.65334877698715
0.457	2.65616485233822
0.458	2.65411269239433
0.459	2.65558331674224
0.46	2.65495033118921
0.461	2.65446431701233
0.462	2.65352537259345
0.463	2.65496393185073
0.464	2.65534153590955
0.465	2.65385346581821
0.466	2.65718586218747
0.467	2.65936784715787
0.468	2.67779787055747
0.469	2.66415370418363
0.47	2.66022150616943
0.471	2.65767572591985
0.472	2.65906297316163
0.473	2.65589460347277
0.474	2.65446171966924
0.475	2.65676270224893
0.476	2.65697883308458
0.477	2.65658520858725
0.478	2.65390121766389
0.479	2.65253647152523
0.48	2.6549688092704
0.481	2.65350328171846
0.482	2.65419102837074
0.483	2.65397477353309
0.484	2.65557315634227
0.485	2.65412486675756
0.486	2.65255987250058
0.487	2.65384172247525
0.488	2.65513644875919
0.489	2.65513319515834
0.49	2.65453268236626
0.491	2.65493858890672
0.492	2.65464122911531
0.493	2.65515751032704
0.494	2.65592282956935
0.495	2.65391077860178
0.496	2.65516855372238
0.497	2.65305537524332
0.498	2.65544396222677
0.499	2.65443944337251
0.5	2.65401017510805
0.501	2.65487303540357
0.502	2.65580616859925
0.503	2.65465283037538
0.504	2.65517173812179
0.505	2.65476513692465
0.506	2.65535017976522
0.507	2.68071462806317
0.508	2.66716605678949
0.509	2.66041796845463
0.51	2.65755687798452
0.511	2.6596848597303
0.512	2.65607749839775
0.513	2.65681698855127
0.514	2.65664896361215
0.515	2.65640783272372
0.516	2.65721117134092
0.517	2.65603437760388
0.518	2.65720628759058
0.519	2.65566085358123
0.52	2.65706260745124
0.521	2.6566394013514
0.522	2.65506859564972
0.523	2.65769526672546
0.524	2.65693842707435
0.525	2.65676487309317
0.526	2.65835535736282
0.527	2.65955743327087
0.528	2.65826533327759
0.529	2.65710995073962
0.53	2.65602765006621
0.531	2.65792280564346
0.532	2.65754412069204
0.533	2.65868417002658
0.534	2.65650273306217
0.535	2.65759202055613
0.536	2.65709292249486
0.537	2.65677665618387
0.538	2.65863300097253
0.539	2.65749247031203
0.54	2.65743607824287
0.541	2.65642066771878
0.542	2.65760422465869
0.543	2.65706210600732
0.544	2.65817123093554
0.545	2.65894499691485
0.546	2.69244434624424
0.547	2.67038341704195
0.548	2.66370503700035
0.549	2.66094682080032
0.55	2.65758386670009
0.551	2.65706365972905
0.552	2.65768307971274
0.553	2.65855781139638
0.554	2.65758382101678
0.555	2.65786870192733
0.556	2.65836326028386
0.557	2.65845914127006
0.558	2.6582554892083
0.559	2.65888474909787
0.56	2.65907239149181
0.561	2.65827358102479
0.562	2.6591845749717
0.563	2.6573515930821
0.564	2.65658889803502
0.565	2.65759815562981
0.566	2.65793880458946
0.567	2.65509817391141
0.568	2.65781070294204
0.569	2.65535475774918
0.57	2.6560683123282
0.571	2.65599943942792
0.572	2.6571227619104
0.573	2.65739840547593
0.574	2.65644612910149
0.575	2.6548613467893
0.576	2.65601909928151
0.577	2.65531219021074
0.578	2.65825988518839
0.579	2.65724241168617
0.58	2.65723703815018
0.581	2.65686046705104
0.582	2.6563653529932
0.583	2.65606391902626
0.584	2.65614901073138
0.585	2.69948089483297
0.586	2.67432795443961
0.587	2.66419980534137
0.588	2.65929662922749
0.589	2.65986081119864
0.59	2.66010420019342
0.591	2.65881791897283
0.592	2.65690020302812
0.593	2.65485888298181
0.594	2.65834761923453
0.595	2.65749593302951
0.596	2.65803616058081
0.597	2.65831868945516
0.598	2.656014496611
0.599	2.65750652298755
0.6	2.65809263328413
0.601	2.65576226158371
0.602	2.6562582288465
0.603	2.65859777285003
0.604	2.65632031096549
0.605	2.65714714627512
0.606	2.65753452798857
0.607	2.65755582017788
0.608	2.6574182684811
0.609	2.65894368865929
0.61	2.65836353581892
0.611	2.65665328245592
0.612	2.65793079024964
0.613	2.65475636263549
0.614	2.65741275163592
0.615	2.65689293926395
0.616	2.65707179230039
0.617	2.65886855826441
0.618	2.65586400593777
0.619	2.65819320310797
0.62	2.65714947898686
0.621	2.6578209359379
0.622	2.65813760016523
0.623	2.65765812065863
0.624	2.7047915779099
0.625	2.67455611037435
0.626	2.66735177916503
0.627	2.66155334583902
0.628	2.66281104418838
0.629	2.66272507196379
0.63	2.66021540665182
0.631	2.65948322639698
0.632	2.66092701744104
0.633	2.66068653641992
0.634	2.65886099048315
0.635	2.65971076080399
0.636	2.66072596148073
0.637	2.65856779169616
0.638	2.65829272280099
0.639	2.65932835815495
0.64	2.65956247026793
0.641	2.65877281826838
0.642	2.66074833174451
0.643	2.66117326783609
0.644	2.66168618102018
0.645	2.6590661322363
0.646	2.66147770106435
0.647	2.66312382992848
0.648	2.66279896053057
0.649	2.66088093136888
0.65	2.66012332904315
0.651	2.66099551146092
0.652	2.66069055777168
0.653	2.66124829455262
0.654	2.66146562941135
0.655	2.66208962369775
0.656	2.66121241916135
0.657	2.66186605118697
0.658	2.661919931808
0.659	2.66237503133075
0.66	2.66269441851667
0.661	2.66200682153302
0.662	2.66355605026743
0.663	2.69677644292367
0.664	2.68457416231966
0.665	2.67160467835385
0.666	2.66687170842542
0.667	2.66760387063319
0.668	2.66348177092584
0.669	2.66596979409693
0.67	2.6626933521536
0.671	2.66340335261352
0.672	2.66208438688283
0.673	2.66355173701835
0.674	2.66267226470424
0.675	2.66584476057646
0.676	2.66494296012854
0.677	2.66065201439002
0.678	2.66513921610404
0.679	2.66252659058736
0.68	2.66321909704881
0.681	2.66428019173191
0.682	2.66493199051219
0.683	2.66442297183398
0.684	2.66623955890026
0.685	2.66457103164674
0.686	2.66468435129465
0.687	2.6641231914062
0.688	2.66388768459552
0.689	2.66365436486326
0.69	2.66349158053686
0.691	2.66808024182236
0.692	2.6643660905647
0.693	2.66677254456183
0.694	2.66722351930651
0.695	2.66298257673257
0.696	2.66937317240089
0.697	2.6681892834527
0.698	2.66297583335165
0.699	2.67017758970135
0.7	2.66726908161774
0.701	2.66467299487817
0.702	2.69329521644122
0.703	2.69661639047286
0.704	2.68283487922872
0.705	2.67600899151707
0.706	2.67207240554711
0.707	2.67175782576958
0.708	2.67067434734937
0.709	2.66722482462924
0.71	2.66898801334624
0.711	2.6708690548049
0.712	2.66727200989628
0.713	2.66603894191503
0.714	2.66716944388785
0.715	2.66737027219795
0.716	2.66632059387285
0.717	2.67124926632537
0.718	2.66835342722355
0.719	2.66712773165995
0.72	2.66723662137985
0.721	2.66856339302053
0.722	2.66760488124665
0.723	2.66620901423774
0.724	2.66876383920681
0.725	2.66894584696867
0.726	2.66989147592102
0.727	2.66638983507895
0.728	2.66821871275162
0.729	2.66942206323014
0.73	2.67066594670392
0.731	2.67100339537182
0.732	2.66863803849371
0.733	2.67263853368944
0.734	2.66940349930156
0.735	2.67088672979353
0.736	2.66812085725768
0.737	2.66785784717357
0.738	2.66869083795794
0.739	2.67162006697087
0.74	2.66966442081694
0.741	2.67575287527964
0.742	2.69794529508791
0.743	2.68446336540838
0.744	2.67709695796848
0.745	2.67452741124683
0.746	2.67261553645972
0.747	2.67347108555467
0.748	2.67306067076334
0.749	2.67203694456474
0.75	2.6729564542192
0.751	2.66880956159775
0.752	2.66907327192315
0.753	2.67059458340543
0.754	2.66860761559822
0.755	2.6690316765467
0.756	2.67047125352454
0.757	2.66944933218674
0.758	2.66930602983593
0.759	2.66933699369233
0.76	2.66915810474724
0.761	2.67052397041202
0.762	2.66848892308539
0.763	2.67064614262349
0.764	2.66671079902678
0.765	2.66810709648526
0.766	2.66858664288222
0.767	2.66942762527287
0.768	2.6663704828622
0.769	2.66786158226434
0.77	2.67042657671947
0.771	2.66896333581215
0.772	2.66768646410907
0.773	2.66823582765755
0.774	2.66843954293333
0.775	2.66729222092331
0.776	2.67072758251497
0.777	2.66698459561791
0.778	2.66865220420363
0.779	2.67012964440456
0.78	2.66545164523896
0.781	2.70085679862105
0.782	2.68109025749674
0.783	2.67620191650364
0.784	2.67423957637546
0.785	2.67193952118532
0.786	2.6717820662225
0.787	2.67086592949624
0.788	2.66890792249386
0.789	2.66830624310459
0.79	2.66820387789372
0.791	2.6681612134046
0.792	2.6666468662429
0.793	2.66854060859936
0.794	2.66838594051926
0.795	2.66744351966402
0.796	2.66652205205633
0.797	2.66755761873376
0.798	2.66510098008804
0.799	2.66700165769954
0.8	2.66802380531953
0.801	2.66696183098635
0.802	2.6669753141728
0.803	2.66769282490754
0.804	2.66631609702388
0.805	2.66614754608594
0.806	2.66733525345542
0.807	2.66586110674616
0.808	2.66775993075735
0.809	2.66531070984117
0.81	2.6673954241357
0.811	2.66584020421235
0.812	2.66536127559931
0.813	2.66537687294858
0.814	2.66590451141273
0.815	2.66761116280462
0.816	2.66410713215225
0.817	2.66612471766066
0.818	2.66639326086997
0.819	2.66491634468066
0.82	2.69971315531196
0.821	2.6810784983378
0.822	2.67523163871305
0.823	2.67241270313044
0.824	2.66783034531231
0.825	2.67018503782921
0.826	2.66927347947101
0.827	2.66846105761431
0.828	2.667659615808
0.829	2.66746054806909
0.83	2.66908207755468
0.831	2.6681785654859
0.832	2.66710615279485
0.833	2.66788904757906
0.834	2.66887050988334
0.835	2.66773186097335
0.836	2.66856976699682
0.837	2.66795068241203
0.838	2.66890546991351
0.839	2.66832220386829
0.84	2.66965149742438
0.841	2.66718420572543
0.842	2.6683929946978
0.843	2.66853521829613
0.844	2.66881971505374
0.845	2.66932273041593
0.846	2.6681664185489
0.847	2.66731163526389
0.848	2.66885342077231
0.849	2.66577671791955
0.85	2.66596033169758
0.851	2.66860790272285
0.852	2.66709187565561
0.853	2.66699346080328
0.854	2.66768069644066
0.855	2.66808003762916
0.856	2.6683238761444
0.857	2.66868458447414
0.858	2.66742746947449
0.859	2.70585279646622
0.86	2.68663757805244
0.861	2.67770411736831
0.862	2.67323025784303
0.863	2.67278437237322
0.864	2.66971301732329
0.865	2.66842704918095
0.866	2.66948302253623
0.867	2.67172664567734
0.868	2.67046927961168
0.869	2.66940951187442
0.87	2.67112874906711
0.871	2.67159638831726
0.872	2.67188465528231
0.873	2.67156566324447
0.874	2.67112610552397
0.875	2.67000872611781
0.876	2.67024563589074
0.877	2.67127011804626
0.878	2.67006805189255
0.879	2.6729793616384
0.88	2.67189204066558
0.881	2.67072143880182
0.882	2.67209891845779
0.883	2.66946039927046
0.884	2.6718547220808
0.885	2.67372332485501
0.886	2.67309725487095
0.887	2.67043834512544
0.888	2.67252153449639
0.889	2.67191338739923
0.89	2.67306016114292
0.891	2.67454558074353
0.892	2.67375564377296
0.893	2.67415826036914
0.894	2.67539582280356
0.895	2.67203887382621
0.896	2.67349027952815
0.897	2.67519568602237
0.898	2.71159172353505
0.899	2.68927274734527
0.9	2.67832722930389
