# Supplementary material for: Dynamic Characterisation of Fibre-Optic Temperature Sensors for Physiological Monitoring
Source: Sensors (Basel). 2020 Dec 31;21(1):221. doi: 10.3390/s21010221 (PMC7795630; doi:10.3390/s21010221)
Supplement: Supplementary file 1 [file sensors-21-00221-s001.zip › Supplementary Data/Dynamic characterisation experiment/Still water/DCF_Sylg_no4_stillwater.csv]

0.001	-2.61138182095225
0.002	-2.61458864834557
0.003	-2.61655058937812
0.004	-2.6185296378866
0.005	-2.61556078057034
0.006	-2.61762519738678
0.007	-2.61856651420982
0.008	-2.61597931268496
0.009	-2.61824037246445
0.01	-2.61597258045055
0.011	-2.61687386535109
0.012	-2.5859287608682
0.013	-2.6027339060922
0.014	-2.61460268338283
0.015	-2.61113744617778
0.016	-2.61163849383604
0.017	-2.61553865052913
0.018	-2.61869764595631
0.019	-2.61540888669374
0.02	-2.61829482004922
0.021	-2.61684196351412
0.022	-2.61905301906901
0.023	-2.61397227025334
0.024	-2.61578294574225
0.025	-2.61603987119326
0.026	-2.61529970648238
0.027	-2.61793549113313
0.028	-2.61862082350807
0.029	-2.61686627799963
0.03	-2.61615321411901
0.031	-2.61899640343909
0.032	-2.61701257200655
0.033	-2.61361750353492
0.034	-2.61700311983713
0.035	-2.62070083380503
0.036	-2.61955677704451
0.037	-2.61627831487537
0.038	-2.61990518494383
0.039	-2.61686886668247
0.04	-2.61668032199857
0.041	-2.61722792370204
0.042	-2.61831838565594
0.043	-2.61778515232201
0.044	-2.61625099265912
0.045	-2.61797682417895
0.046	-2.61656371510459
0.047	-2.61750651263728
0.048	-2.61869212193154
0.049	-2.61837038640519
0.05	-2.6107186320019
0.051	-2.59191022030177
0.052	-2.60228025686834
0.053	-2.61037043800284
0.054	-2.61744965610911
0.055	-2.61699713886329
0.056	-2.61574303874343
0.057	-2.61649775207318
0.058	-2.61485636360499
0.059	-2.61440076865717
0.06	-2.61505766786347
0.061	-2.61757829807674
0.062	-2.61733940842549
0.063	-2.61601843363575
0.064	-2.61263684479905
0.065	-2.61607918945425
0.066	-2.62013597098996
0.067	-2.61782455895311
0.068	-2.61755674335522
0.069	-2.61559897157258
0.07	-2.61807613795938
0.071	-2.61777451344891
0.072	-2.61818138242642
0.073	-2.61996139110973
0.074	-2.61635671726775
0.075	-2.61921726885649
0.076	-2.61956038710463
0.077	-2.61866330950366
0.078	-2.61841630061386
0.079	-2.61928211493787
0.08	-2.62011146591548
0.081	-2.6199380388116
0.082	-2.62119021137586
0.083	-2.61639536664697
0.084	-2.61878378287307
0.085	-2.61967614128856
0.086	-2.61934070182904
0.087	-2.6203765956657
0.088	-2.62091798285635
0.089	-2.59303055554525
0.09	-2.6004486316787
0.091	-2.61859298290385
0.092	-2.62017171999622
0.093	-2.62068619161814
0.094	-2.62120962748722
0.095	-2.62376580547977
0.096	-2.62139714682443
0.097	-2.62298523049819
0.098	-2.62351686553658
0.099	-2.62445915580575
0.1	-2.62288215289288
0.101	-2.62603094003881
0.102	-2.62479889499642
0.103	-2.62137918748947
0.104	-2.62261548033312
0.105	-2.62404049714164
0.106	-2.62210429522058
0.107	-2.6220310332115
0.108	-2.62175874935554
0.109	-2.62463732486512
0.11	-2.62159844473643
0.111	-2.6243748764361
0.112	-2.62357055625929
0.113	-2.62552673964785
0.114	-2.62274421696294
0.115	-2.62278745032617
0.116	-2.6241381885005
0.117	-2.62617636314514
0.118	-2.62346426569595
0.119	-2.62403350900066
0.12	-2.62341092609474
0.121	-2.62526246527778
0.122	-2.62561558754452
0.123	-2.623828550008
0.124	-2.62424189939633
0.125	-2.62556503647489
0.126	-2.62405214054388
0.127	-2.62297598945542
0.128	-2.5892370133742
0.129	-2.6134984539754
0.13	-2.62020092247729
0.131	-2.6189025984804
0.132	-2.62035065007774
0.133	-2.61891801668876
0.134	-2.62152469577993
0.135	-2.62056597925865
0.136	-2.62210789243448
0.137	-2.62365393157537
0.138	-2.62059083740691
0.139	-2.62141991209597
0.14	-2.62390412912682
0.141	-2.62047622403177
0.142	-2.6213418397881
0.143	-2.62182513823501
0.144	-2.62096081806799
0.145	-2.6231075443372
0.146	-2.62280018556689
0.147	-2.62148347569824
0.148	-2.62263951439057
0.149	-2.62271660170647
0.15	-2.62166414493148
0.151	-2.62159381065279
0.152	-2.6218074926997
0.153	-2.62430080694994
0.154	-2.62331932848326
0.155	-2.62229052518652
0.156	-2.62365321286918
0.157	-2.62090172709056
0.158	-2.62078808444813
0.159	-2.6222731641554
0.16	-2.62194823462974
0.161	-2.62161416699218
0.162	-2.62150978329019
0.163	-2.62033884127491
0.164	-2.62165235092386
0.165	-2.62306141026732
0.166	-2.60708885969059
0.167	-2.59795382648763
0.168	-2.6141061285651
0.169	-2.61769787614606
0.17	-2.61801604972305
0.171	-2.61826058101068
0.172	-2.62010709434133
0.173	-2.62081414656628
0.174	-2.62059487189573
0.175	-2.6225871532238
0.176	-2.6217432999274
0.177	-2.61984905056373
0.178	-2.62115832616352
0.179	-2.61804492032635
0.18	-2.62160179457993
0.181	-2.62078231683522
0.182	-2.6207670907039
0.183	-2.61622492968915
0.184	-2.62176403608205
0.185	-2.62206833377638
0.186	-2.62132834605429
0.187	-2.61818421847252
0.188	-2.61878197865887
0.189	-2.62181525959889
0.19	-2.61999628053111
0.191	-2.61977689242351
0.192	-2.61851963016645
0.193	-2.62022388792565
0.194	-2.61860523664618
0.195	-2.62101900407149
0.196	-2.6182386760894
0.197	-2.6179033426381
0.198	-2.61726923614251
0.199	-2.62000233001217
0.2	-2.62139630194849
0.201	-2.61897696321942
0.202	-2.62161086347386
0.203	-2.62044557702938
0.204	-2.61906330525111
0.205	-2.5788614518802
0.206	-2.60610319876474
0.207	-2.61580083847573
0.208	-2.61689258669698
0.209	-2.6175422776341
0.21	-2.6190788855137
0.211	-2.61683943180656
0.212	-2.61864105671117
0.213	-2.61817160665532
0.214	-2.61993786706707
0.215	-2.62201208987446
0.216	-2.6196027752122
0.217	-2.62142157239499
0.218	-2.62206284830936
0.219	-2.62171201016743
0.22	-2.62177991460384
0.221	-2.62175702788301
0.222	-2.61919832383517
0.223	-2.62160517927354
0.224	-2.62313808934384
0.225	-2.62330980247538
0.226	-2.62465320872615
0.227	-2.62295049098231
0.228	-2.62292372989056
0.229	-2.62145024887111
0.23	-2.62217342354709
0.231	-2.62091187617368
0.232	-2.6217509050985
0.233	-2.62362475969589
0.234	-2.62428805319993
0.235	-2.62332439990785
0.236	-2.625554361705
0.237	-2.62611797254874
0.238	-2.62536779408206
0.239	-2.62365963935483
0.24	-2.62520541807322
0.241	-2.62334559731086
0.242	-2.6239738280475
0.243	-2.62279206302342
0.244	-2.59930996271424
0.245	-2.61640068326828
0.246	-2.61938968568385
0.247	-2.62191981955416
0.248	-2.622547882695
0.249	-2.623571396164
0.25	-2.6258427753598
0.251	-2.62590033525639
0.252	-2.62494471294086
0.253	-2.62532987829888
0.254	-2.62409906019608
0.255	-2.62468502571427
0.256	-2.62375468388706
0.257	-2.62441399658107
0.258	-2.62229233969031
0.259	-2.62593106483691
0.26	-2.62367007467717
0.261	-2.62657147255088
0.262	-2.62605784862014
0.263	-2.62695623809232
0.264	-2.62602785858106
0.265	-2.62558032062213
0.266	-2.62633720351773
0.267	-2.62642899526367
0.268	-2.62614296746655
0.269	-2.62522978978289
0.27	-2.62727034467008
0.271	-2.62492199965191
0.272	-2.62638655490144
0.273	-2.62668884853104
0.274	-2.62640975792965
0.275	-2.62677851393578
0.276	-2.6264614097729
0.277	-2.62803663571526
0.278	-2.6296953584861
0.279	-2.62388371481384
0.28	-2.62840024002049
0.281	-2.62811691173371
0.282	-2.60721819686824
0.283	-2.61410377496365
0.284	-2.62177853910861
0.285	-2.62369635772805
0.286	-2.62720064461014
0.287	-2.62666169645073
0.288	-2.62668018881696
0.289	-2.62694104394261
0.29	-2.63020993233278
0.291	-2.6281703632834
0.292	-2.6323211283455
0.293	-2.63191937003253
0.294	-2.6309882314288
0.295	-2.62849192137027
0.296	-2.62784116995173
0.297	-2.63029127296835
0.298	-2.63100786305973
0.299	-2.6321140121478
0.3	-2.63293803277172
0.301	-2.63249885304462
0.302	-2.63161109900435
0.303	-2.6319331098978
0.304	-2.63178380973867
0.305	-2.63334943401051
0.306	-2.63028870026402
0.307	-2.63238135932605
0.308	-2.63196501536296
0.309	-2.6300094804495
0.31	-2.63231572771515
0.311	-2.63429910495752
0.312	-2.63300959982983
0.313	-2.63226415863567
0.314	-2.63083370888535
0.315	-2.63294999701116
0.316	-2.63161186908336
0.317	-2.63194006817321
0.318	-2.63242707859229
0.319	-2.63443157618734
0.32	-2.63151617232921
0.321	-2.59940229888295
0.322	-2.62120073422282
0.323	-2.62532737573817
0.324	-2.6285214346815
0.325	-2.6289792735513
0.326	-2.62883691489573
0.327	-2.62825702658334
0.328	-2.63082005246185
0.329	-2.6307467024276
0.33	-2.63071780127479
0.331	-2.62941868724932
0.332	-2.62793730161949
0.333	-2.6294236347737
0.334	-2.62908270862528
0.335	-2.62975178628575
0.336	-2.62989059278095
0.337	-2.62900472595006
0.338	-2.62890973722071
0.339	-2.62906840368578
0.34	-2.62540133787094
0.341	-2.62929543186713
0.342	-2.62828957642916
0.343	-2.62661367489299
0.344	-2.6265383958685
0.345	-2.62512855206098
0.346	-2.62566518967141
0.347	-2.62566309155981
0.348	-2.62799578740717
0.349	-2.62697843039337
0.35	-2.62775458430177
0.351	-2.6255054715512
0.352	-2.62701980055156
0.353	-2.6282213197143
0.354	-2.62723347966892
0.355	-2.62649384515436
0.356	-2.62749557259787
0.357	-2.62880791079216
0.358	-2.62769025477486
0.359	-2.61347602422776
0.36	-2.60811791342417
0.361	-2.6187664359336
0.362	-2.62346936353814
0.363	-2.62715347171928
0.364	-2.62588711821486
0.365	-2.62713112765931
0.366	-2.62493316467741
0.367	-2.62740604539652
0.368	-2.62781031092248
0.369	-2.63009477502417
0.37	-2.62459914029405
0.371	-2.62533173629591
0.372	-2.62783039714913
0.373	-2.62870803373142
0.374	-2.62543025782443
0.375	-2.62785002421141
0.376	-2.62621527892979
0.377	-2.62864165669398
0.378	-2.62920434981889
0.379	-2.62773177424435
0.38	-2.62955264785314
0.381	-2.62775413771897
0.382	-2.6287395724674
0.383	-2.62730173786977
0.384	-2.62980912138713
0.385	-2.62889260134676
0.386	-2.62742173476991
0.387	-2.63080312832315
0.388	-2.62873164918627
0.389	-2.63165168790438
0.39	-2.62837868751494
0.391	-2.63133647696964
0.392	-2.6328421123693
0.393	-2.63018274921347
0.394	-2.62989795458851
0.395	-2.62886490722623
0.396	-2.62801351322761
0.397	-2.62892389350383
0.398	-2.59603600652296
0.399	-2.61576799740973
0.4	-2.62109624966119
0.401	-2.62654059861567
0.402	-2.62504135908144
0.403	-2.62808369798012
0.404	-2.63035923813368
0.405	-2.62474724230247
0.406	-2.62778055467229
0.407	-2.62799184681543
0.408	-2.62827983643372
0.409	-2.62518766273459
0.41	-2.62672532186139
0.411	-2.62812645968252
0.412	-2.62757682689874
0.413	-2.62616601126301
0.414	-2.62581696170065
0.415	-2.62806074847984
0.416	-2.62679420655752
0.417	-2.6278151914465
0.418	-2.62782606946891
0.419	-2.6264944208822
0.42	-2.62694586187482
0.421	-2.62478281002151
0.422	-2.62548256504998
0.423	-2.62528605051426
0.424	-2.62594974669515
0.425	-2.62383009256212
0.426	-2.62530122796922
0.427	-2.62486147674273
0.428	-2.62309647801241
0.429	-2.62557055274162
0.43	-2.62270949112223
0.431	-2.62445182846111
0.432	-2.62341376184284
0.433	-2.6236706234733
0.434	-2.62557853445115
0.435	-2.62409324293736
0.436	-2.62162208900051
0.437	-2.59644847985138
0.438	-2.61507040942528
0.439	-2.62014027145692
0.44	-2.62046157776153
0.441	-2.62079815055382
0.442	-2.62140553550795
0.443	-2.62136954095671
0.444	-2.6212537743172
0.445	-2.62129388516513
0.446	-2.61917293151946
0.447	-2.62207225756874
0.448	-2.62331680649352
0.449	-2.61967943584889
0.45	-2.62229365696154
0.451	-2.6209288468839
0.452	-2.61946284856963
0.453	-2.62140213983696
0.454	-2.62039886689814
0.455	-2.62261740259534
0.456	-2.6224022802648
0.457	-2.62180951946467
0.458	-2.62204099022581
0.459	-2.62380742266598
0.46	-2.62209716681056
0.461	-2.6200141279778
0.462	-2.62189032620266
0.463	-2.62005799748645
0.464	-2.62390894668671
0.465	-2.62452785968418
0.466	-2.62217705346816
0.467	-2.62415961605916
0.468	-2.62546610623014
0.469	-2.62239408383888
0.47	-2.62371575082975
0.471	-2.62449816894582
0.472	-2.6254345645891
0.473	-2.62463077710729
0.474	-2.62645440795927
0.475	-2.60794389286502
0.476	-2.61171077357243
0.477	-2.62033573332933
0.478	-2.62187148546984
0.479	-2.62539201085756
0.48	-2.62285504742829
0.481	-2.62578172993963
0.482	-2.62749801395246
0.483	-2.62635899852035
0.484	-2.6250988855556
0.485	-2.62964041725069
0.486	-2.62760109211909
0.487	-2.62941683389073
0.488	-2.63101824789734
0.489	-2.63270745677029
0.49	-2.6290352454133
0.491	-2.62934478336737
0.492	-2.63139028901553
0.493	-2.63062084428832
0.494	-2.63044234776072
0.495	-2.62962965206191
0.496	-2.62817224946235
0.497	-2.63120416502903
0.498	-2.63080778369581
0.499	-2.6311813701906
0.5	-2.63060520534406
0.501	-2.63391368677877
0.502	-2.63362346701396
0.503	-2.63202245596193
0.504	-2.63385809901841
0.505	-2.63174441476361
0.506	-2.63537354359084
0.507	-2.63654357867226
0.508	-2.63240520802422
0.509	-2.63483616163429
0.51	-2.6315903936799
0.511	-2.63482310432594
0.512	-2.63270220845964
0.513	-2.63329927279297
0.514	-2.60157032030647
0.515	-2.62069864273547
0.516	-2.62504122494344
0.517	-2.62716862731169
0.518	-2.62960990414946
0.519	-2.62963563947412
0.52	-2.62992059985607
0.521	-2.63006101880875
0.522	-2.6298905332391
0.523	-2.63011816702324
0.524	-2.63088063952369
0.525	-2.63140484520812
0.526	-2.62823920423868
0.527	-2.63280657029905
0.528	-2.62795131076584
0.529	-2.62650170626736
0.53	-2.62731807292487
0.531	-2.6295945862321
0.532	-2.63010383564044
0.533	-2.62829994291207
0.534	-2.62791233519219
0.535	-2.63089235236756
0.536	-2.6284044194537
0.537	-2.62774759093718
0.538	-2.62862665669629
0.539	-2.62896039030297
0.54	-2.62415749423241
0.541	-2.6262293976751
0.542	-2.62393362146714
0.543	-2.62559856774676
0.544	-2.62575706352812
0.545	-2.62326929186039
0.546	-2.62517409435234
0.547	-2.62810209316572
0.548	-2.62380574491832
0.549	-2.62513504325313
0.55	-2.62480434597375
0.551	-2.62107258990965
0.552	-2.61606699430762
0.553	-2.60348833286828
0.554	-2.61655914973384
0.555	-2.61841716211002
0.556	-2.62159229219475
0.557	-2.62062126993446
0.558	-2.62029642521738
0.559	-2.62031348591732
0.56	-2.62233620346527
0.561	-2.62362402497122
0.562	-2.62017638346609
0.563	-2.62214478814972
0.564	-2.6204925625202
0.565	-2.62238520114707
0.566	-2.61768797553373
0.567	-2.6205542624818
0.568	-2.62107186820123
0.569	-2.61881491434629
0.57	-2.6205507521162
0.571	-2.6218524083646
0.572	-2.62115648897419
0.573	-2.62101383349185
0.574	-2.62133084510816
0.575	-2.62041464552976
0.576	-2.62075833849219
0.577	-2.61809687904836
0.578	-2.61829177466936
0.579	-2.62002007729549
0.58	-2.62034044406031
0.581	-2.61514614238319
0.582	-2.6196442033048
0.583	-2.61694812329352
0.584	-2.61935937175234
0.585	-2.61770424894844
0.586	-2.61826916425428
0.587	-2.61790893125253
0.588	-2.61220184804182
0.589	-2.61610499870378
0.59	-2.61495701218476
0.591	-2.58409844157172
0.592	-2.59762368180617
0.593	-2.61243318523836
0.594	-2.61590902710608
0.595	-2.61579359214188
0.596	-2.61547067638629
0.597	-2.61455799306605
0.598	-2.61622565717497
0.599	-2.61656135067232
0.6	-2.61776733108617
0.601	-2.61624531343868
0.602	-2.6161092147439
0.603	-2.61699792408256
0.604	-2.61493745390775
0.605	-2.61641425835085
0.606	-2.61592615080802
0.607	-2.61594833666433
0.608	-2.61658834069466
0.609	-2.61587249620718
0.61	-2.61699163202025
0.611	-2.61545873123145
0.612	-2.61654701791525
0.613	-2.61456765771724
0.614	-2.61560079088363
0.615	-2.61657455668532
0.616	-2.61743160186641
0.617	-2.61593528108219
0.618	-2.61638060417136
0.619	-2.61723004924064
0.62	-2.61809349366303
0.621	-2.61802230244077
0.622	-2.61696670829445
0.623	-2.61827691028069
0.624	-2.61827094149851
0.625	-2.61733204817666
0.626	-2.61587840825845
0.627	-2.61515006571796
0.628	-2.61833165026867
0.629	-2.61699916441358
0.63	-2.58586015153585
0.631	-2.60725328092401
0.632	-2.61110172276181
0.633	-2.61546531122448
0.634	-2.61539303491272
0.635	-2.61485657780151
0.636	-2.61619454433335
0.637	-2.61610175533143
0.638	-2.61680938372604
0.639	-2.61779567809482
0.64	-2.61599484691272
0.641	-2.61883738692738
0.642	-2.61624313541009
0.643	-2.61662670345496
0.644	-2.61559357194123
0.645	-2.61747956286397
0.646	-2.61732037490338
0.647	-2.61800625582379
0.648	-2.61765783217396
0.649	-2.62012961437707
0.65	-2.6191402025063
0.651	-2.61802080254155
0.652	-2.61726976207358
0.653	-2.61854867706498
0.654	-2.62043026610015
0.655	-2.61656148722719
0.656	-2.61648808948497
0.657	-2.61674879653844
0.658	-2.61717103985343
0.659	-2.61783835405547
0.66	-2.61948605513019
0.661	-2.61807936480905
0.662	-2.61811394767361
0.663	-2.61821186739035
0.664	-2.61776847726462
0.665	-2.62194191963728
0.666	-2.61931679312674
0.667	-2.61812320302317
0.668	-2.59316161591942
0.669	-2.60326945921187
0.67	-2.61336805089451
0.671	-2.61558982712626
0.672	-2.61586787716545
0.673	-2.6170530316324
0.674	-2.61671034960202
0.675	-2.61691165092562
0.676	-2.61744233365144
0.677	-2.61953798578445
0.678	-2.61894759655371
0.679	-2.61817496914597
0.68	-2.61764219435104
0.681	-2.61759495128017
0.682	-2.61855514136377
0.683	-2.61830042137842
0.684	-2.61767058135848
0.685	-2.61733944982386
0.686	-2.61663804568802
0.687	-2.61813192119918
0.688	-2.61702850335386
0.689	-2.61958249851886
0.69	-2.61774549758244
0.691	-2.61649533426508
0.692	-2.6173197862778
0.693	-2.61835467517682
0.694	-2.62282794901512
0.695	-2.6179757318838
0.696	-2.6167645688756
0.697	-2.61669082687967
0.698	-2.61796704793207
0.699	-2.61682208815036
0.7	-2.61703454471974
0.701	-2.61758401171525
0.702	-2.61749459406636
0.703	-2.62023026284551
0.704	-2.61704029288817
0.705	-2.61774546850168
0.706	-2.61840479578536
0.707	-2.57950230543521
0.708	-2.60737179027904
0.709	-2.61514396497763
0.71	-2.61699052146104
0.711	-2.61442557651127
0.712	-2.61702886325754
0.713	-2.61650962857252
0.714	-2.62026156344651
0.715	-2.61564565238188
0.716	-2.61534394432206
0.717	-2.61702801641411
0.718	-2.61631913875714
0.719	-2.61919476495997
0.72	-2.61733265188289
0.721	-2.62013906030885
0.722	-2.61674489623146
0.723	-2.61774952955277
0.724	-2.61403723239596
0.725	-2.61699310362247
0.726	-2.61666320885281
0.727	-2.61794618611182
0.728	-2.61616166530513
0.729	-2.61771940996933
0.73	-2.61904187863839
0.731	-2.62258235395067
0.732	-2.61601069057079
0.733	-2.6178386978492
0.734	-2.61605204945556
0.735	-2.61680336022545
0.736	-2.61652045416826
0.737	-2.61741095297193
0.738	-2.61689871711845
0.739	-2.61660883248147
0.74	-2.61690809663001
0.741	-2.61762831694838
0.742	-2.6185324324791
0.743	-2.61739499978571
0.744	-2.61432950312169
0.745	-2.61024086631934
0.746	-2.58783252715287
0.747	-2.60989444342261
0.748	-2.61297514148555
0.749	-2.61275527660882
0.75	-2.61653960575683
0.751	-2.6156859120771
0.752	-2.61633143794217
0.753	-2.61603168241963
0.754	-2.61701396665935
0.755	-2.61739919571275
0.756	-2.61718029232455
0.757	-2.61692470257169
0.758	-2.61971273280957
0.759	-2.61732907734554
0.76	-2.61644485349973
0.761	-2.61643082106505
0.762	-2.61770466689742
0.763	-2.61671787017534
0.764	-2.6166940836323
0.765	-2.61707199899034
0.766	-2.61563868212247
0.767	-2.61552140594381
0.768	-2.61838519506096
0.769	-2.61597206262349
0.77	-2.61721390144794
0.771	-2.61715857594572
0.772	-2.61684822931444
0.773	-2.61696434769208
0.774	-2.61582687388128
0.775	-2.6158882617959
0.776	-2.61586395223986
0.777	-2.61878618112477
0.778	-2.61599605203693
0.779	-2.6195733035835
0.78	-2.61667970714803
0.781	-2.61376369911982
0.782	-2.61372172394131
0.783	-2.61597076401829
0.784	-2.58351194307298
0.785	-2.59668677069051
0.786	-2.60963570404443
0.787	-2.61022425156677
0.788	-2.61461473870619
0.789	-2.61291589839135
0.79	-2.61074377688528
0.791	-2.61353940153288
0.792	-2.60893369191393
0.793	-2.61401928192787
0.794	-2.61378278907391
0.795	-2.61621099398586
0.796	-2.61385971259054
0.797	-2.6124804886192
0.798	-2.61471273848405
0.799	-2.61230340901192
0.8	-2.61313873067018
0.801	-2.61469692208885
0.802	-2.61593010214297
0.803	-2.61508639837209
0.804	-2.61380682414648
0.805	-2.61413982968854
0.806	-2.61377705559039
0.807	-2.61305075295648
0.808	-2.61384175473639
0.809	-2.61332978545545
0.81	-2.61083505657306
0.811	-2.61139904097976
0.812	-2.61132749900603
0.813	-2.61337621085023
0.814	-2.6114825966363
0.815	-2.61005029348418
0.816	-2.60983227801876
0.817	-2.61252702101165
0.818	-2.61386142167953
0.819	-2.6108393665913
0.82	-2.61118319829596
0.821	-2.61182303256306
0.822	-2.61383042048007
0.823	-2.5776084808047
0.824	-2.59512068659144
0.825	-2.60344887979642
0.826	-2.61028417899572
0.827	-2.60629445402355
0.828	-2.61061716716413
0.829	-2.61075107657963
0.83	-2.61233218032991
0.831	-2.61000707638634
0.832	-2.61110598309233
0.833	-2.61012530331693
0.834	-2.61074838670467
0.835	-2.61202400273093
0.836	-2.61203111298728
0.837	-2.61165152762817
0.838	-2.61270060564782
0.839	-2.61199842766173
0.84	-2.61234034677359
0.841	-2.61299876593581
0.842	-2.6127555400003
0.843	-2.61131080942647
0.844	-2.61294660135161
0.845	-2.61181324447562
0.846	-2.6125479819818
0.847	-2.61231777044462
0.848	-2.61311770359595
0.849	-2.61469418706513
0.85	-2.61039902211861
0.851	-2.61143755792274
0.852	-2.6118399551269
0.853	-2.60938065306931
0.854	-2.60682368190747
0.855	-2.61166355525191
0.856	-2.61291107888516
0.857	-2.61023399117264
0.858	-2.6124341037907
0.859	-2.61153381640482
0.86	-2.61265134498121
0.861	-2.58606485858387
0.862	-2.59061789393427
0.863	-2.60203537355899
0.864	-2.60668052587851
0.865	-2.61119141921355
0.866	-2.60983613137496
0.867	-2.61208514341414
0.868	-2.60931806174179
0.869	-2.61063182322301
0.87	-2.61242730025231
0.871	-2.61076454770708
0.872	-2.61385952049438
0.873	-2.60955757426686
0.874	-2.61407739793375
0.875	-2.61258882310794
0.876	-2.60851851993966
0.877	-2.6129448419303
0.878	-2.61173899946477
0.879	-2.61025055194358
0.88	-2.60944735578024
0.881	-2.61525157996979
0.882	-2.61423713167244
0.883	-2.61433319495345
0.884	-2.61203109925843
0.885	-2.61246773598894
0.886	-2.6084736895408
0.887	-2.6140106590416
0.888	-2.61690039381523
0.889	-2.61592194671598
0.89	-2.61583470068868
0.891	-2.61503057127191
0.892	-2.61574001694374
0.893	-2.61504179018602
0.894	-2.61579327941537
0.895	-2.6161481165312
0.896	-2.61501403252449
0.897	-2.6159026201285
0.898	-2.61633571549088
0.899	-2.61496533205204
0.9	-2.57859800519262
