# Supplementary material for: Dynamic Characterisation of Fibre-Optic Temperature Sensors for Physiological Monitoring
Source: Sensors (Basel). 2020 Dec 31;21(1):221. doi: 10.3390/s21010221 (PMC7795630; doi:10.3390/s21010221)
Supplement: Supplementary file 1 [file sensors-21-00221-s001.zip › Supplementary Data/Dynamic characterisation experiment/Still water/DCF_Sylg_no5_stillwater.csv]

0.001	-0.681295287626819
0.002	-0.681418198147038
0.003	-0.682325217212827
0.004	-0.681658390050973
0.005	-0.681450608021007
0.006	-0.681446307391401
0.007	-0.681112200289325
0.008	-0.680950619141793
0.009	-0.682178502513106
0.01	-0.681953054879053
0.011	-0.682014725637162
0.012	-0.681648786392767
0.013	-0.682189353283374
0.014	-0.680970400840368
0.015	-0.682040834513093
0.016	-0.68140126701927
0.017	-0.680819348879975
0.018	-0.682164892342793
0.019	-0.68246747217669
0.02	-0.681908071264092
0.021	-0.683121893330829
0.022	-0.682787970266912
0.023	-0.613149677006061
0.024	-0.651248787784571
0.025	-0.667248930068318
0.026	-0.672041457889326
0.027	-0.674713604061392
0.028	-0.677632191649513
0.029	-0.678956854829596
0.03	-0.679742199094145
0.031	-0.680611311882683
0.032	-0.679001350830283
0.033	-0.679963024754164
0.034	-0.680431936878442
0.035	-0.680453205185745
0.036	-0.681399948191607
0.037	-0.680658531129406
0.038	-0.681793386207339
0.039	-0.681048002525275
0.04	-0.680489586460916
0.041	-0.68174039040146
0.042	-0.681862059942881
0.043	-0.682593081279764
0.044	-0.6819893639897
0.045	-0.681597085479647
0.046	-0.681374710196792
0.047	-0.6807889319407
0.048	-0.681994532716905
0.049	-0.68070606903268
0.05	-0.681205476960435
0.051	-0.680262997646403
0.052	-0.680901888384093
0.053	-0.681195921884852
0.054	-0.68209421043237
0.055	-0.682307668206011
0.056	-0.681843136686039
0.057	-0.680679656277229
0.058	-0.680045351922638
0.059	-0.680656571513856
0.06	-0.681746995959735
0.061	-0.681929390514371
0.062	-0.600054357498945
0.063	-0.646094103269226
0.064	-0.664134886992225
0.065	-0.670298153401434
0.066	-0.672476935198007
0.067	-0.674670432874829
0.068	-0.675435848325137
0.069	-0.676613185933895
0.07	-0.678062303895524
0.071	-0.67720681151802
0.072	-0.677741362684507
0.073	-0.677678550792998
0.074	-0.678035044293724
0.075	-0.678218923429675
0.076	-0.678745654688938
0.077	-0.679622730621141
0.078	-0.67884112035726
0.079	-0.679551493240085
0.08	-0.680107314920715
0.081	-0.679471100892178
0.082	-0.679345069148664
0.083	-0.680007608217515
0.084	-0.679806655052978
0.085	-0.679136641322629
0.086	-0.679291046279765
0.087	-0.680399788575074
0.088	-0.678914966680408
0.089	-0.678833969690321
0.09	-0.679212119006979
0.091	-0.679237894640608
0.092	-0.678966673373622
0.093	-0.679616624251915
0.094	-0.679024367984036
0.095	-0.680188575454216
0.096	-0.680806740470108
0.097	-0.680879323863705
0.098	-0.679331531287
0.099	-0.679480402916123
0.1	-0.680483259725699
0.101	-0.603849835771909
0.102	-0.640414935766644
0.103	-0.661391645771433
0.104	-0.668137191454316
0.105	-0.671868979736469
0.106	-0.674929352892301
0.107	-0.676636607957251
0.108	-0.677373110642276
0.109	-0.678438918272687
0.11	-0.678610241409592
0.111	-0.678739832536949
0.112	-0.678074909276921
0.113	-0.678120018504745
0.114	-0.679213337472236
0.115	-0.67857027341607
0.116	-0.679781268697945
0.117	-0.679405961671322
0.118	-0.679828020012699
0.119	-0.679045415760723
0.12	-0.679443895619878
0.121	-0.679950372707551
0.122	-0.679241387729462
0.123	-0.679205766169107
0.124	-0.678175710148577
0.125	-0.678956549274964
0.126	-0.679415627107893
0.127	-0.679385071084406
0.128	-0.678618510429386
0.129	-0.679866627407835
0.13	-0.678533566291093
0.131	-0.679586281005064
0.132	-0.679949425539337
0.133	-0.678686755546689
0.134	-0.678690451763981
0.135	-0.678254896618182
0.136	-0.678660212023639
0.137	-0.678776053948171
0.138	-0.678297282782657
0.139	-0.678491058169372
0.14	-0.621670556904569
0.141	-0.633939187184493
0.142	-0.65910371977792
0.143	-0.666379277494247
0.144	-0.670637129908794
0.145	-0.673326179069325
0.146	-0.672466977996544
0.147	-0.674744365913371
0.148	-0.675326980719566
0.149	-0.675012443548879
0.15	-0.675972107461462
0.151	-0.675156463159628
0.152	-0.676042292383445
0.153	-0.675792153634897
0.154	-0.676630584231092
0.155	-0.677096827442716
0.156	-0.677590634880146
0.157	-0.676260372681863
0.158	-0.676934365913052
0.159	-0.676896899002259
0.16	-0.676679158284334
0.161	-0.677307829291284
0.162	-0.677002747872041
0.163	-0.678417979152598
0.164	-0.677702896065217
0.165	-0.677596750177382
0.166	-0.67742211394525
0.167	-0.678013818815958
0.168	-0.677697400928615
0.169	-0.677178767712809
0.17	-0.677513820217018
0.171	-0.676229438947111
0.172	-0.676207985285924
0.173	-0.677967775265399
0.174	-0.678140525416972
0.175	-0.677488138239133
0.176	-0.678481464199898
0.177	-0.677722606887078
0.178	-0.678752239861157
0.179	-0.647341552262254
0.18	-0.629207697354213
0.181	-0.654914817573714
0.182	-0.663925023694774
0.183	-0.668103628733415
0.184	-0.671870993395152
0.185	-0.672717595493729
0.186	-0.674620493638881
0.187	-0.675191025283094
0.188	-0.675371504035144
0.189	-0.675608375111343
0.19	-0.676797515000138
0.191	-0.677093324187738
0.192	-0.677043009904457
0.193	-0.678068516421368
0.194	-0.677020451140601
0.195	-0.677096412733307
0.196	-0.677256504030592
0.197	-0.676130992260893
0.198	-0.677575429205019
0.199	-0.677195500393505
0.2	-0.678406689973251
0.201	-0.676639953118286
0.202	-0.67744124746915
0.203	-0.677643922914315
0.204	-0.677251533746619
0.205	-0.677407196225108
0.206	-0.678156870690897
0.207	-0.676200317957547
0.208	-0.677604559018237
0.209	-0.676972960588644
0.21	-0.676876739983022
0.211	-0.677860783596045
0.212	-0.676703687781088
0.213	-0.677267746107852
0.214	-0.677903423804342
0.215	-0.676735721661428
0.216	-0.677669049850185
0.217	-0.676425259124315
0.218	-0.675454952786923
0.219	-0.622569563192817
0.22	-0.650445372553638
0.221	-0.664525373673622
0.222	-0.667571091843004
0.223	-0.66981634873421
0.224	-0.671889279363871
0.225	-0.672238493783077
0.226	-0.672588799844085
0.227	-0.672792643533543
0.228	-0.674086306091726
0.229	-0.672486666997361
0.23	-0.67324249009611
0.231	-0.674132939625012
0.232	-0.67312665606
0.233	-0.674152547559773
0.234	-0.674943325242626
0.235	-0.673697381690884
0.236	-0.675355768261416
0.237	-0.675624228240008
0.238	-0.675288257213424
0.239	-0.674795430911975
0.24	-0.675484654715079
0.241	-0.674967923512373
0.242	-0.675561208186644
0.243	-0.674660178936272
0.244	-0.675547011733564
0.245	-0.675715339195731
0.246	-0.675854444755481
0.247	-0.674889080313175
0.248	-0.675138072167983
0.249	-0.67585792790515
0.25	-0.674843953220366
0.251	-0.675178984445386
0.252	-0.674970630628368
0.253	-0.675348458671273
0.254	-0.675346996592213
0.255	-0.675430535253026
0.256	-0.675702359487806
0.257	-0.675277921905104
0.258	-0.613683830110802
0.259	-0.644642107088152
0.26	-0.660831047782378
0.261	-0.666647816702691
0.262	-0.668834089127672
0.263	-0.671195128078604
0.264	-0.671314376068005
0.265	-0.672171554813676
0.266	-0.672073651079133
0.267	-0.672126424332571
0.268	-0.672378417834445
0.269	-0.673418192791363
0.27	-0.673424103444072
0.271	-0.672409834553582
0.272	-0.673557320145599
0.273	-0.673287062422897
0.274	-0.673483160905997
0.275	-0.673887089454509
0.276	-0.673431728506349
0.277	-0.673316593954197
0.278	-0.673692201712309
0.279	-0.673492271363125
0.28	-0.673718267976597
0.281	-0.67444170282608
0.282	-0.674099257442652
0.283	-0.673774888792964
0.284	-0.673101038439549
0.285	-0.673965529928512
0.286	-0.674127882535231
0.287	-0.673358347673445
0.288	-0.673017765608133
0.289	-0.67309223931953
0.29	-0.672548514951549
0.291	-0.67320834532516
0.292	-0.673692614450971
0.293	-0.674037545693892
0.294	-0.673582044903652
0.295	-0.672996476373006
0.296	-0.672833790160639
0.297	-0.604236144780313
0.298	-0.640794574602341
0.299	-0.656829535046278
0.3	-0.664013646697958
0.301	-0.666004948498056
0.302	-0.667700756333803
0.303	-0.668597253368229
0.304	-0.669748951704921
0.305	-0.670526449571861
0.306	-0.669799978645444
0.307	-0.669357371464706
0.308	-0.671174762055541
0.309	-0.670518441422165
0.31	-0.670495757854565
0.311	-0.670406554967789
0.312	-0.670568777129323
0.313	-0.670751010816247
0.314	-0.671028948370289
0.315	-0.6714474419676
0.316	-0.671521780319719
0.317	-0.671408724195109
0.318	-0.671995163204436
0.319	-0.672138417117305
0.32	-0.672643560485058
0.321	-0.671914642514342
0.322	-0.671073359961989
0.323	-0.672469929330029
0.324	-0.672012070510567
0.325	-0.672169725697895
0.326	-0.671333339087086
0.327	-0.672866539870685
0.328	-0.673045340632428
0.329	-0.673287206142292
0.33	-0.672644330884601
0.331	-0.672374144810838
0.332	-0.673106355509398
0.333	-0.673324135030096
0.334	-0.672990485111622
0.335	-0.674030094969848
0.336	-0.590520049741325
0.337	-0.637552970590079
0.338	-0.657184352622974
0.339	-0.663320581224962
0.34	-0.666802815291475
0.341	-0.668376592931832
0.342	-0.66972583570209
0.343	-0.670136077974739
0.344	-0.670710701388703
0.345	-0.670810963184325
0.346	-0.671275430782443
0.347	-0.671013202497248
0.348	-0.671076540588139
0.349	-0.671400869470815
0.35	-0.671898276726649
0.351	-0.670421003820011
0.352	-0.67167999685929
0.353	-0.671922650444596
0.354	-0.672271914506896
0.355	-0.671987295270749
0.356	-0.671874467049754
0.357	-0.670909860975661
0.358	-0.671698924850036
0.359	-0.671068444344474
0.36	-0.670827799067682
0.361	-0.672416507414882
0.362	-0.671311344394418
0.363	-0.671073810704193
0.364	-0.671034424180054
0.365	-0.67182631222923
0.366	-0.671918362730697
0.367	-0.671698958525951
0.368	-0.671116352377283
0.369	-0.671248631411602
0.37	-0.671018476233303
0.371	-0.670980570685896
0.372	-0.670431895487241
0.373	-0.671444283270098
0.374	-0.670733124380276
0.375	-0.596172198643811
0.376	-0.629500465148183
0.377	-0.652376920238745
0.378	-0.660485584782334
0.379	-0.662643551782177
0.38	-0.66454310538408
0.381	-0.667472212108252
0.382	-0.667436743994194
0.383	-0.669201612348368
0.384	-0.667852128263804
0.385	-0.667817154866623
0.386	-0.667862932755075
0.387	-0.669015664446521
0.388	-0.669493273899179
0.389	-0.670061714780286
0.39	-0.668847160316608
0.391	-0.669178391692773
0.392	-0.668350950935893
0.393	-0.670282883682658
0.394	-0.669930746098711
0.395	-0.669660258038913
0.396	-0.669640648363617
0.397	-0.670187355971566
0.398	-0.669181297290847
0.399	-0.670694098686266
0.4	-0.670191592539164
0.401	-0.670084935288852
0.402	-0.669545925119317
0.403	-0.669252906125512
0.404	-0.669673184986538
0.405	-0.669725679856352
0.406	-0.670555841457481
0.407	-0.67006052311814
0.408	-0.668311011746283
0.409	-0.67036397147457
0.41	-0.670993698216113
0.411	-0.669405505865856
0.412	-0.669796330515217
0.413	-0.670529359816949
0.414	-0.614539815319321
0.415	-0.62676020775196
0.416	-0.646380446105947
0.417	-0.658678185528983
0.418	-0.663305084370336
0.419	-0.664911334550124
0.42	-0.66499439045661
0.421	-0.665244100380345
0.422	-0.665359221289841
0.423	-0.666330982509833
0.424	-0.667490421150975
0.425	-0.669038080660353
0.426	-0.667634992231805
0.427	-0.666556079878885
0.428	-0.666556379763802
0.429	-0.668812749083802
0.43	-0.668817019297542
0.431	-0.668792854893903
0.432	-0.668750275263982
0.433	-0.667191420891128
0.434	-0.666733619656785
0.435	-0.668306335842716
0.436	-0.66816565657625
0.437	-0.667914915470753
0.438	-0.667595809345916
0.439	-0.666551819227142
0.44	-0.667945279178554
0.441	-0.668614788169277
0.442	-0.668591103582566
0.443	-0.66838386554071
0.444	-0.667881056026257
0.445	-0.667711441658695
0.446	-0.666809215678892
0.447	-0.668698163385369
0.448	-0.668069894735489
0.449	-0.668528617195932
0.45	-0.668022111397822
0.451	-0.667640839628041
0.452	-0.666610292825955
0.453	-0.636749789682433
0.454	-0.618098868993417
0.455	-0.642549499315354
0.456	-0.654379179904357
0.457	-0.659557427326142
0.458	-0.660836856593684
0.459	-0.66384952270813
0.46	-0.664970662730958
0.461	-0.664586680898181
0.462	-0.664696274081033
0.463	-0.664374159902828
0.464	-0.665405924923445
0.465	-0.666415267351386
0.466	-0.664947153476517
0.467	-0.666226106765815
0.468	-0.665146061656076
0.469	-0.665291779112426
0.47	-0.665455517036801
0.471	-0.666886972699719
0.472	-0.665087731998209
0.473	-0.666432530101804
0.474	-0.66506951891604
0.475	-0.666596184439659
0.476	-0.666796592238846
0.477	-0.666918010946861
0.478	-0.666455200073824
0.479	-0.666787621616341
0.48	-0.666451170447179
0.481	-0.666965799568353
0.482	-0.667078161705671
0.483	-0.666461894697549
0.484	-0.666945892972161
0.485	-0.666293397172701
0.486	-0.665362344506889
0.487	-0.667374546115974
0.488	-0.666280190736191
0.489	-0.668768044391534
0.49	-0.666878206069939
0.491	-0.667936950999575
0.492	-0.665797852244643
0.493	-0.611990878288039
0.494	-0.639663256017359
0.495	-0.653824655782952
0.496	-0.659278161110713
0.497	-0.661190797699544
0.498	-0.662162948405285
0.499	-0.663098591924652
0.5	-0.663750966381955
0.501	-0.665560832715601
0.502	-0.664268948873009
0.503	-0.665904742816519
0.504	-0.664105406852514
0.505	-0.663841380758044
0.506	-0.665162133489365
0.507	-0.666442097152365
0.508	-0.666048612740002
0.509	-0.665770358810079
0.51	-0.664781658606679
0.511	-0.66521655887218
0.512	-0.663929901928133
0.513	-0.666190643322969
0.514	-0.664826738438819
0.515	-0.665321984914959
0.516	-0.664131015016692
0.517	-0.664892270082648
0.518	-0.664343521033865
0.519	-0.665592513906292
0.52	-0.66631058052353
0.521	-0.665569235412234
0.522	-0.66570082260065
0.523	-0.665835478638761
0.524	-0.664701522552101
0.525	-0.666341067839735
0.526	-0.66460631202033
0.527	-0.66529231027504
0.528	-0.664807363228824
0.529	-0.6644510023181
0.53	-0.663664151157294
0.531	-0.667111668481346
0.532	-0.602367329766672
0.533	-0.633086585850252
0.534	-0.647802302124367
0.535	-0.655650915364088
0.536	-0.657722109571312
0.537	-0.659647958080652
0.538	-0.661688907299079
0.539	-0.661650205495956
0.54	-0.662076983394853
0.541	-0.66283167397979
0.542	-0.662129893238879
0.543	-0.663031288925713
0.544	-0.663487096240237
0.545	-0.664858281078417
0.546	-0.663286537935088
0.547	-0.665234825079731
0.548	-0.66300423646586
0.549	-0.665652240014415
0.55	-0.665645684961371
0.551	-0.666130052660871
0.552	-0.665322045605535
0.553	-0.665361828975313
0.554	-0.665302855804863
0.555	-0.665849269715041
0.556	-0.666301147556238
0.557	-0.666675969149366
0.558	-0.665370327757331
0.559	-0.667400645562932
0.56	-0.665028536204551
0.561	-0.666462811469654
0.562	-0.666352946275711
0.563	-0.667045402771748
0.564	-0.667887744047748
0.565	-0.666634010245138
0.566	-0.665330913291166
0.567	-0.666965241430556
0.568	-0.666286872680223
0.569	-0.667123026002031
0.57	-0.666663220224715
0.571	-0.596240689492088
0.572	-0.634810874306021
0.573	-0.650100632495589
0.574	-0.655275017396963
0.575	-0.659950311769041
0.576	-0.660503049884329
0.577	-0.663816003286726
0.578	-0.662327108459958
0.579	-0.665548628125641
0.58	-0.664945312745012
0.581	-0.664886316075035
0.582	-0.664587985355362
0.583	-0.664726623949415
0.584	-0.663723345589803
0.585	-0.665613446948387
0.586	-0.665757322449015
0.587	-0.665214148868523
0.588	-0.664734828754424
0.589	-0.665939087809073
0.59	-0.663662268239554
0.591	-0.665913009818342
0.592	-0.665705911729106
0.593	-0.666116880248411
0.594	-0.66412427671405
0.595	-0.665116765763491
0.596	-0.666675057874766
0.597	-0.665049942802554
0.598	-0.665712647410087
0.599	-0.665650426698099
0.6	-0.665460653305423
0.601	-0.66468751863804
0.602	-0.665649480339256
0.603	-0.664967528705132
0.604	-0.665388718011575
0.605	-0.665061949722934
0.606	-0.665464842679893
0.607	-0.665143914731899
0.608	-0.664649543431297
0.609	-0.665953622986478
0.61	-0.581286304730393
0.611	-0.629200892431968
0.612	-0.645224779839144
0.613	-0.653768460348608
0.614	-0.657006216016449
0.615	-0.660356101880504
0.616	-0.661392265672727
0.617	-0.662683758839658
0.618	-0.660834718057265
0.619	-0.663805476949383
0.62	-0.662083254757286
0.621	-0.663686753853073
0.622	-0.664465596153147
0.623	-0.664637664752981
0.624	-0.663739079584548
0.625	-0.663375952562894
0.626	-0.663197278476747
0.627	-0.664330012140287
0.628	-0.665070040015913
0.629	-0.665145444604622
0.63	-0.663623048781134
0.631	-0.664848055584532
0.632	-0.663387814360141
0.633	-0.664601705117303
0.634	-0.664997141015377
0.635	-0.664938262128078
0.636	-0.664133256420728
0.637	-0.665379295100852
0.638	-0.663592412382561
0.639	-0.665329580680853
0.64	-0.665308882912277
0.641	-0.664993661341207
0.642	-0.663621967291917
0.643	-0.664445955307797
0.644	-0.664671513227609
0.645	-0.664393937575445
0.646	-0.664553902954968
0.647	-0.665545195523129
0.648	-0.66358551251525
0.649	-0.58707930240449
0.65	-0.624443624525769
0.651	-0.642618795685529
0.652	-0.652079870831309
0.653	-0.657780582575979
0.654	-0.658297133849454
0.655	-0.660395049222097
0.656	-0.661073016003584
0.657	-0.662775390463069
0.658	-0.662407229778047
0.659	-0.663247229601061
0.66	-0.662443042782935
0.661	-0.662817147670109
0.662	-0.661392318920323
0.663	-0.663427509536779
0.664	-0.663483088646319
0.665	-0.662514577540987
0.666	-0.662725771379388
0.667	-0.662627103667142
0.668	-0.661655738637101
0.669	-0.663386391392104
0.67	-0.663472008433121
0.671	-0.663097026944661
0.672	-0.662248402649714
0.673	-0.663169824775409
0.674	-0.66226773140746
0.675	-0.664296535413303
0.676	-0.66330305126759
0.677	-0.66410601354911
0.678	-0.661829531518593
0.679	-0.661783678020733
0.68	-0.66237076174146
0.681	-0.66179998876815
0.682	-0.663517538444047
0.683	-0.663906974969875
0.684	-0.662251259779405
0.685	-0.663208385336496
0.686	-0.661915190806532
0.687	-0.663134937475897
0.688	-0.609582047985331
0.689	-0.619165601262649
0.69	-0.636943525585273
0.691	-0.64769584796397
0.692	-0.653509243611152
0.693	-0.657487627374926
0.694	-0.658286535284684
0.695	-0.658616074293439
0.696	-0.658946733521397
0.697	-0.660590790850935
0.698	-0.659526373797693
0.699	-0.660511507904168
0.7	-0.662572211779978
0.701	-0.663317438470348
0.702	-0.661503017425304
0.703	-0.661896787694511
0.704	-0.662191902345812
0.705	-0.663194857245027
0.706	-0.663042519929273
0.707	-0.662857506743937
0.708	-0.662298048228787
0.709	-0.663150990230223
0.71	-0.662983120739306
0.711	-0.663657584129898
0.712	-0.663216591590991
0.713	-0.662909070511472
0.714	-0.662038515857554
0.715	-0.662378411661425
0.716	-0.663133398507489
0.717	-0.663459444859123
0.718	-0.66362221434405
0.719	-0.663017459724855
0.72	-0.662547091557227
0.721	-0.663529677027195
0.722	-0.663048272755568
0.723	-0.66399670723599
0.724	-0.663298703366946
0.725	-0.662933028334003
0.726	-0.66168614816625
0.727	-0.631279964749134
0.728	-0.61364520198818
0.729	-0.63509478346183
0.73	-0.646501870161168
0.731	-0.653444944620546
0.732	-0.657193756001615
0.733	-0.658546733408016
0.734	-0.65902484377511
0.735	-0.659445070614401
0.736	-0.66097842160861
0.737	-0.661690280096874
0.738	-0.661309090234247
0.739	-0.662389119482133
0.74	-0.661408114623473
0.741	-0.660374743189364
0.742	-0.661983446045504
0.743	-0.661969232797227
0.744	-0.661674012680941
0.745	-0.66256462738679
0.746	-0.66093199430782
0.747	-0.661592071662719
0.748	-0.662853169092029
0.749	-0.662487863386788
0.75	-0.661239809861575
0.751	-0.661764473960362
0.752	-0.660756819453378
0.753	-0.663255788577952
0.754	-0.663094604368267
0.755	-0.662776373456484
0.756	-0.660836085300437
0.757	-0.661227863425595
0.758	-0.66120046587891
0.759	-0.662589049317503
0.76	-0.663394011709132
0.761	-0.664233697815124
0.762	-0.661824629865475
0.763	-0.662475341793869
0.764	-0.661707137086158
0.765	-0.662912141731707
0.766	-0.663018035853883
0.767	-0.608493126960082
0.768	-0.634318469892242
0.769	-0.64634263990917
0.77	-0.651939093452292
0.771	-0.655937381345877
0.772	-0.658222970578812
0.773	-0.660514372780655
0.774	-0.660128125291541
0.775	-0.661583296446686
0.776	-0.661297930794233
0.777	-0.661612288125425
0.778	-0.663483640164176
0.779	-0.663817667647891
0.78	-0.663620365490244
0.781	-0.66379650912337
0.782	-0.66296710703116
0.783	-0.663054655828358
0.784	-0.664165139038487
0.785	-0.664258379234103
0.786	-0.663957095178955
0.787	-0.662809629575063
0.788	-0.664319601686596
0.789	-0.664766037664257
0.79	-0.664479779927249
0.791	-0.664949900188784
0.792	-0.663065531891422
0.793	-0.664682295133719
0.794	-0.664325177241509
0.795	-0.664122327995731
0.796	-0.665016032436385
0.797	-0.664016127699337
0.798	-0.664205330627902
0.799	-0.665457967193746
0.8	-0.666139502210127
0.801	-0.665750671832568
0.802	-0.665541416750336
0.803	-0.665682364898622
0.804	-0.664269335824415
0.805	-0.664857393589422
0.806	-0.602995283986109
0.807	-0.632927814773126
0.808	-0.648476641370972
0.809	-0.65539479465093
0.81	-0.6573262187778
0.811	-0.659475484325683
0.812	-0.658946844883717
0.813	-0.661325789726184
0.814	-0.661044599779168
0.815	-0.662740515202406
0.816	-0.661901254195314
0.817	-0.662809333945452
0.818	-0.662030525346158
0.819	-0.662748582370921
0.82	-0.663785895214171
0.821	-0.663814324650353
0.822	-0.660853880529622
0.823	-0.662573513308278
0.824	-0.660471516260028
0.825	-0.660394646618049
0.826	-0.662854671939753
0.827	-0.662525271534996
0.828	-0.664052251068438
0.829	-0.664439095789819
0.83	-0.663010136653451
0.831	-0.662344491767914
0.832	-0.663009981946185
0.833	-0.663864669407359
0.834	-0.66111573497918
0.835	-0.662474414294863
0.836	-0.662662084641052
0.837	-0.66314293401541
0.838	-0.663634979583037
0.839	-0.663736155866832
0.84	-0.664959444875584
0.841	-0.663335175446655
0.842	-0.662178134576259
0.843	-0.663904021381781
0.844	-0.66481002962727
0.845	-0.59332795846938
0.846	-0.630414449442731
0.847	-0.644301442052562
0.848	-0.652644448137616
0.849	-0.657144831509449
0.85	-0.659598260208133
0.851	-0.660574759128212
0.852	-0.661405132839939
0.853	-0.662821174501827
0.854	-0.661590195585135
0.855	-0.663231876877479
0.856	-0.662598169969912
0.857	-0.663729413995708
0.858	-0.662383870018712
0.859	-0.66426920468176
0.86	-0.663465736412074
0.861	-0.662715632821363
0.862	-0.664003997311479
0.863	-0.663035229407746
0.864	-0.6642087136251
0.865	-0.664392307997086
0.866	-0.664206515556465
0.867	-0.664047837625787
0.868	-0.664414249097381
0.869	-0.664019855312065
0.87	-0.664374833180649
0.871	-0.664618006391134
0.872	-0.6641287715688
0.873	-0.664682523038913
0.874	-0.664673697992273
0.875	-0.664843211214604
0.876	-0.662067409679354
0.877	-0.6643214083789
0.878	-0.662803294545979
0.879	-0.664573740350023
0.88	-0.664473262608062
0.881	-0.665159937435613
0.882	-0.663318544164402
0.883	-0.664627918730512
0.884	-0.581134836166466
0.885	-0.626805511518675
0.886	-0.644033397619178
0.887	-0.653114935680963
0.888	-0.656742733010995
0.889	-0.659668594990318
0.89	-0.659494725309972
0.891	-0.661077586874204
0.892	-0.661701109217492
0.893	-0.661708647260075
0.894	-0.66184419272428
0.895	-0.662563966222466
0.896	-0.662569527517978
0.897	-0.662844506579183
0.898	-0.662869946836023
0.899	-0.664314542373057
0.9	-0.661714644640601
