# Supplementary material for: Dynamic Characterisation of Fibre-Optic Temperature Sensors for Physiological Monitoring
Source: Sensors (Basel). 2020 Dec 31;21(1):221. doi: 10.3390/s21010221 (PMC7795630; doi:10.3390/s21010221)
Supplement: Supplementary file 1 [file sensors-21-00221-s001.zip › Supplementary Data/Dynamic characterisation experiment/Still water/DCF_Sylg_no6_stillwater.csv]

0.001	2.56665231248983
0.002	2.55884795597869
0.003	2.55638665448312
0.004	2.55585238349645
0.005	2.55465817991177
0.006	2.55306430593666
0.007	2.55439075929409
0.008	2.55454267247788
0.009	2.55265647936905
0.01	2.55228359735714
0.011	2.55329937814035
0.012	2.5526187805329
0.013	2.55333691296855
0.014	2.55334382947084
0.015	2.5516192854028
0.016	2.55124053364313
0.017	2.55209467980834
0.018	2.55266673620751
0.019	2.5523112559309
0.02	2.55193351630129
0.021	2.54975682195387
0.022	2.55273533979588
0.023	2.55293564704058
0.024	2.55150790478767
0.025	2.55124746720172
0.026	2.55073499589389
0.027	2.55129671391349
0.028	2.55048112900482
0.029	2.55241942074454
0.03	2.55109061412675
0.031	2.55209815864816
0.032	2.55253945883388
0.033	2.54878422534892
0.034	2.54972377563834
0.035	2.5505876448037
0.036	2.5523258668367
0.037	2.63777413616976
0.038	2.59064619338712
0.039	2.57050114602875
0.04	2.56299911156596
0.041	2.55907769814235
0.042	2.55599525064492
0.043	2.5557925858954
0.044	2.55609389323046
0.045	2.55524460167007
0.046	2.55373264023879
0.047	2.55302658972601
0.048	2.55277746092
0.049	2.55291598057387
0.05	2.55310833679758
0.051	2.55193902648431
0.052	2.55067727476836
0.053	2.55343015065815
0.054	2.55296743498416
0.055	2.55309435341274
0.056	2.55253966897732
0.057	2.55033645165283
0.058	2.55092187541499
0.059	2.55244804264859
0.06	2.5525185613808
0.061	2.55098668024088
0.062	2.55275971967131
0.063	2.55250433531132
0.064	2.55170677729
0.065	2.55143506867464
0.066	2.55186599160271
0.067	2.55198088181495
0.068	2.55150694063554
0.069	2.55060873762462
0.07	2.55053278598487
0.071	2.55179017309959
0.072	2.55153658219038
0.073	2.553085771518
0.074	2.55220276862558
0.075	2.55277361164693
0.076	2.62254170043856
0.077	2.59515133799888
0.078	2.57145001546791
0.079	2.56376178023728
0.08	2.56041455902287
0.081	2.55703742503723
0.082	2.5551755488662
0.083	2.55498309841524
0.084	2.55377814494372
0.085	2.55448145189414
0.086	2.55636296217162
0.087	2.55561116304102
0.088	2.55452664569823
0.089	2.55455770301454
0.09	2.55358764169376
0.091	2.55559615711742
0.092	2.55423364757297
0.093	2.55497883011615
0.094	2.55404084514561
0.095	2.55460819567356
0.096	2.55327193841472
0.097	2.55428904389216
0.098	2.55318249490908
0.099	2.55335205902402
0.1	2.55223312315142
0.101	2.5538557337556
0.102	2.55260304848554
0.103	2.55453312400013
0.104	2.55484093719074
0.105	2.55266848754541
0.106	2.5525694056418
0.107	2.55364947555268
0.108	2.55304571043839
0.109	2.55281488762073
0.11	2.55410055785575
0.111	2.55257574729904
0.112	2.55101483579119
0.113	2.55348064540692
0.114	2.5522099103428
0.115	2.59965267259965
0.116	2.59887524293601
0.117	2.57715215311873
0.118	2.56658985278383
0.119	2.56296275325081
0.12	2.55944275361048
0.121	2.55707511818244
0.122	2.55804886905643
0.123	2.55624492161255
0.124	2.55607746819088
0.125	2.55426721098466
0.126	2.55495605673646
0.127	2.55471796564756
0.128	2.55477128924128
0.129	2.5552958355859
0.13	2.55408649435819
0.131	2.55370903414835
0.132	2.55309020278993
0.133	2.55478728055418
0.134	2.55464780109155
0.135	2.55428723640658
0.136	2.55350829673937
0.137	2.55492079421398
0.138	2.55405436970426
0.139	2.55464567847163
0.14	2.55397470609592
0.141	2.55382141154174
0.142	2.55342879887738
0.143	2.5555300734723
0.144	2.5537915976568
0.145	2.55223243060913
0.146	2.55202858829736
0.147	2.5547467551088
0.148	2.55154824036549
0.149	2.55400243540662
0.15	2.55346254232996
0.151	2.5537359890349
0.152	2.55438699945878
0.153	2.5533475915459
0.154	2.57508835505963
0.155	2.60312280490697
0.156	2.58154397549265
0.157	2.56882348377216
0.158	2.56238612114939
0.159	2.56102999030927
0.16	2.55835618386413
0.161	2.55808388953526
0.162	2.55734182967045
0.163	2.55587563159413
0.164	2.55617227272759
0.165	2.55529233133696
0.166	2.55350628238089
0.167	2.5563644543107
0.168	2.55447462064228
0.169	2.55463532101781
0.17	2.55308208242875
0.171	2.55429766621422
0.172	2.55327892408564
0.173	2.55378269948733
0.174	2.55377652380123
0.175	2.55375509739906
0.176	2.55364429111746
0.177	2.55337113659934
0.178	2.55206730252178
0.179	2.55395954415815
0.18	2.55268786108807
0.181	2.55224346173716
0.182	2.55354257745261
0.183	2.55221398442546
0.184	2.55147126916719
0.185	2.55243234487251
0.186	2.5523161435226
0.187	2.55275450350977
0.188	2.55280857992486
0.189	2.55071645363318
0.19	2.5508983137574
0.191	2.5516945056727
0.192	2.55192674370339
0.193	2.55194255995579
0.194	2.60713382204895
0.195	2.58391205663249
0.196	2.56740834272216
0.197	2.5603913685348
0.198	2.55723634294138
0.199	2.55680303331655
0.2	2.55634030799006
0.201	2.55460808518332
0.202	2.55432743757397
0.203	2.55216783392174
0.204	2.55159863250996
0.205	2.55196866076388
0.206	2.55144111126421
0.207	2.55127941524314
0.208	2.55020173989826
0.209	2.54995143140162
0.21	2.55123934059261
0.211	2.55028725335492
0.212	2.55121162326331
0.213	2.55015886852593
0.214	2.54899399901492
0.215	2.5508025874941
0.216	2.5502849198577
0.217	2.55010378533935
0.218	2.55042140179023
0.219	2.54861079178178
0.22	2.54858998201711
0.221	2.55027773123728
0.222	2.55134981631185
0.223	2.54800156546862
0.224	2.548446373783
0.225	2.54964759933899
0.226	2.54884230922522
0.227	2.55142060024104
0.228	2.54905798076832
0.229	2.54930422597412
0.23	2.55167226350524
0.231	2.54836724199764
0.232	2.54844744845952
0.233	2.61535389466813
0.234	2.58173091495695
0.235	2.56592910960414
0.236	2.55948231437903
0.237	2.55740508412275
0.238	2.55436839882727
0.239	2.55426762574919
0.24	2.55247040798621
0.241	2.55318845616519
0.242	2.55368935632533
0.243	2.55147617947979
0.244	2.55014701115165
0.245	2.55215413702786
0.246	2.5504046087971
0.247	2.55201311092488
0.248	2.55223666005101
0.249	2.55121373342965
0.25	2.54904027791914
0.251	2.54983060923011
0.252	2.55082850412805
0.253	2.55108904969355
0.254	2.55091014040911
0.255	2.54931289860593
0.256	2.54970907428969
0.257	2.54938352332815
0.258	2.55173790799979
0.259	2.55056325869097
0.26	2.55077301713102
0.261	2.54844639385093
0.262	2.55000607427145
0.263	2.55046992285671
0.264	2.55065373164245
0.265	2.55020259024667
0.266	2.54811487103902
0.267	2.54760323520071
0.268	2.54780674104509
0.269	2.55004681043765
0.27	2.54953575118094
0.271	2.5502144927468
0.272	2.6202613863978
0.273	2.58486976100507
0.274	2.56698153723514
0.275	2.56148395580268
0.276	2.55802187583295
0.277	2.5562240321071
0.278	2.55263648860962
0.279	2.55382656264275
0.28	2.55191424749212
0.281	2.55228134733621
0.282	2.55198797914127
0.283	2.55379225533506
0.284	2.55281330798861
0.285	2.55387451428643
0.286	2.55175306075304
0.287	2.55264971536231
0.288	2.5523743929934
0.289	2.5513536674246
0.29	2.55186003940876
0.291	2.5513532503701
0.292	2.55035424530976
0.293	2.55317716391205
0.294	2.55074062730717
0.295	2.55304390666169
0.296	2.55477552403197
0.297	2.5518611533606
0.298	2.5529209926505
0.299	2.55215430970957
0.3	2.5535169265416
0.301	2.5545934129715
0.302	2.55200276065366
0.303	2.55358646116333
0.304	2.55388384927811
0.305	2.55305442224567
0.306	2.55280282600881
0.307	2.55521031046548
0.308	2.55262054565791
0.309	2.55351601159102
0.31	2.55194295555191
0.311	2.64151338164404
0.312	2.591402913836
0.313	2.57520294022292
0.314	2.56614078825324
0.315	2.5632862493046
0.316	2.55820502410479
0.317	2.55917528112902
0.318	2.55865139552905
0.319	2.55743646002054
0.32	2.55713103950333
0.321	2.55729694222626
0.322	2.55683385116149
0.323	2.55563969233849
0.324	2.55584281885052
0.325	2.55585050909123
0.326	2.55635068010358
0.327	2.55584553947611
0.328	2.55558741614001
0.329	2.55466725656632
0.33	2.55498553495928
0.331	2.55487975620522
0.332	2.55522763175365
0.333	2.5553386313448
0.334	2.55520729282893
0.335	2.55587298779378
0.336	2.55442968962572
0.337	2.55457294419353
0.338	2.55585560691691
0.339	2.55561630241181
0.34	2.5544725897635
0.341	2.55455709600539
0.342	2.55420760377583
0.343	2.55625650521162
0.344	2.55357428679879
0.345	2.55401946512545
0.346	2.55279921355936
0.347	2.55411499925567
0.348	2.55497372003865
0.349	2.55455244051203
0.35	2.62497931121119
0.351	2.59656178361205
0.352	2.57783492544645
0.353	2.56800849352575
0.354	2.56141876124854
0.355	2.55943884548024
0.356	2.55755671713444
0.357	2.55850742913265
0.358	2.55806111934761
0.359	2.55700615607894
0.36	2.55485750759837
0.361	2.55693793375092
0.362	2.55516334092108
0.363	2.55545747207681
0.364	2.55432493437767
0.365	2.55388983511796
0.366	2.55515481607527
0.367	2.55479891708281
0.368	2.55416871048354
0.369	2.55575954990192
0.37	2.55245266182175
0.371	2.55353016480956
0.372	2.55534567625288
0.373	2.55517454743992
0.374	2.55350492198236
0.375	2.55385987045259
0.376	2.55370452730588
0.377	2.55480502862236
0.378	2.55298843246045
0.379	2.5548579249051
0.38	2.55414704992515
0.381	2.55256374130543
0.382	2.55520166237951
0.383	2.55370745015985
0.384	2.55382388644121
0.385	2.55295693292954
0.386	2.55418609652695
0.387	2.5526590541926
0.388	2.5520987996741
0.389	2.59912201707516
0.39	2.59783839243898
0.391	2.5773372791214
0.392	2.56726209508928
0.393	2.56163112422628
0.394	2.55904564758341
0.395	2.55765002793931
0.396	2.55628305912851
0.397	2.55761038566771
0.398	2.55639344861861
0.399	2.55623769720689
0.4	2.55583812764689
0.401	2.55588774562149
0.402	2.55400375701494
0.403	2.55484507222665
0.404	2.55456795290705
0.405	2.55474881344508
0.406	2.55355778606668
0.407	2.5541986016741
0.408	2.55459652525673
0.409	2.55392651736283
0.41	2.55343070657547
0.411	2.55335333380019
0.412	2.55151126617202
0.413	2.55459582668008
0.414	2.55313506492464
0.415	2.5525629011744
0.416	2.55388735406896
0.417	2.5542215973015
0.418	2.55333649437861
0.419	2.55212448346412
0.42	2.55444600023787
0.421	2.55162374643701
0.422	2.55380761625092
0.423	2.55139789028448
0.424	2.55273698821835
0.425	2.55328814454649
0.426	2.5521836463958
0.427	2.55340921217702
0.428	2.57178491203408
0.429	2.60387783831083
0.43	2.5818070102113
0.431	2.56878574637534
0.432	2.56324097990831
0.433	2.56111268469285
0.434	2.55934294253827
0.435	2.5583302388037
0.436	2.55863684192203
0.437	2.55581483851422
0.438	2.55711212120966
0.439	2.55779158515504
0.44	2.55464276096068
0.441	2.55542052857492
0.442	2.55573439133452
0.443	2.55623746287616
0.444	2.55641049450416
0.445	2.5556956045586
0.446	2.55562034722006
0.447	2.55617546749305
0.448	2.55590615037127
0.449	2.55667853104058
0.45	2.55575101647098
0.451	2.55747182319952
0.452	2.55790535869559
0.453	2.55616532666606
0.454	2.55586298093085
0.455	2.55596023803133
0.456	2.55525363085762
0.457	2.55732170411384
0.458	2.55685334713115
0.459	2.55621910062705
0.46	2.55582083343451
0.461	2.55769270656512
0.462	2.55719519101919
0.463	2.55682903018892
0.464	2.55602620150943
0.465	2.55667336029425
0.466	2.55551689456728
0.467	2.5565972087739
0.468	2.6162862913477
0.469	2.58741601888072
0.47	2.57497729924619
0.471	2.56834647569594
0.472	2.56423156553553
0.473	2.56429781460789
0.474	2.5618505244515
0.475	2.56225457819269
0.476	2.56075243517877
0.477	2.56053320145628
0.478	2.55896694254365
0.479	2.55838309707962
0.48	2.55873555457389
0.481	2.55941698263283
0.482	2.55952927778418
0.483	2.55930531948645
0.484	2.55802150987798
0.485	2.55722159411246
0.486	2.55678208924662
0.487	2.55789966735678
0.488	2.55723173262172
0.489	2.55840544356035
0.49	2.55664568686568
0.491	2.55696208618419
0.492	2.55839898630911
0.493	2.55712853144622
0.494	2.55602748963791
0.495	2.55749000706365
0.496	2.55815953158783
0.497	2.55695967119975
0.498	2.55597749967711
0.499	2.55863209790069
0.5	2.55674364635467
0.501	2.55615874658294
0.502	2.5569791248099
0.503	2.55682192865631
0.504	2.5559514522041
0.505	2.55561103434682
0.506	2.5562115611935
0.507	2.62092562296959
0.508	2.59040750305124
0.509	2.57612887561608
0.51	2.56736907983024
0.511	2.56535088587132
0.512	2.56195713843204
0.513	2.55846619752895
0.514	2.55877900351101
0.515	2.55803489684037
0.516	2.55886312278155
0.517	2.55893991070561
0.518	2.55798037694973
0.519	2.55802837143318
0.52	2.55903025192771
0.521	2.55727813694702
0.522	2.55621433592881
0.523	2.55707046141437
0.524	2.55806917460728
0.525	2.55535297263901
0.526	2.55834894774279
0.527	2.55695115331579
0.528	2.55597402241598
0.529	2.55649976753862
0.53	2.55566696689873
0.531	2.55588236340369
0.532	2.55737635914542
0.533	2.55445152030979
0.534	2.55531233511181
0.535	2.55679737218373
0.536	2.55600452372811
0.537	2.55592370881326
0.538	2.55491141516811
0.539	2.55646354032177
0.54	2.55628407786718
0.541	2.55524867364716
0.542	2.55558935359998
0.543	2.55519997063636
0.544	2.5559767597412
0.545	2.55603261909079
0.546	2.62934319368399
0.547	2.59126653025078
0.548	2.57645497261363
0.549	2.56626673089901
0.55	2.56314821888031
0.551	2.56002763112063
0.552	2.55882344016291
0.553	2.55922147620393
0.554	2.55790028322691
0.555	2.55710085764802
0.556	2.55704767622542
0.557	2.55723206987291
0.558	2.55566775280864
0.559	2.55671001959478
0.56	2.55719337047046
0.561	2.55620561907565
0.562	2.55556705612653
0.563	2.55440157853234
0.564	2.553585652433
0.565	2.5560964277558
0.566	2.55715734948851
0.567	2.55500273976512
0.568	2.55459765277097
0.569	2.55455211150117
0.57	2.55380734035146
0.571	2.55576261525785
0.572	2.55442985924869
0.573	2.5551817282085
0.574	2.55339516383361
0.575	2.55343049922999
0.576	2.55611400991633
0.577	2.55579200537089
0.578	2.55428406560116
0.579	2.55568869694021
0.58	2.55440727988008
0.581	2.55407517836607
0.582	2.55525849387754
0.583	2.55550333851593
0.584	2.55492292785108
0.585	2.63885694063508
0.586	2.59380378701058
0.587	2.57494738122467
0.588	2.56593557306506
0.589	2.56195038600208
0.59	2.55936992879941
0.591	2.55751191599758
0.592	2.55745420781622
0.593	2.55765340077337
0.594	2.55620415657064
0.595	2.55535891915663
0.596	2.555790360178
0.597	2.55685764374833
0.598	2.55595112587387
0.599	2.55682571873421
0.6	2.55496508471673
0.601	2.55691546260107
0.602	2.55533852494291
0.603	2.55554800253639
0.604	2.55549874873253
0.605	2.55460862767444
0.606	2.55474941267908
0.607	2.5555026114299
0.608	2.5545385365992
0.609	2.55579456019297
0.61	2.55470459820055
0.611	2.55487297622994
0.612	2.5542551541373
0.613	2.5548745592426
0.614	2.55521957830853
0.615	2.55586136928852
0.616	2.55614704233369
0.617	2.55440406373583
0.618	2.55483814308155
0.619	2.55614335082013
0.62	2.55514809002381
0.621	2.55524680821934
0.622	2.55628407525303
0.623	2.55491119994248
0.624	2.62449419325469
0.625	2.59887691048615
0.626	2.57870326917935
0.627	2.56857465594726
0.628	2.56376430943458
0.629	2.56111734267256
0.63	2.56007949836969
0.631	2.55910127629225
0.632	2.55758939918108
0.633	2.55818680805994
0.634	2.55685971192119
0.635	2.55652380016066
0.636	2.55682875385179
0.637	2.55782277354551
0.638	2.55632947069721
0.639	2.5565802266062
0.64	2.55543884928504
0.641	2.55574636669646
0.642	2.55544893606843
0.643	2.5561477008884
0.644	2.55554108972524
0.645	2.55532910201701
0.646	2.55638337644241
0.647	2.55377424071493
0.648	2.55536537482557
0.649	2.55582747070679
0.65	2.55682766142591
0.651	2.55572379039684
0.652	2.55574563388439
0.653	2.55567140200946
0.654	2.55506914008682
0.655	2.55575513279364
0.656	2.55501467522829
0.657	2.55649416724363
0.658	2.55615110639189
0.659	2.55596892551738
0.66	2.55466221458061
0.661	2.55599469121666
0.662	2.55440851394639
0.663	2.60201190331422
0.664	2.60297238760019
0.665	2.58297088103158
0.666	2.56845736069127
0.667	2.56501498825953
0.668	2.56356435728489
0.669	2.56044067128357
0.67	2.55929303423084
0.671	2.55833110976609
0.672	2.55984542657439
0.673	2.55877583623712
0.674	2.55786428463204
0.675	2.55756070506062
0.676	2.55702016798808
0.677	2.55689851726918
0.678	2.55744234630226
0.679	2.55833420970498
0.68	2.55648089860015
0.681	2.55589490899937
0.682	2.5564226260917
0.683	2.55686618686422
0.684	2.554833669483
0.685	2.55756943778853
0.686	2.55562369963286
0.687	2.5566063446657
0.688	2.55348911716889
0.689	2.5554051646628
0.69	2.55424645281315
0.691	2.55591419414368
0.692	2.55623293146144
0.693	2.55581900613008
0.694	2.55590861099103
0.695	2.55361271736875
0.696	2.55549330163079
0.697	2.55756891040581
0.698	2.55576749753829
0.699	2.55653580212268
0.7	2.55490815391565
0.701	2.55651038339852
0.702	2.57773966343655
0.703	2.60502897457218
0.704	2.58585572359396
0.705	2.56981939269662
0.706	2.56556049075431
0.707	2.56310683545609
0.708	2.56066032844874
0.709	2.56082529786346
0.71	2.55891909878057
0.711	2.55921247780121
0.712	2.55750227782418
0.713	2.55690471850457
0.714	2.55766215641843
0.715	2.55855094422683
0.716	2.55833226533214
0.717	2.55778113237053
0.718	2.55737424412412
0.719	2.55756499037
0.72	2.55686396307692
0.721	2.55749821688094
0.722	2.55905771182582
0.723	2.55825200746177
0.724	2.55746660929413
0.725	2.5568846538535
0.726	2.55826672056935
0.727	2.55908742446705
0.728	2.55632835917047
0.729	2.55700191807967
0.73	2.55818878036421
0.731	2.55589003463662
0.732	2.55795015775445
0.733	2.55613818558576
0.734	2.55568469443001
0.735	2.55911133985974
0.736	2.55841495608361
0.737	2.55812520663485
0.738	2.55787576041331
0.739	2.55832730985004
0.74	2.5578829993241
0.741	2.55843210026201
0.742	2.61625659356794
0.743	2.59003133520846
0.744	2.57627757970322
0.745	2.56960520676732
0.746	2.56665448091332
0.747	2.5635339614054
0.748	2.56381267958705
0.749	2.56331594686992
0.75	2.56346255243698
0.751	2.56223088198762
0.752	2.56182423598225
0.753	2.56222164388627
0.754	2.5607448857619
0.755	2.56040218991679
0.756	2.56026252392893
0.757	2.56100401677138
0.758	2.56089157200201
0.759	2.56147767268025
0.76	2.55953847280159
0.761	2.56075466757698
0.762	2.56082255008974
0.763	2.56075071944115
0.764	2.56233895363019
0.765	2.5589437030814
0.766	2.55893153582189
0.767	2.5605451882361
0.768	2.55932552700833
0.769	2.55905456352858
0.77	2.55876067387408
0.771	2.56187127082654
0.772	2.55970772885347
0.773	2.55857456151684
0.774	2.55898549959435
0.775	2.55969132939663
0.776	2.56114847797709
0.777	2.55885903719474
0.778	2.56022243451671
0.779	2.55942549267019
0.78	2.56006809384339
0.781	2.62232948256555
0.782	2.59191289847277
0.783	2.57785590209423
0.784	2.57235028160246
0.785	2.56624349720652
0.786	2.56446504466084
0.787	2.56310327088533
0.788	2.56268758473756
0.789	2.56154309926404
0.79	2.56083381261502
0.791	2.56197853828742
0.792	2.56065567225724
0.793	2.56078710307111
0.794	2.55969153144666
0.795	2.5599977204939
0.796	2.55950046035846
0.797	2.56014346351776
0.798	2.55915858382872
0.799	2.56115848586862
0.8	2.55873941960522
0.801	2.55889380394744
0.802	2.55822795944982
0.803	2.56012213025346
0.804	2.55836097174392
0.805	2.55950087826942
0.806	2.5584498209463
0.807	2.55936255424562
0.808	2.55805814579745
0.809	2.55766903780067
0.81	2.55952870920388
0.811	2.55821275099198
0.812	2.55801611851743
0.813	2.55777297874814
0.814	2.55833536965523
0.815	2.5584817813913
0.816	2.55811445608603
0.817	2.55866225532874
0.818	2.55805454393487
0.819	2.55865785455194
0.82	2.6346422066825
0.821	2.59438187303917
0.822	2.57949916838535
0.823	2.57124052321413
0.824	2.56515290124581
0.825	2.56426883840638
0.826	2.56342104619388
0.827	2.56193319858917
0.828	2.56108632777378
0.829	2.56045674942805
0.83	2.56054900655331
0.831	2.56000684144342
0.832	2.55980504048403
0.833	2.56069647412892
0.834	2.55861643364839
0.835	2.55856354016556
0.836	2.55946388380342
0.837	2.55814061072127
0.838	2.55833537939942
0.839	2.5584973983522
0.84	2.55758049615903
0.841	2.55671116162722
0.842	2.55623596548314
0.843	2.55822259682359
0.844	2.55744659270426
0.845	2.55754731634262
0.846	2.55874741559733
0.847	2.55856598190253
0.848	2.5567892141513
0.849	2.55696159691659
0.85	2.55665766029885
0.851	2.55740447490232
0.852	2.55622277734016
0.853	2.5561606457606
0.854	2.55592171489151
0.855	2.55705341817589
0.856	2.55730421617801
0.857	2.55562934509267
0.858	2.55509205006195
0.859	2.64302270972518
0.86	2.59400903018529
0.861	2.57764825583764
0.862	2.56848458869132
0.863	2.56448077138042
0.864	2.56342083833397
0.865	2.56135032954217
0.866	2.56049302970876
0.867	2.55849186732855
0.868	2.55763311680348
0.869	2.55900787107429
0.87	2.55764706995009
0.871	2.55849951189176
0.872	2.55821471474161
0.873	2.55683363380815
0.874	2.55749726872668
0.875	2.55690307504383
0.876	2.5572126193728
0.877	2.5571476912504
0.878	2.5565536779055
0.879	2.5553680258803
0.88	2.5566038052325
0.881	2.55670033305506
0.882	2.55632974663002
0.883	2.55592317411618
0.884	2.55671616989788
0.885	2.55683382168045
0.886	2.55638274060802
0.887	2.55580815824192
0.888	2.55664285330538
0.889	2.55519810827015
0.89	2.55643129827811
0.891	2.55559691620365
0.892	2.55629537285181
0.893	2.5565969240165
0.894	2.5564732378299
0.895	2.55503646022329
0.896	2.55670374732166
0.897	2.55563503559308
0.898	2.62153420555075
0.899	2.59658464226795
0.9	2.58025598203407
