# Supplementary material for: Dynamic Characterisation of Fibre-Optic Temperature Sensors for Physiological Monitoring
Source: Sensors (Basel). 2020 Dec 31;21(1):221. doi: 10.3390/s21010221 (PMC7795630; doi:10.3390/s21010221)
Supplement: Supplementary file 1 [file sensors-21-00221-s001.zip › Supplementary Data/Dynamic characterisation experiment/Still water/Red dome no. 1_stillwater.csv]

0.001	2.52181057115566
0.002	2.52399205823413
0.003	2.52379241865315
0.004	2.52456542777183
0.005	2.52017212538614
0.006	2.52296061639303
0.007	2.51977071196592
0.008	2.521212659017
0.009	2.52099455299966
0.01	2.51781848261669
0.011	2.52270407247246
0.012	2.5195043845126
0.013	2.52058150915601
0.014	2.51798748019837
0.015	2.51642240969947
0.016	2.52167279169025
0.017	2.51916762456252
0.018	2.52122435118253
0.019	2.52249644360283
0.02	2.51849692028008
0.021	2.52345690737313
0.022	2.51196444593264
0.023	2.52246393678191
0.024	2.51906241764141
0.025	2.52152801322051
0.026	2.51772118750479
0.027	2.51981957568245
0.028	2.51973169927284
0.029	2.52095622545549
0.03	2.51623883806788
0.031	2.52070655332574
0.032	2.52060347340855
0.033	2.52083324167717
0.034	2.52187160441196
0.035	2.52051194181701
0.036	2.54394160868659
0.037	2.53170722784848
0.038	2.5333486120608
0.039	2.52786348320271
0.04	2.52512067604022
0.041	2.52219742337986
0.042	2.52265763278461
0.043	2.52252617708261
0.044	2.52461307961293
0.045	2.52156669023363
0.046	2.52183866970646
0.047	2.51544170976038
0.048	2.51730868750952
0.049	2.51799623617429
0.05	2.52123240372836
0.051	2.51634932244422
0.052	2.52289086723025
0.053	2.52117304762086
0.054	2.51992188577682
0.055	2.51717036319874
0.056	2.51771255778474
0.057	2.5168464306268
0.058	2.52287358957214
0.059	2.51283728332125
0.06	2.52290166278341
0.061	2.52061050394099
0.062	2.5237069396133
0.063	2.52062853912834
0.064	2.51823284487322
0.065	2.52280901002697
0.066	2.52174617325563
0.067	2.52189581956229
0.068	2.5220752093037
0.069	2.52325349888429
0.07	2.52384617926909
0.071	2.5222291920429
0.072	2.52137630221138
0.073	2.51107576020402
0.074	2.51993447288506
0.075	2.54850597028734
0.076	2.53554454806693
0.077	2.53076911425779
0.078	2.52916420050165
0.079	2.52834423276393
0.08	2.52743565851511
0.081	2.52492662203279
0.082	2.52585421509605
0.083	2.52505061422548
0.084	2.5225655724558
0.085	2.52617315621885
0.086	2.52074631694811
0.087	2.52192139608997
0.088	2.5208457338882
0.089	2.5204584733902
0.09	2.52341718972075
0.091	2.51910357509258
0.092	2.51903345506581
0.093	2.52329176337461
0.094	2.51784387339764
0.095	2.51690001742077
0.096	2.51700302445998
0.097	2.52367126794147
0.098	2.52029837079093
0.099	2.5201031273204
0.1	2.51934704591516
0.101	2.52177668736389
0.102	2.51941792235823
0.103	2.51941489337641
0.104	2.52240394453535
0.105	2.52025084707169
0.106	2.51960458869445
0.107	2.51804173301939
0.108	2.52021584324589
0.109	2.52068610796648
0.11	2.52285479292964
0.111	2.52011024047382
0.112	2.52059652758953
0.113	2.52056929451304
0.114	2.54618351873715
0.115	2.53739047734392
0.116	2.53123864235678
0.117	2.52777039626408
0.118	2.52820839620293
0.119	2.52644221470887
0.12	2.52371291850316
0.121	2.52405989867809
0.122	2.52523336921849
0.123	2.52149751848115
0.124	2.52519283500104
0.125	2.5245673392572
0.126	2.52029019830967
0.127	2.51581080749109
0.128	2.51822710245865
0.129	2.52263834832582
0.13	2.52275006085102
0.131	2.52518974251424
0.132	2.52415736026695
0.133	2.52346612717617
0.134	2.52458004552891
0.135	2.52503919130557
0.136	2.52608325406996
0.137	2.52138743030948
0.138	2.52373248848234
0.139	2.52403009102212
0.14	2.51927123499782
0.141	2.52144271693396
0.142	2.51840779419736
0.143	2.52172055358938
0.144	2.52091072446907
0.145	2.52330692376802
0.146	2.52397035558548
0.147	2.52254740457345
0.148	2.52036905054597
0.149	2.52345515665361
0.15	2.52361665696696
0.151	2.52245275840454
0.152	2.52154039949718
0.153	2.54615386584943
0.154	2.53819340940201
0.155	2.53118002860087
0.156	2.52878286915562
0.157	2.53022003668925
0.158	2.5261838440793
0.159	2.52130249368582
0.16	2.52578501493508
0.161	2.52578980491964
0.162	2.52289158460618
0.163	2.51899856922325
0.164	2.52290958611206
0.165	2.52210966414823
0.166	2.51828201548156
0.167	2.51560943942401
0.168	2.52066085893309
0.169	2.5234579699255
0.17	2.52361048914578
0.171	2.52224464052384
0.172	2.51930407499603
0.173	2.5199736140914
0.174	2.51831234633021
0.175	2.51989483799959
0.176	2.51926304580621
0.177	2.51553056208407
0.178	2.51208021980573
0.179	2.5126095901616
0.18	2.51967384035006
0.181	2.51931219474044
0.182	2.52093685352231
0.183	2.51962896998562
0.184	2.52111489960732
0.185	2.52057480186396
0.186	2.51861660806496
0.187	2.52060883824909
0.188	2.51739842310451
0.189	2.51988269565776
0.19	2.52070838682729
0.191	2.51680153396552
0.192	2.53722241745063
0.193	2.54242804838919
0.194	2.53580623079695
0.195	2.52405815710728
0.196	2.52712644834013
0.197	2.52567435020417
0.198	2.52210789686652
0.199	2.52290063596889
0.2	2.5187380771718
0.201	2.52249456580292
0.202	2.52131164809402
0.203	2.51910449052899
0.204	2.51980753370356
0.205	2.52032149081054
0.206	2.51712224024986
0.207	2.52356674697451
0.208	2.52155896128753
0.209	2.5207456409035
0.21	2.52184000630954
0.211	2.52316049585829
0.212	2.51871681232217
0.213	2.521579835077
0.214	2.52098330236024
0.215	2.52031868990604
0.216	2.52552880079858
0.217	2.52183257611176
0.218	2.51657840026124
0.219	2.52391760612114
0.22	2.52178307962451
0.221	2.51894981548051
0.222	2.52086237061878
0.223	2.51799469029329
0.224	2.52264440236324
0.225	2.5202029707073
0.226	2.52169036791088
0.227	2.52390069332466
0.228	2.52103946052379
0.229	2.52305965512309
0.23	2.51825260072878
0.231	2.52707420516215
0.232	2.54515158241076
0.233	2.53428389031719
0.234	2.53031921133045
0.235	2.52558580562863
0.236	2.5275588237144
0.237	2.52447054426422
0.238	2.51953628734097
0.239	2.52204603263598
0.24	2.52240223775032
0.241	2.51659366713917
0.242	2.5211749787377
0.243	2.52222751087129
0.244	2.52290698504398
0.245	2.51937707046945
0.246	2.52219725013824
0.247	2.52477137995725
0.248	2.52243511618739
0.249	2.52265617032019
0.25	2.52322756958273
0.251	2.5259264102125
0.252	2.52339328997788
0.253	2.52148972110787
0.254	2.51839817499367
0.255	2.52152866424911
0.256	2.52304489815475
0.257	2.52011920014643
0.258	2.5259933589346
0.259	2.52634934964573
0.26	2.52430727593608
0.261	2.52336837420363
0.262	2.52268459203576
0.263	2.52377527806245
0.264	2.52169824936348
0.265	2.52217758432324
0.266	2.52346187008779
0.267	2.52227369120478
0.268	2.52308892288002
0.269	2.52200964050431
0.27	2.51999549662503
0.271	2.54354963400584
0.272	2.53630934352381
0.273	2.52268081829807
0.274	2.52468170161352
0.275	2.52470925001733
0.276	2.52547969657736
0.277	2.52589526574552
0.278	2.52442327461201
0.279	2.52300037215372
0.28	2.52393921816668
0.281	2.52505205728025
0.282	2.52408006160471
0.283	2.52592328361523
0.284	2.52509660123172
0.285	2.5269672776553
0.286	2.52445854446839
0.287	2.52444413090908
0.288	2.52188374732273
0.289	2.52139440818539
0.29	2.52532388736881
0.291	2.52338960685685
0.292	2.52311505696635
0.293	2.52208548771192
0.294	2.52306285765665
0.295	2.5255368383172
0.296	2.52315264769923
0.297	2.52316445223644
0.298	2.52278594298503
0.299	2.5194359540376
0.3	2.52429639954014
0.301	2.51734110767826
0.302	2.52355551100339
0.303	2.52173244784582
0.304	2.52224031533013
0.305	2.52290058730136
0.306	2.52423546022061
0.307	2.5268782213042
0.308	2.52191504224285
0.309	2.52332504875557
0.31	2.54860806077645
0.311	2.5385846195329
0.312	2.53348339159073
0.313	2.52837539161534
0.314	2.52868491725727
0.315	2.52428512747666
0.316	2.52721033568494
0.317	2.52459686827118
0.318	2.52641732399854
0.319	2.51894648983752
0.32	2.52252881197316
0.321	2.52608699447758
0.322	2.52219441149977
0.323	2.5258259419187
0.324	2.52146176790419
0.325	2.52677584686043
0.326	2.52649838824348
0.327	2.52330542574832
0.328	2.52170271138843
0.329	2.52531343385379
0.33	2.52317835283011
0.331	2.52480759502178
0.332	2.52341560552215
0.333	2.52294166508184
0.334	2.52393969050677
0.335	2.52305595866077
0.336	2.52236350144669
0.337	2.52092760312632
0.338	2.52433652340542
0.339	2.52402964839448
0.34	2.52561387722343
0.341	2.52308378229526
0.342	2.52379021922407
0.343	2.52272582328924
0.344	2.51449953982041
0.345	2.52459832807433
0.346	2.51884121315765
0.347	2.51760341132198
0.348	2.52532347267121
0.349	2.5488181041026
0.35	2.54074851347998
0.351	2.53014112100062
0.352	2.53025075849817
0.353	2.52601718936463
0.354	2.53250053839478
0.355	2.52687679661126
0.356	2.52817192449416
0.357	2.52512474070552
0.358	2.52519338132094
0.359	2.52157847304298
0.36	2.52353753977731
0.361	2.52538643938388
0.362	2.5265105624928
0.363	2.5271221912379
0.364	2.52572388169419
0.365	2.52534123191541
0.366	2.52515935647718
0.367	2.52271285898716
0.368	2.52468684619687
0.369	2.52288569973044
0.37	2.52438505658165
0.371	2.52760395451617
0.372	2.52563139191838
0.373	2.52596628802247
0.374	2.52211182635074
0.375	2.52250057217435
0.376	2.52228724043778
0.377	2.5227241380055
0.378	2.52382342147905
0.379	2.52430272223928
0.38	2.52553814680838
0.381	2.52650283052375
0.382	2.52201158235689
0.383	2.5260596022429
0.384	2.52624240734836
0.385	2.52455180055142
0.386	2.52725581340621
0.387	2.52530772917249
0.388	2.55623088933798
0.389	2.54390505351423
0.39	2.53998962591555
0.391	2.53251531362974
0.392	2.53757495158526
0.393	2.52957870943096
0.394	2.52809089363043
0.395	2.52810132224844
0.396	2.52668170424053
0.397	2.52703401534383
0.398	2.52123582344035
0.399	2.5245527716932
0.4	2.52693737529769
0.401	2.52493526809393
0.402	2.52388692024338
0.403	2.5252312953388
0.404	2.52386187165094
0.405	2.52682906227748
0.406	2.52635731793696
0.407	2.52849986675683
0.408	2.52560586971593
0.409	2.52496424726231
0.41	2.52524394671921
0.411	2.52894137049787
0.412	2.52477511129558
0.413	2.52559746562838
0.414	2.52792551913519
0.415	2.52772333181235
0.416	2.52817867834693
0.417	2.52767384105368
0.418	2.52767730007033
0.419	2.52555629018061
0.42	2.52767660290394
0.421	2.52582032732959
0.422	2.52284801064851
0.423	2.52478947733332
0.424	2.52457559942863
0.425	2.52490920811144
0.426	2.52393239933485
0.427	2.54694362713497
0.428	2.54421992094016
0.429	2.53648685793148
0.43	2.53285045370599
0.431	2.53268508892261
0.432	2.5292464682924
0.433	2.52845294728561
0.434	2.52657581362296
0.435	2.52871326315964
0.436	2.52869256610015
0.437	2.52753186615005
0.438	2.52896977748986
0.439	2.52942293631667
0.44	2.52778966781948
0.441	2.52904897299225
0.442	2.52690655079262
0.443	2.5298054661534
0.444	2.52867067286238
0.445	2.52192757084802
0.446	2.52647873029108
0.447	2.52752081068615
0.448	2.52639024368739
0.449	2.52292608401552
0.45	2.52560708444365
0.451	2.52503354703586
0.452	2.52631630774495
0.453	2.52503218048815
0.454	2.52608233663006
0.455	2.52789154524323
0.456	2.52325994229104
0.457	2.52308718962227
0.458	2.52430306988936
0.459	2.52125595798627
0.46	2.52573124327771
0.461	2.52775925534282
0.462	2.52621226672378
0.463	2.52799691297028
0.464	2.52786856313839
0.465	2.5264397924864
0.466	2.54064904733783
0.467	2.54609078719251
0.468	2.53849423073933
0.469	2.53255919070608
0.47	2.5292784217707
0.471	2.53612056082734
0.472	2.5254663199367
0.473	2.52495686022317
0.474	2.52798715715193
0.475	2.52780386526128
0.476	2.52740952171509
0.477	2.52840205309156
0.478	2.53087280090046
0.479	2.5282197991889
0.48	2.52856261432396
0.481	2.53084517227901
0.482	2.52722194057458
0.483	2.52793519088546
0.484	2.52788327096639
0.485	2.53009465481312
0.486	2.52942186598097
0.487	2.53195958890576
0.488	2.52311625894005
0.489	2.53226281698716
0.49	2.52947497572538
0.491	2.52710762336026
0.492	2.53001956547363
0.493	2.52751048760746
0.494	2.52628998892909
0.495	2.52392952313528
0.496	2.5208280587658
0.497	2.52165563496925
0.498	2.52709869593175
0.499	2.52827325704667
0.5	2.52874758001482
0.501	2.5272450852037
0.502	2.53054822830622
0.503	2.53058217303866
0.504	2.53074999601612
0.505	2.53550254486718
0.506	2.5506622856018
0.507	2.5429424459946
0.508	2.5377666789729
0.509	2.53681661376752
0.51	2.53523280498705
0.511	2.53268646411696
0.512	2.53287314143602
0.513	2.52847883214634
0.514	2.53354609725844
0.515	2.52637776451718
0.516	2.5270152080617
0.517	2.52774237547504
0.518	2.53194580633689
0.519	2.52950102593725
0.52	2.530557676849
0.521	2.5274336770602
0.522	2.53053553962075
0.523	2.53149291072417
0.524	2.53317380877443
0.525	2.52494136811506
0.526	2.53230208675375
0.527	2.52819628542748
0.528	2.52723054262947
0.529	2.52926118201428
0.53	2.5318772031954
0.531	2.52852337661609
0.532	2.52960096901515
0.533	2.52370963112631
0.534	2.52901503346627
0.535	2.52315543841599
0.536	2.52639823839551
0.537	2.52626717839432
0.538	2.52816910337632
0.539	2.52640101950898
0.54	2.52851885425559
0.541	2.52987332831827
0.542	2.53300799374112
0.543	2.53191440570215
0.544	2.53271204614748
0.545	2.55587940149148
0.546	2.54251448590313
0.547	2.54101411400632
0.548	2.53336269965845
0.549	2.53476181309991
0.55	2.52955115813554
0.551	2.53088695861853
0.552	2.52943764909225
0.553	2.53043666328145
0.554	2.53352862160193
0.555	2.53170753242088
0.556	2.52843189329652
0.557	2.52767841759129
0.558	2.53410786216451
0.559	2.52913212425978
0.56	2.52943731750906
0.561	2.52895546278231
0.562	2.5274748421844
0.563	2.52983979231315
0.564	2.53430600124383
0.565	2.53105171525524
0.566	2.52638260286335
0.567	2.5334545950193
0.568	2.53273629057789
0.569	2.52948621151331
0.57	2.52881762819642
0.571	2.52824027082372
0.572	2.52830781783157
0.573	2.52882773129371
0.574	2.52361150435999
0.575	2.52349396032348
0.576	2.5250232230248
0.577	2.52504021943262
0.578	2.5291900656747
0.579	2.5316361245593
0.58	2.5290700881944
0.581	2.52747028925289
0.582	2.53066603847789
0.583	2.52941915649665
0.584	2.54916814305152
0.585	2.54065636510125
0.586	2.54057604287731
0.587	2.53761180293375
0.588	2.53726858903859
0.589	2.52904374104694
0.59	2.52920321475847
0.591	2.53329414896558
0.592	2.53375576426936
0.593	2.53015145071352
0.594	2.52939236542021
0.595	2.53033764534673
0.596	2.53172317985715
0.597	2.52705379952231
0.598	2.52451042614899
0.599	2.52711879838655
0.6	2.52878291954216
0.601	2.5291673356493
0.602	2.52923919428632
0.603	2.5274828561763
0.604	2.53200074404813
0.605	2.52928192012505
0.606	2.52576913504393
0.607	2.52771925345283
0.608	2.53042098810523
0.609	2.52783421884019
0.61	2.52584064398648
0.611	2.52650962801745
0.612	2.52872691603264
0.613	2.53293317250517
0.614	2.53324065996397
0.615	2.52755787599672
0.616	2.52782579584646
0.617	2.52890565805192
0.618	2.52800949270163
0.619	2.52880782085623
0.62	2.52951357433809
0.621	2.52754886293241
0.622	2.53034108723321
0.623	2.55794200825867
0.624	2.54203698363625
0.625	2.53139407089061
0.626	2.53406792745164
0.627	2.53053427203538
0.628	2.53080427311185
0.629	2.53793079812193
0.63	2.53455920281744
0.631	2.53327809180596
0.632	2.53386492938908
0.633	2.53106637215915
0.634	2.52787657619392
0.635	2.52802879480867
0.636	2.52999897459361
0.637	2.53231233080808
0.638	2.53132632724588
0.639	2.53153505170935
0.64	2.52882178507091
0.641	2.53159344627759
0.642	2.53001689332197
0.643	2.52914711677194
0.644	2.52958125965901
0.645	2.52900623169079
0.646	2.53158929273434
0.647	2.52941402540598
0.648	2.52921296865243
0.649	2.52859368220979
0.65	2.5295304884615
0.651	2.53144621553159
0.652	2.5302129064175
0.653	2.52780118472465
0.654	2.52751208033035
0.655	2.52989933624268
0.656	2.53248817048868
0.657	2.52994416523397
0.658	2.53025232284095
0.659	2.52938125391931
0.66	2.53288213404658
0.661	2.52960662269435
0.662	2.55576008105928
0.663	2.54478759703038
0.664	2.54110224731236
0.665	2.53797161576972
0.666	2.53482576379963
0.667	2.53889933830704
0.668	2.53310948515595
0.669	2.5346496082293
0.67	2.5342388807904
0.671	2.52314097088315
0.672	2.52644979042362
0.673	2.52617356860008
0.674	2.53045224237556
0.675	2.52999546515543
0.676	2.5310416716539
0.677	2.53202058836531
0.678	2.5307031722356
0.679	2.5313041955124
0.68	2.53290007542951
0.681	2.53015441633317
0.682	2.53288239676427
0.683	2.5327534193339
0.684	2.53441547148038
0.685	2.53278511734221
0.686	2.53510504847821
0.687	2.53233312067393
0.688	2.53451951564973
0.689	2.53260202353645
0.69	2.53058481648874
0.691	2.53026227326019
0.692	2.52993790281752
0.693	2.53048040949684
0.694	2.5288338858649
0.695	2.52974307111698
0.696	2.53171692186684
0.697	2.53355397553556
0.698	2.52993010201153
0.699	2.53150110013635
0.7	2.53436343472454
0.701	2.54486979463795
0.702	2.55182049029805
0.703	2.54144944143526
0.704	2.53771903447986
0.705	2.53614582695255
0.706	2.53260909675914
0.707	2.53481509384288
0.708	2.53374256488368
0.709	2.53573030463413
0.71	2.53138201802574
0.711	2.53410354931393
0.712	2.52819319047934
0.713	2.53412084876056
0.714	2.53410808892139
0.715	2.53091303161891
0.716	2.53090415836892
0.717	2.53277563105676
0.718	2.53192240040016
0.719	2.53113083664529
0.72	2.52643331153707
0.721	2.53583753596148
0.722	2.53232901880841
0.723	2.53353485488029
0.724	2.53320341978445
0.725	2.53150850852825
0.726	2.5338090789391
0.727	2.53229606847689
0.728	2.53061967840697
0.729	2.5353576440853
0.73	2.53342057706577
0.731	2.53158723337381
0.732	2.52778145915528
0.733	2.5316987653023
0.734	2.53463767040009
0.735	2.53499370464357
0.736	2.53311737885585
0.737	2.53471333238306
0.738	2.53188764536281
0.739	2.53389869539693
0.74	2.53826247795394
0.741	2.54788856709853
0.742	2.5461780807079
0.743	2.54061413599569
0.744	2.537044561453
0.745	2.53826843372129
0.746	2.53731881978269
0.747	2.54060140502047
0.748	2.53387257380371
0.749	2.53329438387856
0.75	2.53307147571689
0.751	2.53479058144039
0.752	2.53263883015427
0.753	2.53894529407286
0.754	2.53201225568882
0.755	2.53362463420266
0.756	2.53427330817323
0.757	2.53096263993745
0.758	2.5300276540399
0.759	2.53423587370426
0.76	2.53597781517695
0.761	2.53600559194262
0.762	2.52920611132895
0.763	2.53429415944255
0.764	2.53241066332174
0.765	2.53099849242646
0.766	2.53023376860073
0.767	2.52918508442495
0.768	2.53806028843801
0.769	2.53537340293015
0.77	2.53735098564292
0.771	2.5352598884823
0.772	2.53172167610342
0.773	2.53553135394973
0.774	2.53354164106103
0.775	2.53155089820202
0.776	2.53823568329242
0.777	2.53452488524866
0.778	2.53631392873698
0.779	2.53128897915549
0.78	2.55058572642581
0.781	2.54964953990532
0.782	2.54279333829224
0.783	2.53862571705969
0.784	2.54227821461509
0.785	2.54120116785534
0.786	2.53780200156194
0.787	2.54050010472227
0.788	2.53428529410225
0.789	2.53854325994068
0.79	2.54105345020274
0.791	2.52936227570252
0.792	2.5261446435052
0.793	2.5359280112068
0.794	2.5366959683326
0.795	2.53506933317085
0.796	2.53568159332903
0.797	2.53410135883094
0.798	2.53615279387545
0.799	2.53530719210093
0.8	2.5323955085019
0.801	2.53997280470161
0.802	2.5367231230034
0.803	2.53376474307159
0.804	2.53281648536576
0.805	2.53636683261584
0.806	2.53458877500882
0.807	2.5313569832602
0.808	2.52966715422627
0.809	2.53098162456718
0.81	2.52965069591897
0.811	2.53822286377123
0.812	2.53818550289038
0.813	2.53168394176627
0.814	2.53020961694783
0.815	2.53371404295673
0.816	2.52865920162456
0.817	2.53874604566697
0.818	2.52991270103516
0.819	2.55343964930775
0.82	2.54428273100616
0.821	2.5385319299161
0.822	2.54375556695494
0.823	2.54145173975688
0.824	2.54151937069932
0.825	2.53862991979253
0.826	2.53436065349692
0.827	2.53837566541552
0.828	2.53519646983976
0.829	2.53609022478836
0.83	2.53335547622495
0.831	2.53778021076219
0.832	2.53301136153033
0.833	2.53621050537307
0.834	2.5343821319914
0.835	2.5280601236802
0.836	2.53540015668234
0.837	2.53647518866797
0.838	2.53030895169084
0.839	2.53279459982975
0.84	2.53155964307469
0.841	2.53693147460307
0.842	2.53244346423734
0.843	2.53487590571207
0.844	2.53399625560137
0.845	2.53618923487652
0.846	2.53294850738918
0.847	2.53454265657296
0.848	2.53337667188654
0.849	2.53812700101895
0.85	2.53168708396783
0.851	2.53413557583437
0.852	2.53674443663805
0.853	2.53693189830014
0.854	2.52934614723099
0.855	2.53063403004704
0.856	2.52703187754131
0.857	2.53564003439231
0.858	2.56679380819245
0.859	2.55287767084526
0.86	2.54493864130301
0.861	2.54557730239886
0.862	2.53973499631856
0.863	2.53215441130311
0.864	2.53551513046428
0.865	2.53509910346573
0.866	2.53526207116159
0.867	2.53510519572529
0.868	2.53189299254945
0.869	2.53612036005114
0.87	2.52899297561241
0.871	2.53868371002711
0.872	2.53865119986159
0.873	2.53648338090809
0.874	2.53529788508792
0.875	2.53634000871172
0.876	2.53527286931962
0.877	2.53395288102961
0.878	2.53896102490435
0.879	2.53416303585565
0.88	2.5364899208986
0.881	2.52930423870737
0.882	2.53446543974375
0.883	2.5351780987099
0.884	2.53187375801671
0.885	2.53580809430581
0.886	2.53379960903266
0.887	2.53785157011211
0.888	2.53765478575052
0.889	2.53269615915451
0.89	2.53451962806567
0.891	2.5348580540001
0.892	2.53372064241856
0.893	2.53052066056624
0.894	2.54222971947549
0.895	2.53443594233247
0.896	2.5307304851262
0.897	2.56094515670942
0.898	2.55030604162662
0.899	2.53845698456859
0.9	2.53501486917626
