# Supplementary material for: Dynamic Characterisation of Fibre-Optic Temperature Sensors for Physiological Monitoring
Source: Sensors (Basel). 2020 Dec 31;21(1):221. doi: 10.3390/s21010221 (PMC7795630; doi:10.3390/s21010221)
Supplement: Supplementary file 1 [file sensors-21-00221-s001.zip › Supplementary Data/Dynamic characterisation experiment/Still water/Red dome no. 2_stillwater.csv]

0.001	1.97201228506558
0.002	1.96614596023458
0.003	1.97273901364174
0.004	1.97092196564457
0.005	1.97115267205821
0.006	1.97117010526485
0.007	1.97080401622228
0.008	1.9760945731739
0.009	1.98720963204864
0.01	1.97940325108327
0.011	1.97634845403967
0.012	1.97583092474802
0.013	1.97368527096955
0.014	1.972693363958
0.015	1.97272090697577
0.016	1.97235355528448
0.017	1.97166967918213
0.018	1.97080272776469
0.019	1.97234599862222
0.02	1.97235133069256
0.021	1.97275920513192
0.022	1.97175044208202
0.023	1.97224434863016
0.024	1.97302232391569
0.025	1.97300307951368
0.026	1.97122900816252
0.027	1.9737421405814
0.028	1.97290887807811
0.029	1.97149883753373
0.03	1.97325126641403
0.031	1.97077115776789
0.032	1.97188535208379
0.033	1.97233995245503
0.034	1.97207143034582
0.035	1.97194902408503
0.036	1.97105992292374
0.037	1.97218242576037
0.038	1.97157616557375
0.039	1.97256796290416
0.04	1.97454545820028
0.041	1.97071581451146
0.042	1.97187294089208
0.043	1.97205319082951
0.044	1.97203778460705
0.045	1.97162470313483
0.046	1.97119928898874
0.047	1.9729246025626
0.048	1.99095093660844
0.049	1.9810456795069
0.05	1.97624176510277
0.051	1.97466235258066
0.052	1.97455825774705
0.053	1.97414020768085
0.054	1.97339924094519
0.055	1.97353400129023
0.056	1.97206230116321
0.057	1.97392184297109
0.058	1.97280072709282
0.059	1.97380324301001
0.06	1.97379931673376
0.061	1.97328693087902
0.062	1.97228678276513
0.063	1.97303150512874
0.064	1.97315898731631
0.065	1.97289111144307
0.066	1.97252907929727
0.067	1.97210391087567
0.068	1.97162026814436
0.069	1.97415260126399
0.07	1.9726971606348
0.071	1.97399689377104
0.072	1.97368076177678
0.073	1.97301332281757
0.074	1.9727031777024
0.075	1.97285199558482
0.076	1.9729060409211
0.077	1.97275509279595
0.078	1.97286889016922
0.079	1.97307333167061
0.08	1.97303986456232
0.081	1.97311788494198
0.082	1.97380736380633
0.083	1.97480857029867
0.084	1.97362973362921
0.085	1.97394157295399
0.086	1.97276447392719
0.087	1.99116661414971
0.088	1.98404322471634
0.089	1.978483473275
0.09	1.97787763300573
0.091	1.97469581346496
0.092	1.97679506196378
0.093	1.9745291137853
0.094	1.97628740297398
0.095	1.97512935929815
0.096	1.97513036775859
0.097	1.97348627983127
0.098	1.97516013724698
0.099	1.97422523455058
0.1	1.97477024565005
0.101	1.97576571442515
0.102	1.97540367156468
0.103	1.97519581959294
0.104	1.97412005811474
0.105	1.97533239174482
0.106	1.97457592564514
0.107	1.97560289063469
0.108	1.97534977436708
0.109	1.97594605404476
0.11	1.97371656184604
0.111	1.97606018621056
0.112	1.97635152030998
0.113	1.9751719471144
0.114	1.97612290262717
0.115	1.97388151189177
0.116	1.97482255634563
0.117	1.97549287521278
0.118	1.9755420566962
0.119	1.97494516365641
0.12	1.97454224599003
0.121	1.97388623472281
0.122	1.97341286095648
0.123	1.97605399563368
0.124	1.97509911301893
0.125	1.97617963615215
0.126	1.99547087489701
0.127	1.98770233298014
0.128	1.98198586872086
0.129	1.98039576980609
0.13	1.97980019269716
0.131	1.97730992123297
0.132	1.97770828084594
0.133	1.97618978923413
0.134	1.97639558751697
0.135	1.97582579357931
0.136	1.97736667289038
0.137	1.97578416728947
0.138	1.97674053645292
0.139	1.97526594206936
0.14	1.97410660469921
0.141	1.97353876846685
0.142	1.9759113771022
0.143	1.97615938078636
0.144	1.97723828651353
0.145	1.97630739531932
0.146	1.97614579186763
0.147	1.97595844819374
0.148	1.97656176451047
0.149	1.97498910714704
0.15	1.97498712160664
0.151	1.97593676184443
0.152	1.97598242868172
0.153	1.97657189165579
0.154	1.97600841226187
0.155	1.97320671016527
0.156	1.97427405528841
0.157	1.97519661711207
0.158	1.97381045756684
0.159	1.9739262236769
0.16	1.97542723515675
0.161	1.97493601521365
0.162	1.97463736056537
0.163	1.97433741719173
0.164	1.97521807161627
0.165	1.99591216121109
0.166	1.98704188949756
0.167	1.98113670914672
0.168	1.9780333519625
0.169	1.97746147420654
0.17	1.97619433091451
0.171	1.9777585968729
0.172	1.97689965928653
0.173	1.97557771897225
0.174	1.97681501102331
0.175	1.97566370777829
0.176	1.97427299429185
0.177	1.97607695844149
0.178	1.9754875758727
0.179	1.97657390074718
0.18	1.97525378477702
0.181	1.97514591938156
0.182	1.97515519994433
0.183	1.97502331863717
0.184	1.97646199474273
0.185	1.97464363631219
0.186	1.97512763867188
0.187	1.9733588267545
0.188	1.97465985226289
0.189	1.97593312786035
0.19	1.976158203444
0.191	1.9754372640749
0.192	1.97645121521459
0.193	1.97590158530454
0.194	1.9753949622261
0.195	1.97569578022419
0.196	1.97572523695418
0.197	1.97629655794118
0.198	1.97582802763153
0.199	1.97562931591128
0.2	1.97489128407051
0.201	1.97591387048355
0.202	1.97606040845923
0.203	1.97575956851038
0.204	1.99439444706984
0.205	1.99062867237679
0.206	1.98382024396427
0.207	1.9828259427864
0.208	1.98084158225627
0.209	1.98049570459472
0.21	1.97886422322905
0.211	1.97919657815533
0.212	1.97792528404559
0.213	1.98031897780291
0.214	1.97903783973928
0.215	1.97987940323401
0.216	1.97926841688745
0.217	1.97923211840337
0.218	1.97932149481121
0.219	1.97869861858747
0.22	1.97890279439172
0.221	1.97894483994762
0.222	1.9783124347965
0.223	1.97903517680976
0.224	1.97700381011595
0.225	1.97986523053716
0.226	1.97796491595819
0.227	1.97998543547747
0.228	1.97960514137769
0.229	1.97927690057234
0.23	1.97874819205363
0.231	1.97912299599763
0.232	1.97997410689454
0.233	1.97977599773136
0.234	1.97861969636842
0.235	1.97936065142311
0.236	1.97878687272778
0.237	1.97976514185558
0.238	1.9796426478713
0.239	1.9791743816134
0.24	1.97966034037936
0.241	1.98014592642087
0.242	1.97967460334832
0.243	1.99320933337556
0.244	1.99371169014488
0.245	1.99044662798483
0.246	1.98715926805042
0.247	1.9822762730248
0.248	1.98280791330834
0.249	1.98175878899218
0.25	1.98286886104699
0.251	1.98171974889343
0.252	1.98157646862856
0.253	1.98157860467363
0.254	1.982016816156
0.255	1.9809829045393
0.256	1.98143095738162
0.257	1.98009160597217
0.258	1.9818473793144
0.259	1.98134017826616
0.26	1.98115088707115
0.261	1.98073068748575
0.262	1.98011158479613
0.263	1.98167528828741
0.264	1.98101347718574
0.265	1.98000874193425
0.266	1.97865329725371
0.267	1.98064127131121
0.268	1.98043505740839
0.269	1.98059418427957
0.27	1.98216267768452
0.271	1.9805419800096
0.272	1.9789047722222
0.273	1.98096662510066
0.274	1.98170189784182
0.275	1.98017202067407
0.276	1.9816767454505
0.277	1.98066454535889
0.278	1.97957987946537
0.279	1.9805960721388
0.28	1.98046911345532
0.281	1.97908698235735
0.282	1.98728647751447
0.283	1.99526303248262
0.284	1.98704593411329
0.285	1.9869083613476
0.286	1.9841870632488
0.287	1.98257229578232
0.288	1.98252088597196
0.289	1.98190775167393
0.29	1.98117328747264
0.291	1.98088271405404
0.292	1.97989989585303
0.293	1.9805545654124
0.294	1.98121167805279
0.295	1.98174571342366
0.296	1.98064691649692
0.297	1.98164326975548
0.298	1.98091528326782
0.299	1.9805193014254
0.3	1.98029677958764
0.301	1.98250122342561
0.302	1.98046567494975
0.303	1.98004593042759
0.304	1.98079516772186
0.305	1.98216906043927
0.306	1.97988658917726
0.307	1.98099391017338
0.308	1.9802733299031
0.309	1.98128598169112
0.31	1.97874622535227
0.311	1.97995208048852
0.312	1.98127299800362
0.313	1.9820831586692
0.314	1.97920267299191
0.315	1.98062855209207
0.316	1.97908249354177
0.317	1.98056228798454
0.318	1.97992063174292
0.319	1.98164432709283
0.32	1.97900947416484
0.321	1.9808109224046
0.322	1.99602063384016
0.323	1.99177958041564
0.324	1.98817995726344
0.325	1.98419225646968
0.326	1.98285526949971
0.327	1.98288798424653
0.328	1.98458035579531
0.329	1.98277106138807
0.33	1.9831899382169
0.331	1.98216657141145
0.332	1.9811666064861
0.333	1.98095771905912
0.334	1.98255430073673
0.335	1.98279964933191
0.336	1.98306963837827
0.337	1.98130466839223
0.338	1.98476024172228
0.339	1.98240069222283
0.34	1.98168714810666
0.341	1.98263576820365
0.342	1.98185463507564
0.343	1.9804666125116
0.344	1.98098571619947
0.345	1.98067414518306
0.346	1.98256520098316
0.347	1.98199934362169
0.348	1.98368969398913
0.349	1.98161229758655
0.35	1.98140185905444
0.351	1.98263135797431
0.352	1.98352886420289
0.353	1.98238817502288
0.354	1.98423582661753
0.355	1.98291391550406
0.356	1.98075786625487
0.357	1.98291456439411
0.358	1.9834506204249
0.359	1.98272387382843
0.36	1.98450021452796
0.361	1.99871365395355
0.362	1.99239076730826
0.363	1.98937242933948
0.364	1.99002157819942
0.365	1.98683225799702
0.366	1.9861708957196
0.367	1.98428717632262
0.368	1.98315391017577
0.369	1.98714239846913
0.37	1.98488485300231
0.371	1.98394762755362
0.372	1.98657272343909
0.373	1.98563869240027
0.374	1.98500229203007
0.375	1.98319145338082
0.376	1.98394439526878
0.377	1.9852485220773
0.378	1.98635868685453
0.379	1.9836839441933
0.38	1.98413717703509
0.381	1.98430984208282
0.382	1.98492830077799
0.383	1.98549090837079
0.384	1.98447792363271
0.385	1.98465565710553
0.386	1.98215351698155
0.387	1.98598251266141
0.388	1.984730944401
0.389	1.98412149640901
0.39	1.98577257085765
0.391	1.98344627934639
0.392	1.98469456608046
0.393	1.98540610451869
0.394	1.98587219668618
0.395	1.98534132402804
0.396	1.98545642061261
0.397	1.98417603673718
0.398	1.98391506668789
0.399	1.98329777427769
0.4	2.00072594465423
0.401	1.99498662551946
0.402	1.99133402969187
0.403	1.98833859317895
0.404	1.98765872620864
0.405	1.98824165375308
0.406	1.98659341967043
0.407	1.98558641131638
0.408	1.98683321029031
0.409	1.98517852496141
0.41	1.98445723483933
0.411	1.98593703571647
0.412	1.98676876605391
0.413	1.98506759204291
0.414	1.98566408400508
0.415	1.98293193792981
0.416	1.98437683658556
0.417	1.98501762203181
0.418	1.98460428466789
0.419	1.9838872744584
0.42	1.98425432872934
0.421	1.98521213674306
0.422	1.98456572343624
0.423	1.98460561889912
0.424	1.9860703080614
0.425	1.98442533194879
0.426	1.9859001647819
0.427	1.9852339740816
0.428	1.98414124836851
0.429	1.98470614751417
0.43	1.98625214236531
0.431	1.98574504366787
0.432	1.98511613555708
0.433	1.98438871504601
0.434	1.98475337734785
0.435	1.98555001919592
0.436	1.98605508923737
0.437	1.98474026859251
0.438	1.98632207208754
0.439	2.0034029129047
0.44	1.99497651411584
0.441	1.99266017057043
0.442	1.99062534944484
0.443	1.98976096338403
0.444	1.9902172325466
0.445	1.98885152766525
0.446	1.98825466965601
0.447	1.9875502719508
0.448	1.98716014763496
0.449	1.9880912512237
0.45	1.98824421592395
0.451	1.98602476126152
0.452	1.98568427016981
0.453	1.98732080117596
0.454	1.98740299914993
0.455	1.98834546147429
0.456	1.98835310738471
0.457	1.98541721368569
0.458	1.98426725481559
0.459	1.98611348051888
0.46	1.98836807984634
0.461	1.98763558143206
0.462	1.98756904240566
0.463	1.98750371997383
0.464	1.98486011995644
0.465	1.9884553420719
0.466	1.98810108138104
0.467	1.98874468235345
0.468	1.98803132861623
0.469	1.98607082294792
0.47	1.98745677029291
0.471	1.9870065338548
0.472	1.98782522384305
0.473	1.98919733324789
0.474	1.98812510650206
0.475	1.98829194555305
0.476	1.9861711789004
0.477	1.98950528316981
0.478	2.00147582295355
0.479	1.99704716390334
0.48	1.99491746735298
0.481	1.99185038760983
0.482	1.99143250130776
0.483	1.99095173925298
0.484	1.99072766371498
0.485	1.99060691576334
0.486	1.99121207490833
0.487	1.98745491271374
0.488	1.98717193268396
0.489	1.99045904997018
0.49	1.99053936701403
0.491	1.99099483900375
0.492	1.98970702592709
0.493	1.98857713116977
0.494	1.98953113116861
0.495	1.98933571878419
0.496	1.98982090185968
0.497	1.99079928083108
0.498	1.98724246934508
0.499	1.98579339235978
0.5	1.98463458667092
0.501	1.9886010830052
0.502	1.98852070745665
0.503	1.9886578189487
0.504	1.98925957681954
0.505	1.99025283915812
0.506	1.99004664326225
0.507	1.99046810292422
0.508	1.99130344362972
0.509	1.99036091904271
0.51	1.98835332165236
0.511	1.99126275495143
0.512	1.98925913814969
0.513	1.98977437635266
0.514	1.98954851745635
0.515	1.99156107161223
0.516	1.99070278268405
0.517	1.99808721902176
0.518	1.9991596639444
0.519	1.99610286778362
0.52	1.9939387943653
0.521	1.99258036869885
0.522	1.99206162482723
0.523	1.99297510721186
0.524	1.99121084713328
0.525	1.99066087649364
0.526	1.99020462148421
0.527	1.99164022177578
0.528	1.9906467609804
0.529	1.99134534157626
0.53	1.98950711632547
0.531	1.9909100667377
0.532	1.98987723026941
0.533	1.99007717101312
0.534	1.99141576699805
0.535	1.99081903017373
0.536	1.99150281797791
0.537	1.99085198671397
0.538	1.99047314600957
0.539	1.99033097205621
0.54	1.98670124735092
0.541	1.99084376810967
0.542	1.98971551633405
0.543	1.9888393813329
0.544	1.99025890146936
0.545	1.99037775217568
0.546	1.98974037580687
0.547	1.99068573221819
0.548	1.99040624707159
0.549	1.98994768413798
0.55	1.98913820366441
0.551	1.98800849124206
0.552	1.9905637891943
0.553	1.99126261703258
0.554	1.98903695215426
0.555	1.99066419148875
0.556	1.9931300469771
0.557	2.00104346471461
0.558	1.9954684281687
0.559	1.99494949272964
0.56	1.9923464694271
0.561	1.99345649786842
0.562	1.98789455326442
0.563	1.99144330175367
0.564	1.99116198821592
0.565	1.99112653535103
0.566	1.99072299615275
0.567	1.99019710085382
0.568	1.98971411449872
0.569	1.99107034155712
0.57	1.98992849625335
0.571	1.99187081781057
0.572	1.98966681764532
0.573	1.9897701592215
0.574	1.99028912407838
0.575	1.99024384915158
0.576	1.99030301755864
0.577	1.99054166669945
0.578	1.98868421748941
0.579	1.9906617221884
0.58	1.98966921672832
0.581	1.98782539116171
0.582	1.99038343787322
0.583	1.99110282873693
0.584	1.9902520723677
0.585	1.99118436577246
0.586	1.99071262501975
0.587	1.99076581319135
0.588	1.98760961988012
0.589	1.99125485769176
0.59	1.99070469827889
0.591	1.99161849909636
0.592	1.99129583987155
0.593	1.98978646407096
0.594	1.99057336871348
0.595	1.98948809434737
0.596	2.00202291111464
0.597	1.99825858874944
0.598	1.99412054186765
0.599	1.99345946984663
0.6	1.99336139749917
0.601	1.99302976042462
0.602	1.99144352588675
0.603	1.99299244067803
0.604	1.99239582546752
0.605	1.99264836287633
0.606	1.98770066596637
0.607	1.99189751241267
0.608	1.99063941202199
0.609	1.99027751789337
0.61	1.98555002851131
0.611	1.98721693740483
0.612	1.99024285890541
0.613	1.99064776143928
0.614	1.98972524033223
0.615	1.99232728438981
0.616	1.9930487587819
0.617	1.99192537194368
0.618	1.99268010496147
0.619	1.99210111227874
0.62	1.99146263249008
0.621	1.99199352505062
0.622	1.99284618865083
0.623	1.99325146939112
0.624	1.99226151611387
0.625	1.99071664136165
0.626	1.99141395006133
0.627	1.99272636910002
0.628	1.99083099567303
0.629	1.99141309131727
0.63	1.99294247981538
0.631	1.991352545223
0.632	1.99066469422518
0.633	1.99311818854275
0.634	1.99343706532326
0.635	2.00370139843461
0.636	1.99973845492148
0.637	1.99573772810358
0.638	1.99531898781791
0.639	1.99521853180007
0.64	1.9948525673064
0.641	1.99537675667912
0.642	1.99490770610372
0.643	1.9940291687637
0.644	1.9928730275343
0.645	1.99558541812179
0.646	1.99425767756176
0.647	1.99411643453929
0.648	1.99346023078005
0.649	1.99370676045186
0.65	1.99417321184176
0.651	1.99326074176264
0.652	1.99382544284042
0.653	1.99316300799181
0.654	1.9946831635894
0.655	1.99392921329596
0.656	1.99279693428833
0.657	1.99468148561382
0.658	1.99431592686396
0.659	1.9943627778245
0.66	1.99419306332051
0.661	1.99380790394494
0.662	1.99243753147111
0.663	1.99337182240856
0.664	1.99389220260417
0.665	1.99414025934614
0.666	1.99370093158704
0.667	1.99406547448215
0.668	1.99397712100904
0.669	1.99437652162298
0.67	1.99361239928844
0.671	1.99438674372571
0.672	1.9943107763638
0.673	1.99314551415084
0.674	2.00845139063274
0.675	2.00117688130829
0.676	1.99727379530597
0.677	1.99720511433514
0.678	1.99621104119019
0.679	1.99532949591982
0.68	1.99301129244346
0.681	1.9957348647287
0.682	1.99381365964357
0.683	1.99453363811286
0.684	1.99371498479127
0.685	1.99290925163515
0.686	1.99348953826571
0.687	1.99446162169919
0.688	1.99527395082719
0.689	1.99480605572644
0.69	1.99092899509474
0.691	1.99373033032844
0.692	1.99241490129496
0.693	1.99517701726858
0.694	1.99371908718219
0.695	1.99469431572534
0.696	1.99435682339097
0.697	1.99454570778536
0.698	1.99228494078499
0.699	1.99390196152421
0.7	1.99286628172924
0.701	1.9942161442224
0.702	1.99398787179312
0.703	1.99417885402695
0.704	1.99189344064353
0.705	1.99280610132689
0.706	1.99060407404011
0.707	1.99145585189697
0.708	1.99219579714392
0.709	1.99216922745058
0.71	1.99310766023392
0.711	1.99308873708085
0.712	1.99281420900097
0.713	2.0109583024976
0.714	2.00117341119203
0.715	1.99686173073941
0.716	1.99629659200976
0.717	1.99394284748631
0.718	1.99063868367724
0.719	1.99253714256263
0.72	1.99448724721504
0.721	1.99462164170957
0.722	1.99454321969989
0.723	1.99445097192448
0.724	1.99444909608993
0.725	1.99622082353133
0.726	1.9955527151274
0.727	1.99404104026014
0.728	1.9938778042348
0.729	1.99536198255098
0.73	1.99502899932406
0.731	1.99427700000644
0.732	1.99448342340315
0.733	1.9947771081683
0.734	1.99461806808939
0.735	1.99513775494753
0.736	1.99450687926489
0.737	1.99518326499
0.738	1.99504435748705
0.739	1.99499388376707
0.74	1.99352352632522
0.741	1.99441245007156
0.742	1.99468485905358
0.743	1.99474851743491
0.744	1.99541960829398
0.745	1.99564964297921
0.746	1.99499655688974
0.747	1.99518467811169
0.748	1.99508913631078
0.749	1.99504846205199
0.75	1.99435934500471
0.751	1.99466193367352
0.752	2.00807727630243
0.753	2.00355367840829
0.754	1.99972739059466
0.755	1.99804106943116
0.756	1.99661179533288
0.757	1.99701595472244
0.758	1.99333029907832
0.759	1.99482045096248
0.76	1.99433754471029
0.761	1.99663068019854
0.762	1.99606935427985
0.763	1.99576224992724
0.764	1.99585261793852
0.765	1.99518888366153
0.766	1.99625442926045
0.767	1.99527199491032
0.768	1.99716237757034
0.769	1.99649734923388
0.77	1.9968170166621
0.771	1.99648935355822
0.772	1.99642908020625
0.773	1.99574362089604
0.774	1.99522916542329
0.775	1.9953661206437
0.776	1.99501269631841
0.777	1.99631998153411
0.778	1.99563315183131
0.779	1.99681462861046
0.78	1.99626377321081
0.781	1.99533444953553
0.782	1.99547769296947
0.783	1.99542708358356
0.784	1.99620779896401
0.785	1.99589814649041
0.786	1.99632344579938
0.787	1.99573181161854
0.788	1.99557771156083
0.789	1.99628575779931
0.79	1.99528926950865
0.791	2.00360819252589
0.792	2.00587134672203
0.793	2.00190414050882
0.794	1.99958107152528
0.795	1.99772006719097
0.796	1.99891009523706
0.797	1.99849293157652
0.798	1.99831066399044
0.799	1.99633802240037
0.8	1.99609707584288
0.801	1.9968204235967
0.802	1.99732256186026
0.803	1.99653351248124
0.804	1.99712862917022
0.805	1.9967226613313
0.806	1.99602099429768
0.807	1.99622355975497
0.808	1.9960949458605
0.809	1.99699803464665
0.81	1.99582591167904
0.811	1.99652274341699
0.812	1.99600919200997
0.813	1.9955162097287
0.814	1.99477922311877
0.815	1.99568891235953
0.816	1.99561081487784
0.817	1.99622656302787
0.818	1.99514300267717
0.819	1.99663779952442
0.82	1.99660178244295
0.821	1.99557969884688
0.822	1.99528845033304
0.823	1.99686870536737
0.824	1.99653564779314
0.825	1.99638558132548
0.826	1.99474978114461
0.827	1.99660226400489
0.828	1.9959679392126
0.829	1.99645962514553
0.83	1.99835388665659
0.831	2.00572611378932
0.832	2.00230674057706
0.833	1.9999617322881
0.834	1.99797416020498
0.835	1.99756287043015
0.836	1.9972810872099
0.837	1.99646155194327
0.838	1.99639637198497
0.839	1.99563815910743
0.84	1.99618440735616
0.841	1.99657920596787
0.842	1.99582383228762
0.843	1.99563104016505
0.844	1.99584960631629
0.845	1.99604956781962
0.846	1.99626012185632
0.847	1.99510047936918
0.848	1.99462774908627
0.849	1.99554309359919
0.85	1.9957151508205
0.851	1.99453656291649
0.852	1.99559131087655
0.853	1.99583094864475
0.854	1.99496545434988
0.855	1.99620997236161
0.856	1.99459242540865
0.857	1.99543550369715
0.858	1.99515936507234
0.859	1.99487912632546
0.86	1.99530930399757
0.861	1.99573186485804
0.862	1.99553952403834
0.863	1.99618511205375
0.864	1.99551950542307
0.865	1.99517671508804
0.866	1.99491701578451
0.867	1.9971589378261
0.868	1.9960694770425
0.869	1.99617247081562
0.87	2.00822445733753
0.871	2.0037303613292
0.872	2.00064218029934
0.873	1.99942794887937
0.874	1.99906689917855
0.875	1.99828927253467
0.876	1.9990013194334
0.877	1.99786715376265
0.878	1.99788026217489
0.879	1.99741382590322
0.88	1.99792270603293
0.881	1.99729065454966
0.882	1.99647400722934
0.883	1.9964434647621
0.884	1.99624112602713
0.885	1.99676752885955
0.886	1.99766773266645
0.887	1.99606450829133
0.888	1.99804709395093
0.889	1.99712432330082
0.89	1.9968217247549
0.891	1.99823734759156
0.892	1.99726650738267
0.893	1.99867858669981
0.894	1.99789855944128
0.895	1.99736613866032
0.896	1.99682855552094
0.897	1.99887247052732
0.898	1.99788640330665
0.899	1.99768734608835
0.9	1.99766549589144
