# Supplementary material for: Dynamic Characterisation of Fibre-Optic Temperature Sensors for Physiological Monitoring
Source: Sensors (Basel). 2020 Dec 31;21(1):221. doi: 10.3390/s21010221 (PMC7795630; doi:10.3390/s21010221)
Supplement: Supplementary file 1 [file sensors-21-00221-s001.zip › Supplementary Data/Dynamic characterisation experiment/Still water/Red dome no. 3_stillwater.csv]

0.001	-0.0815217023835258
0.002	-0.0811862576845984
0.003	-0.0584548431200862
0.004	-0.0621240034175264
0.005	-0.0528919321464368
0.006	-0.0590923061369188
0.007	-0.0589724808179045
0.008	-0.0597885835072044
0.009	-0.0646974565093852
0.01	-0.0629117812895936
0.011	-0.0659990589259241
0.012	-0.0604259159925762
0.013	-0.057637522703795
0.014	-0.0591088542031387
0.015	-0.0764216192680589
0.016	-0.0621966593801079
0.017	-0.0589448913666889
0.018	-0.0644040835675618
0.019	-0.0609252271349138
0.02	-0.0619172176897624
0.021	-0.0636322285062015
0.022	-0.060902746300079
0.023	-0.0479969235446728
0.024	-0.0582218470698109
0.025	-0.0491080320094847
0.026	-0.0630867620938364
0.027	-0.0601291808989049
0.028	-0.0542562439552244
0.029	-0.0502126804777557
0.03	-0.0622850408787385
0.031	-0.0600244646998372
0.032	-0.0619318921407563
0.033	-0.0620803192452481
0.034	-0.0577943830601
0.035	-0.0562196195481779
0.036	-0.0573551072007227
0.037	-0.0538140214705228
0.038	-0.0485089483865726
0.039	-0.0616896144351126
0.04	-0.0198530531284501
0.041	-0.0487835433805645
0.042	-0.0585218316237821
0.043	-0.0577006547054478
0.044	-0.0583551581178976
0.045	-0.0660995642369183
0.046	-0.0623552138714843
0.047	-0.0543051532844128
0.048	-0.0534847663138044
0.049	-0.0573881146543071
0.05	-0.0610670206879797
0.051	-0.0615659834127563
0.052	-0.0537348545997102
0.053	-0.0562819118026784
0.054	-0.0539604893035762
0.055	-0.054710800263072
0.056	-0.0620846783247894
0.057	-0.0627180307984009
0.058	-0.0574270027673998
0.059	-0.0560063818600134
0.06	-0.0550784478793802
0.061	-0.0504255892690828
0.062	-0.0540671663450743
0.063	-0.054278929190027
0.064	-0.0517588431985447
0.065	-0.0649852904008257
0.066	-0.0571174948820918
0.067	-0.0520716650034741
0.068	-0.0433063196988312
0.069	-0.0523543494884799
0.07	-0.0544933118739064
0.071	-0.0549446743632936
0.072	-0.0506286086715908
0.073	-0.0397160346184451
0.074	-0.0489637249457238
0.075	-0.0540157829739274
0.076	-0.0566603580400785
0.077	-0.0503966433898205
0.078	-0.0463376391672924
0.079	0.0039905105826578
0.08	-0.0141850373559217
0.081	-0.0296430587281065
0.082	-0.0428647144695288
0.083	-0.045939947883299
0.084	-0.0346902366046322
0.085	-0.0499537538331369
0.086	-0.0652123124859411
0.087	-0.0637408609365179
0.088	-0.0567296461743364
0.089	-0.0498897558375584
0.09	-0.0287653878371737
0.091	-0.0460199364368643
0.092	-0.0558800158834116
0.093	-0.0444726345977667
0.094	-0.0559406960090276
0.095	-0.0510903170412821
0.096	-0.0577901573128389
0.097	-0.0512320808818851
0.098	-0.0470392647101181
0.099	-0.0465619310769824
0.1	-0.0517991843855859
0.101	-0.0602337932559873
0.102	-0.0350280072042197
0.103	-0.0468981753102947
0.104	-0.046337762668859
0.105	-0.0513253507968004
0.106	-0.0448921716585632
0.107	-0.0615983117288531
0.108	-0.0699178798027363
0.109	-0.0603404429997095
0.11	-0.0433099151032221
0.111	-0.0418489969163901
0.112	-0.0599719036920295
0.113	-0.0535753773721219
0.114	-0.0395390877172197
0.115	-0.056558187047352
0.116	-0.0411635394007428
0.117	-0.0475910997791966
0.118	-0.0137958266327737
0.119	-0.0298980934026684
0.12	-0.0446983688087664
0.121	-0.055193501106272
0.122	-0.0453781267875652
0.123	-0.0625238706888755
0.124	-0.0453213236519971
0.125	-0.0283166159315679
0.126	-0.0533631874517484
0.127	-0.0551110944919622
0.128	-0.0466190641671001
0.129	-0.0471951139017482
0.13	-0.0552424740748226
0.131	-0.048868364281677
0.132	-0.0587449612464735
0.133	-0.0438828692194879
0.134	-0.0582338829156071
0.135	-0.0609465720973525
0.136	-0.0518834697075739
0.137	-0.0509780485414366
0.138	-0.0435666208278566
0.139	-0.0481518902306983
0.14	-0.052192450553202
0.141	-0.0546241601684596
0.142	-0.0548074604879198
0.143	-0.0495129698348431
0.144	-0.0478561519714814
0.145	-0.0631387674692405
0.146	-0.0613778305783154
0.147	-0.0499536710738247
0.148	-0.0369432183777733
0.149	-0.0497109377242138
0.15	-0.0591385577600634
0.151	-0.0351840280213447
0.152	-0.0682301140996606
0.153	-0.0574386184712
0.154	-0.0439979779195742
0.155	-0.0492038335366015
0.156	-0.0481130311210719
0.157	-0.0198442709582105
0.158	-0.0137702555851192
0.159	-0.051226916007624
0.16	-0.042587134276018
0.161	-0.0387872065429676
0.162	-0.0452089114587472
0.163	-0.0386271482281975
0.164	-0.0660385372785134
0.165	-0.049614105613239
0.166	-0.0438820374334326
0.167	-0.042794096438722
0.168	-0.0475978787290051
0.169	-0.0422131665159476
0.17	-0.0464494321041344
0.171	-0.0575422422308737
0.172	-0.0483833372768614
0.173	-0.0398234367151348
0.174	-0.0526168333091392
0.175	-0.0503245505352783
0.176	-0.0478466665567339
0.177	-0.0490873009395284
0.178	-0.0647409984741609
0.179	-0.0507509741131974
0.18	-0.0472537590398789
0.181	-0.0503016093040299
0.182	-0.0495602607714924
0.183	-0.0580829953816914
0.184	-0.0354187791011405
0.185	-0.0546288060824039
0.186	-0.0646408202553905
0.187	-0.0489665292365181
0.188	-0.0461288368076557
0.189	-0.0542501926007713
0.19	-0.0584547359332854
0.191	-0.0751837274448204
0.192	-0.0623107563823691
0.193	-0.0508338839530844
0.194	-0.0686622951899111
0.195	-0.0383953750349455
0.196	-0.0588793490191521
0.197	-0.0315959108450085
0.198	-0.0598032968667262
0.199	-0.0589901023674078
0.2	-0.0840135989616693
0.201	-0.0713778070339466
0.202	-0.0451151888894187
0.203	-0.0822980596648265
0.204	-0.0723712900015047
0.205	-0.0600486292399263
0.206	-0.0401794189744818
0.207	-0.077731772275887
0.208	-0.065914549433947
0.209	-0.0604181439872068
0.21	-0.0805785931978046
0.211	-0.0841814346897531
0.212	-0.0810413943117548
0.213	-0.059405769796755
0.214	-0.067187404403785
0.215	-0.0598962408509894
0.216	-0.0848493934906435
0.217	-0.0401735124469448
0.218	-0.073929928524431
0.219	-0.0667700245440467
0.22	-0.0800671136225462
0.221	-0.0856999089234511
0.222	-0.0605639044000629
0.223	-0.0760018516619134
0.224	-0.0799069255505078
0.225	-0.0684520953838759
0.226	-0.0744230841885718
0.227	-0.0655804399913778
0.228	-0.0535299122594327
0.229	-0.0847734945956269
0.23	-0.0743922834966256
0.231	-0.0758739289591539
0.232	-0.0617885060099312
0.233	-0.0740930131421857
0.234	-0.0835333815444044
0.235	-0.0614518943755171
0.236	-0.0146764284786877
0.237	-0.0515435945355948
0.238	-0.0598764798249621
0.239	-0.0506470127137727
0.24	-0.075975589115657
0.241	-0.061731023442948
0.242	-0.0375976883214081
0.243	-0.06703928071598
0.244	-0.0629799566371989
0.245	-0.0700908401692211
0.246	-0.0668766697566956
0.247	-0.0675389488337446
0.248	-0.0572350912744915
0.249	-0.0656945814177579
0.25	-0.0448818874295104
0.251	-0.0756458145108057
0.252	-0.0646412137565123
0.253	-0.070997306733545
0.254	-0.0579612388383278
0.255	-0.0346552801846421
0.256	-0.0404028679147992
0.257	-0.0376111384667106
0.258	-0.0325957282319163
0.259	-0.0231003967343331
0.26	-0.0169076867648018
0.261	-0.00474964557498273
0.262	-0.0271387279593238
0.263	-0.0231244518099652
0.264	-0.0315699404033318
0.265	-0.0393719744285971
0.266	-0.0322187063869173
0.267	-0.0116186154336706
0.268	-0.0322522562799575
0.269	-0.0350554265375887
0.27	-0.0200894260727415
0.271	-0.0243205225757655
0.272	-0.0175713414106244
0.273	-0.0403254218197483
0.274	-0.0221597858720427
0.275	0.00611601264220407
0.276	-0.0307722406199591
0.277	-0.00864580850409589
0.278	-0.0191237360970889
0.279	-0.0312502612782009
0.28	-0.0149287924014794
0.281	-0.0253796943005787
0.282	-0.0481950723204378
0.283	-0.0294766717240791
0.284	-0.0376352397406904
0.285	-0.0331331862639567
0.286	-0.0215238902895934
0.287	-0.0348724879620992
0.288	-0.0250685809622449
0.289	-0.0222414341845231
0.29	-0.0216791962170449
0.291	-0.0255478712372489
0.292	-0.0862150022846515
0.293	-0.0890459680696497
0.294	-0.0862708785094079
0.295	-0.0994333304308208
0.296	-0.0968624345087749
0.297	-0.101364248583577
0.298	-0.104230292941379
0.299	-0.0968745705042839
0.3	-0.104064099499061
0.301	-0.0870294250568189
0.302	-0.0996342203612424
0.303	-0.0924237345711817
0.304	-0.0918357817694277
0.305	-0.0846513618808996
0.306	-0.0840366726368697
0.307	-0.0980816656314917
0.308	-0.107628618085073
0.309	-0.0843903994843068
0.31	-0.0963922916114695
0.311	-0.0997276543750435
0.312	-0.0786326236349395
0.313	-0.0857719876354206
0.314	-0.0468883095160192
0.315	-0.0610561628865349
0.316	-0.0719478818194737
0.317	-0.0730158699037277
0.318	-0.0833596013226827
0.319	-0.0920161732241122
0.32	-0.0796192507174027
0.321	-0.0782067847886727
0.322	-0.0926567074734927
0.323	-0.0742479174229703
0.324	-0.0945925889506522
0.325	-0.0791159173440873
0.326	-0.0651056717721549
0.327	-0.0835721120419274
0.328	-0.0861048310265023
0.329	-0.0880326172037826
0.33	-0.075488793362487
0.331	-0.0623475659793779
0.332	-0.0692544856748074
0.333	-0.0720883637837087
0.334	-0.0964854266214554
0.335	-0.0677972791092482
0.336	-0.0490527986301774
0.337	-0.0704827648536984
0.338	-0.0737611598267462
0.339	-0.0550845420537179
0.34	-0.0942008294541229
0.341	-0.0758495109635643
0.342	-0.069114974056257
0.343	-0.072329702089901
0.344	-0.0807697396734161
0.345	-0.0746513442048021
0.346	-0.0669350530607023
0.347	-0.071070137656929
0.348	-0.0673751963307194
0.349	-0.0721058884190056
0.35	-0.0474008244158513
0.351	-0.0840742363918938
0.352	-0.060839188207287
0.353	-0.0359395202385147
0.354	-0.0503068312631203
0.355	-0.0754004332906518
0.356	-0.0683177252604196
0.357	-0.0619588563721428
0.358	-0.0757563487361074
0.359	-0.0767919969590216
0.36	-0.0594849660461468
0.361	-0.0486159321407796
0.362	-0.0772575590510704
0.363	-0.0732898508111769
0.364	-0.0628953761754873
0.365	-0.0737304329907336
0.366	-0.0678569599984151
0.367	-0.0595734149948223
0.368	-0.0526496315701058
0.369	-0.0536449800649346
0.37	-0.0574896826621699
0.371	-0.0340363120055614
0.372	-0.0443051200250267
0.373	-0.0499742147396787
0.374	-0.0596628855942019
0.375	-0.0731773234734929
0.376	-0.0371904037531293
0.377	-0.0258107501498495
0.378	-0.0348855810835546
0.379	-0.0493752754421369
0.38	-0.0438383180995962
0.381	-0.0322761857194712
0.382	-0.0247443991148901
0.383	-0.0186224314015808
0.384	-0.0246022041026038
0.385	-0.02744592739819
0.386	0.000842462842422446
0.387	-0.0238746802051331
0.388	-0.0378611818021022
0.389	-0.0346286398325963
0.39	-0.0403540836145185
0.391	-0.0434934554724996
0.392	-0.0122535758627816
0.393	0.0217978650789941
0.394	-0.0001455234804633
0.395	-0.041984112491382
0.396	-0.0366520889020665
0.397	-0.0527491072498191
0.398	-0.0189532543951284
0.399	-0.0252299792343117
0.4	-0.0270258285620916
0.401	0.00270632493171634
0.402	-0.0151208065223749
0.403	-0.0180038148886845
0.404	-0.0168870042108605
0.405	0.00044550151280112
0.406	-0.0468581351889134
0.407	-0.0504854344252769
0.408	-0.0483377143723943
0.409	-0.0419250130740697
0.41	-0.0563401253035153
0.411	-0.0434068373019894
0.412	-0.0473810135757535
0.413	-0.0579739059525963
0.414	-0.0422279453946016
0.415	-0.0454448364834881
0.416	-0.0311776061514523
0.417	-0.04577677912482
0.418	-0.0397030848261434
0.419	-0.0379511637000293
0.42	-0.0291528414386941
0.421	-0.0278629023655352
0.422	-0.0347864012574667
0.423	-0.0115273296778199
0.424	-0.0119546938377814
0.425	-0.0069706046905407
0.426	0.00472479159125065
0.427	0.00712968030579254
0.428	0.0162470386356715
0.429	0.0276937508216158
0.43	0.0206937725644231
0.431	0.010063864929755
0.432	-0.0251134761300769
0.433	-0.0465325549283705
0.434	-0.0313189819112562
0.435	-0.0897318209101378
0.436	-0.123974501773474
0.437	-0.0862660956610107
0.438	-0.138309451859081
0.439	-0.129973272509199
0.44	-0.187120114064326
0.441	-0.159585045294695
0.442	-0.158906861948228
0.443	-0.181564326658586
0.444	-0.193800608965908
0.445	-0.168096923250522
0.446	-0.16255166598677
0.447	-0.170071430584648
0.448	-0.188682810051568
0.449	-0.190002613918861
0.45	-0.188625252176878
0.451	-0.195122527238811
0.452	-0.191408956273337
0.453	-0.173951184061184
0.454	-0.181096202856028
0.455	-0.175226571248167
0.456	-0.190584780463275
0.457	-0.188653476208193
0.458	-0.180660837854829
0.459	-0.197144048224444
0.46	-0.189746282150709
0.461	-0.189574993756199
0.462	-0.202350785509
0.463	-0.193729341285965
0.464	-0.19548255033637
0.465	-0.215688851177877
0.466	-0.203919077305189
0.467	-0.209751843218565
0.468	-0.205272043398749
0.469	-0.217262062101842
0.47	-0.212862485783841
0.471	-0.209289638850921
0.472	-0.228507956430834
0.473	-0.226690061442952
0.474	-0.223021079510733
0.475	-0.230862464309802
0.476	-0.235727257555008
0.477	-0.229562316296266
0.478	-0.235671892294516
0.479	-0.233327660509461
0.48	-0.238784176965944
0.481	-0.216500129038029
0.482	-0.209036897589978
0.483	-0.216876319354301
0.484	-0.217325607408684
0.485	-0.211132114772226
0.486	-0.204757323335818
0.487	-0.224063247287943
0.488	-0.198510025340614
0.489	-0.206422859890929
0.49	-0.197940369779151
0.491	-0.204439957283066
0.492	-0.209421219493779
0.493	-0.196198704109968
0.494	-0.199192664681649
0.495	-0.203205416789318
0.496	-0.202001746164949
0.497	-0.195957004859519
0.498	-0.193846316936856
0.499	-0.193789792913762
0.5	-0.194331118585363
0.501	-0.196919276140664
0.502	-0.195511698314358
0.503	-0.20082493953037
0.504	-0.196563058847503
0.505	-0.199996781884443
0.506	-0.197403093942444
0.507	-0.189965138347501
0.508	-0.198252417319013
0.509	-0.188172050095908
0.51	-0.174288807414279
0.511	-0.192040972404739
0.512	-0.195919269774898
0.513	-0.191939824861018
0.514	-0.186892216159115
0.515	-0.19956289267571
0.516	-0.183650468839284
0.517	-0.186396030360798
0.518	-0.192103780009823
0.519	-0.186789565173581
0.52	-0.199534618391806
0.521	-0.187852471153448
0.522	-0.192249034422933
0.523	-0.19250273466381
0.524	-0.190611907337559
0.525	-0.18465104403477
0.526	-0.198919078468595
0.527	-0.20038471335067
0.528	-0.190613563379683
0.529	-0.194674398486104
0.53	-0.194141757873804
0.531	-0.199267158787164
0.532	-0.183925463986106
0.533	-0.195415985904532
0.534	-0.192149143660649
0.535	-0.185901592479623
0.536	-0.188306077622864
0.537	-0.187837107119461
0.538	-0.192489597860799
0.539	-0.187491249030212
0.54	-0.183894255504524
0.541	-0.185408181000612
0.542	-0.196746865073306
0.543	-0.196011063714506
0.544	-0.195887245522906
0.545	-0.179051302447985
0.546	-0.173724899023012
0.547	-0.192996702574364
0.548	-0.183951688213945
0.549	-0.136425160518373
0.55	-0.175642059829846
0.551	-0.176523487239508
0.552	-0.180930434426264
0.553	-0.168073956955307
0.554	-0.171968507158914
0.555	-0.167114891486071
0.556	-0.186021213575604
0.557	-0.179150238188095
0.558	-0.191744080139722
0.559	-0.190473627312859
0.56	-0.159849866142157
0.561	-0.182628391573219
0.562	-0.177034701197752
0.563	-0.189134573899959
0.564	-0.179092292816042
0.565	-0.179947390565511
0.566	-0.173119987427207
0.567	-0.177883416365027
0.568	-0.185020963132473
0.569	-0.167715483425865
0.57	-0.169381904789402
0.571	-0.166906982742103
0.572	-0.181273441765132
0.573	-0.173572866496144
0.574	-0.172190932099427
0.575	-0.163780054560251
0.576	-0.152200465015259
0.577	-0.16195298127286
0.578	-0.151545857400818
0.579	-0.155211507910063
0.58	-0.166055421650774
0.581	-0.154968246395731
0.582	-0.149565121222068
0.583	-0.170464778277518
0.584	-0.160899861812305
0.585	-0.173800540777036
0.586	-0.158655871891808
0.587	-0.162508946009055
0.588	-0.118297912192898
0.589	-0.141243531266025
0.59	-0.135735968715724
0.591	-0.155955530498655
0.592	-0.146560655504663
0.593	-0.135779475601431
0.594	-0.169815424400713
0.595	-0.150539718227876
0.596	-0.161088493337023
0.597	-0.154512101328916
0.598	-0.149374078568416
0.599	-0.159584885337002
0.6	-0.154800433709643
0.601	-0.153887721998523
0.602	-0.154620554927947
0.603	-0.156958338461285
0.604	-0.154331571459903
0.605	-0.150462438586206
0.606	-0.156672368057402
0.607	-0.158592114180735
0.608	-0.148219622267723
0.609	-0.148933833462814
0.61	-0.155939514988341
0.611	-0.157911076434787
0.612	-0.15453306923226
0.613	-0.157651862305873
0.614	-0.155552188510166
0.615	-0.158051750633423
0.616	-0.159126560823784
0.617	-0.156309177498689
0.618	-0.159043045833683
0.619	-0.153194259760661
0.62	-0.153473207768798
0.621	-0.155178188081586
0.622	-0.164741546542963
0.623	-0.162765843843813
0.624	-0.157847125503554
0.625	-0.154513057411618
0.626	-0.161525361008132
0.627	-0.117375667029533
0.628	-0.151411604647102
0.629	-0.143012256573994
0.63	-0.144325505285395
0.631	-0.143320716209222
0.632	-0.161903419182118
0.633	-0.14204043277686
0.634	-0.155436326718695
0.635	-0.149753071188734
0.636	-0.151875592646386
0.637	-0.154623279782769
0.638	-0.153159624640647
0.639	-0.145893703583225
0.64	-0.158016183337487
0.641	-0.153784033656475
0.642	-0.158242045313446
0.643	-0.152715185900685
0.644	-0.158742831798644
0.645	-0.150218627060837
0.646	-0.151111581873916
0.647	-0.13737956130219
0.648	-0.130098957735346
0.649	-0.159104697577766
0.65	-0.151727845249019
0.651	-0.150334062160108
0.652	-0.150620416871261
0.653	-0.148492332936024
0.654	-0.149972830676667
0.655	-0.156347281592476
0.656	-0.158185533498641
0.657	-0.145238815703966
0.658	-0.15371155431939
0.659	-0.14556904162981
0.66	-0.148237037117539
0.661	-0.137714635302927
0.662	-0.137212346441627
0.663	-0.127931205886314
0.664	-0.147898897962143
0.665	-0.148055635211561
0.666	-0.10057501452463
0.667	-0.113805684774074
0.668	-0.132394803470067
0.669	-0.134789354302378
0.67	-0.126744413039754
0.671	-0.125302560546973
0.672	-0.138406203440079
0.673	-0.147584669127341
0.674	-0.139378520677055
0.675	-0.125848785148235
0.676	-0.136164350007585
0.677	-0.147728194325619
0.678	-0.118479547014156
0.679	-0.136501736270499
0.68	-0.137320789681928
0.681	-0.143777230438875
0.682	-0.13719703988375
0.683	-0.137542990679678
0.684	-0.137386595914635
0.685	-0.125905364735587
0.686	-0.142658555568324
0.687	-0.146625510242643
0.688	-0.135113280668277
0.689	-0.139090255528432
0.69	-0.136848513714135
0.691	-0.13775116907039
0.692	-0.140654054521377
0.693	-0.135814843382489
0.694	-0.129529959610241
0.695	-0.139394729006873
0.696	-0.128552980260285
0.697	-0.132730404126275
0.698	-0.113494618573758
0.699	-0.13413478247771
0.7	-0.134354714352761
0.701	-0.145670827604329
0.702	-0.139616207489797
0.703	-0.135280474693198
0.704	-0.144325250914807
0.705	-0.108111850102766
0.706	-0.0991059082402992
0.707	-0.122557286431872
0.708	-0.124123198988062
0.709	-0.137307915886423
0.71	-0.127439838100374
0.711	-0.142643839882418
0.712	-0.127062098017722
0.713	-0.138284542405328
0.714	-0.148833621555416
0.715	-0.134041136532063
0.716	-0.124661917306642
0.717	-0.14351150897114
0.718	-0.135209988703995
0.719	-0.131320714579728
0.72	-0.130482174552649
0.721	-0.134191383583532
0.722	-0.149778452139364
0.723	-0.138354694237184
0.724	-0.129724359286901
0.725	-0.139755185814796
0.726	-0.123451352436601
0.727	-0.139389113270848
0.728	-0.141025470998421
0.729	-0.143765157606984
0.73	-0.137583923954422
0.731	-0.136879781008556
0.732	-0.13034896170658
0.733	-0.12588479379782
0.734	-0.139526700849531
0.735	-0.130273910194239
0.736	-0.134143212988479
0.737	-0.120004819634564
0.738	-0.143594344636074
0.739	-0.137179378496135
0.74	-0.14280757018146
0.741	-0.141380592623173
0.742	-0.142378973585961
0.743	-0.133592999928967
0.744	-0.116474238858136
0.745	-0.107511737359983
0.746	-0.123789208874132
0.747	-0.112112232615589
0.748	-0.120448189513675
0.749	-0.126300068463333
0.75	-0.135015421213136
0.751	-0.136217246603694
0.752	-0.125475465151356
0.753	-0.125053622000053
0.754	-0.129886921507343
0.755	-0.127478579998621
0.756	-0.127435715423308
0.757	-0.132315693840302
0.758	-0.133154495598661
0.759	-0.129601462855053
0.76	-0.139347512147689
0.761	-0.136758165981748
0.762	-0.138099089448732
0.763	-0.140025559398956
0.764	-0.129548384859316
0.765	-0.132391585984145
0.766	-0.137508781969757
0.767	-0.135853613976236
0.768	-0.118807084862311
0.769	-0.125514726062438
0.77	-0.112094765655208
0.771	-0.127004839943257
0.772	-0.125614682741048
0.773	-0.136287593565304
0.774	-0.121589290245761
0.775	-0.131357462039363
0.776	-0.130524032868653
0.777	-0.130760274445255
0.778	-0.116591984449042
0.779	-0.127977232057252
0.78	-0.129255383045847
0.781	-0.109701756896062
0.782	-0.141264133098353
0.783	-0.116925066542054
0.784	-0.0931049696884982
0.785	-0.106436380439403
0.786	-0.129681672001638
0.787	-0.12723443728653
0.788	-0.124666993792988
0.789	-0.112166444422403
0.79	-0.130855757748391
0.791	-0.122172379307638
0.792	-0.132138725157219
0.793	-0.130511727116374
0.794	-0.143947193071224
0.795	-0.122360607189415
0.796	-0.126722497048985
0.797	-0.135043527642864
0.798	-0.133681050892102
0.799	-0.131026707293194
0.8	-0.129636209161217
0.801	-0.130934317058861
0.802	-0.138618228238869
0.803	-0.114004216803791
0.804	-0.140160051856688
0.805	-0.125660928487758
0.806	-0.130704756498397
0.807	-0.129531391909805
0.808	-0.12678219103968
0.809	-0.130148245524952
0.81	-0.12718831447681
0.811	-0.124199103458575
0.812	-0.117347069498436
0.813	-0.126171100079038
0.814	-0.130335538702084
0.815	-0.132074303001842
0.816	-0.124281477172886
0.817	-0.117474799969794
0.818	-0.13389248506215
0.819	-0.131552872529164
0.82	-0.120375206326497
0.821	-0.13142271819703
0.822	-0.143873205599901
0.823	-0.0974005591253164
0.824	-0.100142607280043
0.825	-0.113677641206331
0.826	-0.131515391367051
0.827	-0.140874291606162
0.828	-0.126626558268966
0.829	-0.118972127540164
0.83	-0.121576632324675
0.831	-0.116033269141408
0.832	-0.122532200229441
0.833	-0.116754656354784
0.834	-0.115125129016037
0.835	-0.117947484512169
0.836	-0.127766945384068
0.837	-0.112132586030984
0.838	-0.113478646390918
0.839	-0.112532447765347
0.84	-0.11061090557735
0.841	-0.110233815894254
0.842	-0.113082298228753
0.843	-0.113849483285453
0.844	-0.116655426892659
0.845	-0.122526444397164
0.846	-0.113774506127718
0.847	-0.117899883558531
0.848	-0.122015888942192
0.849	-0.0977843148824364
0.85	-0.109157112057438
0.851	-0.0989554042396079
0.852	-0.108097222539377
0.853	-0.106123479253302
0.854	-0.118785199656593
0.855	-0.101355603344096
0.856	-0.1046201813402
0.857	-0.109069655751782
0.858	-0.106596642063088
0.859	-0.10662719891935
0.86	-0.118686409765324
0.861	-0.113992359258195
0.862	-0.0707392751936904
0.863	-0.0784597324514996
0.864	-0.0827355552558546
0.865	-0.0959246354839078
0.866	-0.101522100671243
0.867	-0.108270613566173
0.868	-0.103653980713918
0.869	-0.0855519482546799
0.87	-0.0994542061492638
0.871	-0.10896566655562
0.872	-0.119161575614767
0.873	-0.107876892457343
0.874	-0.0882470441722271
0.875	-0.103137587805478
0.876	-0.102340220507688
0.877	-0.110771245578191
0.878	-0.0963210838316786
0.879	-0.112597097508983
0.88	-0.101875283906562
0.881	-0.101615470346895
0.882	-0.119288526927477
0.883	-0.102248958765159
0.884	-0.0968426208256888
0.885	-0.104563558969604
0.886	-0.117149303297538
0.887	-0.0948986723761766
0.888	-0.111363378741785
0.889	-0.105579241206851
0.89	-0.107063270006855
0.891	-0.124104668163956
0.892	-0.0884468632820131
0.893	-0.105670633932061
0.894	-0.116859493640389
0.895	-0.115937613916484
0.896	-0.106527967232085
0.897	-0.0941326498116137
0.898	-0.0973761523877091
0.899	-0.104144538111999
0.9	-0.112155854983767
