# Supplementary material for: Dynamic Characterisation of Fibre-Optic Temperature Sensors for Physiological Monitoring
Source: Sensors (Basel). 2020 Dec 31;21(1):221. doi: 10.3390/s21010221 (PMC7795630; doi:10.3390/s21010221)
Supplement: Supplementary file 1 [file sensors-21-00221-s001.zip › Supplementary Data/Dynamic characterisation experiment/Still water/Red dome no. 4_stillwater.csv]

0.001	0.591752811259362
0.002	0.588905285681071
0.003	0.59119185026005
0.004	0.590263600669939
0.005	0.591830468043575
0.006	0.589707946921058
0.007	0.589579868558034
0.008	0.590024480822335
0.009	0.593209305250825
0.01	0.591383708517287
0.011	0.592244944847726
0.012	0.590032506781618
0.013	0.592265121292945
0.014	0.592668290104768
0.015	0.591811558002537
0.016	0.590938120593425
0.017	0.590675388140631
0.018	0.591182568687996
0.019	0.591960278115189
0.02	0.595578659062658
0.021	0.590309786777077
0.022	0.590002551478812
0.023	0.600572139198154
0.024	0.612471715762453
0.025	0.603977404538783
0.026	0.598385745077018
0.027	0.596011725678425
0.028	0.595577524226874
0.029	0.593083096503961
0.03	0.592588782133538
0.031	0.595309795961613
0.032	0.594667047662094
0.033	0.592572628191539
0.034	0.593238032961228
0.035	0.592177735363442
0.036	0.591458409014425
0.037	0.59213709503038
0.038	0.593294370933215
0.039	0.593054042439092
0.04	0.592963478955759
0.041	0.592925704484643
0.042	0.594667728481926
0.043	0.592751499717577
0.044	0.591744029882296
0.045	0.592206228345662
0.046	0.592623354157802
0.047	0.591695380669592
0.048	0.59338717223077
0.049	0.59161146695111
0.05	0.59255305241973
0.051	0.592398424879354
0.052	0.592762863712988
0.053	0.595716704667787
0.054	0.592466884026215
0.055	0.593042863832598
0.056	0.593239164979417
0.057	0.591942992296837
0.058	0.592587473510255
0.059	0.591308648694365
0.06	0.592260550718179
0.061	0.592964904013745
0.062	0.592476889725575
0.063	0.61576204734644
0.064	0.605234490601018
0.065	0.600194035406298
0.066	0.597314487886472
0.067	0.596029065427579
0.068	0.59306013041548
0.069	0.593532589147259
0.07	0.594788806467308
0.071	0.59295769287064
0.072	0.59720827188864
0.073	0.594413930028023
0.074	0.596055284936806
0.075	0.591254101561196
0.076	0.594792066739284
0.077	0.595068719553121
0.078	0.59513612768703
0.079	0.594901812057267
0.08	0.593601689485837
0.081	0.594186914468967
0.082	0.594312495984551
0.083	0.594267705321762
0.084	0.594989741820154
0.085	0.594123131736489
0.086	0.595173865125858
0.087	0.592478788973974
0.088	0.593767769078626
0.089	0.592575615623125
0.09	0.595232632101349
0.091	0.592742962888336
0.092	0.594911916764383
0.093	0.593472345529045
0.094	0.594627235649714
0.095	0.594213374759487
0.096	0.593726321382317
0.097	0.593444047950598
0.098	0.594446001693053
0.099	0.594467202626753
0.1	0.593843242561599
0.101	0.59495940098128
0.102	0.61716492646099
0.103	0.60761393620746
0.104	0.603364608854742
0.105	0.601268375191898
0.106	0.598728762541594
0.107	0.597937937951699
0.108	0.596728726778406
0.109	0.597151009375378
0.11	0.59425923217488
0.111	0.596738302640108
0.112	0.59516089466411
0.113	0.596863736591954
0.114	0.594385788166183
0.115	0.596511438448878
0.116	0.594360576092404
0.117	0.595327088592034
0.118	0.59562594686818
0.119	0.594780518257833
0.12	0.594944812516297
0.121	0.595821120472553
0.122	0.593761996410159
0.123	0.595228644163367
0.124	0.595521014914129
0.125	0.598097042408624
0.126	0.594753152435347
0.127	0.594903014367289
0.128	0.595655614566018
0.129	0.595317891608982
0.13	0.595204094763677
0.131	0.594738830352321
0.132	0.594513083332366
0.133	0.595068034390122
0.134	0.595323272598045
0.135	0.594905299211464
0.136	0.594907561092994
0.137	0.595976585125566
0.138	0.594753759907268
0.139	0.595954469125116
0.14	0.595278583831598
0.141	0.619325259253405
0.142	0.611356257147552
0.143	0.604562869775397
0.144	0.601485941033526
0.145	0.599542445635072
0.146	0.600423493706183
0.147	0.600218805235516
0.148	0.599445590615111
0.149	0.600157297598791
0.15	0.597245394330463
0.151	0.599379086250315
0.152	0.598859585953822
0.153	0.598885629298756
0.154	0.597884115823779
0.155	0.600385560122061
0.156	0.598824793413625
0.157	0.598441074191087
0.158	0.597551711840434
0.159	0.597519086163762
0.16	0.599118566785368
0.161	0.598126959903031
0.162	0.60133557424373
0.163	0.598750948809974
0.164	0.598846098789318
0.165	0.598811511690235
0.166	0.596877474225799
0.167	0.599405374483147
0.168	0.598638720504226
0.169	0.598549414143334
0.17	0.598202855878842
0.171	0.597638514661765
0.172	0.597811044121401
0.173	0.598990010449768
0.174	0.599571864924584
0.175	0.600639185260118
0.176	0.599037798889591
0.177	0.599475045396714
0.178	0.599418772769007
0.179	0.598520019078993
0.18	0.627607441323854
0.181	0.614432528272574
0.182	0.609732251344802
0.183	0.606432104462381
0.184	0.605541099513786
0.185	0.602674889686435
0.186	0.599775055323357
0.187	0.601098222248905
0.188	0.602136239934871
0.189	0.600637031451462
0.19	0.600604812560267
0.191	0.600045764787744
0.192	0.602387256816399
0.193	0.599272843064736
0.194	0.599844816389957
0.195	0.600677632187308
0.196	0.601239025326424
0.197	0.602087032469918
0.198	0.600283558375253
0.199	0.601101002683756
0.2	0.600411403853824
0.201	0.601716449876276
0.202	0.601881254278973
0.203	0.60143335170801
0.204	0.601062227063211
0.205	0.602050953024758
0.206	0.601502330625191
0.207	0.601646263962435
0.208	0.601196334474055
0.209	0.600108004770746
0.21	0.600791162880542
0.211	0.602657662700349
0.212	0.599555086255643
0.213	0.600770694918644
0.214	0.599726711519479
0.215	0.603501220371068
0.216	0.599926870980043
0.217	0.602240423736349
0.218	0.601497916564264
0.219	0.625035826335752
0.22	0.617134736876108
0.221	0.611989105021573
0.222	0.608271045653958
0.223	0.606829746615951
0.224	0.606594540637111
0.225	0.606103409722912
0.226	0.607189273744862
0.227	0.604318637456324
0.228	0.603885794719928
0.229	0.604589281750374
0.23	0.60350171294363
0.231	0.601861289076055
0.232	0.606754532600131
0.233	0.606567203345059
0.234	0.605574902553657
0.235	0.606256383329248
0.236	0.606853807927642
0.237	0.605642250041954
0.238	0.604103672616499
0.239	0.607355192801441
0.24	0.603724371500534
0.241	0.60450456021879
0.242	0.60361128470336
0.243	0.602850474379857
0.244	0.603769909778462
0.245	0.608041661975376
0.246	0.603406628879341
0.247	0.606036198439303
0.248	0.605925898837316
0.249	0.604302147734935
0.25	0.603466502741098
0.251	0.604790023822903
0.252	0.605915943229538
0.253	0.606008569658081
0.254	0.603290153909135
0.255	0.604383284407947
0.256	0.606055182041313
0.257	0.605951340379569
0.258	0.619982303866296
0.259	0.618659673060111
0.26	0.612735440782131
0.261	0.611847932336577
0.262	0.609032468176018
0.263	0.609505546874599
0.264	0.605325850284074
0.265	0.606511986534554
0.266	0.607729505441537
0.267	0.605745836718003
0.268	0.607742601586175
0.269	0.605345229422474
0.27	0.607473083897185
0.271	0.608718113769835
0.272	0.607111458990021
0.273	0.607263717183265
0.274	0.605218521444507
0.275	0.606339759789831
0.276	0.604650801632671
0.277	0.608313262989834
0.278	0.606375949077212
0.279	0.604634132898666
0.28	0.606859049627643
0.281	0.607214328547407
0.282	0.604675878574427
0.283	0.604305536019753
0.284	0.606734982094189
0.285	0.60787430681055
0.286	0.605025243704615
0.287	0.605537559980449
0.288	0.607011809920927
0.289	0.606997672423218
0.29	0.606979100262172
0.291	0.606967470767948
0.292	0.607203641126463
0.293	0.606099867272469
0.294	0.606022865620669
0.295	0.605853652117892
0.296	0.606113793857126
0.297	0.613441708898901
0.298	0.621391384477133
0.299	0.616064780094416
0.3	0.611857222551741
0.301	0.610845262725958
0.302	0.609470381967785
0.303	0.609703485978333
0.304	0.610805974433447
0.305	0.607953723026103
0.306	0.607682079963299
0.307	0.606764401436878
0.308	0.605923915270271
0.309	0.60583985034994
0.31	0.607545533552102
0.311	0.606144478080215
0.312	0.605825780164128
0.313	0.607828497419628
0.314	0.608104104130267
0.315	0.604253456205571
0.316	0.60455355387781
0.317	0.606077326024941
0.318	0.603734898100476
0.319	0.605858211508028
0.32	0.605831565592934
0.321	0.604766403414899
0.322	0.606860625136903
0.323	0.60583171779809
0.324	0.605445602286333
0.325	0.607736705739642
0.326	0.605986212038559
0.327	0.603308541375932
0.328	0.607174525271245
0.329	0.605374848216936
0.33	0.605421511160426
0.331	0.605708369245121
0.332	0.604999325515356
0.333	0.605659640630739
0.334	0.607088168908471
0.335	0.60630751321541
0.336	0.605082800133924
0.337	0.622282893330574
0.338	0.614865093950491
0.339	0.612247503100528
0.34	0.611167944788622
0.341	0.611074680964992
0.342	0.610297636828898
0.343	0.60990431826922
0.344	0.606858119273939
0.345	0.608099102548358
0.346	0.606911974308738
0.347	0.609831778602424
0.348	0.607679394377576
0.349	0.608545163124219
0.35	0.608643840847766
0.351	0.610967055530873
0.352	0.607412710710969
0.353	0.607190452772648
0.354	0.607515801981125
0.355	0.608517512187845
0.356	0.608238647410522
0.357	0.607879065079483
0.358	0.608506097021926
0.359	0.60850698341101
0.36	0.606406365936661
0.361	0.606641206060962
0.362	0.60747220979492
0.363	0.608327780066916
0.364	0.608404695006463
0.365	0.606539723915815
0.366	0.605940930891353
0.367	0.608035986756009
0.368	0.608737840507585
0.369	0.608218117579072
0.37	0.608566720327634
0.371	0.609049695068186
0.372	0.608127708742416
0.373	0.608753720820675
0.374	0.609442463471481
0.375	0.606045862452929
0.376	0.626808742919287
0.377	0.618773590653144
0.378	0.61383285925565
0.379	0.613163974698304
0.38	0.612129237846621
0.381	0.612712452583786
0.382	0.610763801442387
0.383	0.61163691512717
0.384	0.610777507873963
0.385	0.611554173486383
0.386	0.610589187065882
0.387	0.611146461014907
0.388	0.611519810658467
0.389	0.610143132077311
0.39	0.610256433456439
0.391	0.608350402985589
0.392	0.609547266597431
0.393	0.610293618262048
0.394	0.609196035754887
0.395	0.608598903415571
0.396	0.610842859040176
0.397	0.609546592658964
0.398	0.610937880995366
0.399	0.611255784412886
0.4	0.610574688694792
0.401	0.611722211924721
0.402	0.610159314111773
0.403	0.611478586604203
0.404	0.609328821338571
0.405	0.61003437581185
0.406	0.6114883634305
0.407	0.608178295796439
0.408	0.60755306800025
0.409	0.610477461635453
0.41	0.610217182051842
0.411	0.609910608309354
0.412	0.611373832972257
0.413	0.611294106460677
0.414	0.609633851704742
0.415	0.632250359631624
0.416	0.618359492197537
0.417	0.617109082891026
0.418	0.614287201955433
0.419	0.614272348777886
0.42	0.61273225896551
0.421	0.614538275547201
0.422	0.613363291776414
0.423	0.612974101580606
0.424	0.613028572925543
0.425	0.614449907624294
0.426	0.6134740877068
0.427	0.611204977071291
0.428	0.612907381131302
0.429	0.610950380414311
0.43	0.611339115410154
0.431	0.612486978650058
0.432	0.612060260207064
0.433	0.614396615808743
0.434	0.611726850008151
0.435	0.612210735056515
0.436	0.61384218437725
0.437	0.615052363100373
0.438	0.613662605452648
0.439	0.61344067717939
0.44	0.612258023538493
0.441	0.613161594791725
0.442	0.614862029054447
0.443	0.614156272256435
0.444	0.613820242618195
0.445	0.61392178734376
0.446	0.614103048999642
0.447	0.614725290509457
0.448	0.613426467008399
0.449	0.614280850967239
0.45	0.61353691545085
0.451	0.613329560082443
0.452	0.613524946647438
0.453	0.612436131949912
0.454	0.641347164917796
0.455	0.624129270772811
0.456	0.618465746534691
0.457	0.61634264122655
0.458	0.616548677400088
0.459	0.617102753195766
0.46	0.615546381956639
0.461	0.615903534268963
0.462	0.61528622449574
0.463	0.613307495353749
0.464	0.615385778837351
0.465	0.616099024485532
0.466	0.613863782764225
0.467	0.615602442865581
0.468	0.614813071605006
0.469	0.614893250288389
0.47	0.614388239948614
0.471	0.614549460928832
0.472	0.613612327761991
0.473	0.613871655242204
0.474	0.612378820672562
0.475	0.614137155020205
0.476	0.61312489317469
0.477	0.614100695970148
0.478	0.614630395535734
0.479	0.613301006744915
0.48	0.61484013854499
0.481	0.613330098068968
0.482	0.613525527388658
0.483	0.613979346246991
0.484	0.61391707870723
0.485	0.611972229360207
0.486	0.613365631366376
0.487	0.614947251203085
0.488	0.613104647555612
0.489	0.613444841966671
0.49	0.615158346225289
0.491	0.613848744852097
0.492	0.614352129098218
0.493	0.633796720394084
0.494	0.624515568507679
0.495	0.619799180281468
0.496	0.617932217800554
0.497	0.616199218651371
0.498	0.616795924210811
0.499	0.616575538552529
0.5	0.61533286086087
0.501	0.614519646987804
0.502	0.614190305415004
0.503	0.614997646327476
0.504	0.615547610532801
0.505	0.615690094312272
0.506	0.614875528863158
0.507	0.613526057654525
0.508	0.615844711648799
0.509	0.61442989207863
0.51	0.613734164347349
0.511	0.615443432919089
0.512	0.61468651078685
0.513	0.615348177547634
0.514	0.614620590020879
0.515	0.614178536777748
0.516	0.61447335786318
0.517	0.616243265818782
0.518	0.615429003715636
0.519	0.615411089714348
0.52	0.614801441638098
0.521	0.615442765003599
0.522	0.61322957573434
0.523	0.616607931706931
0.524	0.616487122732874
0.525	0.616109293346529
0.526	0.616242321660841
0.527	0.614772720305503
0.528	0.615217929472614
0.529	0.614670212314739
0.53	0.61510755361106
0.531	0.613529749766919
0.532	0.627196588386017
0.533	0.62736879005593
0.534	0.619729237063578
0.535	0.618134500733149
0.536	0.617413960964285
0.537	0.617146316221696
0.538	0.614911356381187
0.539	0.61711330083268
0.54	0.616590660213826
0.541	0.615784438550023
0.542	0.616199164405422
0.543	0.61475298483003
0.544	0.615504529426929
0.545	0.616140299154888
0.546	0.615926848402531
0.547	0.615963370891674
0.548	0.614475237413484
0.549	0.614460514060828
0.55	0.615140624980655
0.551	0.616300159950274
0.552	0.616283978973026
0.553	0.616398238932799
0.554	0.61585827969243
0.555	0.615981747187939
0.556	0.615906453773949
0.557	0.616987879564758
0.558	0.614738149412265
0.559	0.616524108559263
0.56	0.615674031838785
0.561	0.612761763562532
0.562	0.615196579757307
0.563	0.616091485554508
0.564	0.615054772879955
0.565	0.615922203089019
0.566	0.616190195048107
0.567	0.61514352916293
0.568	0.615894019413526
0.569	0.616278453308992
0.57	0.616120724658072
0.571	0.619440125117297
0.572	0.630548467962398
0.573	0.624052910944208
0.574	0.62040651310657
0.575	0.61925401917756
0.576	0.617493154787378
0.577	0.616433601704239
0.578	0.617118060620551
0.579	0.617006557876099
0.58	0.616647334910081
0.581	0.618200401018663
0.582	0.618391177197067
0.583	0.617067180988365
0.584	0.616632181833134
0.585	0.616934410722103
0.586	0.616393552381542
0.587	0.614902764883288
0.588	0.617652520213651
0.589	0.616584250019263
0.59	0.615939006019358
0.591	0.616465919557491
0.592	0.615655664921967
0.593	0.616867313719634
0.594	0.616093971323312
0.595	0.616678292036818
0.596	0.614302819075083
0.597	0.61444778535472
0.598	0.616731981719298
0.599	0.616817330793087
0.6	0.615776245925663
0.601	0.616884845459584
0.602	0.617037118469554
0.603	0.615297773732753
0.604	0.61691081184599
0.605	0.617069956725871
0.606	0.615824027440932
0.607	0.612757493397148
0.608	0.612793985916153
0.609	0.613749426175279
0.61	0.615500210006066
0.611	0.633769773107334
0.612	0.623471240740523
0.613	0.623023632507943
0.614	0.619555319778575
0.615	0.617814622806677
0.616	0.617913868205206
0.617	0.617623383610748
0.618	0.614746034275792
0.619	0.615990923228863
0.62	0.615591111344456
0.621	0.617184649603639
0.622	0.616614907214688
0.623	0.617191000639564
0.624	0.61753032139609
0.625	0.61745169858578
0.626	0.616929816790666
0.627	0.61647230031491
0.628	0.61950596685441
0.629	0.617787459380748
0.63	0.615902768517613
0.631	0.616611516865593
0.632	0.616707710853206
0.633	0.617501932598319
0.634	0.617239909324712
0.635	0.616644340938253
0.636	0.61745671009983
0.637	0.617504115485404
0.638	0.616782310663848
0.639	0.617784981457549
0.64	0.618353651100519
0.641	0.617922562947133
0.642	0.616694457405161
0.643	0.61738424464176
0.644	0.617009098057739
0.645	0.617105661802285
0.646	0.618476661505063
0.647	0.617128590141893
0.648	0.616953258832334
0.649	0.617319091085446
0.65	0.639202766860395
0.651	0.627050384042914
0.652	0.624389902139507
0.653	0.621867761993414
0.654	0.619006397160958
0.655	0.618636099850412
0.656	0.616921250339823
0.657	0.618717993602334
0.658	0.619970962277382
0.659	0.622150279943852
0.66	0.618710004106686
0.661	0.62286688292822
0.662	0.618228515237475
0.663	0.617590114625518
0.664	0.618874834505605
0.665	0.619297576811142
0.666	0.618369220108378
0.667	0.618355298666278
0.668	0.617453985826452
0.669	0.618863349121755
0.67	0.620210842792915
0.671	0.61767337418133
0.672	0.618510347513197
0.673	0.617596596201548
0.674	0.616776816596292
0.675	0.616965305668341
0.676	0.617514458349633
0.677	0.618156265978742
0.678	0.618036865600829
0.679	0.617959249547772
0.68	0.617727334350851
0.681	0.618109348455527
0.682	0.6189668800009
0.683	0.621029859092983
0.684	0.617504233102867
0.685	0.616702004924921
0.686	0.617396436480629
0.687	0.617368735719635
0.688	0.619057141051345
0.689	0.645666733509083
0.69	0.632348048137543
0.691	0.626469025731593
0.692	0.625344180586537
0.693	0.621796383412651
0.694	0.622552416702654
0.695	0.621201529206321
0.696	0.617939918336653
0.697	0.620232949077044
0.698	0.620333520101689
0.699	0.618229900651399
0.7	0.622383784231334
0.701	0.620768602388104
0.702	0.61963144017629
0.703	0.619817114187841
0.704	0.618751782596467
0.705	0.62078660587571
0.706	0.623522713298066
0.707	0.621220041923239
0.708	0.620189157217991
0.709	0.622305042856932
0.71	0.620505526938596
0.711	0.619929170171104
0.712	0.621863774691171
0.713	0.622235803089261
0.714	0.619143221337359
0.715	0.620285367887392
0.716	0.620414887040027
0.717	0.62023062856138
0.718	0.622499953298183
0.719	0.623465041274265
0.72	0.616063204518437
0.721	0.620188005433728
0.722	0.62330907884268
0.723	0.620371345571137
0.724	0.621833519051055
0.725	0.620749880000327
0.726	0.619780083711248
0.727	0.622620253936447
0.728	0.647599855969817
0.729	0.635769051926339
0.73	0.630472689216732
0.731	0.627422822632737
0.732	0.626224016617948
0.733	0.623362084363325
0.734	0.623858540006114
0.735	0.623530612544545
0.736	0.622914761044047
0.737	0.619661714127785
0.738	0.621227235048124
0.739	0.61940581749869
0.74	0.619239525939188
0.741	0.618831204108458
0.742	0.620673707156498
0.743	0.620645781164665
0.744	0.620579011225371
0.745	0.621388785657709
0.746	0.621428322075845
0.747	0.620158192123451
0.748	0.623383220161729
0.749	0.620815256660748
0.75	0.622640175523287
0.751	0.620096136613594
0.752	0.621384557792769
0.753	0.62082828484716
0.754	0.622623203825538
0.755	0.621778354157469
0.756	0.623045734259115
0.757	0.622387257387874
0.758	0.62318667151593
0.759	0.621017655111907
0.76	0.621551472291586
0.761	0.6224664597217
0.762	0.620203418101485
0.763	0.622219467461283
0.764	0.62434331855403
0.765	0.622424281526138
0.766	0.623369354946504
0.767	0.648087763840884
0.768	0.635955230505729
0.769	0.63110913065625
0.77	0.626951898756236
0.771	0.625190862059969
0.772	0.626087860261127
0.773	0.626036322508597
0.774	0.621856657765041
0.775	0.624541904052553
0.776	0.623539238185407
0.777	0.624913073030941
0.778	0.623462813510899
0.779	0.622446903325792
0.78	0.622170296548782
0.781	0.622741716376834
0.782	0.624260641284955
0.783	0.621597984115395
0.784	0.62246278464941
0.785	0.623490796875872
0.786	0.62203643838112
0.787	0.623857900211182
0.788	0.623258823711533
0.789	0.622521793189662
0.79	0.625026132274143
0.791	0.622110860700747
0.792	0.619395075596067
0.793	0.623331644054918
0.794	0.623692830033966
0.795	0.622139271671765
0.796	0.623702290481578
0.797	0.622829398539395
0.798	0.622210565435744
0.799	0.623998244991053
0.8	0.623844764820348
0.801	0.620197108227085
0.802	0.623632683312741
0.803	0.622532451359284
0.804	0.623947518678668
0.805	0.623334728029472
0.806	0.638138409288565
0.807	0.637346237129086
0.808	0.629972401755575
0.809	0.626283688909173
0.81	0.623923553117439
0.811	0.625235396866323
0.812	0.625086444416526
0.813	0.625855675215587
0.814	0.62447543623007
0.815	0.624436329994498
0.816	0.624668857305328
0.817	0.623385062255542
0.818	0.623203876971302
0.819	0.622971456367664
0.82	0.62477346083081
0.821	0.625409808999667
0.822	0.621592696499364
0.823	0.623882209813311
0.824	0.623550040488327
0.825	0.623682700699555
0.826	0.624232373954899
0.827	0.622238979542037
0.828	0.622062625691956
0.829	0.623874870785914
0.83	0.622151669122343
0.831	0.620814337937813
0.832	0.623740763761284
0.833	0.623026691330498
0.834	0.621260759427566
0.835	0.6225293198654
0.836	0.62119755462127
0.837	0.624468989938505
0.838	0.624349846107613
0.839	0.624137093999676
0.84	0.623065157575282
0.841	0.623801209088899
0.842	0.622783561111383
0.843	0.622239107802163
0.844	0.623171424426894
0.845	0.62812189331591
0.846	0.641615455183026
0.847	0.630385200132818
0.848	0.629088956852301
0.849	0.626948373612173
0.85	0.62697274144818
0.851	0.625177719988275
0.852	0.624669174004249
0.853	0.625693296993124
0.854	0.622515273144607
0.855	0.626280728231684
0.856	0.62547808091377
0.857	0.626021648401875
0.858	0.62517253714832
0.859	0.622750259470425
0.86	0.626988524210776
0.861	0.623820990717208
0.862	0.624911092204145
0.863	0.623785857956076
0.864	0.625306901009956
0.865	0.625119711900838
0.866	0.62589377109221
0.867	0.62151959097317
0.868	0.622974208869263
0.869	0.622323893071801
0.87	0.621766704316904
0.871	0.62461976061134
0.872	0.622670814735641
0.873	0.622104317621077
0.874	0.624667834972079
0.875	0.625316465670312
0.876	0.622944760053235
0.877	0.624884026018253
0.878	0.62233840229801
0.879	0.62363936149315
0.88	0.623602616486655
0.881	0.625120764536064
0.882	0.625337352608095
0.883	0.62429637107932
0.884	0.624057537186723
0.885	0.646819339705783
0.886	0.633751782833968
0.887	0.631028116955191
0.888	0.627454413865029
0.889	0.626868459543457
0.89	0.627967669674858
0.891	0.625930565446606
0.892	0.627223440176541
0.893	0.62658758205983
0.894	0.624035737394376
0.895	0.626138974812883
0.896	0.625435176410659
0.897	0.625417888322981
0.898	0.625956797537024
0.899	0.626165430619279
0.9	0.624507956850764
