# Supplementary material for: Dynamic Characterisation of Fibre-Optic Temperature Sensors for Physiological Monitoring
Source: Sensors (Basel). 2020 Dec 31;21(1):221. doi: 10.3390/s21010221 (PMC7795630; doi:10.3390/s21010221)
Supplement: Supplementary file 1 [file sensors-21-00221-s001.zip › Supplementary Data/Dynamic characterisation experiment/Still water/Red dome no. 6_stillwater.csv]

0.001	-0.446916835340349
0.002	-0.440823369199361
0.003	-0.443612264830968
0.004	-0.446388379564873
0.005	-0.445979012990179
0.006	-0.444164224211475
0.007	-0.442381571535695
0.008	-0.446220813131684
0.009	-0.446667608855325
0.01	-0.44351184376179
0.011	-0.446050814303033
0.012	-0.445499198531199
0.013	-0.447097920537313
0.014	-0.445871926130235
0.015	-0.444310777177456
0.016	-0.444221679133798
0.017	-0.444956940481336
0.018	-0.444215324788032
0.019	-0.445688107292608
0.02	-0.444764733189667
0.021	-0.446002732451502
0.022	-0.445614181655645
0.023	-0.447498238020153
0.024	-0.446794791310296
0.025	-0.44668169239342
0.026	-0.446557170542942
0.027	-0.420939942038989
0.028	-0.433520417708474
0.029	-0.440218811597319
0.03	-0.441549536541534
0.031	-0.442222637509434
0.032	-0.441981585530216
0.033	-0.442523564752848
0.034	-0.4440209866444
0.035	-0.446114198939852
0.036	-0.446362724954867
0.037	-0.446952965411528
0.038	-0.445014372243541
0.039	-0.447506204409637
0.04	-0.446191183210803
0.041	-0.44622659075869
0.042	-0.448384715236445
0.043	-0.444808357607759
0.044	-0.447337630682682
0.045	-0.446905275830078
0.046	-0.445109410907199
0.047	-0.44550400374318
0.048	-0.446342414894006
0.049	-0.445543527481984
0.05	-0.444041049389651
0.051	-0.443428032824166
0.052	-0.446933782965977
0.053	-0.444618833169585
0.054	-0.445723094699074
0.055	-0.444942212700059
0.056	-0.445483658533424
0.057	-0.44508021961046
0.058	-0.445061242834289
0.059	-0.446064468563807
0.06	-0.446722066461834
0.061	-0.444532181974824
0.062	-0.445363618176692
0.063	-0.444734257021923
0.064	-0.444088204304475
0.065	-0.445654748583335
0.066	-0.41609880657952
0.067	-0.430067955909937
0.068	-0.436393412653293
0.069	-0.43836491094719
0.07	-0.439624121188268
0.071	-0.441858613110806
0.072	-0.44063186300394
0.073	-0.440950500199407
0.074	-0.441861511550276
0.075	-0.440587163900162
0.076	-0.443685155299635
0.077	-0.441464324330721
0.078	-0.442487087192737
0.079	-0.442332922645572
0.08	-0.442660637351905
0.081	-0.44232217317516
0.082	-0.444856454986601
0.083	-0.44408079380457
0.084	-0.444779284295676
0.085	-0.443539852716701
0.086	-0.445721812865085
0.087	-0.443935044924954
0.088	-0.445419879026006
0.089	-0.445430844430037
0.09	-0.445655019705276
0.091	-0.444738645042908
0.092	-0.445901109715575
0.093	-0.444078588027985
0.094	-0.442631563007689
0.095	-0.446251150603506
0.096	-0.448093849555794
0.097	-0.445960694293107
0.098	-0.444214962566594
0.099	-0.445193665296043
0.1	-0.444720678131614
0.101	-0.446165277787874
0.102	-0.445411010310434
0.103	-0.442765647631297
0.104	-0.446247077569561
0.105	-0.413787470464521
0.106	-0.42970633399655
0.107	-0.437175405903496
0.108	-0.43752679483325
0.109	-0.440694945304686
0.11	-0.438972633266286
0.111	-0.444082677565733
0.112	-0.442193914601174
0.113	-0.444995749859396
0.114	-0.443232687291996
0.115	-0.443662391169019
0.116	-0.444699599127939
0.117	-0.442646310460018
0.118	-0.444830023769297
0.119	-0.445235282119428
0.12	-0.44445611087684
0.121	-0.443682496671263
0.122	-0.444269492994828
0.123	-0.442522667200774
0.124	-0.447268215492188
0.125	-0.44514630542579
0.126	-0.445867442855023
0.127	-0.444185055950379
0.128	-0.442889600288317
0.129	-0.440772545236734
0.13	-0.442184162612503
0.131	-0.442102780048739
0.132	-0.443129120287402
0.133	-0.441900498633415
0.134	-0.442822046957568
0.135	-0.443163198944981
0.136	-0.441944016011807
0.137	-0.440773158170795
0.138	-0.441242253550612
0.139	-0.443237920662579
0.14	-0.44185900408964
0.141	-0.442262732179467
0.142	-0.442895347176622
0.143	-0.442658325303611
0.144	-0.406641904935059
0.145	-0.42488472450884
0.146	-0.435609479296592
0.147	-0.438162470888289
0.148	-0.438114923412523
0.149	-0.438949250862311
0.15	-0.441292315096712
0.151	-0.438429098694784
0.152	-0.439293252333165
0.153	-0.439857866115582
0.154	-0.440466640797243
0.155	-0.444461026675781
0.156	-0.441851903977193
0.157	-0.441656253838926
0.158	-0.441894778984249
0.159	-0.440576562149919
0.16	-0.440736941743359
0.161	-0.440570060309628
0.162	-0.443806061162059
0.163	-0.443701049940039
0.164	-0.44177321508085
0.165	-0.443004993986252
0.166	-0.443344682431431
0.167	-0.443028038479709
0.168	-0.445056858386919
0.169	-0.444171693402873
0.17	-0.444365210411099
0.171	-0.443140023898113
0.172	-0.4450274726042
0.173	-0.444107361263161
0.174	-0.446414928569863
0.175	-0.447381920530026
0.176	-0.446509411197924
0.177	-0.444046783511213
0.178	-0.444358612640732
0.179	-0.446637961152883
0.18	-0.442156440810209
0.181	-0.444321210108211
0.182	-0.444103955346772
0.183	-0.418913459133734
0.184	-0.426943475294576
0.185	-0.43546494648899
0.186	-0.438205272836203
0.187	-0.439516594592371
0.188	-0.439968498580643
0.189	-0.439235568272067
0.19	-0.442052906098856
0.191	-0.442577563151002
0.192	-0.443282178486319
0.193	-0.44336856969659
0.194	-0.444091701007501
0.195	-0.441152806374881
0.196	-0.442353475447541
0.197	-0.441043708376808
0.198	-0.442663150263922
0.199	-0.443036071253173
0.2	-0.441532661063788
0.201	-0.443437637116187
0.202	-0.440585918111283
0.203	-0.44169206914196
0.204	-0.444090620220114
0.205	-0.441627684155283
0.206	-0.442649591975876
0.207	-0.442435357659967
0.208	-0.442697215022066
0.209	-0.441468062701951
0.21	-0.440833602191483
0.211	-0.440684193051215
0.212	-0.442489850215692
0.213	-0.440512735262107
0.214	-0.441685460021763
0.215	-0.442172598186199
0.216	-0.441862294614147
0.217	-0.439541462613693
0.218	-0.439960404307348
0.219	-0.441732158537725
0.22	-0.440172869496949
0.221	-0.44253161963354
0.222	-0.424589983183995
0.223	-0.421298124546423
0.224	-0.432128698956178
0.225	-0.435950873199832
0.226	-0.438497993246329
0.227	-0.438040547624605
0.228	-0.439383104434756
0.229	-0.436575553247889
0.23	-0.439823063227725
0.231	-0.44145755171939
0.232	-0.441622367199708
0.233	-0.441452335804108
0.234	-0.439421953417132
0.235	-0.441530333615943
0.236	-0.441915728459451
0.237	-0.44047535455717
0.238	-0.441666153657192
0.239	-0.441292613763727
0.24	-0.440931383547164
0.241	-0.441489124198766
0.242	-0.442024662896231
0.243	-0.441414507836467
0.244	-0.441248615332995
0.245	-0.441088835727545
0.246	-0.445227732963924
0.247	-0.441542046183536
0.248	-0.441825889695738
0.249	-0.441108533417715
0.25	-0.439145613274848
0.251	-0.443867828383477
0.252	-0.44264204072886
0.253	-0.442194323956755
0.254	-0.441264933677218
0.255	-0.440916754668076
0.256	-0.442197588710821
0.257	-0.442919000098854
0.258	-0.443312750997252
0.259	-0.440462251933569
0.26	-0.440346648353907
0.261	-0.435417593033966
0.262	-0.4190132307274
0.263	-0.430230741484844
0.264	-0.435769325930175
0.265	-0.4384086584252
0.266	-0.439881778182293
0.267	-0.441231422114163
0.268	-0.440540265276664
0.269	-0.440411952852304
0.27	-0.440814298672327
0.271	-0.440743593274146
0.272	-0.438896246162965
0.273	-0.44066623679903
0.274	-0.440359671620321
0.275	-0.441450873309407
0.276	-0.441347491151542
0.277	-0.441870848166839
0.278	-0.441695814689036
0.279	-0.440511427642335
0.28	-0.439258352182467
0.281	-0.440232648479767
0.282	-0.440463465112116
0.283	-0.438860046664814
0.284	-0.441313258036817
0.285	-0.442388926632744
0.286	-0.440559374274642
0.287	-0.440286988321503
0.288	-0.441055884090779
0.289	-0.44104661878424
0.29	-0.439505201741494
0.291	-0.43829506297526
0.292	-0.438984779390764
0.293	-0.438330213364298
0.294	-0.439100758554667
0.295	-0.437063040755464
0.296	-0.437083240968431
0.297	-0.439266680570254
0.298	-0.439327308082957
0.299	-0.439275273375522
0.3	-0.438528820883379
0.301	-0.413434560092658
0.302	-0.426234845609694
0.303	-0.432918162594789
0.304	-0.435079071482146
0.305	-0.436309391891673
0.306	-0.435702325377478
0.307	-0.436493914050142
0.308	-0.436107131582781
0.309	-0.43763086514869
0.31	-0.439444112196448
0.311	-0.438654955151157
0.312	-0.442131581843654
0.313	-0.438411350770624
0.314	-0.440425246423864
0.315	-0.439159284138785
0.316	-0.439102526315811
0.317	-0.439686537554269
0.318	-0.440009163451097
0.319	-0.440688119756086
0.32	-0.439424517556957
0.321	-0.437819442645057
0.322	-0.438493313329978
0.323	-0.443532817699105
0.324	-0.437080929866184
0.325	-0.43984863576558
0.326	-0.439396379178057
0.327	-0.437236471754152
0.328	-0.441467717361785
0.329	-0.438017009681856
0.33	-0.438156356391991
0.331	-0.440212974337073
0.332	-0.43848511337144
0.333	-0.440483723455414
0.334	-0.440364533479419
0.335	-0.439862777250557
0.336	-0.439808448485804
0.337	-0.439390004084285
0.338	-0.437647951253479
0.339	-0.439767107443536
0.34	-0.413551053872385
0.341	-0.425618893162753
0.342	-0.432313685925336
0.343	-0.43514448331262
0.344	-0.434768441148881
0.345	-0.439004084549182
0.346	-0.436750162042376
0.347	-0.437604186570903
0.348	-0.435502663061246
0.349	-0.43862022918123
0.35	-0.437251361348338
0.351	-0.438861349259245
0.352	-0.43826023423898
0.353	-0.438485529809244
0.354	-0.437568816575729
0.355	-0.439020930012658
0.356	-0.441258636589366
0.357	-0.439653032799282
0.358	-0.440182012343312
0.359	-0.440650971815296
0.36	-0.437302532837552
0.361	-0.440561605737026
0.362	-0.438000033621511
0.363	-0.439274663366549
0.364	-0.437277611658624
0.365	-0.437882833607729
0.366	-0.438046172260685
0.367	-0.436893416982389
0.368	-0.437460674288943
0.369	-0.439094530068863
0.37	-0.439471868782809
0.371	-0.438635801912075
0.372	-0.438110285830852
0.373	-0.439099489947995
0.374	-0.439727208865746
0.375	-0.438616620027329
0.376	-0.44015855459694
0.377	-0.436604104334116
0.378	-0.439209548018795
0.379	-0.408983148363908
0.38	-0.424256996683445
0.381	-0.431531605187638
0.382	-0.432365597537453
0.383	-0.433030357749018
0.384	-0.434047998596256
0.385	-0.433700776740619
0.386	-0.437830828804107
0.387	-0.43574408228524
0.388	-0.434147295344879
0.389	-0.436897688336886
0.39	-0.436857599337021
0.391	-0.437541387666426
0.392	-0.435011429823641
0.393	-0.43666838879381
0.394	-0.439075533934685
0.395	-0.43662828963663
0.396	-0.437179556050729
0.397	-0.434161292193152
0.398	-0.436927184582819
0.399	-0.435537820349699
0.4	-0.436834230916839
0.401	-0.437564617515721
0.402	-0.437248994365147
0.403	-0.437855866806071
0.404	-0.437634710651257
0.405	-0.437670607673517
0.406	-0.435888029613049
0.407	-0.437971309623935
0.408	-0.436218942134748
0.409	-0.438707776609199
0.41	-0.435035477124059
0.411	-0.43810773651222
0.412	-0.435710970245996
0.413	-0.437979162869815
0.414	-0.436741003237306
0.415	-0.43530443112318
0.416	-0.438905431749485
0.417	-0.437097673655803
0.418	-0.40472994903703
0.419	-0.420200770159031
0.42	-0.429217356193294
0.421	-0.428958536350836
0.422	-0.434464216795756
0.423	-0.433876538936582
0.424	-0.433521581563692
0.425	-0.435357446371874
0.426	-0.43549975374855
0.427	-0.434670931933097
0.428	-0.433460174266303
0.429	-0.435015688104377
0.43	-0.433753872643918
0.431	-0.436612187509503
0.432	-0.437853539807075
0.433	-0.435735133315002
0.434	-0.437495457994129
0.435	-0.438958601970462
0.436	-0.438021631107413
0.437	-0.437081036083912
0.438	-0.438113400558677
0.439	-0.43520033322064
0.44	-0.438050542600517
0.441	-0.438513422706938
0.442	-0.437419038283347
0.443	-0.437604749016652
0.444	-0.438708449796052
0.445	-0.439099718030161
0.446	-0.440147753364136
0.447	-0.436553691185677
0.448	-0.439337385296715
0.449	-0.438653276976151
0.45	-0.43935053583933
0.451	-0.440978997502029
0.452	-0.438061680942145
0.453	-0.439739557245727
0.454	-0.438016417682522
0.455	-0.436721860159184
0.456	-0.439571238617875
0.457	-0.414194667898179
0.458	-0.420987977880268
0.459	-0.429472829692996
0.46	-0.430898166617274
0.461	-0.434135570948239
0.462	-0.433834480094443
0.463	-0.436167117881187
0.464	-0.435301677967175
0.465	-0.436505239841822
0.466	-0.435163423994388
0.467	-0.438088051710567
0.468	-0.437454194173606
0.469	-0.436386733793575
0.47	-0.43520219367709
0.471	-0.437359714053685
0.472	-0.436451180896473
0.473	-0.438191446465856
0.474	-0.437598991648996
0.475	-0.438674036499019
0.476	-0.436466393799511
0.477	-0.435713769393723
0.478	-0.43718688061462
0.479	-0.437921569443401
0.48	-0.438143847733704
0.481	-0.439744155480547
0.482	-0.437680883510396
0.483	-0.437938556324809
0.484	-0.436516167529452
0.485	-0.437993801705712
0.486	-0.436379429649431
0.487	-0.436806694624095
0.488	-0.435316259226934
0.489	-0.439170294105996
0.49	-0.434807313135817
0.491	-0.434071935428764
0.492	-0.434528135775339
0.493	-0.435481005625578
0.494	-0.436961010744068
0.495	-0.435902338561118
0.496	-0.420681568537966
0.497	-0.417971684443057
0.498	-0.426297134382083
0.499	-0.427736246183877
0.5	-0.434973111932504
0.501	-0.434259629096859
0.502	-0.433884840889978
0.503	-0.433205047816039
0.504	-0.434898551927567
0.505	-0.435871433109855
0.506	-0.43362898496213
0.507	-0.436824915731035
0.508	-0.4369351756173
0.509	-0.43534142264547
0.51	-0.437615875793392
0.511	-0.438004535395938
0.512	-0.438329973697197
0.513	-0.436513924533441
0.514	-0.435911014614562
0.515	-0.436812243734662
0.516	-0.436830216544477
0.517	-0.436432356417259
0.518	-0.436720185046723
0.519	-0.435498886296269
0.52	-0.437722234210244
0.521	-0.435538612855564
0.522	-0.440798579129372
0.523	-0.435728536758181
0.524	-0.438380178376787
0.525	-0.437181026291758
0.526	-0.438935375478807
0.527	-0.437374991658268
0.528	-0.436190368714361
0.529	-0.437426216748351
0.53	-0.435801581271008
0.531	-0.437111046051543
0.532	-0.437949370660539
0.533	-0.439313979625717
0.534	-0.436662219342048
0.535	-0.431176261793569
0.536	-0.415021979651175
0.537	-0.425924929561801
0.538	-0.430950039624365
0.539	-0.430678216673745
0.54	-0.432276007833003
0.541	-0.431664837629601
0.542	-0.434303189930759
0.543	-0.434818956563532
0.544	-0.435108883197012
0.545	-0.431877561347563
0.546	-0.43382536390386
0.547	-0.433456629289812
0.548	-0.436297479393289
0.549	-0.436168001530374
0.55	-0.433335376617058
0.551	-0.434340969628486
0.552	-0.435322050975682
0.553	-0.432023381304403
0.554	-0.43704354557714
0.555	-0.43410903381653
0.556	-0.433658921754344
0.557	-0.433576393626702
0.558	-0.434004434843954
0.559	-0.435177161154348
0.56	-0.433415419096611
0.561	-0.435443128223317
0.562	-0.434763204973016
0.563	-0.434716135224049
0.564	-0.436753694970139
0.565	-0.434607590854271
0.566	-0.433434331139003
0.567	-0.433728293448829
0.568	-0.434590691346895
0.569	-0.433845948218639
0.57	-0.43238936024854
0.571	-0.432681140229366
0.572	-0.433977705617673
0.573	-0.435984350036402
0.574	-0.432856633052317
0.575	-0.41069177585568
0.576	-0.425970262897602
0.577	-0.425766363378336
0.578	-0.430060645274411
0.579	-0.430509898473554
0.58	-0.42998222772347
0.581	-0.430980807559328
0.582	-0.433103808970658
0.583	-0.435541404591143
0.584	-0.434399773114821
0.585	-0.433399684990948
0.586	-0.434350994435799
0.587	-0.43541683591111
0.588	-0.435127977406232
0.589	-0.434394360494984
0.59	-0.434429169405738
0.591	-0.433987374785529
0.592	-0.436373889866369
0.593	-0.433930779601651
0.594	-0.433513379778657
0.595	-0.433238050530272
0.596	-0.432977171834633
0.597	-0.433627104363847
0.598	-0.434879898611793
0.599	-0.435368863472562
0.6	-0.435585451588587
0.601	-0.435470263370708
0.602	-0.43528433383815
0.603	-0.435759427636867
0.604	-0.431675533532227
0.605	-0.43159309551872
0.606	-0.433856140640623
0.607	-0.433422934538976
0.608	-0.434180218826816
0.609	-0.433671104311978
0.61	-0.431716668249344
0.611	-0.435314316467044
0.612	-0.432870268553646
0.613	-0.432224784948592
0.614	-0.400964567900338
0.615	-0.42054129645384
0.616	-0.426437215776049
0.617	-0.428228209675857
0.618	-0.433412625853595
0.619	-0.429776898640587
0.62	-0.431347231313484
0.621	-0.432155887551928
0.622	-0.432442732793922
0.623	-0.430623818149259
0.624	-0.433241430612371
0.625	-0.429667503145373
0.626	-0.431663437689385
0.627	-0.430495526180159
0.628	-0.430636640179462
0.629	-0.433377706576766
0.63	-0.431374207515485
0.631	-0.431473930049077
0.632	-0.433066490842932
0.633	-0.433271702813117
0.634	-0.432271953469184
0.635	-0.431646121532967
0.636	-0.433519594592131
0.637	-0.43132825469703
0.638	-0.431887752485548
0.639	-0.431463151126076
0.64	-0.43211532063744
0.641	-0.433013260629151
0.642	-0.431986607408293
0.643	-0.434260145081872
0.644	-0.434886764067188
0.645	-0.434776639737443
0.646	-0.433167209751114
0.647	-0.429386057632353
0.648	-0.432665462342678
0.649	-0.435153317370848
0.65	-0.434187466439034
0.651	-0.434414270883888
0.652	-0.434677206839339
0.653	-0.397254638608775
0.654	-0.419174588304136
0.655	-0.428271335951087
0.656	-0.426248747829558
0.657	-0.428661759325816
0.658	-0.430046860219251
0.659	-0.431124763842724
0.66	-0.434081821042246
0.661	-0.432347450764615
0.662	-0.432019128482119
0.663	-0.434175956019037
0.664	-0.432415823909378
0.665	-0.431629272477568
0.666	-0.436296020167065
0.667	-0.431370598705974
0.668	-0.434179006003163
0.669	-0.435121685034244
0.67	-0.43283983009708
0.671	-0.432856685296447
0.672	-0.434408894869258
0.673	-0.43417401588667
0.674	-0.433488751982203
0.675	-0.434389155646371
0.676	-0.431229871374903
0.677	-0.435651210351597
0.678	-0.432531434856289
0.679	-0.432197417964838
0.68	-0.432088965360473
0.681	-0.434730177993141
0.682	-0.433086027229464
0.683	-0.430194704913167
0.684	-0.433016185437662
0.685	-0.435006207908932
0.686	-0.431904673525627
0.687	-0.429565079352619
0.688	-0.433891147073734
0.689	-0.433897150621503
0.69	-0.423520896174891
0.691	-0.425050278388917
0.692	-0.393767021911674
0.693	-0.410132961023223
0.694	-0.417700195148977
0.695	-0.425821461639014
0.696	-0.429279014981544
0.697	-0.426256067172976
0.698	-0.422803370731672
0.699	-0.432072701431844
0.7	-0.426098225828029
0.701	-0.423903656545367
0.702	-0.430736010024341
0.703	-0.429538597622834
0.704	-0.425404892798905
0.705	-0.425047349646667
0.706	-0.428499631601453
0.707	-0.430729947345257
0.708	-0.430466234162122
0.709	-0.428733933170381
0.71	-0.431525767605173
0.711	-0.427955677343299
0.712	-0.426116387017785
0.713	-0.426822425383814
0.714	-0.431035686907593
0.715	-0.428834978584271
0.716	-0.430552988734105
0.717	-0.428037262776297
0.718	-0.427178337652015
0.719	-0.427295460797894
0.72	-0.433189081860219
0.721	-0.432853926588964
0.722	-0.429820785136496
0.723	-0.429116802043927
0.724	-0.430748248460544
0.725	-0.433473831351071
0.726	-0.430954193154805
0.727	-0.430434903971326
0.728	-0.433356023470993
0.729	-0.431583768664254
0.73	-0.431925555893709
0.731	-0.404475793047085
0.732	-0.414322712360379
0.733	-0.4212365301052
0.734	-0.425151873739134
0.735	-0.427081206468407
0.736	-0.428908948751014
0.737	-0.429079924488552
0.738	-0.430924485595728
0.739	-0.428990679174798
0.74	-0.432198091655937
0.741	-0.430314686358992
0.742	-0.428774845002569
0.743	-0.431850533093045
0.744	-0.432488044716825
0.745	-0.430131545252438
0.746	-0.431714977374678
0.747	-0.431708042723439
0.748	-0.426458318744562
0.749	-0.43039984961028
0.75	-0.431938769107087
0.751	-0.42961073525943
0.752	-0.432759509460727
0.753	-0.429579937111056
0.754	-0.429123368690116
0.755	-0.430820324875984
0.756	-0.430051282978884
0.757	-0.427461041853272
0.758	-0.431786255047005
0.759	-0.429559424615221
0.76	-0.429797388692765
0.761	-0.429090099731446
0.762	-0.430715026840625
0.763	-0.42805274004984
0.764	-0.432868873815638
0.765	-0.429989246349031
0.766	-0.429065477524422
0.767	-0.427857014800439
0.768	-0.429828030132134
0.769	-0.430379371189092
0.77	-0.414181931769509
0.771	-0.411325175451195
0.772	-0.419652920344748
0.773	-0.421242443447444
0.774	-0.425027555706993
0.775	-0.423850528791274
0.776	-0.42668296548814
0.777	-0.424818198630939
0.778	-0.424904016231607
0.779	-0.427731383339615
0.78	-0.427081923167304
0.781	-0.425885425168124
0.782	-0.42667402567832
0.783	-0.425869688325217
0.784	-0.427441609833189
0.785	-0.42923713110815
0.786	-0.426636909787093
0.787	-0.425488458517604
0.788	-0.429918043032732
0.789	-0.428354140074663
0.79	-0.426334138896628
0.791	-0.428423307669899
0.792	-0.429558741983852
0.793	-0.426315684845838
0.794	-0.428114695058941
0.795	-0.431631510199514
0.796	-0.427765940220931
0.797	-0.430954140618075
0.798	-0.431438858013845
0.799	-0.429564420269735
0.8	-0.430278276722051
0.801	-0.428051398182631
0.802	-0.430979146856178
0.803	-0.429840911577978
0.804	-0.430385592030799
0.805	-0.431057139187919
0.806	-0.428210415551589
0.807	-0.430368203966535
0.808	-0.433583675255737
0.809	-0.421195066592006
0.81	-0.411679436794086
0.811	-0.416625371622685
0.812	-0.422945350511244
0.813	-0.427873011827179
0.814	-0.42232709763508
0.815	-0.428058048352304
0.816	-0.431511926570563
0.817	-0.426327649155071
0.818	-0.432711130288419
0.819	-0.429163136277061
0.82	-0.429265785282305
0.821	-0.429653482566781
0.822	-0.430574885576936
0.823	-0.428236732220023
0.824	-0.431540116060722
0.825	-0.426612486138321
0.826	-0.426421406102619
0.827	-0.425431831795167
0.828	-0.426396386648788
0.829	-0.423320522953984
0.83	-0.425166745607731
0.831	-0.42752943632325
0.832	-0.431783594056449
0.833	-0.427338721749015
0.834	-0.427998015777355
0.835	-0.427629564506921
0.836	-0.429329621512336
0.837	-0.42845653393382
0.838	-0.423417208997007
0.839	-0.428163778613528
0.84	-0.42816968308466
0.841	-0.431139995344416
0.842	-0.425973772605643
0.843	-0.427730975352443
0.844	-0.42636326121645
0.845	-0.429203830410121
0.846	-0.428455747053936
0.847	-0.42518307547973
0.848	-0.427305309156557
0.849	-0.400344624306426
0.85	-0.414925266600356
0.851	-0.421039103295949
0.852	-0.42121663535739
0.853	-0.422114357229999
0.854	-0.426786555563969
0.855	-0.424757982009179
0.856	-0.427291178142405
0.857	-0.428086983671476
0.858	-0.428371799483135
0.859	-0.425781684818526
0.86	-0.427905449465038
0.861	-0.427326184343198
0.862	-0.426209735783737
0.863	-0.424794091884405
0.864	-0.424734149482491
0.865	-0.425247259423812
0.866	-0.428151987217298
0.867	-0.428757921942565
0.868	-0.430013698491933
0.869	-0.428013818550844
0.87	-0.428917702977837
0.871	-0.423990279658444
0.872	-0.429224076097193
0.873	-0.431201123424471
0.874	-0.423793098244997
0.875	-0.42837926313657
0.876	-0.431020440638512
0.877	-0.426304834360309
0.878	-0.425148118830577
0.879	-0.428571560205054
0.88	-0.429661841455427
0.881	-0.433288774754186
0.882	-0.430345660959382
0.883	-0.425602513149537
0.884	-0.426820639279259
0.885	-0.426103775148416
0.886	-0.424757606307979
0.887	-0.430933659797603
0.888	-0.395891014567596
0.889	-0.416686778943134
0.89	-0.418115489603978
0.891	-0.420959803064517
0.892	-0.421080593026277
0.893	-0.424377898006417
0.894	-0.427692714089014
0.895	-0.422025944195449
0.896	-0.423380893036539
0.897	-0.423068862300067
0.898	-0.425193693231479
0.899	-0.425227373818284
0.9	-0.425050878296131
