# Supplementary material for: Dynamic Characterisation of Fibre-Optic Temperature Sensors for Physiological Monitoring
Source: Sensors (Basel). 2020 Dec 31;21(1):221. doi: 10.3390/s21010221 (PMC7795630; doi:10.3390/s21010221)
Supplement: Supplementary file 1 [file sensors-21-00221-s001.zip › Supplementary Data/Dynamic characterisation experiment/Stirred water/DCF_Sylg_no3_stirredwater.csv]

0.001	-0.967929966856007
0.002	-0.965996879299153
0.003	-0.966625302397296
0.004	-0.964745750212988
0.005	-0.966526933393407
0.006	-0.970095942002639
0.007	-0.967774329530763
0.008	-0.968869327548488
0.009	-0.966777337481336
0.01	-0.964984160523983
0.011	-0.964012698706465
0.012	-0.967646007791775
0.013	-0.96926307285686
0.014	-0.967621087642288
0.015	-0.967625313575307
0.016	-0.965791804770851
0.017	-0.971433472078639
0.018	-0.968261553937035
0.019	-0.967832453316798
0.02	-0.969564974626031
0.021	-0.971489870195251
0.022	-0.969648402027344
0.023	-0.969439946404256
0.024	-0.972067537453253
0.025	-0.968936901306175
0.026	-0.969144500714416
0.027	-0.971041340971905
0.028	-0.970487875946818
0.029	-0.973227144764903
0.03	-0.971720598126208
0.031	-0.97159130573206
0.032	-0.971526544390161
0.033	-0.943328372207413
0.034	-0.951496779420844
0.035	-0.963635378496611
0.036	-0.966158294959037
0.037	-0.968603957789578
0.038	-0.97272758857438
0.039	-0.970804808212422
0.04	-0.972511444214072
0.041	-0.971663451693486
0.042	-0.973963073751862
0.043	-0.973601147424542
0.044	-0.9713132302137
0.045	-0.974276883798943
0.046	-0.970902374306134
0.047	-0.968691707144677
0.048	-0.972740527503682
0.049	-0.973616286998405
0.05	-0.9735481463896
0.051	-0.972484212099524
0.052	-0.97434760705058
0.053	-0.974254804175862
0.054	-0.971123127416969
0.055	-0.970855543760483
0.056	-0.972549872252422
0.057	-0.973906009081726
0.058	-0.975083292897313
0.059	-0.970240428249834
0.06	-0.972693100176781
0.061	-0.970168107926584
0.062	-0.971726672751037
0.063	-0.970439654527788
0.064	-0.972564720204499
0.065	-0.970603085382235
0.066	-0.973078616567173
0.067	-0.971783658796193
0.068	-0.971155298739311
0.069	-0.974584853082867
0.07	-0.971838071025849
0.071	-0.971657152924809
0.072	-0.942897190867218
0.073	-0.960441862678166
0.074	-0.964968971171158
0.075	-0.969827049134146
0.076	-0.968512003373354
0.077	-0.971739431856339
0.078	-0.972278850217051
0.079	-0.974234876218707
0.08	-0.974761558536938
0.081	-0.971796351211881
0.082	-0.972874737854143
0.083	-0.97474991006233
0.084	-0.975047006805737
0.085	-0.97465227309157
0.086	-0.973569126574633
0.087	-0.974626797043532
0.088	-0.973620383729653
0.089	-0.972768708216506
0.09	-0.973196713972283
0.091	-0.972068911584914
0.092	-0.973707069752044
0.093	-0.974599134523095
0.094	-0.975962015013251
0.095	-0.97336985466315
0.096	-0.976091450189039
0.097	-0.972642743164082
0.098	-0.97421914483789
0.099	-0.975060025508622
0.1	-0.975891908277582
0.101	-0.974667581291352
0.102	-0.974521250219989
0.103	-0.973722537416565
0.104	-0.972961576575832
0.105	-0.974027788765978
0.106	-0.974760656175847
0.107	-0.974926594317689
0.108	-0.976504444572143
0.109	-0.972891477066022
0.11	-0.954389637476385
0.111	-0.952044646477809
0.112	-0.96598708110625
0.113	-0.969779283350911
0.114	-0.970777385010621
0.115	-0.972162176741655
0.116	-0.97549749138993
0.117	-0.972838115995173
0.118	-0.975413794783259
0.119	-0.974517019651548
0.12	-0.976117459848094
0.121	-0.974100460933744
0.122	-0.976149927105277
0.123	-0.974483342572529
0.124	-0.976295194328655
0.125	-0.97740764570704
0.126	-0.97678208606234
0.127	-0.978404753031217
0.128	-0.976894091254001
0.129	-0.978435301524235
0.13	-0.978592867374534
0.131	-0.977090360550664
0.132	-0.976160292516696
0.133	-0.977200453133636
0.134	-0.976440918204307
0.135	-0.976044265130707
0.136	-0.974080248979432
0.137	-0.975752644529352
0.138	-0.976853697148013
0.139	-0.979167208283226
0.14	-0.978754259363154
0.141	-0.976517555861242
0.142	-0.97759135731452
0.143	-0.978359603068433
0.144	-0.978283744882693
0.145	-0.977239854668478
0.146	-0.979131984448063
0.147	-0.977340494774056
0.148	-0.976899104999548
0.149	-0.942914006615547
0.15	-0.962253452120179
0.151	-0.967551881240996
0.152	-0.974069018244859
0.153	-0.974622245005165
0.154	-0.974256411600045
0.155	-0.972928459480531
0.156	-0.977147960143783
0.157	-0.974918088702269
0.158	-0.977493869263886
0.159	-0.978024757175942
0.16	-0.977842874881625
0.161	-0.975117399603188
0.162	-0.976619564387708
0.163	-0.975004825406959
0.164	-0.975148150687652
0.165	-0.975946614880561
0.166	-0.975952620292407
0.167	-0.974980812384879
0.168	-0.977364981836133
0.169	-0.97682136318916
0.17	-0.976749188183426
0.171	-0.976648223630719
0.172	-0.975411175924223
0.173	-0.974358839911412
0.174	-0.973976007899544
0.175	-0.974873332089013
0.176	-0.97621610932427
0.177	-0.975152879707436
0.178	-0.975272833853282
0.179	-0.976391766513952
0.18	-0.976671806928234
0.181	-0.975546010998392
0.182	-0.9765847269331
0.183	-0.975559377626896
0.184	-0.975877152656835
0.185	-0.974128863898713
0.186	-0.975060076600956
0.187	-0.971744500878901
0.188	-0.946407756060321
0.189	-0.963686626312076
0.19	-0.970766264373026
0.191	-0.973036030305775
0.192	-0.975623354075112
0.193	-0.974520182883329
0.194	-0.976000705297596
0.195	-0.976285006814729
0.196	-0.973407557485337
0.197	-0.975044485969175
0.198	-0.975665288140221
0.199	-0.97441986578421
0.2	-0.976050444663
0.201	-0.975510482945261
0.202	-0.975001960170899
0.203	-0.975382601812097
0.204	-0.975677493543786
0.205	-0.976089905101349
0.206	-0.974595134390017
0.207	-0.974189997402145
0.208	-0.974165430897815
0.209	-0.97206133565386
0.21	-0.973500559946685
0.211	-0.973077492532353
0.212	-0.971202669443474
0.213	-0.972342210314338
0.214	-0.971587579407327
0.215	-0.971648069756182
0.216	-0.971934987682963
0.217	-0.970886830211092
0.218	-0.971071562871983
0.219	-0.969812969648258
0.22	-0.969327542248387
0.221	-0.969521522684459
0.222	-0.967536123490561
0.223	-0.968548349059665
0.224	-0.970308656547627
0.225	-0.970688332530097
0.226	-0.940996485852024
0.227	-0.948432453173808
0.228	-0.958471409840048
0.229	-0.965777886102126
0.23	-0.96722042748651
0.231	-0.968503894582497
0.232	-0.967965863119905
0.233	-0.969731659625576
0.234	-0.971119001542507
0.235	-0.970758267376907
0.236	-0.972473056009028
0.237	-0.972529159487923
0.238	-0.97034189881117
0.239	-0.969264496407642
0.24	-0.971760835958871
0.241	-0.971684553190508
0.242	-0.969735594288462
0.243	-0.971339783956734
0.244	-0.971444318742862
0.245	-0.970916416388336
0.246	-0.972832015020342
0.247	-0.972883384673815
0.248	-0.970403034736432
0.249	-0.9709360093527
0.25	-0.97097253747213
0.251	-0.968838024565924
0.252	-0.9726854186175
0.253	-0.97331296964231
0.254	-0.969892260899819
0.255	-0.973660840611661
0.256	-0.974182306184249
0.257	-0.972720929834834
0.258	-0.972562329788985
0.259	-0.970993240399541
0.26	-0.971749002298263
0.261	-0.970367530458627
0.262	-0.96971458198501
0.263	-0.971886232683403
0.264	-0.971948191221973
0.265	-0.939116462286624
0.266	-0.956697320212857
0.267	-0.964584378313328
0.268	-0.967690658756726
0.269	-0.971296932891211
0.27	-0.968644567794313
0.271	-0.969610989754505
0.272	-0.968762354847262
0.273	-0.973862171071396
0.274	-0.973741466836265
0.275	-0.974379905720131
0.276	-0.972401961147625
0.277	-0.972773340909305
0.278	-0.970927801371472
0.279	-0.97302442317179
0.28	-0.972246890702303
0.281	-0.972943135327706
0.282	-0.971541982853988
0.283	-0.971560188218989
0.284	-0.973326568845919
0.285	-0.973968142697904
0.286	-0.974656889459839
0.287	-0.969306049361246
0.288	-0.971216084081098
0.289	-0.974335816977458
0.29	-0.972307399681357
0.291	-0.975278660914167
0.292	-0.97345669738676
0.293	-0.971835486653474
0.294	-0.973493036011794
0.295	-0.973127765818374
0.296	-0.971477330618376
0.297	-0.971656076416217
0.298	-0.97173051340911
0.299	-0.973862943784385
0.3	-0.973887664623892
0.301	-0.978714057873305
0.302	-0.972306886868065
0.303	-0.95535609435115
0.304	-0.951078480350842
0.305	-0.963457631473365
0.306	-0.96918020116063
0.307	-0.970481107303293
0.308	-0.970316050375261
0.309	-0.972721243109155
0.31	-0.972496366025289
0.311	-0.974618772215491
0.312	-0.97313287371094
0.313	-0.972551878059499
0.314	-0.972548665364743
0.315	-0.97337804935835
0.316	-0.975430520546547
0.317	-0.973761869767954
0.318	-0.972968930537101
0.319	-0.975591359336481
0.32	-0.973873579984837
0.321	-0.973469185397315
0.322	-0.975118677658417
0.323	-0.975135163730516
0.324	-0.97506398590796
0.325	-0.972665067650483
0.326	-0.970828764457515
0.327	-0.973633783928249
0.328	-0.976730310520572
0.329	-0.97523660425626
0.33	-0.974880659575571
0.331	-0.9762593037142
0.332	-0.974220204682325
0.333	-0.977169990257966
0.334	-0.975668242909892
0.335	-0.9734436096707
0.336	-0.980572469884696
0.337	-0.97406245991714
0.338	-0.976052165819185
0.339	-0.977229351745095
0.34	-0.978097189413072
0.341	-0.975421692996594
0.342	-0.94171632580939
0.343	-0.958597509624003
0.344	-0.967788909433134
0.345	-0.972041941752134
0.346	-0.976362927996053
0.347	-0.976485486939714
0.348	-0.975107438197888
0.349	-0.972779924068266
0.35	-0.975291514313494
0.351	-0.975826338286238
0.352	-0.974719337989219
0.353	-0.972709151100725
0.354	-0.97237226522345
0.355	-0.974346019102785
0.356	-0.974791930393388
0.357	-0.975576940655876
0.358	-0.974501259768086
0.359	-0.972659881020829
0.36	-0.975155305768188
0.361	-0.974041907931691
0.362	-0.972853937238952
0.363	-0.972136267091419
0.364	-0.975156288708607
0.365	-0.973307581933225
0.366	-0.973021711242799
0.367	-0.973107395937412
0.368	-0.973306408569882
0.369	-0.973700667271398
0.37	-0.973231283029707
0.371	-0.973590180598147
0.372	-0.973765481289613
0.373	-0.972824606072979
0.374	-0.973360564790791
0.375	-0.971979091497074
0.376	-0.973970745860934
0.377	-0.97450824509455
0.378	-0.973368988647667
0.379	-0.971284324455662
0.38	-0.967853690855746
0.381	-0.94275444944219
0.382	-0.962427070116273
0.383	-0.966990828651563
0.384	-0.970168055119927
0.385	-0.969971835972974
0.386	-0.971636599851665
0.387	-0.973491399564277
0.388	-0.973339078356922
0.389	-0.973152446316019
0.39	-0.97436652131062
0.391	-0.972009554035062
0.392	-0.975637452734788
0.393	-0.974785865289443
0.394	-0.976004202073405
0.395	-0.975601134328708
0.396	-0.976178989372919
0.397	-0.976298389804845
0.398	-0.974822679539507
0.399	-0.976948393764245
0.4	-0.977038911299731
0.401	-0.976616842964077
0.402	-0.974811014713399
0.403	-0.97638616973226
0.404	-0.979208017862956
0.405	-0.976752475029424
0.406	-0.977899979290524
0.407	-0.976197360607567
0.408	-0.977944332783691
0.409	-0.978118180805145
0.41	-0.9773878983954
0.411	-0.976742056937166
0.412	-0.979229594736803
0.413	-0.974471334584414
0.414	-0.976848012526765
0.415	-0.977304684088324
0.416	-0.977814994806298
0.417	-0.977895914357546
0.418	-0.977357111561243
0.419	-0.954086279988733
0.42	-0.956700511934138
0.421	-0.968175664609156
0.422	-0.973146221184838
0.423	-0.975017487796819
0.424	-0.973094537834738
0.425	-0.974954872905812
0.426	-0.977791291899829
0.427	-0.975474845261641
0.428	-0.978199529239521
0.429	-0.975273083770463
0.43	-0.976846418315853
0.431	-0.977103678914937
0.432	-0.977265405928981
0.433	-0.976874549692917
0.434	-0.977921272744604
0.435	-0.976812423081924
0.436	-0.976783399167594
0.437	-0.977903318595319
0.438	-0.977098392673528
0.439	-0.97835156595615
0.44	-0.97599257342757
0.441	-0.975491734224559
0.442	-0.978029934159344
0.443	-0.976267959517234
0.444	-0.975949160399368
0.445	-0.976540463148449
0.446	-0.974618879382623
0.447	-0.975561831000282
0.448	-0.976017931405034
0.449	-0.9762348583684
0.45	-0.974656218415235
0.451	-0.976029255630338
0.452	-0.976112875357792
0.453	-0.976946953576423
0.454	-0.975704252779795
0.455	-0.976353488958436
0.456	-0.975006287305514
0.457	-0.97552838834653
0.458	-0.945636258669892
0.459	-0.961117548456639
0.46	-0.971799144397469
0.461	-0.973797205710883
0.462	-0.974131540112004
0.463	-0.977787945350892
0.464	-0.976831439491805
0.465	-0.978885014375035
0.466	-0.976095521940756
0.467	-0.977206970352115
0.468	-0.974983504961436
0.469	-0.978349117339779
0.47	-0.976095379849324
0.471	-0.976713851317768
0.472	-0.976591118693589
0.473	-0.976145737920738
0.474	-0.976697803844975
0.475	-0.975274026650589
0.476	-0.97700771112506
0.477	-0.976484190747279
0.478	-0.977981078862325
0.479	-0.976820825294886
0.48	-0.977303799309251
0.481	-0.977705467096121
0.482	-0.971112421754935
0.483	-0.974568997360314
0.484	-0.974733879753106
0.485	-0.975829181429894
0.486	-0.976227707669038
0.487	-0.976689952266977
0.488	-0.976160771211634
0.489	-0.973303958565895
0.49	-0.975440999923345
0.491	-0.975131991813734
0.492	-0.97540199430138
0.493	-0.974687056983017
0.494	-0.974904540848889
0.495	-0.975764361188458
0.496	-0.958223341158376
0.497	-0.95048392049726
0.498	-0.963093168749862
0.499	-0.967740669290671
0.5	-0.969125630176992
0.501	-0.9742510689044
0.502	-0.972548296658101
0.503	-0.974160491068874
0.504	-0.975226936362726
0.505	-0.975898345920693
0.506	-0.973932233385723
0.507	-0.97226633801142
0.508	-0.976064743154895
0.509	-0.975381842185242
0.51	-0.97582995278613
0.511	-0.975652317870899
0.512	-0.972650900941377
0.513	-0.975930785221987
0.514	-0.977836063869178
0.515	-0.971701887722131
0.516	-0.974825968188054
0.517	-0.975077774429522
0.518	-0.974920890163217
0.519	-0.976521424004455
0.52	-0.97512613504419
0.521	-0.974949933693299
0.522	-0.972366947540227
0.523	-0.976939360893177
0.524	-0.976373639368485
0.525	-0.976876267098032
0.526	-0.977036364158959
0.527	-0.976955065828458
0.528	-0.97728770976109
0.529	-0.976959526020373
0.53	-0.977223577633631
0.531	-0.975588105627792
0.532	-0.977736129264176
0.533	-0.976236270848901
0.534	-0.977764549776564
0.535	-0.944051214347102
0.536	-0.95833425210854
0.537	-0.96606788623489
0.538	-0.970905640588497
0.539	-0.971732498327824
0.54	-0.976584320593221
0.541	-0.97334031137207
0.542	-0.9722488500398
0.543	-0.974505600763201
0.544	-0.974233518220982
0.545	-0.974961792410151
0.546	-0.974665051001352
0.547	-0.973224961096625
0.548	-0.974784333414134
0.549	-0.97234042917425
0.55	-0.977089723179437
0.551	-0.972888433455348
0.552	-0.972007897604517
0.553	-0.97360432761476
0.554	-0.973219627785503
0.555	-0.973580371121648
0.556	-0.973324614123013
0.557	-0.97353600525444
0.558	-0.971256275477421
0.559	-0.969983331906834
0.56	-0.972276465382104
0.561	-0.973615217915716
0.562	-0.973889601590738
0.563	-0.971494236188562
0.564	-0.973962381834802
0.565	-0.969919915968091
0.566	-0.974576555299035
0.567	-0.971035269696923
0.568	-0.97208259884381
0.569	-0.971669249952371
0.57	-0.969071401217513
0.571	-0.971558779190934
0.572	-0.970173756476006
0.573	-0.970412450497136
0.574	-0.942318705028557
0.575	-0.960772327595385
0.576	-0.962718510203434
0.577	-0.969381772387687
0.578	-0.967258701837775
0.579	-0.966795966054642
0.58	-0.967246681848067
0.581	-0.970584621769663
0.582	-0.966331075341117
0.583	-0.969751919116154
0.584	-0.967900791410695
0.585	-0.971155531203111
0.586	-0.970002982472825
0.587	-0.96848141285317
0.588	-0.969731411259449
0.589	-0.971263153072003
0.59	-0.971012730570278
0.591	-0.970888377646509
0.592	-0.96990349724782
0.593	-0.96920471162542
0.594	-0.970706146599181
0.595	-0.969800647136048
0.596	-0.971796976232048
0.597	-0.969563727801874
0.598	-0.967847873237378
0.599	-0.970606752922585
0.6	-0.974078842534406
0.601	-0.971917842994675
0.602	-0.97173287803462
0.603	-0.970779214392779
0.604	-0.973629859035781
0.605	-0.972291223619495
0.606	-0.974960137808445
0.607	-0.974003684722688
0.608	-0.973679680437275
0.609	-0.971993990556813
0.61	-0.977438458362474
0.611	-0.97772027061472
0.612	-0.951776124165557
0.613	-0.957579243610426
0.614	-0.966955081767201
0.615	-0.975108559165819
0.616	-0.974508661715994
0.617	-0.977577383573338
0.618	-0.979347306341357
0.619	-0.979316618940591
0.62	-0.980979618963641
0.621	-0.98007620829358
0.622	-0.980721188588496
0.623	-0.979749852756948
0.624	-0.98153367812696
0.625	-0.981555963985008
0.626	-0.981009552865239
0.627	-0.981768585605208
0.628	-0.980803913208769
0.629	-0.981265100161149
0.63	-0.980635586834738
0.631	-0.980876881611218
0.632	-0.980750124959077
0.633	-0.981080585923313
0.634	-0.982206399468319
0.635	-0.983135870335167
0.636	-0.982485061433435
0.637	-0.980146338070678
0.638	-0.982599576071902
0.639	-0.981001768991923
0.64	-0.979447756180569
0.641	-0.981073774130548
0.642	-0.980629952396222
0.643	-0.982152202697296
0.644	-0.981536828477812
0.645	-0.979477418762456
0.646	-0.980695081754714
0.647	-0.981654689249963
0.648	-0.982018243569585
0.649	-0.981315230282262
0.65	-0.980075825243685
0.651	-0.946161834961536
0.652	-0.963091169492852
0.653	-0.975230207249565
0.654	-0.978083825959355
0.655	-0.977589119413181
0.656	-0.981459912385261
0.657	-0.980473628581717
0.658	-0.981776014399174
0.659	-0.981791600307176
0.66	-0.980587204474388
0.661	-0.980816352497392
0.662	-0.980200048616216
0.663	-0.977156220312251
0.664	-0.980011600734457
0.665	-0.978947608677804
0.666	-0.981536177113795
0.667	-0.979476038662494
0.668	-0.979199520224052
0.669	-0.977584003673223
0.67	-0.980169459958388
0.671	-0.979533413147245
0.672	-0.97855434884398
0.673	-0.977304465971313
0.674	-0.975328993957098
0.675	-0.978603126547438
0.676	-0.975836056885724
0.677	-0.977216752849501
0.678	-0.977996874613912
0.679	-0.974971864512077
0.68	-0.975429703151771
0.681	-0.978347087651463
0.682	-0.976252822959062
0.683	-0.977650025277369
0.684	-0.977553488410841
0.685	-0.975883277778843
0.686	-0.974330324696017
0.687	-0.97583846257421
0.688	-0.976139751349884
0.689	-0.964045879344426
0.69	-0.951390025024648
0.691	-0.965634760026592
0.692	-0.970196479286993
0.693	-0.97605764827246
0.694	-0.978080144926173
0.695	-0.978122864710579
0.696	-0.974668076969851
0.697	-0.976730534981151
0.698	-0.978985786829168
0.699	-0.976992157530491
0.7	-0.977795449900049
0.701	-0.976793124255618
0.702	-0.977550473998148
0.703	-0.977416919260777
0.704	-0.978581578045528
0.705	-0.974315034314563
0.706	-0.980665688736851
0.707	-0.976074781617775
0.708	-0.976153159976339
0.709	-0.975586259997118
0.71	-0.977480201199911
0.711	-0.978228128391277
0.712	-0.974752769873551
0.713	-0.975962268467352
0.714	-0.975589556086642
0.715	-0.978324726288373
0.716	-0.978574780298269
0.717	-0.976084805406328
0.718	-0.977642426198907
0.719	-0.977019960456379
0.72	-0.976180042519207
0.721	-0.977693377473504
0.722	-0.977250041121146
0.723	-0.977386564832407
0.724	-0.975420688311567
0.725	-0.977197022415562
0.726	-0.976903753425382
0.727	-0.975775652558251
0.728	-0.944646067953522
0.729	-0.958084652218949
0.73	-0.965201835349103
0.731	-0.971551289091856
0.732	-0.973112987196203
0.733	-0.975607208644224
0.734	-0.975549891764571
0.735	-0.974708936992877
0.736	-0.975971991610923
0.737	-0.975987596823014
0.738	-0.976692101132466
0.739	-0.974582454323101
0.74	-0.976447113386453
0.741	-0.975933334338871
0.742	-0.974434967902743
0.743	-0.972074731577009
0.744	-0.976296020024913
0.745	-0.975511865433331
0.746	-0.976809535719293
0.747	-0.97593598714336
0.748	-0.97873605903657
0.749	-0.975032474260329
0.75	-0.976591261777901
0.751	-0.975580751276286
0.752	-0.977125660646924
0.753	-0.97288174177506
0.754	-0.977242826002602
0.755	-0.974715528605927
0.756	-0.976137625315958
0.757	-0.976630237970036
0.758	-0.97648211388752
0.759	-0.976804492413608
0.76	-0.972347971096431
0.761	-0.975418009791637
0.762	-0.976583919690696
0.763	-0.97521638131317
0.764	-0.973830976618701
0.765	-0.974472015714514
0.766	-0.975415438211893
0.767	-0.942804722329126
0.768	-0.961522645076677
0.769	-0.966636864477983
0.77	-0.972318408593945
0.771	-0.974335931473425
0.772	-0.974463647780628
0.773	-0.974779011565657
0.774	-0.974897981470135
0.775	-0.974799258151071
0.776	-0.97613403558121
0.777	-0.975800454694955
0.778	-0.975869933318427
0.779	-0.975335163735629
0.78	-0.977746921564253
0.781	-0.976610406776429
0.782	-0.973547932826722
0.783	-0.973844646389691
0.784	-0.975840574243039
0.785	-0.975532219053333
0.786	-0.976760194942743
0.787	-0.976419273704565
0.788	-0.976381209290093
0.789	-0.974323761842466
0.79	-0.974090010836631
0.791	-0.973661688249723
0.792	-0.976552914891784
0.793	-0.976637202601637
0.794	-0.972840811283303
0.795	-0.976156694391638
0.796	-0.974948570849272
0.797	-0.973269240232321
0.798	-0.975680850998755
0.799	-0.975758269358366
0.8	-0.975134889710607
0.801	-0.973909518374458
0.802	-0.981883901998185
0.803	-0.977019362453778
0.804	-0.981579210032645
0.805	-0.962139154820815
0.806	-0.959411518649835
0.807	-0.967587945675826
0.808	-0.971482949205106
0.809	-0.973308469935678
0.81	-0.975584256612081
0.811	-0.976157669268697
0.812	-0.975730270687359
0.813	-0.977531728996247
0.814	-0.978951574694126
0.815	-0.975367375058597
0.816	-0.975548129356702
0.817	-0.977216910743757
0.818	-0.975004574366999
0.819	-0.975041860998731
0.82	-0.978484516346367
0.821	-0.976673172947118
0.822	-0.976160235871102
0.823	-0.977628699554651
0.824	-0.97656785786379
0.825	-0.975134934300957
0.826	-0.974358159643637
0.827	-0.978153347476974
0.828	-0.975776151834022
0.829	-0.976575538940057
0.83	-0.978506987851549
0.831	-0.976928585102635
0.832	-0.976962585256993
0.833	-0.977765975055919
0.834	-0.978129491023823
0.835	-0.97472114113664
0.836	-0.97669741219184
0.837	-0.97678609333877
0.838	-0.978999315035542
0.839	-0.977566211391806
0.84	-0.978419735291072
0.841	-0.977590388656998
0.842	-0.977743613078645
0.843	-0.978725058448713
0.844	-0.942647303589049
0.845	-0.960784620244275
0.846	-0.972392231956869
0.847	-0.97649324966969
0.848	-0.975135131574978
0.849	-0.98097383676388
0.85	-0.978609686520773
0.851	-0.979082506937798
0.852	-0.977323494010323
0.853	-0.977205698514322
0.854	-0.977863133905769
0.855	-0.978859523613854
0.856	-0.977739994061327
0.857	-0.978591387639383
0.858	-0.979252192107829
0.859	-0.977756095573746
0.86	-0.980697560814174
0.861	-0.978793529418184
0.862	-0.97754968484699
0.863	-0.978122879183402
0.864	-0.978625582565524
0.865	-0.979196352128885
0.866	-0.979555624302005
0.867	-0.980278355872823
0.868	-0.977317099809291
0.869	-0.979746754548323
0.87	-0.979060015840629
0.871	-0.977926043228467
0.872	-0.977826214524693
0.873	-0.977608968173895
0.874	-0.976566146376168
0.875	-0.97721871560443
0.876	-0.979894793920173
0.877	-0.979038039426413
0.878	-0.979105848830607
0.879	-0.97735351061072
0.88	-0.977732426142947
0.881	-0.976387132118704
0.882	-0.968504899828127
0.883	-0.950254868794549
0.884	-0.96401450505878
0.885	-0.971516786225609
0.886	-0.973831401833785
0.887	-0.977457791865717
0.888	-0.974313557784504
0.889	-0.976995841665249
0.89	-0.974118099394901
0.891	-0.974878018145508
0.892	-0.973319627874906
0.893	-0.970895510634452
0.894	-0.980571659572052
0.895	-0.973176835529256
0.896	-0.9766867458119
0.897	-0.978498137200065
0.898	-0.974907863824594
0.899	-0.972173197092899
0.9	-0.971170443403582
