# Supplementary material for: Dynamic Characterisation of Fibre-Optic Temperature Sensors for Physiological Monitoring
Source: Sensors (Basel). 2020 Dec 31;21(1):221. doi: 10.3390/s21010221 (PMC7795630; doi:10.3390/s21010221)
Supplement: Supplementary file 1 [file sensors-21-00221-s001.zip › Supplementary Data/Dynamic characterisation experiment/Stirred water/DCF_Sylg_no4_stirredwater.csv]

0.001	-2.52359963679495
0.002	-2.52066938926794
0.003	-2.52174439568195
0.004	-2.52153755904392
0.005	-2.52364150931137
0.006	-2.52181108476384
0.007	-2.5202545919099
0.008	-2.52040641317769
0.009	-2.52015628253747
0.01	-2.52074597677
0.011	-2.5211341969476
0.012	-2.52279177174364
0.013	-2.52540497965555
0.014	-2.52259487970656
0.015	-2.52281632770376
0.016	-2.52331330936157
0.017	-2.52121658300505
0.018	-2.52082166572035
0.019	-2.52069341849136
0.02	-2.52281811363412
0.021	-2.52174468458767
0.022	-2.52303743787234
0.023	-2.52239856553602
0.024	-2.52367502750551
0.025	-2.52166317141317
0.026	-2.52312673456874
0.027	-2.52286428472278
0.028	-2.5076959100068
0.029	-2.51166131335552
0.03	-2.51940946229847
0.031	-2.52355071840479
0.032	-2.52332630365761
0.033	-2.52652192896058
0.034	-2.52590409600881
0.035	-2.52756177603679
0.036	-2.5280560423336
0.037	-2.52802978118737
0.038	-2.52864744272103
0.039	-2.52888064759545
0.04	-2.52872505535383
0.041	-2.52860847914702
0.042	-2.52862405741192
0.043	-2.52837432818952
0.044	-2.52702890261739
0.045	-2.52665519711689
0.046	-2.5262707616584
0.047	-2.52711906258527
0.048	-2.52614589568495
0.049	-2.5261327244893
0.05	-2.52504264885257
0.051	-2.52673291673048
0.052	-2.52608940180684
0.053	-2.52545727659852
0.054	-2.52506747296289
0.055	-2.52493261474149
0.056	-2.52468556905748
0.057	-2.52620632407797
0.058	-2.52554114160763
0.059	-2.5228657927366
0.06	-2.52457558675205
0.061	-2.52457668684944
0.062	-2.5241300239742
0.063	-2.52437389231748
0.064	-2.52497783602337
0.065	-2.52238639830502
0.066	-2.52317623340096
0.067	-2.49737459372087
0.068	-2.5168173456839
0.069	-2.52118686987804
0.07	-2.52222808676148
0.071	-2.52381466493142
0.072	-2.52333485468586
0.073	-2.52281381632486
0.074	-2.5221191451153
0.075	-2.52319865550441
0.076	-2.52290033672398
0.077	-2.52227981589913
0.078	-2.52303157635859
0.079	-2.52346154048079
0.08	-2.52236010365397
0.081	-2.52419343774182
0.082	-2.52540992582542
0.083	-2.52385081246062
0.084	-2.52425188382331
0.085	-2.52334833776585
0.086	-2.52367336986088
0.087	-2.52165081418827
0.088	-2.52258897973351
0.089	-2.52375699076913
0.09	-2.52294565450081
0.091	-2.52257491176649
0.092	-2.52239489920168
0.093	-2.52299107679124
0.094	-2.52404851316989
0.095	-2.52423231615032
0.096	-2.52409583284671
0.097	-2.52549350827711
0.098	-2.52435817355082
0.099	-2.52465675732145
0.1	-2.52348671787951
0.101	-2.52292326859399
0.102	-2.52140971603461
0.103	-2.52241185632342
0.104	-2.52143796329524
0.105	-2.51509076691435
0.106	-2.5047067588696
0.107	-2.51475587424652
0.108	-2.51520604580863
0.109	-2.51821786099171
0.11	-2.51774009483135
0.111	-2.51807709570777
0.112	-2.51829155782513
0.113	-2.51919679202077
0.114	-2.51807223652233
0.115	-2.51872806661689
0.116	-2.51905677369167
0.117	-2.51842537446258
0.118	-2.5195100715492
0.119	-2.5196858114122
0.12	-2.51984333230022
0.121	-2.52011744887954
0.122	-2.51837476878493
0.123	-2.51987585561959
0.124	-2.52040466265128
0.125	-2.52227054439389
0.126	-2.52016965709529
0.127	-2.52076321853014
0.128	-2.52200443609944
0.129	-2.52112598970215
0.13	-2.52202696287965
0.131	-2.52245030357168
0.132	-2.52215557936605
0.133	-2.52201674156453
0.134	-2.52168842296433
0.135	-2.5220569311468
0.136	-2.52300602533598
0.137	-2.5225222966442
0.138	-2.52214719353758
0.139	-2.52415431192913
0.14	-2.52203178948393
0.141	-2.52347651895492
0.142	-2.52447332742121
0.143	-2.52274123709449
0.144	-2.50031446948991
0.145	-2.51498975981561
0.146	-2.51953779011896
0.147	-2.52312702399624
0.148	-2.52263172132722
0.149	-2.52224443615284
0.15	-2.52261691006999
0.151	-2.52355894838545
0.152	-2.52206442837628
0.153	-2.52217879275081
0.154	-2.52364340738232
0.155	-2.52383289863737
0.156	-2.52310729785364
0.157	-2.52425716800873
0.158	-2.52191491721747
0.159	-2.5232359432104
0.16	-2.52441969749779
0.161	-2.52477740932951
0.162	-2.52317937431382
0.163	-2.52337129404184
0.164	-2.52324555516706
0.165	-2.52373991348922
0.166	-2.52535903098433
0.167	-2.52491416100502
0.168	-2.52586657399682
0.169	-2.52506288023626
0.17	-2.52710185710485
0.171	-2.52501844585415
0.172	-2.52471279700466
0.173	-2.52703045062352
0.174	-2.52717324778548
0.175	-2.52721881308673
0.176	-2.52817101761507
0.177	-2.52703028442065
0.178	-2.52832992965849
0.179	-2.5268899708738
0.18	-2.52772744251684
0.181	-2.52684910782649
0.182	-2.52756996915751
0.183	-2.50717414538913
0.184	-2.51965261011138
0.185	-2.52500991159442
0.186	-2.52612173510739
0.187	-2.52868965838513
0.188	-2.52703718217485
0.189	-2.52646940752879
0.19	-2.52870988069198
0.191	-2.528507287588
0.192	-2.52583079700132
0.193	-2.52821013388582
0.194	-2.52629106420215
0.195	-2.52771184556026
0.196	-2.52620480638772
0.197	-2.52555902801222
0.198	-2.5277559743052
0.199	-2.52674820568925
0.2	-2.52762719111807
0.201	-2.52849388803423
0.202	-2.52734329231445
0.203	-2.52639450121826
0.204	-2.52828482872607
0.205	-2.52775371126298
0.206	-2.52738279108595
0.207	-2.52777159789377
0.208	-2.52912560745851
0.209	-2.52787300999745
0.21	-2.528462216386
0.211	-2.52848949863927
0.212	-2.52872343033165
0.213	-2.52693938203031
0.214	-2.52782514535762
0.215	-2.52701564619565
0.216	-2.52881531660882
0.217	-2.52742405497539
0.218	-2.52720009769017
0.219	-2.52742123615936
0.22	-2.52749732323691
0.221	-2.51180895085067
0.222	-2.51554842819965
0.223	-2.52233183837376
0.224	-2.52572987146062
0.225	-2.52523195966597
0.226	-2.52593979305623
0.227	-2.52741131560629
0.228	-2.52563353843446
0.229	-2.52655587824408
0.23	-2.52705274198098
0.231	-2.52635890260881
0.232	-2.52476127723481
0.233	-2.52541124250637
0.234	-2.52486955822963
0.235	-2.52590067458512
0.236	-2.52405587605741
0.237	-2.52314169190428
0.238	-2.52476556285693
0.239	-2.52412057147485
0.24	-2.52476622214308
0.241	-2.52465027847996
0.242	-2.52420950767839
0.243	-2.52462734531932
0.244	-2.524605736064
0.245	-2.52574246770566
0.246	-2.52516828267982
0.247	-2.52547559599049
0.248	-2.52556537906394
0.249	-2.52570161765922
0.25	-2.52681004488598
0.251	-2.52580768293812
0.252	-2.52644832521336
0.253	-2.52636574894429
0.254	-2.52637407307134
0.255	-2.52695955996522
0.256	-2.5271581301227
0.257	-2.52726131787087
0.258	-2.52775645123203
0.259	-2.52789192594908
0.26	-2.49906109984023
0.261	-2.5181825933127
0.262	-2.52332926407156
0.263	-2.5246852176064
0.264	-2.52768553889108
0.265	-2.52685188373373
0.266	-2.52470325701638
0.267	-2.52549801107685
0.268	-2.52638929020014
0.269	-2.52503010779011
0.27	-2.52493907429545
0.271	-2.52540146293823
0.272	-2.52581969182431
0.273	-2.52611668720587
0.274	-2.52749405056223
0.275	-2.52573000694647
0.276	-2.52536117313148
0.277	-2.52752664920087
0.278	-2.52664410857747
0.279	-2.5280227745934
0.28	-2.52669675532106
0.281	-2.52746266222684
0.282	-2.52593798510143
0.283	-2.5275436986244
0.284	-2.52734922903572
0.285	-2.526519322162
0.286	-2.52685128378373
0.287	-2.52889479620511
0.288	-2.52695908095679
0.289	-2.52699385555372
0.29	-2.527635544246
0.291	-2.52817764969984
0.292	-2.52717315952055
0.293	-2.5267276750471
0.294	-2.52803570664238
0.295	-2.52717080454049
0.296	-2.52661081550597
0.297	-2.52856103864062
0.298	-2.521174692631
0.299	-2.51082908428147
0.3	-2.52104787312218
0.301	-2.52509686308722
0.302	-2.52692708521183
0.303	-2.52696091421614
0.304	-2.52744535031355
0.305	-2.52563265507944
0.306	-2.52657785646662
0.307	-2.52749367543586
0.308	-2.52782514938677
0.309	-2.52699319372342
0.31	-2.52800308037882
0.311	-2.52625402914976
0.312	-2.52684842072561
0.313	-2.52741378880387
0.314	-2.52616872303725
0.315	-2.52643236716605
0.316	-2.52754517843802
0.317	-2.52662118370445
0.318	-2.52695575439147
0.319	-2.52763571956397
0.32	-2.52625060267482
0.321	-2.52627079641381
0.322	-2.52894481754491
0.323	-2.52725765632201
0.324	-2.5274042465841
0.325	-2.5265243786848
0.326	-2.526887392701
0.327	-2.52642922176144
0.328	-2.52948835767886
0.329	-2.52660877259473
0.33	-2.52776303373136
0.331	-2.52665289425777
0.332	-2.52651465035817
0.333	-2.52688674535706
0.334	-2.52654384056918
0.335	-2.52662773098795
0.336	-2.52680816705493
0.337	-2.50585649273194
0.338	-2.51520691063901
0.339	-2.52057499941983
0.34	-2.52350221885458
0.341	-2.52420881891842
0.342	-2.52359871463569
0.343	-2.52368395514607
0.344	-2.52357682343193
0.345	-2.52298344981084
0.346	-2.52356428120581
0.347	-2.52336373557759
0.348	-2.52247840731123
0.349	-2.52235322179567
0.35	-2.5224002075345
0.351	-2.52141416263833
0.352	-2.5222365243383
0.353	-2.52059577539033
0.354	-2.52188710607598
0.355	-2.52183908766815
0.356	-2.52031715709542
0.357	-2.5199889266588
0.358	-2.52146041394925
0.359	-2.51900454447447
0.36	-2.52062655486405
0.361	-2.51956627159838
0.362	-2.51961002204271
0.363	-2.51958882295131
0.364	-2.51903265423345
0.365	-2.51931593237823
0.366	-2.51875587069848
0.367	-2.51974606041133
0.368	-2.51948229028368
0.369	-2.51902277617323
0.37	-2.51890475130532
0.371	-2.51892573420869
0.372	-2.51922704995154
0.373	-2.51937937815654
0.374	-2.51747726824826
0.375	-2.51821687506973
0.376	-2.49836147708511
0.377	-2.51185286894993
0.378	-2.51573296791541
0.379	-2.5183114108288
0.38	-2.51832430323624
0.381	-2.51955527121504
0.382	-2.52060025513137
0.383	-2.52030117538202
0.384	-2.51989442457516
0.385	-2.52110923088342
0.386	-2.52204447488681
0.387	-2.52187512519856
0.388	-2.52307885435464
0.389	-2.5216228025373
0.39	-2.52270790553249
0.391	-2.52130157338331
0.392	-2.52144231088482
0.393	-2.5228360691226
0.394	-2.5231399045053
0.395	-2.52348773255404
0.396	-2.52228898359375
0.397	-2.52415007601898
0.398	-2.52502274554099
0.399	-2.52450378994132
0.4	-2.52506834590236
0.401	-2.52699978582999
0.402	-2.52497830493967
0.403	-2.52362995046958
0.404	-2.52574031798915
0.405	-2.52526645815977
0.406	-2.52412679630991
0.407	-2.52553564791915
0.408	-2.52575259184224
0.409	-2.52379641712469
0.41	-2.52346437394574
0.411	-2.5226172936968
0.412	-2.52159870029959
0.413	-2.52180875289952
0.414	-2.5073995761194
0.415	-2.50777363574708
0.416	-2.51587579551239
0.417	-2.52048343169962
0.418	-2.5202817907958
0.419	-2.52248220380067
0.42	-2.52283855734191
0.421	-2.52335572660547
0.422	-2.52254626111531
0.423	-2.52137521885078
0.424	-2.52278821327822
0.425	-2.52393568730894
0.426	-2.52267573290619
0.427	-2.52480047680795
0.428	-2.52371385366436
0.429	-2.52676801613413
0.43	-2.52564745503891
0.431	-2.52278352344808
0.432	-2.52480758569046
0.433	-2.52538589407347
0.434	-2.52605362182973
0.435	-2.52517539511099
0.436	-2.52628608912142
0.437	-2.52614609457618
0.438	-2.52558074689986
0.439	-2.5269671990574
0.44	-2.52531266802228
0.441	-2.5254876884079
0.442	-2.52712652385733
0.443	-2.52695974367622
0.444	-2.52751555315064
0.445	-2.52718005987847
0.446	-2.52695994820472
0.447	-2.52496041221362
0.448	-2.52483297530666
0.449	-2.52672404336058
0.45	-2.5258008024372
0.451	-2.52399677878336
0.452	-2.52553688322261
0.453	-2.49899066234645
0.454	-2.51778508504879
0.455	-2.52177158561031
0.456	-2.52085911217244
0.457	-2.52264190067541
0.458	-2.52267934337124
0.459	-2.52192130590431
0.46	-2.52196147729387
0.461	-2.52243743937668
0.462	-2.52070065861538
0.463	-2.52257064780775
0.464	-2.52456407321047
0.465	-2.52289932798052
0.466	-2.5210126981765
0.467	-2.52056828426767
0.468	-2.52163591744188
0.469	-2.52158814739199
0.47	-2.5197214311099
0.471	-2.52033864903665
0.472	-2.5206618656756
0.473	-2.52056470646078
0.474	-2.51864938635916
0.475	-2.51841309867823
0.476	-2.51884114265354
0.477	-2.51809184895098
0.478	-2.51846032913552
0.479	-2.5195299855869
0.48	-2.5190496589575
0.481	-2.51810728700901
0.482	-2.51733080767159
0.483	-2.51802404049043
0.484	-2.51743738905731
0.485	-2.51865316788302
0.486	-2.51940504201842
0.487	-2.51845622008675
0.488	-2.51934662765468
0.489	-2.51884972124815
0.49	-2.51808159858937
0.491	-2.51555699265664
0.492	-2.50105602215646
0.493	-2.5128771649366
0.494	-2.51646888355139
0.495	-2.51755420429548
0.496	-2.52117245062563
0.497	-2.52183775238123
0.498	-2.52015480937044
0.499	-2.52040395522821
0.5	-2.52115073952701
0.501	-2.52158338504121
0.502	-2.52080624662453
0.503	-2.51971752133806
0.504	-2.51995344734962
0.505	-2.51976378156168
0.506	-2.52004875436304
0.507	-2.51879091034443
0.508	-2.52011135525458
0.509	-2.51784314676066
0.51	-2.51818848706108
0.511	-2.51956627441503
0.512	-2.51894602865197
0.513	-2.51907360467458
0.514	-2.51981001940795
0.515	-2.51956132436865
0.516	-2.52002854230446
0.517	-2.52041036989077
0.518	-2.51919036515563
0.519	-2.51953755889363
0.52	-2.5199181512611
0.521	-2.51908837771701
0.522	-2.51965034859231
0.523	-2.52023729514821
0.524	-2.51950058815712
0.525	-2.51886950742463
0.526	-2.52078871720083
0.527	-2.51905283539426
0.528	-2.51931661499728
0.529	-2.52074402253989
0.53	-2.50085472081079
0.531	-2.50781354844921
0.532	-2.51603471786768
0.533	-2.51836561591851
0.534	-2.51872029912142
0.535	-2.51868829217442
0.536	-2.51917438253967
0.537	-2.51875483085109
0.538	-2.51980806616577
0.539	-2.51970302414588
0.54	-2.52197684597611
0.541	-2.52093592224867
0.542	-2.52140561776794
0.543	-2.5205557049114
0.544	-2.52155033290711
0.545	-2.52170799311964
0.546	-2.52347939299434
0.547	-2.52395779406889
0.548	-2.52046913061665
0.549	-2.52288222889738
0.55	-2.52324871787421
0.551	-2.52388271793622
0.552	-2.52305610837558
0.553	-2.52169978940151
0.554	-2.52307347254112
0.555	-2.52513283132126
0.556	-2.52288130712704
0.557	-2.52474475277472
0.558	-2.52282239240556
0.559	-2.52512504400195
0.56	-2.52639443973194
0.561	-2.52422075280839
0.562	-2.52240913718573
0.563	-2.52369275250279
0.564	-2.52637483599182
0.565	-2.52572955727499
0.566	-2.52585555378127
0.567	-2.52599629822195
0.568	-2.52922154766384
0.569	-2.50352637707756
0.57	-2.52025065806643
0.571	-2.52759416116402
0.572	-2.52658543024587
0.573	-2.52738297714395
0.574	-2.52934701763768
0.575	-2.52840312345858
0.576	-2.52926879227552
0.577	-2.52957782540401
0.578	-2.52923047894562
0.579	-2.52976811751529
0.58	-2.52955446342292
0.581	-2.53013650332649
0.582	-2.53033698551194
0.583	-2.53087028108855
0.584	-2.52935862100845
0.585	-2.53171388178933
0.586	-2.53051457407675
0.587	-2.53162355446741
0.588	-2.53276432893799
0.589	-2.53066073220529
0.59	-2.53185124039821
0.591	-2.53097430607488
0.592	-2.53145958046452
0.593	-2.53059036532355
0.594	-2.53077358037387
0.595	-2.53293222684206
0.596	-2.53144727885661
0.597	-2.53069305611872
0.598	-2.53307899338287
0.599	-2.53230973095869
0.6	-2.53159658617465
0.601	-2.52735511027992
0.602	-2.52986095636862
0.603	-2.53017532548957
0.604	-2.53143402599112
0.605	-2.53095992486531
0.606	-2.53166843111957
0.607	-2.51696400687612
0.608	-2.51257273111797
0.609	-2.52364010665931
0.61	-2.52792790632501
0.611	-2.52886268890352
0.612	-2.52954628217031
0.613	-2.52968892551981
0.614	-2.52836916895647
0.615	-2.52947339063726
0.616	-2.52893888634412
0.617	-2.52969837612571
0.618	-2.52933058927994
0.619	-2.5286796901111
0.62	-2.52809579329195
0.621	-2.52563097835954
0.622	-2.52833897985708
0.623	-2.52817037142435
0.624	-2.52913178190768
0.625	-2.52885984364822
0.626	-2.52740751858539
0.627	-2.52665598696764
0.628	-2.52621505798733
0.629	-2.52735899642743
0.63	-2.52677571377326
0.631	-2.52708142070577
0.632	-2.52796343127247
0.633	-2.52614537098314
0.634	-2.52632821904909
0.635	-2.52558419016027
0.636	-2.52494834782171
0.637	-2.52557338049169
0.638	-2.52752182270091
0.639	-2.52520368165678
0.64	-2.52676477991849
0.641	-2.52402307360544
0.642	-2.52570931924067
0.643	-2.52554809178558
0.644	-2.52514599394117
0.645	-2.52556769372706
0.646	-2.50197976770934
0.647	-2.51455888754922
0.648	-2.52236233919395
0.649	-2.52322893165291
0.65	-2.52470677486136
0.651	-2.5255948893981
0.652	-2.52629754716495
0.653	-2.52807093688643
0.654	-2.52665082820673
0.655	-2.52517441103538
0.656	-2.52763594929852
0.657	-2.52443282160678
0.658	-2.52682688508251
0.659	-2.52411212476116
0.66	-2.52492535196955
0.661	-2.52526560919668
0.662	-2.52462054674636
0.663	-2.52509497740758
0.664	-2.52503161107912
0.665	-2.52671991884499
0.666	-2.52575752266967
0.667	-2.52483153250971
0.668	-2.52471807851756
0.669	-2.52333196723451
0.67	-2.52565212758605
0.671	-2.52565462782707
0.672	-2.52672390675025
0.673	-2.52549717273733
0.674	-2.52555255002024
0.675	-2.52618025873612
0.676	-2.52770004771019
0.677	-2.5268754989272
0.678	-2.52603824605856
0.679	-2.52692880444734
0.68	-2.52845182051663
0.681	-2.52705823156756
0.682	-2.5271137417871
0.683	-2.52654883766756
0.684	-2.52504353502248
0.685	-2.5074453852622
0.686	-2.52168883820012
0.687	-2.52427530806881
0.688	-2.52404378371274
0.689	-2.52438761030583
0.69	-2.52667258125188
0.691	-2.52635216858601
0.692	-2.52597363036447
0.693	-2.52611404831558
0.694	-2.52640496896081
0.695	-2.52437125353662
0.696	-2.52393052124776
0.697	-2.52494009045313
0.698	-2.52452101670474
0.699	-2.5248988557514
0.7	-2.52518398044856
0.701	-2.52455058191914
0.702	-2.52354115540018
0.703	-2.52420152986073
0.704	-2.52343717546112
0.705	-2.52223864109659
0.706	-2.52387762281465
0.707	-2.52199214819184
0.708	-2.52281994590897
0.709	-2.52355089894294
0.71	-2.52211894065221
0.711	-2.52172893215152
0.712	-2.52143623700065
0.713	-2.523203204578
0.714	-2.52150996975873
0.715	-2.52052274751578
0.716	-2.52318830032308
0.717	-2.52125166764809
0.718	-2.52340449627894
0.719	-2.52263670453298
0.72	-2.52450700875322
0.721	-2.52128556390192
0.722	-2.52217860078451
0.723	-2.50557139987916
0.724	-2.509101572606
0.725	-2.51630219499719
0.726	-2.52066633703768
0.727	-2.52056994445404
0.728	-2.52087203806844
0.729	-2.52043030956653
0.73	-2.52080392535523
0.731	-2.52224035093465
0.732	-2.52020854410736
0.733	-2.52206218039541
0.734	-2.52316006010622
0.735	-2.52151885928113
0.736	-2.52172902752307
0.737	-2.52262164118278
0.738	-2.52303772860193
0.739	-2.52208620717259
0.74	-2.52217983264959
0.741	-2.5232180813165
0.742	-2.52248495979678
0.743	-2.52425489370314
0.744	-2.52263869860013
0.745	-2.52391051408736
0.746	-2.52382754835692
0.747	-2.52174146980536
0.748	-2.52223548425843
0.749	-2.52212823230916
0.75	-2.52232133946322
0.751	-2.52407082434364
0.752	-2.51960367508501
0.753	-2.52195003926955
0.754	-2.52213744697375
0.755	-2.52333332948877
0.756	-2.52082047197007
0.757	-2.52155406489328
0.758	-2.52148707405015
0.759	-2.52109683602886
0.76	-2.52295059987489
0.761	-2.52153313013941
0.762	-2.50017639328643
0.763	-2.51193685579467
0.764	-2.51842342917523
0.765	-2.52033439972071
0.766	-2.52371450246284
0.767	-2.52049897292694
0.768	-2.52335321068213
0.769	-2.52216796977469
0.77	-2.52279786363939
0.771	-2.52156802135417
0.772	-2.52234981122324
0.773	-2.52276672054499
0.774	-2.52538740812699
0.775	-2.52594546234774
0.776	-2.52314626984753
0.777	-2.52270201266099
0.778	-2.5233873612516
0.779	-2.52458584860883
0.78	-2.52379266554675
0.781	-2.52237528444311
0.782	-2.52441238554048
0.783	-2.52383755779988
0.784	-2.52377631962695
0.785	-2.5242809896874
0.786	-2.52379028679167
0.787	-2.52299330190021
0.788	-2.5220852014499
0.789	-2.52112049535525
0.79	-2.52140372032156
0.791	-2.52475332813259
0.792	-2.52330865938964
0.793	-2.52039695643975
0.794	-2.520221583028
0.795	-2.51972401148581
0.796	-2.5235809168115
0.797	-2.52179194701419
0.798	-2.5199878914981
0.799	-2.5205781223541
0.8	-2.5076213138066
0.801	-2.50470751929036
0.802	-2.51212733849332
0.803	-2.51608261729141
0.804	-2.51678600960472
0.805	-2.51607439097178
0.806	-2.5180608995186
0.807	-2.51838471402016
0.808	-2.5170240172796
0.809	-2.51655188759603
0.81	-2.51675864704488
0.811	-2.51602085326954
0.812	-2.51492586562497
0.813	-2.51718416466693
0.814	-2.51316154713958
0.815	-2.51276465912168
0.816	-2.51369128911991
0.817	-2.51512870905491
0.818	-2.51336327449342
0.819	-2.5122686667972
0.82	-2.51380930961177
0.821	-2.51391154081431
0.822	-2.51305257993963
0.823	-2.51411554788157
0.824	-2.51367132923425
0.825	-2.51517231882816
0.826	-2.51624585868584
0.827	-2.51645217548111
0.828	-2.51817068357735
0.829	-2.51893137567417
0.83	-2.51807092592013
0.831	-2.51621683313932
0.832	-2.51913963121345
0.833	-2.51909835900758
0.834	-2.51954050920183
0.835	-2.52233100934906
0.836	-2.52222112332623
0.837	-2.52199182356914
0.838	-2.52224405367699
0.839	-2.50024624104861
0.84	-2.51585548865319
0.841	-2.52214941162415
0.842	-2.52405629136394
0.843	-2.52648898852528
0.844	-2.5276853869034
0.845	-2.5293270638775
0.846	-2.52924240709586
0.847	-2.52749293610159
0.848	-2.5285771483262
0.849	-2.53014939763671
0.85	-2.52974781032624
0.851	-2.52899343770015
0.852	-2.52919211880037
0.853	-2.52881007647314
0.854	-2.52970289418943
0.855	-2.52987576932453
0.856	-2.53052463294591
0.857	-2.52749619069173
0.858	-2.52760457542252
0.859	-2.5282641943956
0.86	-2.52843817229313
0.861	-2.52904394123634
0.862	-2.53030290655776
0.863	-2.52873482583674
0.864	-2.52851860310885
0.865	-2.53013622952937
0.866	-2.52982803089249
0.867	-2.52775499207775
0.868	-2.52709820224517
0.869	-2.52929898458479
0.87	-2.52707941912099
0.871	-2.52834377315323
0.872	-2.52840029432008
0.873	-2.5275600405552
0.874	-2.52962312756114
0.875	-2.5290269509829
0.876	-2.52903409387161
0.877	-2.52643683728246
0.878	-2.50670637668797
0.879	-2.52302618839796
0.88	-2.52405687243626
0.881	-2.52498919057437
0.882	-2.52500528362995
0.883	-2.52536722874337
0.884	-2.52506122514061
0.885	-2.52674584536531
0.886	-2.52712073047336
0.887	-2.52561837705384
0.888	-2.52627628654119
0.889	-2.52520175075923
0.89	-2.52538123156317
0.891	-2.526558230454
0.892	-2.52547208301895
0.893	-2.52446784911991
0.894	-2.52299526941545
0.895	-2.52385243318648
0.896	-2.52614510171637
0.897	-2.5229774016925
0.898	-2.52277286378065
0.899	-2.5252821811245
0.9	-2.52431219091
