# Supplementary material for: Dynamic Characterisation of Fibre-Optic Temperature Sensors for Physiological Monitoring
Source: Sensors (Basel). 2020 Dec 31;21(1):221. doi: 10.3390/s21010221 (PMC7795630; doi:10.3390/s21010221)
Supplement: Supplementary file 1 [file sensors-21-00221-s001.zip › Supplementary Data/Dynamic characterisation experiment/Stirred water/DCF_Sylg_no5_stirredwater.csv]

0.001	2.42889190943456
0.002	2.42681764272109
0.003	2.42871602192931
0.004	2.42794191699464
0.005	2.42905026247522
0.006	2.42969254502659
0.007	2.4284466333334
0.008	2.5050137315891
0.009	2.47123243413221
0.01	2.45030257483351
0.011	2.44330180151464
0.012	2.43727904585367
0.013	2.43406537813339
0.014	2.43241661113405
0.015	2.43171777413565
0.016	2.43004619168117
0.017	2.43019200896389
0.018	2.42982424695078
0.019	2.43099464020439
0.02	2.42949646735797
0.021	2.42835965607687
0.022	2.42832507134169
0.023	2.43008070642235
0.024	2.42570885920925
0.025	2.42642008999002
0.026	2.42679308040724
0.027	2.42792006232396
0.028	2.42896048070059
0.029	2.42508102278628
0.03	2.42402764570009
0.031	2.42690069375349
0.032	2.42552653536446
0.033	2.42732902912906
0.034	2.42425309909603
0.035	2.42200919436222
0.036	2.42288731013974
0.037	2.4266661388381
0.038	2.42247142525111
0.039	2.42465822663565
0.04	2.4241761885272
0.041	2.42344329541007
0.042	2.4214901479333
0.043	2.42217814508173
0.044	2.4236112207333
0.045	2.42531590713853
0.046	2.42701167050947
0.047	2.47467943181996
0.048	2.46734841110556
0.049	2.4460832306191
0.05	2.43594959220481
0.051	2.43097887631529
0.052	2.43047328826989
0.053	2.42779274296223
0.054	2.42695491477591
0.055	2.42653213417846
0.056	2.42601603063325
0.057	2.42661677211815
0.058	2.42535016953865
0.059	2.42558559190196
0.06	2.42509862839558
0.061	2.42626081322453
0.062	2.42645216626338
0.063	2.42942207192491
0.064	2.42724418214007
0.065	2.42641548964323
0.066	2.42735146669608
0.067	2.42704553038149
0.068	2.42810050636213
0.069	2.42836256914596
0.07	2.42797954820493
0.071	2.42778572519193
0.072	2.42894922172625
0.073	2.42798566712509
0.074	2.42845244282248
0.075	2.42751678204483
0.076	2.42777713671854
0.077	2.42697711896464
0.078	2.42685911697044
0.079	2.42667200225195
0.08	2.42753075044071
0.081	2.42859048923368
0.082	2.42746387701032
0.083	2.42671879651944
0.084	2.42679587666324
0.085	2.42766732300083
0.086	2.45047844752534
0.087	2.47677301130033
0.088	2.45181260081885
0.089	2.44165284385429
0.09	2.43581138168869
0.091	2.43384734832003
0.092	2.43297161913445
0.093	2.43154663320842
0.094	2.43145213852668
0.095	2.4308088701279
0.096	2.43057761623948
0.097	2.42955837684848
0.098	2.42866854539142
0.099	2.42978077321031
0.1	2.42828366390063
0.101	2.43101070456917
0.102	2.42954815000173
0.103	2.4270535095275
0.104	2.4296574240759
0.105	2.43032293782872
0.106	2.43016700586054
0.107	2.43225832072487
0.108	2.4301752640713
0.109	2.43205164832454
0.11	2.43164826930268
0.111	2.43207724933281
0.112	2.43222782866463
0.113	2.43265900366622
0.114	2.431615084712
0.115	2.43230506087048
0.116	2.43166266281275
0.117	2.43199890527885
0.118	2.43332083186881
0.119	2.43266075413116
0.12	2.43441661416156
0.121	2.43515124408879
0.122	2.4353694101893
0.123	2.43533576387728
0.124	2.43594412239562
0.125	2.43734121617103
0.126	2.49459157180006
0.127	2.46575910747271
0.128	2.45459037699412
0.129	2.44968622337208
0.13	2.44664886650527
0.131	2.44551766717696
0.132	2.44381433687952
0.133	2.44303090889446
0.134	2.44351528180626
0.135	2.44236277076594
0.136	2.44183708253542
0.137	2.44328485360972
0.138	2.44311958000379
0.139	2.44223491596575
0.14	2.44085533031143
0.141	2.44152433926769
0.142	2.44142723639259
0.143	2.44014428898041
0.144	2.4408720747361
0.145	2.44241526502849
0.146	2.43892453169729
0.147	2.44046464122438
0.148	2.43971654491124
0.149	2.44153569847428
0.15	2.44042064983279
0.151	2.43841536861894
0.152	2.43835415562196
0.153	2.4378156344437
0.154	2.43847221888126
0.155	2.43851261548258
0.156	2.43728863298926
0.157	2.43792521869781
0.158	2.43658749178805
0.159	2.43785565779387
0.16	2.43678254805473
0.161	2.43810160098622
0.162	2.43713068270876
0.163	2.43674737039656
0.164	2.43692497526468
0.165	2.5059562058377
0.166	2.46728304739191
0.167	2.45283398380206
0.168	2.44708821603985
0.169	2.44365589929908
0.17	2.44142354489635
0.171	2.43773545095424
0.172	2.43768961854664
0.173	2.43841242263603
0.174	2.43744947833738
0.175	2.43833408434851
0.176	2.43709179541046
0.177	2.43509058992819
0.178	2.43562834082953
0.179	2.43485500693632
0.18	2.43438402130711
0.181	2.43495010225079
0.182	2.43476420079063
0.183	2.43390003734636
0.184	2.43447239544831
0.185	2.43523809743666
0.186	2.43316295261512
0.187	2.43393437582009
0.188	2.43361447335611
0.189	2.43318645252673
0.19	2.43420356269728
0.191	2.43365596760566
0.192	2.43323108333509
0.193	2.43524054410118
0.194	2.43426020175474
0.195	2.43526313187043
0.196	2.43429131615555
0.197	2.43579198863315
0.198	2.43541631195833
0.199	2.43538288866575
0.2	2.43540192808937
0.201	2.43542594877336
0.202	2.43684745250293
0.203	2.4374051999585
0.204	2.5144167228174
0.205	2.4701578756416
0.206	2.45795240970776
0.207	2.44972647447414
0.208	2.44648125767003
0.209	2.44470938090864
0.21	2.44524958030792
0.211	2.44275125761426
0.212	2.44303967726022
0.213	2.43952913648176
0.214	2.44209363654265
0.215	2.44214121404736
0.216	2.44178493570489
0.217	2.44195218199241
0.218	2.44207441349783
0.219	2.44154577200781
0.22	2.44187474214232
0.221	2.44301956161633
0.222	2.4434214534981
0.223	2.44369787858187
0.224	2.44313577945554
0.225	2.44133627952974
0.226	2.4435257113023
0.227	2.44343895565293
0.228	2.44426281214729
0.229	2.44325751651802
0.23	2.44401766949515
0.231	2.44350165537495
0.232	2.4408496112143
0.233	2.44201152497291
0.234	2.44357504344784
0.235	2.44268424009892
0.236	2.44318471055577
0.237	2.44188856422211
0.238	2.44394790229245
0.239	2.44435584978561
0.24	2.44319119947911
0.241	2.44362521677419
0.242	2.44413366783041
0.243	2.53203131425935
0.244	2.47898486986316
0.245	2.46396963302184
0.246	2.45707608926798
0.247	2.45175578330794
0.248	2.4494635941568
0.249	2.44900632365815
0.25	2.44825925214799
0.251	2.44773878955193
0.252	2.4479859714589
0.253	2.44669470557107
0.254	2.44785160785419
0.255	2.4457876377003
0.256	2.44569735101788
0.257	2.4470167578635
0.258	2.44584940560968
0.259	2.4459208913474
0.26	2.44352623313085
0.261	2.44538239265181
0.262	2.4448180685374
0.263	2.445567657407
0.264	2.44458072450624
0.265	2.44449093456199
0.266	2.44308569297036
0.267	2.44186561548472
0.268	2.44238343456539
0.269	2.4428887717451
0.27	2.44386266798694
0.271	2.44168333495287
0.272	2.44216941039361
0.273	2.4413197404671
0.274	2.44106869703306
0.275	2.44159230720395
0.276	2.44136329860544
0.277	2.44082387269414
0.278	2.44031062201226
0.279	2.43901463381106
0.28	2.43938392684585
0.281	2.4400903116418
0.282	2.51693121570892
0.283	2.48024296865674
0.284	2.46255697889689
0.285	2.45251559416888
0.286	2.44706080880679
0.287	2.44503718947374
0.288	2.44483107640194
0.289	2.44277309396126
0.29	2.43985928782464
0.291	2.43908696827927
0.292	2.43865913729851
0.293	2.43920483762803
0.294	2.43645598072566
0.295	2.43747979763204
0.296	2.43803228957914
0.297	2.43646141345835
0.298	2.43699076884094
0.299	2.43632279286708
0.3	2.43611918401475
0.301	2.43603324041494
0.302	2.43726441065857
0.303	2.43631312957274
0.304	2.4373771607215
0.305	2.43530053255656
0.306	2.43498771225315
0.307	2.43598255753995
0.308	2.43638340178809
0.309	2.43489991471658
0.31	2.43602218849093
0.311	2.43520626765998
0.312	2.4350272624778
0.313	2.43522682754945
0.314	2.43616257954824
0.315	2.43420851343182
0.316	2.43518593179824
0.317	2.43416919637255
0.318	2.43489635494561
0.319	2.43590742465378
0.32	2.43432529545015
0.321	2.48283714233143
0.322	2.47610031719234
0.323	2.45872253744881
0.324	2.44748091502231
0.325	2.44225763442385
0.326	2.43843596096093
0.327	2.43667142666461
0.328	2.43586623839657
0.329	2.43435386536308
0.33	2.43469134116523
0.331	2.43478944184541
0.332	2.43346621523352
0.333	2.4323916835566
0.334	2.43420733801888
0.335	2.43358735561913
0.336	2.43252959734207
0.337	2.43192455695041
0.338	2.43257962366188
0.339	2.4328745134526
0.34	2.43255562014407
0.341	2.43445289411097
0.342	2.43191336942545
0.343	2.43506451593373
0.344	2.43514485962784
0.345	2.43307381165383
0.346	2.43468059775369
0.347	2.43258039357503
0.348	2.43404578716183
0.349	2.43311372188133
0.35	2.4340776462773
0.351	2.43324436057912
0.352	2.4339459317189
0.353	2.43355690274623
0.354	2.43394372784435
0.355	2.43457247236048
0.356	2.43395163892954
0.357	2.43329933422999
0.358	2.43374679952144
0.359	2.4347473692504
0.36	2.45976479167645
0.361	2.48437751602646
0.362	2.46041661260072
0.363	2.44970500847286
0.364	2.44468330082029
0.365	2.44246849229582
0.366	2.43903891356591
0.367	2.43842106558192
0.368	2.437297292424
0.369	2.4361934258318
0.37	2.43745891956758
0.371	2.43725745053229
0.372	2.43575056665225
0.373	2.43520901984233
0.374	2.43555072366847
0.375	2.43487160805954
0.376	2.43438774853994
0.377	2.43386999225681
0.378	2.4343551036229
0.379	2.43502395400838
0.38	2.4348384919962
0.381	2.43333163466755
0.382	2.43403215410466
0.383	2.4346387884781
0.384	2.43294204771073
0.385	2.43350279771613
0.386	2.43337610454131
0.387	2.43303988417749
0.388	2.43243732702937
0.389	2.43068618210095
0.39	2.43041074227615
0.391	2.43111566299524
0.392	2.42962435457914
0.393	2.43108562837764
0.394	2.43073531647127
0.395	2.43075334011456
0.396	2.4293336249942
0.397	2.42922490499022
0.398	2.43012528028097
0.399	2.43121493273278
0.4	2.48481598917556
0.401	2.45720314701319
0.402	2.44518624887444
0.403	2.43743030708833
0.404	2.43608816986685
0.405	2.4315568892634
0.406	2.43101920996595
0.407	2.43125556294767
0.408	2.42816777550697
0.409	2.43045066500703
0.41	2.4280934669124
0.411	2.43015514237263
0.412	2.42913735910826
0.413	2.42735104896608
0.414	2.42608142240885
0.415	2.42744496923716
0.416	2.42727142747241
0.417	2.42877545703587
0.418	2.42774148924872
0.419	2.42727642454357
0.42	2.42609003248808
0.421	2.4268882267072
0.422	2.42706502723677
0.423	2.42743901883082
0.424	2.42627296657927
0.425	2.42549630683504
0.426	2.42355027709842
0.427	2.42558451077759
0.428	2.42550043680915
0.429	2.42785007509691
0.43	2.42510366768856
0.431	2.42301432483515
0.432	2.41993743602859
0.433	2.42331475931982
0.434	2.42356163593125
0.435	2.42191903383822
0.436	2.42198320358355
0.437	2.42061765462517
0.438	2.41825987007229
0.439	2.48347961933708
0.44	2.4497251207126
0.441	2.43500662917504
0.442	2.4293243058371
0.443	2.42695644280913
0.444	2.4229494024206
0.445	2.42222835889334
0.446	2.42154342470254
0.447	2.42315475083265
0.448	2.4226290088147
0.449	2.41905878659298
0.45	2.41793801161549
0.451	2.42114937952521
0.452	2.42228593043707
0.453	2.42254256577677
0.454	2.42218967491603
0.455	2.41979686418758
0.456	2.41791435868883
0.457	2.41983518590167
0.458	2.42030301599171
0.459	2.41993620634164
0.46	2.42009656187482
0.461	2.41821027509372
0.462	2.41871984395831
0.463	2.41930513856622
0.464	2.42039923625432
0.465	2.42058226866743
0.466	2.42040452793926
0.467	2.418996153264
0.468	2.41672213578779
0.469	2.417215199258
0.47	2.41664590862341
0.471	2.41816236322534
0.472	2.41816981078243
0.473	2.41754760384658
0.474	2.41687466139682
0.475	2.41969553146895
0.476	2.41778747517381
0.477	2.41952814255767
0.478	2.49339867225673
0.479	2.45257225164044
0.48	2.4370543681673
0.481	2.42922172009632
0.482	2.42631306833698
0.483	2.42634166053965
0.484	2.42427355097059
0.485	2.421415237607
0.486	2.42059521985958
0.487	2.42307015413429
0.488	2.42279419660825
0.489	2.4217593102678
0.49	2.42145044274354
0.491	2.42312903050269
0.492	2.4194693227384
0.493	2.42236580526934
0.494	2.4219628997806
0.495	2.4223909781037
0.496	2.42344931334179
0.497	2.42096573195341
0.498	2.42101503228945
0.499	2.4211020615007
0.5	2.42300318795298
0.501	2.42307344976853
0.502	2.42475010507964
0.503	2.42192171157864
0.504	2.4170057296103
0.505	2.42071564989114
0.506	2.42204153373101
0.507	2.42087593600089
0.508	2.4209578188021
0.509	2.41910648990213
0.51	2.41574844749408
0.511	2.41954288726403
0.512	2.42223833192409
0.513	2.42012608169396
0.514	2.4215139693812
0.515	2.41977240949157
0.516	2.4180413333221
0.517	2.50792387469916
0.518	2.45614356319771
0.519	2.43609977557056
0.52	2.42862244195701
0.521	2.42371995759614
0.522	2.41991812825121
0.523	2.42084420090505
0.524	2.41999637311784
0.525	2.42167610839783
0.526	2.41984288441007
0.527	2.41614274580943
0.528	2.41513468349069
0.529	2.416859619659
0.53	2.41917418094394
0.531	2.41894238637356
0.532	2.4182725330035
0.533	2.4173788553261
0.534	2.41579691387893
0.535	2.41768129892238
0.536	2.41766091137101
0.537	2.41779588842572
0.538	2.41949207909821
0.539	2.41782799883583
0.54	2.41708613323222
0.541	2.41872629724661
0.542	2.418117875066
0.543	2.41966514641032
0.544	2.42008508383379
0.545	2.41869619360387
0.546	2.41703256743057
0.547	2.41867341202513
0.548	2.42161660376993
0.549	2.42121087266933
0.55	2.42213031050128
0.551	2.41794234068853
0.552	2.41916000680998
0.553	2.42150244336311
0.554	2.42174212441794
0.555	2.42323136923838
0.556	2.49324081926032
0.557	2.46363793533921
0.558	2.44347344247984
0.559	2.43227778941587
0.56	2.42939499255412
0.561	2.42877582522075
0.562	2.42650614563695
0.563	2.42539514306818
0.564	2.42353127780917
0.565	2.42555446730764
0.566	2.42394281324848
0.567	2.42639782095898
0.568	2.42602322958707
0.569	2.42201598313051
0.57	2.42273623312562
0.571	2.42419728744667
0.572	2.42613862276566
0.573	2.42613706287268
0.574	2.42418305017084
0.575	2.42531638880239
0.576	2.42243909578113
0.577	2.42381383390743
0.578	2.42597184278998
0.579	2.42750266087222
0.58	2.42583626883304
0.581	2.42311980497532
0.582	2.4228437274402
0.583	2.42665691483448
0.584	2.42610423597177
0.585	2.42705075693969
0.586	2.42666145794964
0.587	2.42570083928917
0.588	2.42398296909414
0.589	2.42572255659266
0.59	2.42666643244985
0.591	2.42723078743075
0.592	2.42662495518468
0.593	2.42723926819396
0.594	2.4239464192845
0.595	2.47248529948567
0.596	2.46935011846738
0.597	2.44767880826941
0.598	2.43883942238434
0.599	2.43351686667438
0.6	2.43138633652436
0.601	2.43151842794121
0.602	2.42754406208793
0.603	2.43012038232215
0.604	2.42885595230874
0.605	2.4274967102317
0.606	2.42629931287599
0.607	2.4256580964864
0.608	2.42757826719202
0.609	2.42793649938205
0.61	2.42756296275081
0.611	2.42633785862996
0.612	2.42617596097936
0.613	2.42681054865317
0.614	2.42787734430297
0.615	2.42971185408634
0.616	2.42745902242058
0.617	2.42646008106672
0.618	2.42664921744972
0.619	2.42681165547415
0.62	2.42804084979262
0.621	2.42935311656059
0.622	2.42723623742782
0.623	2.42830295542762
0.624	2.42689433574559
0.625	2.4276977324199
0.626	2.42908547704765
0.627	2.42930255336931
0.628	2.42693578759674
0.629	2.42654007014277
0.63	2.4272701670399
0.631	2.42607796830528
0.632	2.42840386485454
0.633	2.42881026583881
0.634	2.44695635128496
0.635	2.47495883937351
0.636	2.45162592880534
0.637	2.44118102966749
0.638	2.43575768892442
0.639	2.4313379617382
0.64	2.43023011642607
0.641	2.42902986249038
0.642	2.42875703015907
0.643	2.42673870541325
0.644	2.42668673857716
0.645	2.42971865884391
0.646	2.42545583136189
0.647	2.42564038393591
0.648	2.42444615456739
0.649	2.4265144096431
0.65	2.42576747250204
0.651	2.42708773903312
0.652	2.42486795889793
0.653	2.42328684700933
0.654	2.42117381893129
0.655	2.42372142184213
0.656	2.42516205244634
0.657	2.42589032214121
0.658	2.42469852578893
0.659	2.42362701605823
0.66	2.42151769477892
0.661	2.42394955796193
0.662	2.42353898893262
0.663	2.42515972697376
0.664	2.42599677902397
0.665	2.42135049414683
0.666	2.42287044797067
0.667	2.42368478500703
0.668	2.4242548758586
0.669	2.42674238677434
0.67	2.42575146976509
0.671	2.42243100617588
0.672	2.42347475326136
0.673	2.42427906699985
0.674	2.47944973926734
0.675	2.4522715743917
0.676	2.43925625200847
0.677	2.4351038945364
0.678	2.43012454845342
0.679	2.42791551503649
0.68	2.42759166401921
0.681	2.42831394231195
0.682	2.42691237620376
0.683	2.42860694349501
0.684	2.42745199535463
0.685	2.4272754276534
0.686	2.42801182146687
0.687	2.42965655124614
0.688	2.42853107678226
0.689	2.42856031908279
0.69	2.42963838458287
0.691	2.42852880006814
0.692	2.43017606166204
0.693	2.43090607120966
0.694	2.43116456691915
0.695	2.43018667763489
0.696	2.43096643754708
0.697	2.43165098692085
0.698	2.43142477427273
0.699	2.43147649784636
0.7	2.43352230754985
0.701	2.43214830381685
0.702	2.4326934914799
0.703	2.43376916422789
0.704	2.43257451366591
0.705	2.43421718300809
0.706	2.43373683724034
0.707	2.43327528173551
0.708	2.43357063924427
0.709	2.43540398741154
0.71	2.43398566863763
0.711	2.43486936815062
0.712	2.43528409126355
0.713	2.50463212439471
0.714	2.46758563769403
0.715	2.45360763579699
0.716	2.44732988321366
0.717	2.44336627938454
0.718	2.4414432769554
0.719	2.44076759020016
0.72	2.44033837402852
0.721	2.43986089163599
0.722	2.43860023477486
0.723	2.43790998424766
0.724	2.43840891491253
0.725	2.43826278388138
0.726	2.43977396813962
0.727	2.43718638158324
0.728	2.43795253517076
0.729	2.43761112613601
0.73	2.43937809015786
0.731	2.43899152121861
0.732	2.43930501773055
0.733	2.43892911868891
0.734	2.44146953860707
0.735	2.43894547475802
0.736	2.4390354461514
0.737	2.44137494296505
0.738	2.43857928839865
0.739	2.43978244659228
0.74	2.43936219878322
0.741	2.43835610730388
0.742	2.44009113562905
0.743	2.44015367650833
0.744	2.43971465602364
0.745	2.44052357488648
0.746	2.43999256056004
0.747	2.43925500467841
0.748	2.43867075466453
0.749	2.44140382614765
0.75	2.44113660799201
0.751	2.44030036654652
0.752	2.51869301733603
0.753	2.47183381756204
0.754	2.4592843275968
0.755	2.45270498354651
0.756	2.44876025794617
0.757	2.4468331931788
0.758	2.443560512323
0.759	2.44282020967718
0.76	2.44253233760375
0.761	2.44320024194946
0.762	2.44352928758096
0.763	2.44128045799444
0.764	2.4412276322158
0.765	2.44156161527233
0.766	2.44233402111493
0.767	2.44260134515052
0.768	2.44273858441142
0.769	2.44255608153874
0.77	2.44122362303829
0.771	2.4408875590932
0.772	2.44230894186021
0.773	2.4432256776405
0.774	2.44143824894167
0.775	2.44378785784937
0.776	2.44324118393454
0.777	2.44040616702851
0.778	2.44326289006948
0.779	2.44451631047884
0.78	2.44406842836979
0.781	2.44357669597034
0.782	2.44394568745361
0.783	2.44266396877719
0.784	2.44465261347161
0.785	2.44373692512746
0.786	2.44367724929489
0.787	2.44386067015109
0.788	2.44318522777775
0.789	2.44263306438546
0.79	2.44340554402819
0.791	2.53600625099928
0.792	2.47863364940281
0.793	2.46426294229809
0.794	2.45698055964561
0.795	2.4510703100367
0.796	2.44836284460451
0.797	2.44923564891078
0.798	2.44777454424406
0.799	2.4476107714096
0.8	2.44613651002679
0.801	2.44501396258282
0.802	2.44587518758817
0.803	2.44616949092213
0.804	2.44581681064364
0.805	2.44613426331038
0.806	2.4441699256725
0.807	2.44469445815634
0.808	2.44320740527203
0.809	2.44501156174778
0.81	2.44572554477142
0.811	2.44682021561962
0.812	2.44402729124823
0.813	2.44337197315486
0.814	2.44454835755425
0.815	2.44559057813428
0.816	2.44480294088748
0.817	2.44422532464416
0.818	2.44538546357048
0.819	2.44460646406325
0.82	2.44348934548307
0.821	2.44342295196871
0.822	2.4444291649787
0.823	2.44267362902131
0.824	2.44461485702431
0.825	2.44297510294674
0.826	2.44439988703367
0.827	2.44535575655455
0.828	2.44807965292957
0.829	2.4465145143056
0.83	2.5184943227072
0.831	2.48437953045168
0.832	2.46707456305457
0.833	2.45943502486517
0.834	2.45648502035369
0.835	2.45223540787457
0.836	2.45184964955081
0.837	2.45130506580329
0.838	2.44995011419867
0.839	2.45097010227293
0.84	2.4513603222449
0.841	2.44877813893834
0.842	2.448132032502
0.843	2.44826139933038
0.844	2.4492027713172
0.845	2.44898685735658
0.846	2.44970743310764
0.847	2.44838866435156
0.848	2.44819581083013
0.849	2.44872431629395
0.85	2.44809935418245
0.851	2.45058816204705
0.852	2.45278918014887
0.853	2.45134308677436
0.854	2.45176853957887
0.855	2.45011277927057
0.856	2.44962157018903
0.857	2.45232164906106
0.858	2.45198230666174
0.859	2.45080863806268
0.86	2.45086222357493
0.861	2.45038905746631
0.862	2.44932791582523
0.863	2.45131343989481
0.864	2.4532139201831
0.865	2.45030042324357
0.866	2.45093220732483
0.867	2.44950914936437
0.868	2.45089840589032
0.869	2.49656150629787
0.87	2.4958722566508
0.871	2.47054047112701
0.872	2.46355091535704
0.873	2.45960676668083
0.874	2.45700126227097
0.875	2.45482250093418
0.876	2.45317455420788
0.877	2.45168259657386
0.878	2.44958934294355
0.879	2.44921379151644
0.88	2.44887616342262
0.881	2.44993277218289
0.882	2.44875537973394
0.883	2.44890321506096
0.884	2.44701325631812
0.885	2.44528673868744
0.886	2.44637421660345
0.887	2.4463721255902
0.888	2.44529240386385
0.889	2.44498900609601
0.89	2.44281625012044
0.891	2.44435430649143
0.892	2.44406447249597
0.893	2.44385107442455
0.894	2.44588409493331
0.895	2.44467879644547
0.896	2.4439665837568
0.897	2.44247261302489
0.898	2.44346510641931
0.899	2.44429640270496
0.9	2.44376010420197
