# Supplementary material for: Dynamic Characterisation of Fibre-Optic Temperature Sensors for Physiological Monitoring
Source: Sensors (Basel). 2020 Dec 31;21(1):221. doi: 10.3390/s21010221 (PMC7795630; doi:10.3390/s21010221)
Supplement: Supplementary file 1 [file sensors-21-00221-s001.zip › Supplementary Data/Dynamic characterisation experiment/Stirred water/DCF_Sylg_no6_stirredwater.csv]

0.001	1.21734445605878
0.002	1.22757506154445
0.003	1.22857237879115
0.004	1.22931984656324
0.005	1.23441977779685
0.006	1.23393415301718
0.007	1.23402843329711
0.008	1.23341818024771
0.009	1.22933044280924
0.01	1.22447715769278
0.011	1.21849921197424
0.012	1.21317622931007
0.013	1.21086314954238
0.014	1.21352325194245
0.015	1.21529787204519
0.016	1.2150835157989
0.017	1.21506567735734
0.018	1.21962114178506
0.019	1.22240972174557
0.02	1.22603459960302
0.021	1.21911823641451
0.022	1.22341457821939
0.023	1.22559202132029
0.024	1.227123546406
0.025	1.22996233758096
0.026	1.22914663731686
0.027	1.22754544575754
0.028	1.28736105931514
0.029	1.26822486896221
0.03	1.24747636520718
0.031	1.2443415686298
0.032	1.24120313558012
0.033	1.24229900357512
0.034	1.23633961399663
0.035	1.23711643518732
0.036	1.23431103585439
0.037	1.22865437566106
0.038	1.23316361020772
0.039	1.23498550751462
0.04	1.23086956708523
0.041	1.2274239493606
0.042	1.22633018054433
0.043	1.22667162803248
0.044	1.22516342596086
0.045	1.22809374790136
0.046	1.22800406091769
0.047	1.22828737830625
0.048	1.22679355514973
0.049	1.22580232676351
0.05	1.22740861603845
0.051	1.22681553637646
0.052	1.22518950263557
0.053	1.22479022367221
0.054	1.22679280343685
0.055	1.22574083600583
0.056	1.22633291657696
0.057	1.22830608503298
0.058	1.22837178693177
0.059	1.22580377403986
0.06	1.22805516891295
0.061	1.22736008948853
0.062	1.22771249501985
0.063	1.22717014190806
0.064	1.22359875316353
0.065	1.22729466266353
0.066	1.22489925524465
0.067	1.24860348593677
0.068	1.26725634271829
0.069	1.24330823424623
0.07	1.23747618394031
0.071	1.22814319859824
0.072	1.22648403702542
0.073	1.22655486203143
0.074	1.21736464111033
0.075	1.21571183092694
0.076	1.22088118134542
0.077	1.21407565612318
0.078	1.22014632545968
0.079	1.21437544813548
0.08	1.21529749649791
0.081	1.21303248299058
0.082	1.21880199697986
0.083	1.21690006174576
0.084	1.21660781516453
0.085	1.21581072670095
0.086	1.2189049072854
0.087	1.21661954565463
0.088	1.21380044399065
0.089	1.21402633146944
0.09	1.21486519645805
0.091	1.21239178080178
0.092	1.21740601025261
0.093	1.2187419944023
0.094	1.21636913957703
0.095	1.21460817800347
0.096	1.2130151745455
0.097	1.21270507967386
0.098	1.21320177401375
0.099	1.21467223102177
0.1	1.21707043854868
0.101	1.21715251150247
0.102	1.21609318089879
0.103	1.2170330596992
0.104	1.21684036481609
0.105	1.21567603818273
0.106	1.22329482389105
0.107	1.27503398669088
0.108	1.24787037875861
0.109	1.24147352955266
0.11	1.23311786322162
0.111	1.2309922858962
0.112	1.23099527289489
0.113	1.23001112146175
0.114	1.22452340092164
0.115	1.22400830734292
0.116	1.2269687983715
0.117	1.22577341096207
0.118	1.22235799016556
0.119	1.22396276979263
0.12	1.21678221623712
0.121	1.21685146222393
0.122	1.21730742536936
0.123	1.21872949496612
0.124	1.21777048314244
0.125	1.21489121622812
0.126	1.21047940619673
0.127	1.21100702662076
0.128	1.20694474076524
0.129	1.20848694386307
0.13	1.21142641949556
0.131	1.20660718234855
0.132	1.20633117392342
0.133	1.20678533859904
0.134	1.20850545692602
0.135	1.20663920567525
0.136	1.2056479361887
0.137	1.20540114405469
0.138	1.20769333255134
0.139	1.20857385520677
0.14	1.20849434593641
0.141	1.20520412565235
0.142	1.20486316001184
0.143	1.20794917964803
0.144	1.20858906904062
0.145	1.20469998882547
0.146	1.26946512286138
0.147	1.23815222410614
0.148	1.2282286251873
0.149	1.22099447727581
0.15	1.21423893229166
0.151	1.21087521914589
0.152	1.21005269276586
0.153	1.20804949797528
0.154	1.20947715571742
0.155	1.20825071987256
0.156	1.20988771226594
0.157	1.21090357772094
0.158	1.2084197547695
0.159	1.21067656115074
0.16	1.20802710376016
0.161	1.20752132734964
0.162	1.21013325528173
0.163	1.2091805329575
0.164	1.20655594416039
0.165	1.20974025762224
0.166	1.21023973079484
0.167	1.21086397723578
0.168	1.21040638194284
0.169	1.21119456280303
0.17	1.21329184007525
0.171	1.21006364471473
0.172	1.20997307416459
0.173	1.21259143605464
0.174	1.21472275601458
0.175	1.2152743305731
0.176	1.21543530415572
0.177	1.21637013238573
0.178	1.21236810898836
0.179	1.21370413513961
0.18	1.21251802815867
0.181	1.21493844048426
0.182	1.21457441379186
0.183	1.21342569994383
0.184	1.21571473556332
0.185	1.28501695219415
0.186	1.25391110741576
0.187	1.23590235048333
0.188	1.22682302986894
0.189	1.22535627822951
0.19	1.22150393246278
0.191	1.2204035700683
0.192	1.21766471295212
0.193	1.21717893341378
0.194	1.21978718467276
0.195	1.22043146455447
0.196	1.2177382637077
0.197	1.2189824344281
0.198	1.21675892772224
0.199	1.21484257750016
0.2	1.21708742695703
0.201	1.21593420303971
0.202	1.21942252928446
0.203	1.2189052011707
0.204	1.21850763203707
0.205	1.21918594362826
0.206	1.21857899532324
0.207	1.21274956927034
0.208	1.21970572016003
0.209	1.21932640118187
0.21	1.21666706172201
0.211	1.21829800261179
0.212	1.22104783398928
0.213	1.21648825041671
0.214	1.21893004530615
0.215	1.21930095682128
0.216	1.22097864525509
0.217	1.21722892061926
0.218	1.22180222873519
0.219	1.22286236836694
0.22	1.22098046114437
0.221	1.21741472630348
0.222	1.21956173471665
0.223	1.22198152272749
0.224	1.30285751534393
0.225	1.25876348973152
0.226	1.24516698756201
0.227	1.23598885166624
0.228	1.22843334406284
0.229	1.22894649721272
0.23	1.22474556077581
0.231	1.22583702975402
0.232	1.22585497187543
0.233	1.22690684985052
0.234	1.22497314678098
0.235	1.22384930358044
0.236	1.22489317002928
0.237	1.22811871176387
0.238	1.22427202701025
0.239	1.22399168642321
0.24	1.22185994796061
0.241	1.22283693509814
0.242	1.22435848066066
0.243	1.22684866481096
0.244	1.22325655276207
0.245	1.22686303351677
0.246	1.22642904996394
0.247	1.22741984586672
0.248	1.23046353755156
0.249	1.2268772071036
0.25	1.22601182227959
0.251	1.22544661946604
0.252	1.22810238081568
0.253	1.22788342912132
0.254	1.2319613368799
0.255	1.2345158430912
0.256	1.23179670405614
0.257	1.23364115043386
0.258	1.23412056769091
0.259	1.23322672712186
0.26	1.23361140009877
0.261	1.23578116078592
0.262	1.23561902991242
0.263	1.31345064086839
0.264	1.27614984467814
0.265	1.26110257754652
0.266	1.25015508460468
0.267	1.24591056057959
0.268	1.2415410692017
0.269	1.24199807047531
0.27	1.24084582056352
0.271	1.24081779384271
0.272	1.23990246335441
0.273	1.24083145492018
0.274	1.23939644665873
0.275	1.23937882799947
0.276	1.24175240536661
0.277	1.24192976507917
0.278	1.23890329191183
0.279	1.24175685298402
0.28	1.23811169552624
0.281	1.23714232775451
0.282	1.23899387223011
0.283	1.23790897772643
0.284	1.23892152058373
0.285	1.24001137597128
0.286	1.23980299716733
0.287	1.23453762878749
0.288	1.2331597114954
0.289	1.22994154964145
0.29	1.23115078756471
0.291	1.23214403339605
0.292	1.23340981918462
0.293	1.22805572658483
0.294	1.22733891684679
0.295	1.23101437154636
0.296	1.22903000610557
0.297	1.23000422281216
0.298	1.22634256790593
0.299	1.22463972553558
0.3	1.22302932074741
0.301	1.22368958835327
0.302	1.28763001735127
0.303	1.27642557880436
0.304	1.25707638509516
0.305	1.24139536267976
0.306	1.23360767262071
0.307	1.23315552516568
0.308	1.22817531319229
0.309	1.2266512743334
0.31	1.2268246027828
0.311	1.22869023984944
0.312	1.22381898560139
0.313	1.22240726491109
0.314	1.22705479796551
0.315	1.22234589952084
0.316	1.22170592410822
0.317	1.22371524550854
0.318	1.22100071738249
0.319	1.2224041082571
0.32	1.2258141478676
0.321	1.2253745399304
0.322	1.2244450484651
0.323	1.22513505291882
0.324	1.22418157707329
0.325	1.22235956622119
0.326	1.22827706235284
0.327	1.22874203589464
0.328	1.22868373391474
0.329	1.23120910667234
0.33	1.22943476398735
0.331	1.23398328119136
0.332	1.23514432045538
0.333	1.23276396619948
0.334	1.23345429922729
0.335	1.22720121201395
0.336	1.2304176700612
0.337	1.22514242546793
0.338	1.2245713470696
0.339	1.22492659752014
0.34	1.22532225457287
0.341	1.2486079334609
0.342	1.27136827524664
0.343	1.2515691106208
0.344	1.24195968007601
0.345	1.23589547677808
0.346	1.23158618133102
0.347	1.23253616805752
0.348	1.23557447129623
0.349	1.23167965594372
0.35	1.23274057849087
0.351	1.23179429546333
0.352	1.23332834560086
0.353	1.23457517967392
0.354	1.23345928391705
0.355	1.23113871859291
0.356	1.23149301268714
0.357	1.22943499464123
0.358	1.22800137607389
0.359	1.22714708747305
0.36	1.22522909473575
0.361	1.2239888258617
0.362	1.22514278494055
0.363	1.22421919598057
0.364	1.22051335649391
0.365	1.21791925701253
0.366	1.21954428571859
0.367	1.21651235117914
0.368	1.21694341853559
0.369	1.21594303045469
0.37	1.21383502324368
0.371	1.21654337132316
0.372	1.21392827597338
0.373	1.21140129254303
0.374	1.21270105212886
0.375	1.21349650479737
0.376	1.21346662493403
0.377	1.21330898900615
0.378	1.21198984587518
0.379	1.21117678335525
0.38	1.21415131312471
0.381	1.26363221327176
0.382	1.24172972897619
0.383	1.22732893060958
0.384	1.22093766629579
0.385	1.21694700361534
0.386	1.21474472631054
0.387	1.20905132887872
0.388	1.20743963421639
0.389	1.20793141180346
0.39	1.20313121673982
0.391	1.21033366236449
0.392	1.20299124793759
0.393	1.20426366405251
0.394	1.20393705321242
0.395	1.202345234301
0.396	1.20277914195622
0.397	1.20701860488461
0.398	1.20172135958844
0.399	1.20377646289532
0.4	1.20303054227836
0.401	1.20356819766923
0.402	1.2039630581614
0.403	1.2058350381136
0.404	1.20275824405575
0.405	1.20261485525536
0.406	1.20812302496932
0.407	1.20388314648799
0.408	1.20288468224151
0.409	1.20504432338176
0.41	1.20352248025954
0.411	1.20507742645033
0.412	1.20413017870637
0.413	1.20574548875922
0.414	1.20627793437616
0.415	1.20625507315858
0.416	1.20513187469361
0.417	1.20379397308027
0.418	1.20280910734539
0.419	1.20721909474731
0.42	1.26806827517802
0.421	1.24390372260741
0.422	1.22746349729381
0.423	1.22163322290942
0.424	1.21352207767413
0.425	1.21330935133674
0.426	1.2117458800784
0.427	1.21026943974619
0.428	1.20706414522154
0.429	1.20614094262124
0.43	1.20831330136097
0.431	1.20735845453508
0.432	1.2140738901968
0.433	1.2149427923624
0.434	1.21138414295031
0.435	1.20926652441549
0.436	1.20939484320475
0.437	1.20882984421083
0.438	1.20855691559942
0.439	1.20913938445198
0.44	1.20882462205639
0.441	1.20747775671175
0.442	1.20966157864672
0.443	1.20839908864868
0.444	1.20805841464326
0.445	1.21055243406586
0.446	1.20815048769389
0.447	1.21288133371574
0.448	1.20857634222519
0.449	1.21093319707657
0.45	1.21061389901601
0.451	1.21104591917555
0.452	1.21005267479456
0.453	1.20875462257006
0.454	1.21059788610351
0.455	1.20841933568648
0.456	1.20606622429635
0.457	1.20881445010195
0.458	1.20703300921672
0.459	1.27706957302352
0.46	1.2463179510396
0.461	1.23267845599694
0.462	1.22575048141944
0.463	1.21974502802914
0.464	1.2167632852302
0.465	1.21641482671561
0.466	1.21212868307193
0.467	1.21003249304297
0.468	1.21365861286708
0.469	1.21200083456513
0.47	1.21247706052033
0.471	1.21007829569774
0.472	1.21223581367992
0.473	1.21506863662693
0.474	1.21459633544332
0.475	1.21378069169765
0.476	1.21329126574604
0.477	1.21526644380046
0.478	1.21750109838935
0.479	1.21160833268493
0.48	1.21603442990702
0.481	1.21372158493854
0.482	1.21730289402817
0.483	1.21924700804854
0.484	1.21681572178846
0.485	1.21711472524942
0.486	1.21675035969679
0.487	1.21850793095862
0.488	1.21877019365242
0.489	1.22066410527359
0.49	1.21860639307939
0.491	1.2189926111418
0.492	1.22206383570553
0.493	1.22554369123501
0.494	1.22623052439325
0.495	1.23046345617296
0.496	1.22654604402039
0.497	1.22661672302467
0.498	1.30950716632799
0.499	1.27614719595897
0.5	1.25739563015461
0.501	1.24707720185583
0.502	1.23972218204874
0.503	1.24033067795803
0.504	1.23875060751761
0.505	1.23549075504274
0.506	1.23842947327864
0.507	1.23794642391854
0.508	1.23849333855931
0.509	1.23779968234491
0.51	1.23636612027215
0.511	1.23897124206158
0.512	1.2375339767611
0.513	1.24142377903484
0.514	1.23677065248385
0.515	1.23621616172097
0.516	1.23686533334987
0.517	1.23498375144932
0.518	1.23540689121269
0.519	1.23688450828662
0.52	1.23324417952374
0.521	1.23232935496241
0.522	1.23145178785937
0.523	1.2290405173527
0.524	1.22815821041423
0.525	1.22484686431317
0.526	1.22151675517821
0.527	1.2223720488627
0.528	1.2301624224564
0.529	1.23135153520394
0.53	1.22794131041751
0.531	1.23186372090057
0.532	1.23077337324695
0.533	1.23262915521378
0.534	1.22871017433952
0.535	1.22936706543557
0.536	1.23171226688691
0.537	1.30815117657345
0.538	1.26438161051342
0.539	1.2448613869916
0.54	1.23297546822901
0.541	1.22966528803654
0.542	1.22049773433598
0.543	1.21935554899483
0.544	1.22296320342177
0.545	1.22374177783705
0.546	1.2218352606377
0.547	1.22569070843232
0.548	1.22384923659116
0.549	1.22155635012819
0.55	1.22387525268222
0.551	1.22800527915079
0.552	1.2262326423853
0.553	1.225309563909
0.554	1.22263570759681
0.555	1.22182100935693
0.556	1.22604009786538
0.557	1.22286338984906
0.558	1.22263457150748
0.559	1.2249111936593
0.56	1.22073408875751
0.561	1.22663874979223
0.562	1.22658837064544
0.563	1.22531736438644
0.564	1.22346053840325
0.565	1.22167919561188
0.566	1.22092554453407
0.567	1.21228533206024
0.568	1.21759539885383
0.569	1.21621804565122
0.57	1.21893144714724
0.571	1.21676318440797
0.572	1.2142973887318
0.573	1.21568778581861
0.574	1.21336502285457
0.575	1.21556360398013
0.576	1.2715063515482
0.577	1.26008125858605
0.578	1.23840025863433
0.579	1.22520417035859
0.58	1.22799498709072
0.581	1.22768355713724
0.582	1.21963355987141
0.583	1.22622689322544
0.584	1.22676726644321
0.585	1.22548638301011
0.586	1.22841573287412
0.587	1.22973317090614
0.588	1.23151914696463
0.589	1.23213679648448
0.59	1.2308841082779
0.591	1.23273601000576
0.592	1.23122793512811
0.593	1.23239750321986
0.594	1.23274234719282
0.595	1.23350901091158
0.596	1.23315119486577
0.597	1.23339033177353
0.598	1.23292352770518
0.599	1.23061675007296
0.6	1.23082862811725
0.601	1.2328591023851
0.602	1.23257931517814
0.603	1.23665356355512
0.604	1.23296567222874
0.605	1.23500678601747
0.606	1.23166557652089
0.607	1.23072794475702
0.608	1.23335224631809
0.609	1.23355107521987
0.61	1.23159404740939
0.611	1.23457027112265
0.612	1.22801202262752
0.613	1.22841795112451
0.614	1.22922160393555
0.615	1.2587258356784
0.616	1.28042114765375
0.617	1.25706889849693
0.618	1.24683971359616
0.619	1.23958697236967
0.62	1.23643176938551
0.621	1.23535510518987
0.622	1.23391482677669
0.623	1.23106453922784
0.624	1.22829405639615
0.625	1.22537488775315
0.626	1.22674530185826
0.627	1.22665788643704
0.628	1.2234361248777
0.629	1.21960930826314
0.63	1.22113095212603
0.631	1.21651113626856
0.632	1.21476058742795
0.633	1.21600704771582
0.634	1.2169130991818
0.635	1.21786831327413
0.636	1.21907126709815
0.637	1.21861240159505
0.638	1.21600949807311
0.639	1.21742448247665
0.64	1.22034007918614
0.641	1.22053477986597
0.642	1.22360623145831
0.643	1.22297602271882
0.644	1.22316890030016
0.645	1.22648669066113
0.646	1.22279415397609
0.647	1.22389956325532
0.648	1.22247233102301
0.649	1.22524445136387
0.65	1.22658340264808
0.651	1.22754447495314
0.652	1.2241725833015
0.653	1.22601381880903
0.654	1.22954267587076
0.655	1.28378362129912
0.656	1.25998527689946
0.657	1.2480444564466
0.658	1.23715996115829
0.659	1.23418763467643
0.66	1.22956449072089
0.661	1.22614776544359
0.662	1.22810596853715
0.663	1.22624734481453
0.664	1.22393130759738
0.665	1.22116970808606
0.666	1.22251897901228
0.667	1.21924083342697
0.668	1.21297381326632
0.669	1.21384046649707
0.67	1.21335478558941
0.671	1.2110594769387
0.672	1.21155141474154
0.673	1.2079360554842
0.674	1.21016465048696
0.675	1.20895564695263
0.676	1.20695641244441
0.677	1.20944354478585
0.678	1.20873665778679
0.679	1.20948925234423
0.68	1.20513512452718
0.681	1.20848055151083
0.682	1.21280190547619
0.683	1.21314299270591
0.684	1.21192737993922
0.685	1.2113996179336
0.686	1.21524820806238
0.687	1.2085117160557
0.688	1.21288889473808
0.689	1.21167377633961
0.69	1.21190427689949
0.691	1.21174845573768
0.692	1.21284511220977
0.693	1.21531020360106
0.694	1.27840874618762
0.695	1.24341149745614
0.696	1.23423509680089
0.697	1.22654884124664
0.698	1.2213313786341
0.699	1.21768085428129
0.7	1.21534422293547
0.701	1.21906509692207
0.702	1.21279482847454
0.703	1.21538750058283
0.704	1.21498715798365
0.705	1.21900941079221
0.706	1.21360446723451
0.707	1.21268231996017
0.708	1.21305349317645
0.709	1.21397203329283
0.71	1.21513531975221
0.711	1.21338698688002
0.712	1.21364783620637
0.713	1.21334912447017
0.714	1.21170980607267
0.715	1.21338433716738
0.716	1.21571319368344
0.717	1.20902682828576
0.718	1.21166781641328
0.719	1.21380677885024
0.72	1.21445235442867
0.721	1.21062786612492
0.722	1.21413204099582
0.723	1.20931104439007
0.724	1.21465268319312
0.725	1.2106910332519
0.726	1.21157321433726
0.727	1.21050124739526
0.728	1.21117914420279
0.729	1.21232052392989
0.73	1.21142434476983
0.731	1.2080853579157
0.732	1.21127652543617
0.733	1.28210523453895
0.734	1.24516245045409
0.735	1.23008876377583
0.736	1.22143216606292
0.737	1.21882756017889
0.738	1.21051837471261
0.739	1.21340398805951
0.74	1.20736826357179
0.741	1.20775319015229
0.742	1.21040928025507
0.743	1.20945293582605
0.744	1.20967980738803
0.745	1.20969444515965
0.746	1.21148214650457
0.747	1.20500338091703
0.748	1.21020798348112
0.749	1.20926871053335
0.75	1.208373567377
0.751	1.21020189836968
0.752	1.20679632202701
0.753	1.20583746952048
0.754	1.20741931188998
0.755	1.20607265172207
0.756	1.20953161805632
0.757	1.20784968751323
0.758	1.20846056996483
0.759	1.20767121157974
0.76	1.20616319493967
0.761	1.2079045264777
0.762	1.20879952346101
0.763	1.21070324107919
0.764	1.20473826071006
0.765	1.20319743597161
0.766	1.20519447495626
0.767	1.20508837678363
0.768	1.21035753049881
0.769	1.20618791683256
0.77	1.20995283738586
0.771	1.2079360520951
0.772	1.29251642236997
0.773	1.25118525531635
0.774	1.23105779945998
0.775	1.22093336171841
0.776	1.21721766075877
0.777	1.21666916702469
0.778	1.21371111564002
0.779	1.21255339813287
0.78	1.21171082542901
0.781	1.21308664157405
0.782	1.214502049945
0.783	1.21797027951869
0.784	1.21708709347402
0.785	1.21586327276258
0.786	1.21613412731928
0.787	1.21821254355422
0.788	1.21941032045603
0.789	1.22066150310162
0.79	1.22227733714947
0.791	1.2236764361741
0.792	1.22608630415752
0.793	1.22588977224766
0.794	1.22661193999334
0.795	1.2262348574682
0.796	1.22823713550473
0.797	1.22752844983609
0.798	1.22877338873816
0.799	1.22859004514872
0.8	1.22896841368764
0.801	1.22792743739367
0.802	1.22645982457306
0.803	1.22479707395474
0.804	1.22698056968199
0.805	1.22360840355292
0.806	1.22367937859334
0.807	1.22237255007987
0.808	1.22036772621935
0.809	1.22745765925667
0.81	1.22303067705609
0.811	1.30230402308446
0.812	1.25890455875208
0.813	1.24366556405232
0.814	1.24168945754254
0.815	1.23273446112157
0.816	1.23314981084098
0.817	1.22837668778983
0.818	1.22933696228465
0.819	1.22754230688308
0.82	1.22738281979857
0.821	1.22541879443136
0.822	1.22578137932596
0.823	1.22580101416075
0.824	1.22777248070372
0.825	1.22688563880947
0.826	1.22651093144309
0.827	1.22619452242917
0.828	1.22787102123065
0.829	1.22652675557109
0.83	1.23157604150499
0.831	1.22750020868932
0.832	1.22352017150904
0.833	1.22523906714374
0.834	1.23037432722628
0.835	1.22906007122934
0.836	1.22965868627086
0.837	1.22913763349815
0.838	1.22891659578835
0.839	1.22564472698101
0.84	1.22568939848824
0.841	1.22337648925308
0.842	1.22347942214686
0.843	1.22120440883671
0.844	1.22078786911401
0.845	1.21915747280335
0.846	1.22068068297082
0.847	1.21558571277185
0.848	1.21889332876619
0.849	1.21924360150925
0.85	1.27671003692737
0.851	1.26787974730208
0.852	1.24517110140842
0.853	1.23085163214606
0.854	1.22670341528505
0.855	1.22679508419859
0.856	1.22492821907501
0.857	1.2240607378569
0.858	1.22653816813784
0.859	1.22673541029201
0.86	1.23003114380964
0.861	1.23005933020908
0.862	1.23061655674901
0.863	1.23151606804357
0.864	1.23003655595118
0.865	1.22996398733871
0.866	1.227104862274
0.867	1.22995157219443
0.868	1.22965666741166
0.869	1.22830221995526
0.87	1.22787346454702
0.871	1.22610979007531
0.872	1.222101158315
0.873	1.22657848356152
0.874	1.22564989256351
0.875	1.22676364912111
0.876	1.22590729751861
0.877	1.22226522182757
0.878	1.22525573318852
0.879	1.22092047398892
0.88	1.22861594898567
0.881	1.22387192677857
0.882	1.22526115619125
0.883	1.22513857344757
0.884	1.22901855810625
0.885	1.22211198669118
0.886	1.22870917153627
0.887	1.22713423688781
0.888	1.22683102839334
0.889	1.25577198638435
0.89	1.27526725051745
0.891	1.25901278846573
0.892	1.2436803165021
0.893	1.23549785502089
0.894	1.23101472688773
0.895	1.23031715261572
0.896	1.2268289812125
0.897	1.22715592815146
0.898	1.23031634240397
0.899	1.2246988781373
0.9	1.22414342299708
