# Supplementary material for: Dynamic Characterisation of Fibre-Optic Temperature Sensors for Physiological Monitoring
Source: Sensors (Basel). 2020 Dec 31;21(1):221. doi: 10.3390/s21010221 (PMC7795630; doi:10.3390/s21010221)
Supplement: Supplementary file 1 [file sensors-21-00221-s001.zip › Supplementary Data/Simulations/Optical heating/initial_temp_xy_plane.csv]

[Name]
Plane 1
[Data]
X [ m ]	Y [ m ]	Z [ m ]	Temperature [ K ]
-1.45578320e-004	-1.95533532e-004	1.13686838e-013	2.98149994e+002
-1.53504108e-004	-1.99999995e-004	2.70894413e-020	2.98149994e+002
-1.53504108e-004	-1.99999995e-004	2.70894413e-020	2.98149994e+002
-1.42825214e-004	-1.99999995e-004	0.00000000e+000	2.98149963e+002
-1.54674475e-004	-1.52811364e-004	1.13686838e-013	2.98149994e+002
-1.43330210e-004	-1.50316642e-004	1.13686838e-013	2.98149994e+002
-1.45405720e-004	-1.56633192e-004	0.00000000e+000	2.98149994e+002
-1.47740197e-004	-1.92140898e-004	-2.27373675e-013	2.98149994e+002
-1.44158941e-004	-1.48670428e-004	0.00000000e+000	2.98149994e+002
-1.55119516e-004	-1.51883913e-004	1.13686838e-013	2.98149994e+002
-1.45907572e-004	-1.62020209e-004	-2.27373675e-013	2.98149994e+002
-1.53938861e-004	-1.59096671e-004	-3.41060513e-013	2.98149994e+002
-1.53504108e-004	-1.99999995e-004	0.00000000e+000	2.98149994e+002
-1.53301080e-004	-1.62184442e-004	1.13686838e-013	2.98149994e+002
-1.47397412e-004	-1.66391459e-004	2.27373675e-013	2.98149994e+002
-1.48197170e-004	-1.70401239e-004	-1.13686838e-013	2.98149994e+002
-1.51303189e-004	-1.67535734e-004	-1.13686838e-013	2.98149994e+002
-1.52211418e-004	-1.75916997e-004	1.13686838e-013	2.98149994e+002
-1.47642801e-004	-1.74601970e-004	0.00000000e+000	2.98149994e+002
-1.49906453e-004	-1.43530851e-004	0.00000000e+000	2.98149994e+002
-1.51700311e-004	-1.91658852e-004	0.00000000e+000	2.98149994e+002
-1.48560677e-004	-1.86840101e-004	0.00000000e+000	2.98150024e+002
-1.48554609e-004	-1.81249648e-004	0.00000000e+000	2.98149994e+002
-1.50606953e-004	-1.83908618e-004	0.00000000e+000	2.98149994e+002
-1.48463150e-004	-1.84073855e-004	-1.13686838e-013	2.98149994e+002
-1.55958987e-004	-1.54531648e-004	5.68434189e-014	2.98149994e+002
-1.55920367e-004	-1.52550710e-004	0.00000000e+000	2.98149994e+002
-1.54359499e-004	-1.73805660e-004	1.13686838e-013	2.98149994e+002
-1.53504108e-004	-1.99999995e-004	0.00000000e+000	2.98149994e+002
-1.54404406e-004	-1.78202274e-004	0.00000000e+000	2.98149994e+002
-1.54395268e-004	-1.89417158e-004	-2.27373675e-013	2.98149994e+002
-1.56264054e-004	-1.59139323e-004	0.00000000e+000	2.98149994e+002
-1.53935121e-004	-1.91429310e-004	-1.13686838e-013	2.98149994e+002
-1.56365568e-004	-1.51424640e-004	0.00000000e+000	2.98149994e+002
-1.53632427e-004	-1.44638776e-004	0.00000000e+000	2.98149994e+002
-1.56088412e-004	-1.84527031e-004	0.00000000e+000	2.98149994e+002
-1.56075475e-004	-1.68387385e-004	-2.27373675e-013	2.98149994e+002
-1.54700538e-004	-1.76122790e-004	1.13686838e-013	2.98150024e+002
-1.56245544e-004	-1.61364296e-004	0.00000000e+000	2.98149994e+002
-1.53504108e-004	-1.99999995e-004	0.00000000e+000	2.98149994e+002
-1.57393020e-004	-1.47662577e-004	-4.54747351e-013	2.98149994e+002
-1.53504108e-004	-1.99999995e-004	0.00000000e+000	2.98149994e+002
-1.58885174e-004	-1.91277679e-004	5.68434189e-014	2.98149994e+002
-1.60222480e-004	-1.90137071e-004	0.00000000e+000	2.98149994e+002
-1.53504108e-004	-1.99999995e-004	2.70894413e-020	2.98149994e+002
-1.62673852e-004	-1.76619651e-004	0.00000000e+000	2.98149994e+002
-1.61054530e-004	-1.91469502e-004	-1.70530257e-013	2.98149994e+002
-1.56910464e-004	-1.52523033e-004	1.13686838e-013	2.98149963e+002
-1.62293902e-004	-1.73844252e-004	0.00000000e+000	2.98149994e+002
-1.62636235e-004	-1.63219724e-004	-1.13686838e-013	2.98149994e+002
-1.63636461e-004	-1.75230292e-004	0.00000000e+000	2.98149994e+002
-1.62394019e-004	-1.53404369e-004	2.84217094e-014	2.98149994e+002
-1.62660144e-004	-1.62330529e-004	-1.70530257e-013	2.98149994e+002
-1.59624149e-004	-1.48155101e-004	0.00000000e+000	2.98149994e+002
-1.60303549e-004	-1.84135453e-004	-2.27373675e-013	2.98149994e+002
-1.63423596e-004	-1.67320424e-004	2.84217094e-014	2.98149994e+002
-1.64436467e-004	-1.51645436e-004	5.68434189e-014	2.98149994e+002
-1.61863281e-004	-1.93437474e-004	0.00000000e+000	2.98149994e+002
-1.64211815e-004	-1.76461326e-004	0.00000000e+000	2.98149994e+002
-1.63796678e-004	-1.56807801e-004	0.00000000e+000	2.98149994e+002
-1.63249715e-004	-1.50871885e-004	5.68434189e-014	2.98149994e+002
-1.64631158e-004	-1.99999995e-004	0.00000000e+000	2.98149963e+002
-1.64321042e-004	-1.74600747e-004	0.00000000e+000	2.98149994e+002
-1.61384974e-004	-1.90621809e-004	0.00000000e+000	2.98150024e+002
-1.63285906e-004	-1.62569268e-004	-1.70530257e-013	2.98149994e+002
-1.60926211e-004	-1.41037686e-004	0.00000000e+000	2.98149994e+002
-1.61250282e-004	-1.40638382e-004	0.00000000e+000	2.98149963e+002
-1.64384706e-004	-1.51100146e-004	5.68434189e-014	2.98149994e+002
-1.65063087e-004	-1.84160424e-004	0.00000000e+000	2.98149994e+002
-1.64155674e-004	-1.63470570e-004	5.68434189e-014	2.98149994e+002
-1.68922285e-004	-1.91664454e-004	0.00000000e+000	2.98149994e+002
-1.65283825e-004	-1.50220760e-004	2.84217094e-014	2.98149994e+002
-1.61773511e-004	-1.40769844e-004	1.42108547e-014	2.98150024e+002
-1.68176048e-004	-1.45430153e-004	0.00000000e+000	2.98149994e+002
-1.70233572e-004	-1.91999861e-004	-5.68434189e-014	2.98149963e+002
-1.70250918e-004	-1.91503088e-004	0.00000000e+000	2.98149963e+002
-1.65093807e-004	-1.61227901e-004	0.00000000e+000	2.98149994e+002
-1.69712293e-004	-1.55764312e-004	0.00000000e+000	2.98149994e+002
-1.68901141e-004	-1.68492901e-004	0.00000000e+000	2.98149963e+002
-1.69099527e-004	-1.82876727e-004	-2.27373675e-013	2.98149994e+002
-1.70391213e-004	-1.91744955e-004	-5.68434189e-014	2.98149994e+002
-1.65224192e-004	-1.75386580e-004	0.00000000e+000	2.98149994e+002
-1.71130203e-004	-1.57251343e-004	1.13686838e-013	2.98149994e+002
-1.70027663e-004	-1.65489138e-004	0.00000000e+000	2.98149994e+002
-1.71017688e-004	-1.80432224e-004	0.00000000e+000	2.98149994e+002
-1.70500207e-004	-1.71002146e-004	-2.27373675e-013	2.98149963e+002
-1.65432750e-004	-1.51515531e-004	5.68434189e-014	2.98149994e+002
-1.70667205e-004	-1.45606740e-004	1.13686838e-013	2.98149994e+002
-1.67357008e-004	-2.00000009e-004	0.00000000e+000	2.98149994e+002
-1.70481886e-004	-1.92003354e-004	-5.68434189e-014	2.98149994e+002
-1.72346714e-004	-1.55258022e-004	1.13686838e-013	2.98150024e+002
-1.70588173e-004	-1.91531435e-004	0.00000000e+000	2.98149994e+002
-1.75597670e-004	-1.76835922e-004	5.68434189e-014	2.98149994e+002
-1.74210669e-004	-1.49921660e-004	2.27373675e-013	2.98149963e+002
-1.73562876e-004	-1.66920421e-004	-1.13686838e-013	2.98149994e+002
-1.73967506e-004	-1.99999995e-004	2.27373675e-013	2.98149963e+002
-1.72895903e-004	-1.83595635e-004	0.00000000e+000	2.98149994e+002
-1.73465785e-004	-1.60441938e-004	-1.13686838e-013	2.98149994e+002
-1.70608168e-004	-1.91815823e-004	0.00000000e+000	2.98149994e+002
-1.76471789e-004	-1.74290952e-004	0.00000000e+000	2.98149994e+002
-1.74314555e-004	-1.57198694e-004	-1.13686838e-013	2.98149994e+002
-1.76413974e-004	-1.42876990e-004	-5.68434189e-014	2.98149994e+002
-1.76430811e-004	-1.78301882e-004	2.27373675e-013	2.98149994e+002
-1.75733672e-004	-1.97382557e-004	2.27373675e-013	2.98149994e+002
-1.76922651e-004	-1.63785298e-004	0.00000000e+000	2.98149994e+002
-1.77403665e-004	-1.85265628e-004	0.00000000e+000	2.98149994e+002
-1.76495872e-004	-1.76958507e-004	2.27373675e-013	2.98149994e+002
-1.81215757e-004	-1.50734937e-004	-1.13686838e-013	2.98149994e+002
-1.77591559e-004	-1.67416714e-004	0.00000000e+000	2.98149994e+002
-1.78311369e-004	-1.57983712e-004	1.13686838e-013	2.98149994e+002
-1.82239077e-004	-1.92886611e-004	0.00000000e+000	2.98149994e+002
-1.77970825e-004	-1.99999995e-004	0.00000000e+000	2.98149994e+002
-1.81420837e-004	-1.52907349e-004	0.00000000e+000	2.98149963e+002
-1.81936091e-004	-1.90802733e-004	0.00000000e+000	2.98149994e+002
-1.79886905e-004	-1.45951999e-004	-5.68434189e-014	2.98149994e+002
-1.81251322e-004	-1.74217159e-004	-2.84217094e-014	2.98149994e+002
-1.77581562e-004	-1.41666053e-004	-3.41060513e-013	2.98149994e+002
-1.78085320e-004	-1.77353257e-004	-5.68434189e-014	2.98149994e+002
-1.82604723e-004	-1.84811215e-004	0.00000000e+000	2.98149994e+002
-1.83165655e-004	-1.62632743e-004	0.00000000e+000	2.98149994e+002
-1.82976451e-004	-1.94730106e-004	1.13686838e-013	2.98149994e+002
-1.82760559e-004	-1.50014836e-004	-1.13686838e-013	2.98149994e+002
-1.84204182e-004	-1.72116415e-004	-5.68434189e-014	2.98149994e+002
-1.83354292e-004	-1.63652279e-004	0.00000000e+000	2.98149994e+002
-1.82965494e-004	-1.51189932e-004	1.13686838e-013	2.98149994e+002
-1.83855402e-004	-1.91822299e-004	-1.13686838e-013	2.98149994e+002
-1.85063691e-004	-1.83188502e-004	0.00000000e+000	2.98149994e+002
-1.84357224e-004	-1.72932239e-004	3.41060513e-013	2.98149963e+002
-1.84039382e-004	-1.54601905e-004	-2.84217094e-014	2.98149994e+002
-1.84117845e-004	-1.57133210e-004	0.00000000e+000	2.98149994e+002
-1.83660348e-004	-1.63064949e-004	-1.70530257e-013	2.98149994e+002
-1.83702738e-004	-1.47727231e-004	1.70530257e-013	2.98149994e+002
-1.84529621e-004	-1.40229298e-004	0.00000000e+000	2.98149994e+002
-1.83503347e-004	-1.99999980e-004	-2.27373675e-013	2.98149994e+002
-1.84268938e-004	-1.79672323e-004	0.00000000e+000	2.98149994e+002
-1.84817502e-004	-1.85232071e-004	2.27373675e-013	2.98149994e+002
-1.84634773e-004	-1.72508240e-004	3.97903932e-013	2.98149994e+002
-1.85151512e-004	-1.57222254e-004	1.70530257e-013	2.98149994e+002
-1.84031524e-004	-1.62655197e-004	-1.70530257e-013	2.98150024e+002
-1.85455385e-004	-1.71737396e-004	-5.68434189e-014	2.98149994e+002
-1.84604927e-004	-1.64009631e-004	0.00000000e+000	2.98149994e+002
-1.84639692e-004	-1.92704378e-004	-1.13686838e-013	2.98149963e+002
-1.84785604e-004	-1.50619730e-004	-1.70530257e-013	2.98149994e+002
-1.88526668e-004	-1.40987919e-004	0.00000000e+000	2.98149994e+002
-1.89174694e-004	-1.99999995e-004	0.00000000e+000	2.98149994e+002
-1.86210236e-004	-1.95761444e-004	-1.13686838e-013	2.98149994e+002
-1.88425445e-004	-1.79022391e-004	0.00000000e+000	2.98149994e+002
-1.85384008e-004	-1.73077540e-004	0.00000000e+000	2.98149994e+002
-1.91168394e-004	-1.90211576e-004	1.13686838e-013	2.98149994e+002
-1.86563615e-004	-1.84492805e-004	2.27373675e-013	2.98149994e+002
-1.90448147e-004	-1.54221401e-004	0.00000000e+000	2.98149994e+002
-1.90212799e-004	-1.60287571e-004	0.00000000e+000	2.98149994e+002
-1.90615858e-004	-1.66133512e-004	1.13686838e-013	2.98149994e+002
-1.92182546e-004	-1.91126266e-004	3.41060513e-013	2.98149994e+002
-1.91795931e-004	-1.47516694e-004	2.27373675e-013	2.98149994e+002
-1.91159837e-004	-1.94898399e-004	0.00000000e+000	2.98149963e+002
-1.92572174e-004	-1.89266109e-004	-1.13686838e-013	2.98149994e+002
-1.92436477e-004	-1.75412191e-004	-2.27373675e-013	2.98149994e+002
-1.92178093e-004	-1.80967400e-004	0.00000000e+000	2.98149994e+002
-1.92008010e-004	-1.51266911e-004	-2.27373675e-013	2.98149994e+002
-1.91313855e-004	-1.70486921e-004	-1.13686838e-013	2.98149963e+002
-1.95819826e-004	-1.40852557e-004	0.00000000e+000	2.98149994e+002
-1.99999995e-004	-1.64892248e-004	0.00000000e+000	2.98149994e+002
-1.99999995e-004	-1.64892248e-004	0.00000000e+000	2.98149994e+002
-1.99999995e-004	-1.99999995e-004	0.00000000e+000	2.98149994e+002
-1.99999995e-004	-1.99999995e-004	0.00000000e+000	2.98149994e+002
-1.99999995e-004	-1.64892248e-004	0.00000000e+000	2.98149994e+002
-1.95727203e-004	-1.59072893e-004	0.00000000e+000	2.98149994e+002
-1.95755594e-004	-1.53540837e-004	-2.27373675e-013	2.98149994e+002
-1.94277280e-004	-1.90845458e-004	0.00000000e+000	2.98149994e+002
-1.96154142e-004	-1.73021486e-004	2.27373675e-013	2.98149994e+002
-1.99999995e-004	-1.47338375e-004	0.00000000e+000	2.98149994e+002
-1.99999995e-004	-1.47338375e-004	0.00000000e+000	2.98149994e+002
-1.99999995e-004	-1.82446121e-004	0.00000000e+000	2.98149994e+002
-1.99999995e-004	-1.82446121e-004	0.00000000e+000	2.98149994e+002
-1.99999995e-004	-1.64892248e-004	0.00000000e+000	2.98149994e+002
-1.99999995e-004	-1.64892248e-004	0.00000000e+000	2.98149994e+002
-1.99999995e-004	-1.99999995e-004	0.00000000e+000	2.98149994e+002
-1.99999995e-004	-1.64892248e-004	-5.37515016e-020	2.98149994e+002
-1.99999995e-004	-1.47338375e-004	0.00000000e+000	2.98149994e+002
-1.99937829e-004	-1.56115319e-004	0.00000000e+000	2.98149994e+002
-1.99999995e-004	-1.82446121e-004	0.00000000e+000	2.98149994e+002
-1.99999995e-004	-1.47338375e-004	-5.24188199e-020	2.98149994e+002
-1.99999995e-004	-1.82446121e-004	0.00000000e+000	2.98149994e+002
-1.99999995e-004	-1.99999995e-004	0.00000000e+000	2.98149994e+002
-1.99999995e-004	-1.82446121e-004	-5.24188199e-020	2.98149994e+002
-1.99937829e-004	-1.91223065e-004	0.00000000e+000	2.98149994e+002
-1.99937829e-004	-1.73669192e-004	0.00000000e+000	2.98149994e+002
-9.30127862e-005	-1.84239718e-004	0.00000000e+000	2.98149994e+002
-9.46533255e-005	-1.84120174e-004	0.00000000e+000	2.98149994e+002
-9.93646609e-005	-1.80097908e-004	0.00000000e+000	2.98149994e+002
-9.30687311e-005	-1.76220870e-004	2.27373675e-013	2.98149963e+002
-9.30566239e-005	-1.84953504e-004	0.00000000e+000	2.98149994e+002
-9.32437761e-005	-1.99999995e-004	-1.13686838e-013	2.98149994e+002
-9.41420003e-005	-1.98392794e-004	-2.27373675e-013	2.98149994e+002
-9.56567237e-005	-2.00000009e-004	-2.27373675e-013	2.98149994e+002
-9.31379909e-005	-1.85385201e-004	0.00000000e+000	2.98149994e+002
-9.29621383e-005	-1.66110927e-004	2.27373675e-013	2.98149963e+002
-9.51574839e-005	-1.61498610e-004	0.00000000e+000	2.98149994e+002
-9.65891522e-005	-1.66316953e-004	0.00000000e+000	2.98149994e+002
-9.71277477e-005	-1.72699161e-004	-5.68434189e-014	2.98149994e+002
-9.97106836e-005	-1.76341782e-004	-5.68434189e-014	2.98149963e+002
-9.89726832e-005	-1.71850712e-004	1.13686838e-013	2.98149994e+002
-9.70864203e-005	-1.70034880e-004	5.68434189e-014	2.98149994e+002
-1.01285477e-004	-1.91522515e-004	1.13686838e-013	2.98149994e+002
-9.70550755e-005	-1.88120554e-004	1.42108547e-014	2.98149994e+002
-9.53786948e-005	-1.90379287e-004	0.00000000e+000	2.98149994e+002
-9.66133302e-005	-1.57381815e-004	0.00000000e+000	2.98149994e+002
-9.88015090e-005	-1.60681200e-004	0.00000000e+000	2.98149994e+002
-1.00709367e-004	-1.81093230e-004	3.41060513e-013	2.98149994e+002
-9.68555541e-005	-1.53704706e-004	2.27373675e-013	2.98149994e+002
-9.48075176e-005	-1.46707127e-004	0.00000000e+000	2.98149994e+002
-1.01383637e-004	-1.48303661e-004	1.13686838e-013	2.98149994e+002
-1.01449717e-004	-1.92067295e-004	0.00000000e+000	2.98149994e+002
-1.01094331e-004	-1.65480596e-004	0.00000000e+000	2.98149963e+002
-1.01516343e-004	-1.91220868e-004	0.00000000e+000	2.98149994e+002
-9.92890709e-005	-1.69688894e-004	5.68434189e-014	2.98149994e+002
-9.99298645e-005	-1.56614347e-004	0.00000000e+000	2.98149994e+002
-1.01318168e-004	-1.79886847e-004	0.00000000e+000	2.98149963e+002
-1.01557795e-004	-1.99999995e-004	0.00000000e+000	2.98149994e+002
-1.04524494e-004	-1.51180837e-004	0.00000000e+000	2.98149994e+002
-1.01814534e-004	-1.91524552e-004	0.00000000e+000	2.98149994e+002
-1.05570580e-004	-1.64807076e-004	-1.70530257e-013	2.98149994e+002
-1.00513091e-004	-1.71114341e-004	0.00000000e+000	2.98149994e+002
-1.04319195e-004	-1.67784048e-004	0.00000000e+000	2.98149994e+002
-1.02619932e-004	-1.72432046e-004	-5.68434189e-014	2.98149994e+002
-1.06603460e-004	-1.63398654e-004	-1.13686838e-013	2.98149994e+002
-1.02786718e-004	-1.90156396e-004	0.00000000e+000	2.98149994e+002
-1.03899321e-004	-1.82432123e-004	0.00000000e+000	2.98149994e+002
-1.04924889e-004	-1.47686980e-004	2.27373675e-013	2.98149994e+002
-1.07146341e-004	-1.84997160e-004	0.00000000e+000	2.98149994e+002
-1.08146742e-004	-1.74083456e-004	-1.13686838e-013	2.98149994e+002
-1.06418287e-004	-1.57209259e-004	2.27373675e-013	2.98149994e+002
-1.06489628e-004	-1.71470732e-004	1.13686838e-013	2.98150024e+002
-1.09425040e-004	-1.99999995e-004	0.00000000e+000	2.98149994e+002
-1.05403131e-004	-1.95477260e-004	0.00000000e+000	2.98149994e+002
-1.07007792e-004	-1.65532794e-004	-1.13686838e-013	2.98149994e+002
-1.06788895e-004	-1.64807774e-004	-1.13686838e-013	2.98149994e+002
-1.08260705e-004	-1.83801414e-004	0.00000000e+000	2.98149994e+002
-1.08357868e-004	-1.85833182e-004	0.00000000e+000	2.98149994e+002
-1.07504748e-004	-1.67663791e-004	5.68434189e-014	2.98149994e+002
-1.08371794e-004	-1.80131115e-004	0.00000000e+000	2.98149994e+002
-1.09775683e-004	-1.99453803e-004	0.00000000e+000	2.98149994e+002
-1.10102745e-004	-1.50821434e-004	1.13686838e-013	2.98149994e+002
-1.09522662e-004	-1.52769455e-004	-1.13686838e-013	2.98149994e+002
-1.08527653e-004	-1.91645187e-004	-2.27373675e-013	2.98149994e+002
-1.09491360e-004	-1.63274992e-004	0.00000000e+000	2.98149994e+002
-1.09865490e-004	-1.44824502e-004	-5.68434189e-014	2.98149994e+002
-1.11380556e-004	-1.46900318e-004	0.00000000e+000	2.98150024e+002
-1.10195353e-004	-1.72068496e-004	-2.27373675e-013	2.98149994e+002
-1.13241666e-004	-1.60082214e-004	-2.27373675e-013	2.98149994e+002
-1.11319736e-004	-1.51750995e-004	1.13686838e-013	2.98149994e+002
-1.09923589e-004	-1.99999995e-004	-2.84217094e-014	2.98149994e+002
-1.10569061e-004	-1.68864761e-004	2.27373675e-013	2.98149994e+002
-1.15144656e-004	-1.76828951e-004	1.42108547e-014	2.98149994e+002
-1.11690169e-004	-1.43332785e-004	-5.68434189e-014	2.98149994e+002
-1.12483664e-004	-1.55675400e-004	0.00000000e+000	2.98149994e+002
-1.15463015e-004	-1.77083130e-004	-9.94759830e-014	2.98149994e+002
-1.14344904e-004	-1.90209379e-004	0.00000000e+000	2.98149994e+002
-1.14082664e-004	-1.62748111e-004	0.00000000e+000	2.98149994e+002
-1.10217385e-004	-1.84776858e-004	0.00000000e+000	2.98149994e+002
-1.15030722e-004	-1.68361992e-004	2.27373675e-013	2.98149994e+002
-1.15634306e-004	-1.77263253e-004	-8.52651283e-014	2.98149994e+002
-1.14055409e-004	-1.45429862e-004	0.00000000e+000	2.98149963e+002
-1.16956013e-004	-1.88002363e-004	-1.13686838e-013	2.98149994e+002
-1.15644252e-004	-1.77029637e-004	0.00000000e+000	2.98149994e+002
-1.15613162e-004	-1.58822135e-004	0.00000000e+000	2.98149994e+002
-1.11480127e-004	-1.98966547e-004	0.00000000e+000	2.98149994e+002
-1.16753799e-004	-1.48350970e-004	1.13686838e-013	2.98149994e+002
-1.15633520e-004	-1.76831600e-004	0.00000000e+000	2.98149994e+002
-1.18565222e-004	-1.92443084e-004	0.00000000e+000	2.98149994e+002
-1.16267809e-004	-1.84511984e-004	0.00000000e+000	2.98149963e+002
-1.16405718e-004	-1.61345219e-004	0.00000000e+000	2.98149994e+002
-1.12053116e-004	-2.00000009e-004	0.00000000e+000	2.98149994e+002
-1.14076916e-004	-1.52322929e-004	0.00000000e+000	2.98149994e+002
-1.18962205e-004	-1.95119006e-004	1.13686838e-013	2.98149994e+002
-1.17447365e-004	-1.99999995e-004	0.00000000e+000	2.98149994e+002
-1.17875417e-004	-1.47223036e-004	0.00000000e+000	2.98149994e+002
-1.18494580e-004	-1.49391577e-004	1.13686838e-013	2.98149994e+002
-1.19308519e-004	-1.65391655e-004	0.00000000e+000	2.98149994e+002
-1.20644647e-004	-1.53904373e-004	2.27373675e-013	2.98149994e+002
-1.24225946e-004	-1.69987776e-004	0.00000000e+000	2.98149994e+002
-1.22761645e-004	-1.81202646e-004	5.68434189e-014	2.98149994e+002
-1.20137935e-004	-1.93764849e-004	0.00000000e+000	2.98149994e+002
-1.23150574e-004	-1.80306917e-004	5.68434189e-014	2.98149994e+002
-1.21219222e-004	-1.58323935e-004	0.00000000e+000	2.98149994e+002
-1.24296217e-004	-1.70177911e-004	0.00000000e+000	2.98149994e+002
-1.21122663e-004	-1.95763860e-004	1.13686838e-013	2.98149994e+002
-1.18853197e-004	-1.99999995e-004	5.68434189e-014	2.98149994e+002
-1.23246224e-004	-1.63510820e-004	2.27373675e-013	2.98149994e+002
-1.23136910e-004	-1.91379775e-004	-5.68434189e-014	2.98149994e+002
-1.23930964e-004	-1.87831189e-004	1.13686838e-013	2.98149994e+002
-1.23826263e-004	-1.52150067e-004	2.27373675e-013	2.98149994e+002
-1.23684702e-004	-1.80899719e-004	5.68434189e-014	2.98149994e+002
-1.24354003e-004	-1.99999995e-004	-2.27373675e-013	2.98149994e+002
-1.21643032e-004	-1.47649334e-004	0.00000000e+000	2.98149994e+002
-1.24474871e-004	-1.70142361e-004	0.00000000e+000	2.98149994e+002
-1.26326675e-004	-1.88201055e-004	0.00000000e+000	2.98149994e+002
-1.27666004e-004	-1.56702081e-004	8.52651283e-014	2.98149994e+002
-1.24501632e-004	-1.69834151e-004	0.00000000e+000	2.98149994e+002
-1.26018145e-004	-1.47919753e-004	1.13686838e-013	2.98149994e+002
-1.25078019e-004	-1.47047569e-004	-3.41060513e-013	2.98149994e+002
-1.23849939e-004	-1.80122457e-004	5.68434189e-014	2.98149994e+002
-1.26725427e-004	-1.96543784e-004	0.00000000e+000	2.98149994e+002
-1.26496918e-004	-1.62395008e-004	-2.27373675e-013	2.98149963e+002
-1.28122541e-004	-1.57397910e-004	-2.84217094e-014	2.98149994e+002
-1.27199659e-004	-1.89871032e-004	1.13686838e-013	2.98149994e+002
-1.26589031e-004	-1.45313214e-004	-5.68434189e-014	2.98149994e+002
-1.27707317e-004	-1.55014015e-004	0.00000000e+000	2.98149994e+002
-1.30466753e-004	-1.75100242e-004	-2.27373675e-013	2.98149994e+002
-1.28306463e-004	-1.56936774e-004	0.00000000e+000	2.98149994e+002
-1.30638189e-004	-1.85369106e-004	-5.68434189e-014	2.98149994e+002
-1.27188352e-004	-1.81578012e-004	2.84217094e-014	2.98149994e+002
-1.29805543e-004	-1.64476951e-004	2.27373675e-013	2.98149994e+002
-1.33012640e-004	-1.99999995e-004	-1.42108547e-014	2.98149994e+002
-1.33090609e-004	-1.99813163e-004	0.00000000e+000	2.98149994e+002
-1.30064596e-004	-1.92979554e-004	0.00000000e+000	2.98149994e+002
-1.33033202e-004	-1.83149008e-004	0.00000000e+000	2.98149994e+002
-1.32450383e-004	-1.47614875e-004	0.00000000e+000	2.98149994e+002
-1.33086811e-004	-1.50013424e-004	0.00000000e+000	2.98149994e+002
-1.29772947e-004	-1.55133166e-004	0.00000000e+000	2.98149994e+002
-1.25165141e-004	-1.69957319e-004	0.00000000e+000	2.98149994e+002
-1.33012276e-004	-1.81187643e-004	0.00000000e+000	2.98150024e+002
-1.33179477e-004	-1.99999995e-004	-1.42108547e-014	2.98149994e+002
-1.34817456e-004	-1.71511827e-004	-1.13686838e-013	2.98149963e+002
-1.34992355e-004	-1.67435937e-004	0.00000000e+000	2.98149994e+002
-1.33958456e-004	-1.50687527e-004	0.00000000e+000	2.98149994e+002
-1.33997528e-004	-1.91821920e-004	-2.27373675e-013	2.98149994e+002
-1.29554988e-004	-1.89612707e-004	0.00000000e+000	2.98149994e+002
-1.28563930e-004	-1.57055183e-004	5.68434189e-014	2.98149994e+002
-1.33853115e-004	-1.58831448e-004	1.42108547e-014	2.98149994e+002
-1.37979179e-004	-1.60559168e-004	-2.84217094e-014	2.98149994e+002
-1.34531627e-004	-1.49830783e-004	-5.68434189e-014	2.98150024e+002
-1.33978843e-004	-1.84430595e-004	-1.70530257e-013	2.98149994e+002
-1.33271882e-004	-1.99669521e-004	0.00000000e+000	2.98149994e+002
-1.36139046e-004	-1.90783612e-004	-2.27373675e-013	2.98149994e+002
-1.38153482e-004	-1.60187599e-004	2.84217094e-014	2.98149994e+002
-1.36925926e-004	-1.74330678e-004	-1.13686838e-013	2.98149994e+002
-1.33991605e-004	-1.82946853e-004	2.27373675e-013	2.98149994e+002
-1.37168550e-004	-1.69633189e-004	0.00000000e+000	2.98149994e+002
-1.38326592e-004	-1.60395866e-004	-3.41060513e-013	2.98149994e+002
-1.33484005e-004	-1.99999995e-004	-1.42108547e-014	2.98149994e+002
-1.37037612e-004	-1.67684993e-004	0.00000000e+000	2.98149994e+002
-1.38926800e-004	-1.78580798e-004	-1.13686838e-013	2.98149994e+002
-1.39005439e-004	-1.73481181e-004	0.00000000e+000	2.98149994e+002
-1.40963428e-004	-1.79830837e-004	-3.41060513e-013	2.98149994e+002
-1.33756155e-004	-1.99225324e-004	0.00000000e+000	2.98149994e+002
-1.40145901e-004	-1.89535058e-004	1.13686838e-013	2.98149994e+002
-1.35647773e-004	-1.50836451e-004	-5.68434189e-014	2.98149994e+002
-1.38624207e-004	-1.60077048e-004	0.00000000e+000	2.98149994e+002
-1.40690245e-004	-1.78520771e-004	5.68434189e-014	2.98149994e+002
-1.40868142e-004	-1.88041580e-004	2.27373675e-013	2.98149994e+002
-1.41538054e-004	-1.91842235e-004	2.27373675e-013	2.98149994e+002
-1.39860029e-004	-1.67515973e-004	0.00000000e+000	2.98149994e+002
-1.38716219e-004	-1.60540512e-004	0.00000000e+000	2.98150024e+002
-1.40866323e-004	-1.71607608e-004	0.00000000e+000	2.98149994e+002
-1.42295932e-004	-1.48786916e-004	0.00000000e+000	2.98149994e+002
-1.42283927e-004	-1.88279635e-004	1.13686838e-013	2.98149994e+002
-1.41530138e-004	-1.74210887e-004	0.00000000e+000	2.98149994e+002
-1.42445235e-004	-1.78706920e-004	0.00000000e+000	2.98149994e+002
-1.41971992e-004	-1.80421936e-004	-5.68434189e-014	2.98149994e+002
-1.43404905e-004	-1.90191553e-004	0.00000000e+000	2.98149994e+002
-9.31330287e-005	-1.37678464e-004	0.00000000e+000	2.98149994e+002
-9.36299257e-005	-1.44392834e-004	0.00000000e+000	2.98149994e+002
-1.00696372e-004	-1.40775068e-004	0.00000000e+000	2.98149994e+002
-1.00961712e-004	-1.38335963e-004	1.13686838e-013	2.98149994e+002
-9.47691951e-005	-1.17465854e-004	0.00000000e+000	2.98149994e+002
-1.00707264e-004	-1.20767814e-004	-1.13686838e-013	2.98149994e+002
-1.00422629e-004	-1.21500154e-004	5.68434189e-014	2.98149994e+002
-9.39118036e-005	-1.20402678e-004	0.00000000e+000	2.98149963e+002
-9.66705120e-005	-1.28086933e-004	-1.56319402e-013	2.98149994e+002
-9.66655134e-005	-1.28311265e-004	2.84217094e-013	2.98149994e+002
-9.69152243e-005	-1.28239510e-004	2.84217094e-013	2.98149994e+002
-9.43009945e-005	-1.35344948e-004	2.27373675e-013	2.98149994e+002
-1.02520513e-004	-1.39461874e-004	0.00000000e+000	2.98149994e+002
-9.74185023e-005	-1.12191192e-004	1.13686838e-013	2.98149994e+002
-9.67754168e-005	-1.28520565e-004	-1.42108547e-014	2.98149994e+002
-9.80878031e-005	-1.30651635e-004	0.00000000e+000	2.98149994e+002
-9.37893928e-005	-9.51051552e-005	1.13686838e-013	2.98149994e+002
-9.50627145e-005	-9.97744501e-005	-1.13686838e-013	2.98149994e+002
-9.69153698e-005	-9.73014976e-005	1.13686838e-013	2.98149994e+002
-9.83433856e-005	-1.08061955e-004	-1.13686838e-013	2.98149994e+002
-9.97529132e-005	-1.03412021e-004	-2.27373675e-013	2.98149994e+002
-1.02621932e-004	-1.38611504e-004	0.00000000e+000	2.98149994e+002
-9.96201561e-005	-1.00924168e-004	-2.27373675e-013	2.98149994e+002
-1.01427686e-004	-1.21696576e-004	2.84217094e-013	2.98149994e+002
-1.02852588e-004	-9.57636439e-005	2.27373675e-013	2.98149994e+002
-9.90564949e-005	-1.11070411e-004	2.27373675e-013	2.98149994e+002
-1.03274040e-004	-1.41101424e-004	-5.68434189e-014	2.98149994e+002
-9.71624759e-005	-1.28410466e-004	-1.56319402e-013	2.98149994e+002
-1.02859805e-004	-1.12890571e-004	0.00000000e+000	2.98150024e+002
-1.02866441e-004	-1.19532255e-004	-5.68434189e-014	2.98149994e+002
-1.05342333e-004	-1.07764594e-004	1.27897692e-013	2.98149994e+002
-1.03188097e-004	-1.39315074e-004	0.00000000e+000	2.98149994e+002
-1.03446335e-004	-1.37848692e-004	-5.68434189e-014	2.98149963e+002
-1.05422507e-004	-1.07860957e-004	0.00000000e+000	2.98149994e+002
-1.01925063e-004	-1.22676211e-004	0.00000000e+000	2.98149994e+002
-1.05800544e-004	-1.29879249e-004	0.00000000e+000	2.98149963e+002
-1.07364729e-004	-1.02533508e-004	0.00000000e+000	2.98149994e+002
-1.08101471e-004	-1.00839912e-004	0.00000000e+000	2.98149994e+002
-1.06804961e-004	-1.13667898e-004	2.27373675e-013	2.98149994e+002
-1.05478248e-004	-1.08048553e-004	-9.23705556e-014	2.98149994e+002
-1.03633080e-004	-9.20835155e-005	-2.27373675e-013	2.98149994e+002
-1.05474945e-004	-1.07798078e-004	1.35003120e-013	2.98149994e+002
-1.09277877e-004	-1.02692517e-004	0.00000000e+000	2.98149994e+002
-1.04089188e-004	-1.21844423e-004	1.13686838e-013	2.98149994e+002
-1.04119317e-004	-1.39361277e-004	0.00000000e+000	2.98149994e+002
-1.07585423e-004	-1.15901057e-004	1.13686838e-013	2.98149994e+002
-1.10904053e-004	-1.33833324e-004	1.13686838e-013	2.98149994e+002
-1.11115558e-004	-1.25766077e-004	-1.13686838e-013	2.98149994e+002
-1.12209396e-004	-9.62614795e-005	0.00000000e+000	2.98149994e+002
-1.12145797e-004	-9.47326334e-005	8.52651283e-014	2.98149994e+002
-1.12989524e-004	-1.22362384e-004	-2.27373675e-013	2.98149994e+002
-1.11897054e-004	-1.35746450e-004	-5.68434189e-014	2.98149994e+002
-1.10820765e-004	-1.12288035e-004	0.00000000e+000	2.98149994e+002
-1.12717265e-004	-9.51613911e-005	0.00000000e+000	2.98149994e+002
-1.13490256e-004	-1.08715118e-004	1.13686838e-013	2.98149994e+002
-1.12359303e-004	-1.34147180e-004	1.13686838e-013	2.98149963e+002
-1.14264840e-004	-1.25036997e-004	0.00000000e+000	2.98149994e+002
-1.14509385e-004	-1.15402145e-004	0.00000000e+000	2.98149994e+002
-1.15279705e-004	-1.10810266e-004	-1.13686838e-013	2.98149994e+002
-1.10429188e-004	-1.02295824e-004	0.00000000e+000	2.98149994e+002
-1.15403040e-004	-1.08002489e-004	1.13686838e-013	2.98149994e+002
-1.14067327e-004	-1.36351940e-004	-5.68434189e-014	2.98149994e+002
-1.13666087e-004	-1.42546662e-004	0.00000000e+000	2.98149994e+002
-1.13345268e-004	-9.54377465e-005	7.10542736e-014	2.98149963e+002
-1.17175921e-004	-1.39924930e-004	0.00000000e+000	2.98149994e+002
-1.16085073e-004	-1.21251869e-004	0.00000000e+000	2.98149994e+002
-1.20189201e-004	-1.00811769e-004	2.27373675e-013	2.98149994e+002
-1.17894087e-004	-1.23871811e-004	1.13686838e-013	2.98149994e+002
-1.21911959e-004	-1.33373629e-004	-5.68434189e-014	2.98149994e+002
-1.12932910e-004	-9.49417808e-005	8.52651283e-014	2.98150024e+002
-1.18935146e-004	-1.41075754e-004	1.13686838e-013	2.98149994e+002
-1.21542114e-004	-1.34779897e-004	-5.68434189e-014	2.98149994e+002
-1.19187534e-004	-1.13333299e-004	-1.13686838e-013	2.98149994e+002
-1.20626923e-004	-9.42359184e-005	0.00000000e+000	2.98149994e+002
-1.22487676e-004	-1.16642346e-004	-1.13686838e-013	2.98149994e+002
-1.17414791e-004	-1.09547676e-004	1.13686838e-013	2.98149994e+002
-1.20251825e-004	-9.24801134e-005	5.68434189e-014	2.98149994e+002
-1.22480109e-004	-1.32505811e-004	-5.68434189e-014	2.98149994e+002
-1.22483209e-004	-1.03188431e-004	0.00000000e+000	2.98149994e+002
-1.22369311e-004	-1.33610287e-004	0.00000000e+000	2.98150024e+002
-1.23165606e-004	-1.19126591e-004	-1.13686838e-013	2.98149994e+002
-1.23119011e-004	-1.44783233e-004	-5.68434189e-014	2.98149994e+002
-1.23445236e-004	-1.14964823e-004	2.27373675e-013	2.98149994e+002
-1.23687292e-004	-1.25289196e-004	0.00000000e+000	2.98149994e+002
-1.22969199e-004	-9.88936299e-005	0.00000000e+000	2.98149994e+002
-1.24209997e-004	-1.08890075e-004	2.27373675e-013	2.98149994e+002
-1.23420134e-004	-1.34951290e-004	-5.68434189e-014	2.98149994e+002
-1.26082989e-004	-1.42027071e-004	-3.41060513e-013	2.98149994e+002
-1.23875448e-004	-9.21992469e-005	-2.84217094e-014	2.98150024e+002
-1.23561054e-004	-1.01220125e-004	0.00000000e+000	2.98149994e+002
-1.22742422e-004	-1.33501308e-004	0.00000000e+000	2.98150024e+002
-1.28442742e-004	-9.18637525e-005	-1.70530257e-013	2.98149994e+002
-1.25637685e-004	-1.17035845e-004	-1.13686838e-013	2.98149994e+002
-1.26470622e-004	-1.06112202e-004	0.00000000e+000	2.98149994e+002
-1.26187224e-004	-1.27214909e-004	0.00000000e+000	2.98149994e+002
-1.27174048e-004	-1.22606652e-004	-1.13686838e-013	2.98149994e+002
-1.30984306e-004	-1.10953697e-004	-3.97903932e-013	2.98149994e+002
-1.29617460e-004	-1.40501565e-004	0.00000000e+000	2.98149994e+002
-1.23417689e-004	-1.33061345e-004	0.00000000e+000	2.98149994e+002
-1.31738154e-004	-1.01310594e-004	0.00000000e+000	2.98149994e+002
-1.31664070e-004	-1.01379999e-004	0.00000000e+000	2.98149994e+002
-1.30800123e-004	-1.29988766e-004	-2.27373675e-013	2.98149994e+002
-1.31711931e-004	-1.01235899e-004	0.00000000e+000	2.98149994e+002
-1.31259891e-004	-1.19918972e-004	0.00000000e+000	2.98149994e+002
-1.31517198e-004	-1.10309753e-004	0.00000000e+000	2.98149994e+002
-1.31784327e-004	-1.12128313e-004	0.00000000e+000	2.98149994e+002
-1.31609500e-004	-1.34637259e-004	0.00000000e+000	2.98149994e+002
-1.30629254e-004	-1.24705490e-004	-1.13686838e-013	2.98149994e+002
-1.31757464e-004	-1.02069105e-004	0.00000000e+000	2.98149994e+002
-1.31895969e-004	-1.10755725e-004	5.68434189e-014	2.98149994e+002
-1.31819703e-004	-1.01238787e-004	2.06057393e-013	2.98149994e+002
-1.29890410e-004	-9.21867831e-005	1.70530257e-013	2.98149994e+002
-1.33216599e-004	-1.37567738e-004	-2.27373675e-013	2.98149994e+002
-1.35552516e-004	-1.29031163e-004	-1.13686838e-013	2.98150024e+002
-1.33599897e-004	-1.01696307e-004	1.06581410e-014	2.98149994e+002
-1.36365605e-004	-1.26136743e-004	-1.13686838e-013	2.98149994e+002
-1.35270384e-004	-1.20076089e-004	2.27373675e-013	2.98149994e+002
-1.35106806e-004	-1.48338586e-004	-5.68434189e-014	2.98149994e+002
-1.35802751e-004	-1.40358097e-004	0.00000000e+000	2.98149994e+002
-1.36643983e-004	-9.18679143e-005	0.00000000e+000	2.98149994e+002
-1.36861112e-004	-1.30349741e-004	0.00000000e+000	2.98149994e+002
-1.38416784e-004	-1.02914841e-004	0.00000000e+000	2.98149994e+002
-1.32579968e-004	-1.10942012e-004	4.54747351e-013	2.98149994e+002
-1.38096220e-004	-1.28779197e-004	-1.13686838e-013	2.98149994e+002
-1.38539952e-004	-1.02723629e-004	-4.12114787e-013	2.98149994e+002
-1.38375486e-004	-1.01686936e-004	-8.52651283e-014	2.98149994e+002
-1.38988384e-004	-1.44224832e-004	0.00000000e+000	2.98149994e+002
-1.42557488e-004	-1.18818512e-004	0.00000000e+000	2.98149994e+002
-1.39944110e-004	-1.16721785e-004	1.42108547e-014	2.98149994e+002
-1.38589894e-004	-1.02960446e-004	2.84217094e-014	2.98149994e+002
-1.40147124e-004	-1.36185481e-004	-5.68434189e-014	2.98149994e+002
-1.40522927e-004	-1.33511523e-004	-5.68434189e-014	2.98149994e+002
-1.39351032e-004	-1.10234847e-004	0.00000000e+000	2.98149994e+002
-1.42655335e-004	-1.18409589e-004	1.70530257e-013	2.98149994e+002
-1.39506577e-004	-1.40660821e-004	0.00000000e+000	2.98149994e+002
-1.42180870e-004	-1.19972494e-004	0.00000000e+000	2.98149994e+002
-1.41550583e-004	-1.35935057e-004	3.97903932e-013	2.98149994e+002
-1.38970776e-004	-9.18392543e-005	0.00000000e+000	2.98149994e+002
-1.41934084e-004	-1.46844483e-004	1.13686838e-013	2.98149994e+002
-1.41165947e-004	-9.49551177e-005	1.13686838e-013	2.98149994e+002
-1.41925906e-004	-9.29847884e-005	0.00000000e+000	2.98149994e+002
-1.42870151e-004	-1.18753283e-004	1.70530257e-013	2.98149994e+002
-1.42448334e-004	-1.35041366e-004	0.00000000e+000	2.98149994e+002
-1.43061523e-004	-1.19171236e-004	1.70530257e-013	2.98149994e+002
-1.38703777e-004	-1.02743979e-004	-4.12114787e-013	2.98149994e+002
-1.47339553e-004	-1.08930515e-004	-2.27373675e-013	2.98149994e+002
-1.42920500e-004	-9.51047696e-005	1.13686838e-013	2.98149994e+002
-1.41961718e-004	-1.28016080e-004	0.00000000e+000	2.98149994e+002
-1.43478508e-004	-1.17766620e-004	-5.68434189e-014	2.98149994e+002
-1.46534469e-004	-1.41751720e-004	0.00000000e+000	2.98149994e+002
-1.44164398e-004	-1.37380528e-004	-5.68434189e-014	2.98149994e+002
-1.47492858e-004	-1.29826396e-004	0.00000000e+000	2.98149994e+002
-1.48514169e-004	-1.27382067e-004	-2.27373675e-013	2.98149994e+002
-1.49460480e-004	-1.06880907e-004	2.27373675e-013	2.98150024e+002
-1.50038337e-004	-1.41461976e-004	1.13686838e-013	2.98149994e+002
-1.49796411e-004	-1.10374676e-004	2.27373675e-013	2.98149994e+002
-1.44213191e-004	-9.31712493e-005	0.00000000e+000	2.98149994e+002
-1.43538302e-004	-1.18839918e-004	-2.84217094e-014	2.98149994e+002
-1.49709231e-004	-1.34874455e-004	0.00000000e+000	2.98149994e+002
-1.51222033e-004	-1.38972595e-004	1.13686838e-013	2.98149994e+002
-1.50461565e-004	-1.23684760e-004	0.00000000e+000	2.98149963e+002
-1.51050146e-004	-1.18755008e-004	0.00000000e+000	2.98149994e+002
-1.54846828e-004	-1.00242316e-004	-2.84217094e-014	2.98149994e+002
-1.53420347e-004	-9.80343539e-005	0.00000000e+000	2.98149994e+002
-1.51859189e-004	-1.28341082e-004	-1.13686838e-013	2.98149994e+002
-1.55493777e-004	-9.89060427e-005	2.84217094e-014	2.98149994e+002
-1.53031229e-004	-1.34096903e-004	1.13686838e-013	2.98149994e+002
-1.51133660e-004	-1.08040753e-004	2.27373675e-013	2.98149963e+002
-1.51594388e-004	-1.42280725e-004	4.54747351e-013	2.98149994e+002
-1.51772896e-004	-1.11099667e-004	0.00000000e+000	2.98149994e+002
-1.52887733e-004	-1.17455260e-004	0.00000000e+000	2.98149963e+002
-1.53759815e-004	-1.21153906e-004	2.27373675e-013	2.98149994e+002
-1.56001042e-004	-1.26675892e-004	-4.54747351e-013	2.98149994e+002
-1.57754228e-004	-1.13702903e-004	-2.84217094e-014	2.98149994e+002
-1.56269089e-004	-1.31154695e-004	2.27373675e-013	2.98149994e+002
-1.55760266e-004	-9.91464403e-005	-3.97903932e-013	2.98149994e+002
-1.58164155e-004	-1.13177899e-004	0.00000000e+000	2.98149963e+002
-1.53805857e-004	-1.06663763e-004	1.13686838e-013	2.98149994e+002
-1.58507959e-004	-1.12422727e-004	0.00000000e+000	2.98149994e+002
-1.56444265e-004	-9.96956005e-005	-1.98951966e-013	2.98149994e+002
-1.61126751e-004	-1.05145911e-004	1.13686838e-013	2.98149994e+002
-1.60343130e-004	-1.40080767e-004	-8.52651283e-014	2.98150024e+002
-1.61062926e-004	-1.40563076e-004	2.41584530e-013	2.98149994e+002
-1.58229523e-004	-1.14454473e-004	0.00000000e+000	2.98149994e+002
-1.58209179e-004	-1.21939025e-004	0.00000000e+000	2.98149994e+002
-1.61086049e-004	-1.40246950e-004	0.00000000e+000	2.98149994e+002
-1.55925562e-004	-9.88353058e-005	-3.97903932e-013	2.98149994e+002
-1.58387818e-004	-1.13638744e-004	0.00000000e+000	2.98149994e+002
-1.61758653e-004	-1.25729435e-004	0.00000000e+000	2.98149994e+002
-1.62285898e-004	-1.29376233e-004	0.00000000e+000	2.98150024e+002
-1.59286399e-004	-1.13140210e-004	0.00000000e+000	2.98149994e+002
-1.61263888e-004	-1.40459568e-004	2.27373675e-013	2.98149994e+002
-1.59634918e-004	-1.14377144e-004	0.00000000e+000	2.98149994e+002
-1.64785248e-004	-1.19437944e-004	-2.27373675e-013	2.98149994e+002
-1.64723693e-004	-1.00490040e-004	0.00000000e+000	2.98149994e+002
-1.65147620e-004	-9.71121626e-005	0.00000000e+000	2.98149994e+002
-1.64399651e-004	-1.07605229e-004	2.27373675e-013	2.98149994e+002
-1.65524456e-004	-1.27818974e-004	0.00000000e+000	2.98149994e+002
-1.65561825e-004	-1.23278107e-004	0.00000000e+000	2.98149994e+002
-1.66961661e-004	-1.17616655e-004	4.54747351e-013	2.98149994e+002
-1.69190389e-004	-1.34896516e-004	0.00000000e+000	2.98149994e+002
-1.66748272e-004	-1.36825285e-004	0.00000000e+000	2.98149994e+002
-1.67091435e-004	-1.12204048e-004	0.00000000e+000	2.98149994e+002
-1.69255814e-004	-1.35135022e-004	0.00000000e+000	2.98149994e+002
-1.67242935e-004	-9.68993118e-005	-1.13686838e-013	2.98149994e+002
-1.69357721e-004	-1.35186827e-004	-7.10542736e-015	2.98149994e+002
-1.69352701e-004	-1.35082810e-004	0.00000000e+000	2.98149994e+002
-1.69577717e-004	-1.43313198e-004	-1.13686838e-013	2.98149994e+002
-1.69168954e-004	-1.00620950e-004	0.00000000e+000	2.98149994e+002
-1.70483472e-004	-1.06415850e-004	0.00000000e+000	2.98149994e+002
-1.69176026e-004	-1.09696659e-004	0.00000000e+000	2.98149994e+002
-1.71971536e-004	-1.22441576e-004	0.00000000e+000	2.98149994e+002
-1.73339067e-004	-1.25317674e-004	0.00000000e+000	2.98149994e+002
-1.73591499e-004	-1.13950780e-004	0.00000000e+000	2.98149994e+002
-1.69615523e-004	-1.34587332e-004	-1.42108547e-014	2.98149994e+002
-1.72580578e-004	-1.03758357e-004	2.27373675e-013	2.98149994e+002
-1.74215689e-004	-1.13231552e-004	0.00000000e+000	2.98149994e+002
-1.74641231e-004	-1.17250747e-004	0.00000000e+000	2.98149994e+002
-1.74993140e-004	-1.24005426e-004	0.00000000e+000	2.98149994e+002
-1.74006331e-004	-1.11444497e-004	-5.68434189e-014	2.98149994e+002
-1.76180823e-004	-1.41418524e-004	0.00000000e+000	2.98149994e+002
-1.69435632e-004	-1.35096561e-004	9.94759830e-014	2.98149994e+002
-1.79863084e-004	-9.97507304e-005	0.00000000e+000	2.98149994e+002
-1.80117087e-004	-9.93993963e-005	0.00000000e+000	2.98149994e+002
-1.75812020e-004	-1.27355423e-004	-1.13686838e-013	2.98149994e+002
-1.74632441e-004	-1.05572064e-004	-1.13686838e-013	2.98149994e+002
-1.74843706e-004	-1.14025221e-004	0.00000000e+000	2.98149994e+002
-1.76972535e-004	-1.40334349e-004	0.00000000e+000	2.98149994e+002
-1.77311042e-004	-1.33227120e-004	-4.54747351e-013	2.98149994e+002
-1.75696376e-004	-1.12591631e-004	5.68434189e-014	2.98149994e+002
-1.80290983e-004	-9.93799986e-005	-1.42108547e-014	2.98149994e+002
-1.80108749e-004	-1.07206404e-004	-2.27373675e-013	2.98149994e+002
-1.78026108e-004	-1.21642574e-004	1.13686838e-013	2.98149994e+002
-1.81784184e-004	-1.16514042e-004	0.00000000e+000	2.98149994e+002
-1.80346091e-004	-9.97312309e-005	-1.42108547e-014	2.98149994e+002
-1.77033231e-004	-1.25488339e-004	-1.13686838e-013	2.98149994e+002
-1.81564770e-004	-1.30009197e-004	0.00000000e+000	2.98149994e+002
-1.81495911e-004	-1.34291535e-004	0.00000000e+000	2.98149994e+002
-1.79369992e-004	-1.39450145e-004	-5.68434189e-014	2.98149994e+002
-1.82675110e-004	-1.12436843e-004	1.13686838e-013	2.98149994e+002
-1.84307792e-004	-1.17192219e-004	2.27373675e-013	2.98149994e+002
-1.84683115e-004	-1.28004453e-004	0.00000000e+000	2.98149994e+002
-1.84975681e-004	-1.36715855e-004	0.00000000e+000	2.98149994e+002
-1.80366624e-004	-9.94615257e-005	0.00000000e+000	2.98149994e+002
-1.84188524e-004	-1.22340687e-004	-1.13686838e-013	2.98150024e+002
-1.85896497e-004	-1.04599218e-004	1.13686838e-013	2.98149994e+002
-1.80734045e-004	-9.90410481e-005	0.00000000e+000	2.98149994e+002
-1.84329823e-004	-1.33404072e-004	0.00000000e+000	2.98149994e+002
-1.80550065e-004	-9.94507282e-005	-1.42108547e-014	2.98149994e+002
-1.86619087e-004	-1.13671034e-004	-1.13686838e-013	2.98149994e+002
-1.87946120e-004	-9.72792623e-005	0.00000000e+000	2.98150024e+002
-1.86620717e-004	-9.31688555e-005	0.00000000e+000	2.98149994e+002
-1.89932267e-004	-1.01814920e-004	2.27373675e-013	2.98149994e+002
-1.89877348e-004	-1.05120809e-004	-1.13686838e-013	2.98149994e+002
-1.91196435e-004	-1.24240847e-004	0.00000000e+000	2.98149994e+002
-1.91717423e-004	-1.23414662e-004	-2.84217094e-014	2.98149994e+002
-1.87240425e-004	-1.33185662e-004	0.00000000e+000	2.98150024e+002
-1.87776110e-004	-1.28564629e-004	0.00000000e+000	2.98149994e+002
-1.89488695e-004	-1.16696930e-004	0.00000000e+000	2.98149994e+002
-1.92439009e-004	-1.31424720e-004	2.27373675e-013	2.98149994e+002
-1.92138104e-004	-1.23801146e-004	0.00000000e+000	2.98149994e+002
-1.88486825e-004	-9.25542772e-005	-1.13686838e-013	2.98149994e+002
-1.92294188e-004	-1.22512312e-004	0.00000000e+000	2.98149994e+002
-1.88820792e-004	-1.36850605e-004	2.27373675e-013	2.98149994e+002
-1.92190040e-004	-1.09896384e-004	2.27373675e-013	2.98150024e+002
-1.92186591e-004	-1.24407452e-004	1.42108547e-013	2.98149994e+002
-1.92715699e-004	-1.17418560e-004	-1.13686838e-013	2.98149994e+002
-1.93006708e-004	-1.15395203e-004	2.27373675e-013	2.98149994e+002
-1.99999995e-004	-9.46767541e-005	0.00000000e+000	2.98149994e+002
-1.99999995e-004	-9.46767541e-005	0.00000000e+000	2.98149994e+002
-1.96325549e-004	-1.35962269e-004	2.27373675e-013	2.98149994e+002
-1.93011947e-004	-1.03029612e-004	-2.27373675e-013	2.98149994e+002
-1.95458240e-004	-1.06355852e-004	0.00000000e+000	2.98150024e+002
-1.99999995e-004	-1.29784501e-004	0.00000000e+000	2.98149994e+002
-1.99999995e-004	-1.29784501e-004	0.00000000e+000	2.98149994e+002
-1.92739797e-004	-1.23565638e-004	1.70530257e-013	2.98149994e+002
-1.94735010e-004	-1.17911615e-004	0.00000000e+000	2.98149994e+002
-1.99999995e-004	-1.12230628e-004	0.00000000e+000	2.98149994e+002
-1.99999995e-004	-1.12230628e-004	0.00000000e+000	2.98149994e+002
-1.99937829e-004	-1.03453691e-004	0.00000000e+000	2.98149994e+002
-1.99999995e-004	-9.46767541e-005	-5.24188199e-020	2.98149994e+002
-1.99999995e-004	-1.29784501e-004	0.00000000e+000	2.98149994e+002
-1.99999995e-004	-1.29784501e-004	0.00000000e+000	2.98149994e+002
-1.99999995e-004	-1.12230628e-004	0.00000000e+000	2.98149994e+002
-1.99937829e-004	-1.38561445e-004	0.00000000e+000	2.98149994e+002
-1.99937829e-004	-1.21007564e-004	0.00000000e+000	2.98149994e+002
-1.99999995e-004	-1.12230628e-004	0.00000000e+000	2.98149994e+002
-1.99999995e-004	-1.47338375e-004	0.00000000e+000	2.98149994e+002
-1.99999995e-004	-9.46767541e-005	0.00000000e+000	2.98149994e+002
-1.99999995e-004	-1.29784501e-004	-5.24188199e-020	2.98149994e+002
-1.99999995e-004	-1.12230628e-004	-5.24188199e-020	2.98149994e+002
-5.11462422e-005	-1.99999995e-004	3.41060513e-013	2.98149994e+002
-4.26679726e-005	-1.99999995e-004	2.27373675e-013	2.98149994e+002
-4.47198690e-005	-1.94652253e-004	-5.68434189e-014	2.98149994e+002
-4.95051099e-005	-1.96281617e-004	-1.13686838e-013	2.98149994e+002
-4.61120835e-005	-1.91624189e-004	0.00000000e+000	2.98149994e+002
-5.12408005e-005	-1.61217977e-004	0.00000000e+000	2.98149994e+002
-5.34805222e-005	-1.60894589e-004	-2.84217094e-014	2.98149994e+002
-4.99903836e-005	-1.58038121e-004	1.42108547e-014	2.98149994e+002
-5.05274838e-005	-1.85633777e-004	-5.68434189e-014	2.98149994e+002
-5.10813916e-005	-1.84704943e-004	-1.70530257e-013	2.98149994e+002
-4.30659675e-005	-1.83360025e-004	0.00000000e+000	2.98149994e+002
-4.41863049e-005	-1.87465834e-004	-5.68434189e-014	2.98150024e+002
-4.65662015e-005	-1.90001825e-004	-1.13686838e-013	2.98149994e+002
-5.08359517e-005	-1.83833457e-004	4.26325641e-014	2.98149994e+002
-4.40239673e-005	-1.79758092e-004	0.00000000e+000	2.98149994e+002
-4.58546492e-005	-1.55585207e-004	0.00000000e+000	2.98149994e+002
-4.23375059e-005	-1.63077682e-004	1.13686838e-013	2.98149994e+002
-4.89967133e-005	-1.66122714e-004	2.13162821e-014	2.98149994e+002
-4.72830579e-005	-1.78003422e-004	3.41060513e-013	2.98149994e+002
-4.73308355e-005	-1.67869104e-004	0.00000000e+000	2.98149994e+002
-4.94031774e-005	-1.43799640e-004	0.00000000e+000	2.98149994e+002
-4.54130277e-005	-1.43338548e-004	0.00000000e+000	2.98149994e+002
-4.53666507e-005	-1.47695202e-004	4.54747351e-013	2.98149994e+002
-4.85696401e-005	-1.47811108e-004	0.00000000e+000	2.98149994e+002
-4.56955022e-005	-1.54029316e-004	-8.52651283e-014	2.98149963e+002
-4.65668018e-005	-1.54822454e-004	1.42108547e-013	2.98149994e+002
-4.58252180e-005	-1.55058588e-004	0.00000000e+000	2.98149994e+002
-4.78421607e-005	-1.91420360e-004	0.00000000e+000	2.98149994e+002
-4.97247602e-005	-1.77317270e-004	0.00000000e+000	2.98149994e+002
-4.70662962e-005	-1.75467605e-004	-1.13686838e-013	2.98149994e+002
-4.78933252e-005	-1.68192782e-004	1.42108547e-014	2.98149994e+002
-4.73353357e-005	-1.68044164e-004	0.00000000e+000	2.98149963e+002
-5.22872142e-005	-1.99999995e-004	0.00000000e+000	2.98149994e+002
-5.16477885e-005	-1.73392080e-004	1.13686838e-013	2.98149994e+002
-5.38189779e-005	-1.60685435e-004	-2.84217094e-014	2.98149994e+002
-5.38426393e-005	-1.61194097e-004	-4.54747351e-013	2.98149994e+002
-5.13846207e-005	-1.84476201e-004	-1.70530257e-013	2.98149994e+002
-5.50811092e-005	-1.50996450e-004	2.27373675e-013	2.98149994e+002
-5.17890439e-005	-1.85507903e-004	4.26325641e-014	2.98149994e+002
-5.49117540e-005	-1.71253239e-004	1.13686838e-013	2.98149994e+002
-5.27345328e-005	-1.42168574e-004	0.00000000e+000	2.98149994e+002
-5.33464481e-005	-1.44929742e-004	0.00000000e+000	2.98149994e+002
-5.39378525e-005	-1.60028139e-004	0.00000000e+000	2.98149994e+002
-5.46881420e-005	-1.79899565e-004	2.27373675e-013	2.98149994e+002
-5.36095176e-005	-1.96878042e-004	0.00000000e+000	2.98149994e+002
-5.57986059e-005	-1.91687970e-004	1.13686838e-013	2.98150024e+002
-5.51722260e-005	-1.73477514e-004	-1.13686838e-013	2.98149994e+002
-5.41582631e-005	-1.60921176e-004	4.26325641e-013	2.98149994e+002
-6.25000030e-005	-1.82430362e-004	0.00000000e+000	2.98149994e+002
-6.25000030e-005	-1.82430362e-004	0.00000000e+000	2.98149994e+002
-6.25000030e-005	-1.82430362e-004	0.00000000e+000	2.98149994e+002
-5.41941154e-005	-1.42703226e-004	3.41060513e-013	2.98149994e+002
-5.44793438e-005	-1.60417825e-004	0.00000000e+000	2.98149994e+002
-6.25000030e-005	-1.99999995e-004	0.00000000e+000	2.98149994e+002
-6.25000030e-005	-1.64860729e-004	0.00000000e+000	2.98149994e+002
-6.25000030e-005	-1.64860729e-004	0.00000000e+000	2.98149994e+002
-6.25000030e-005	-1.47291095e-004	0.00000000e+000	2.98149994e+002
-6.25000030e-005	-1.99999995e-004	0.00000000e+000	2.98149994e+002
-5.70693010e-005	-1.71993423e-004	2.27373675e-013	2.98149994e+002
-5.86068709e-005	-1.53992340e-004	0.00000000e+000	2.98149994e+002
-6.25000030e-005	-1.82430362e-004	0.00000000e+000	2.98149994e+002
-6.25000030e-005	-1.99999995e-004	8.14381091e-020	2.98149994e+002
-6.25000030e-005	-1.47291095e-004	8.86470205e-020	2.98149994e+002
-6.25000030e-005	-1.64860729e-004	8.86470205e-020	2.98149994e+002
-6.23073356e-005	-1.56075912e-004	0.00000000e+000	2.98149994e+002
-6.25000030e-005	-1.82430362e-004	8.90924831e-020	2.98149994e+002
-6.25000030e-005	-1.82430362e-004	0.00000000e+000	2.98149994e+002
-5.77129867e-005	-1.91762258e-004	0.00000000e+000	2.98150024e+002
-6.25000030e-005	-1.82430362e-004	8.90924831e-020	2.98149994e+002
-6.25000030e-005	-1.99999995e-004	0.00000000e+000	2.98149994e+002
-6.25000030e-005	-1.64860729e-004	0.00000000e+000	2.98149994e+002
-6.25000030e-005	-1.47291095e-004	8.86470205e-020	2.98149994e+002
-6.25000030e-005	-1.64860729e-004	8.86470205e-020	2.98149994e+002
-6.23073356e-005	-1.73645545e-004	0.00000000e+000	2.98149994e+002
-6.23073356e-005	-1.91215178e-004	0.00000000e+000	2.98149994e+002
-6.53765674e-005	-1.88316684e-004	0.00000000e+000	2.98149994e+002
-6.25000030e-005	-1.82430362e-004	0.00000000e+000	2.98149994e+002
-6.25000030e-005	-1.47291095e-004	0.00000000e+000	2.98149994e+002
-6.88932196e-005	-1.58315481e-004	-1.70530257e-013	2.98149994e+002
-6.25000030e-005	-1.64860729e-004	0.00000000e+000	2.98149994e+002
-6.25000030e-005	-1.64860729e-004	8.86470205e-020	2.98149994e+002
-6.92559261e-005	-1.81511161e-004	5.68434189e-014	2.98149994e+002
-6.60622900e-005	-1.70809813e-004	2.27373675e-013	2.98149994e+002
-7.01354875e-005	-1.93272645e-004	0.00000000e+000	2.98149994e+002
-6.25000030e-005	-1.99999995e-004	0.00000000e+000	2.98149994e+002
-7.00355595e-005	-1.82816773e-004	1.13686838e-013	2.98149994e+002
-6.97711221e-005	-1.57465081e-004	0.00000000e+000	2.98149994e+002
-6.97615906e-005	-1.58675248e-004	0.00000000e+000	2.98149994e+002
-7.03502446e-005	-1.67107879e-004	0.00000000e+000	2.98149994e+002
-7.07150830e-005	-1.80947929e-004	5.68434189e-014	2.98149994e+002
-6.91590103e-005	-1.73999215e-004	-3.41060513e-013	2.98149994e+002
-7.08143998e-005	-1.93919826e-004	0.00000000e+000	2.98149994e+002
-7.20918397e-005	-1.72018772e-004	0.00000000e+000	2.98149994e+002
-7.01694153e-005	-1.82189935e-004	-2.84217094e-013	2.98149994e+002
-6.97657524e-005	-1.48354913e-004	2.27373675e-013	2.98149994e+002
-6.97149517e-005	-1.58318071e-004	0.00000000e+000	2.98149994e+002
-7.05072816e-005	-1.89673650e-004	0.00000000e+000	2.98149994e+002
-7.06404244e-005	-1.93323343e-004	0.00000000e+000	2.98149994e+002
-6.97766809e-005	-1.59497431e-004	-1.70530257e-013	2.98149994e+002
-7.26056969e-005	-1.75553636e-004	0.00000000e+000	2.98150024e+002
-7.21864199e-005	-1.99999995e-004	0.00000000e+000	2.98149994e+002
-7.08371372e-005	-1.82282194e-004	1.13686838e-013	2.98149994e+002
-7.63470598e-005	-1.53964516e-004	-1.42108547e-014	2.98149994e+002
-7.78781468e-005	-1.52631168e-004	1.42108547e-013	2.98149994e+002
-7.12266265e-005	-1.93274289e-004	0.00000000e+000	2.98149994e+002
-7.70360421e-005	-1.67300168e-004	-1.13686838e-013	2.98150024e+002
-7.33625639e-005	-1.62492390e-004	2.84217094e-014	2.98149994e+002
-7.16071954e-005	-1.83626922e-004	1.13686838e-013	2.98149994e+002
-7.65356308e-005	-1.50266496e-004	1.42108547e-014	2.98149994e+002
-7.09552405e-005	-1.42276898e-004	0.00000000e+000	2.98149994e+002
-7.08905209e-005	-1.58891577e-004	0.00000000e+000	2.98149994e+002
-7.68524696e-005	-1.68897110e-004	-1.13686838e-013	2.98149994e+002
-7.45135185e-005	-1.74010231e-004	-2.27373675e-013	2.98149994e+002
-7.81188937e-005	-1.52736422e-004	-2.98427949e-013	2.98149994e+002
-7.77626265e-005	-1.76473273e-004	1.13686838e-013	2.98149994e+002
-7.79021284e-005	-1.66762227e-004	-5.68434189e-014	2.98149994e+002
-7.81195995e-005	-1.52528068e-004	1.42108547e-013	2.98149994e+002
-7.82702991e-005	-1.90254388e-004	0.00000000e+000	2.98149994e+002
-8.05378950e-005	-2.00000009e-004	2.27373675e-013	2.98149994e+002
-7.19950549e-005	-1.42071047e-004	0.00000000e+000	2.98149963e+002
-8.00371054e-005	-1.78215269e-004	0.00000000e+000	2.98149994e+002
-7.81098715e-005	-1.52927503e-004	1.27897692e-013	2.98149994e+002
-7.82049610e-005	-1.61004922e-004	-2.27373675e-013	2.98149994e+002
-8.17399778e-005	-1.97885820e-004	1.13686838e-013	2.98149994e+002
-7.83535506e-005	-1.87403799e-004	0.00000000e+000	2.98149994e+002
-7.85761222e-005	-1.67802704e-004	0.00000000e+000	2.98149994e+002
-7.85464072e-005	-1.44211197e-004	0.00000000e+000	2.98149994e+002
-8.00915295e-005	-1.81643627e-004	1.13686838e-013	2.98149994e+002
-8.12516664e-005	-1.76216869e-004	2.27373675e-013	2.98149994e+002
-8.29642959e-005	-1.99999995e-004	-1.13686838e-013	2.98149994e+002
-8.10611091e-005	-1.87747180e-004	0.00000000e+000	2.98149994e+002
-8.25830139e-005	-1.64386700e-004	2.27373675e-013	2.98149994e+002
-7.85026277e-005	-1.52708395e-004	0.00000000e+000	2.98149994e+002
-8.52069570e-005	-1.59134492e-004	-1.13686838e-013	2.98149994e+002
-8.46066541e-005	-1.43511454e-004	0.00000000e+000	2.98149994e+002
-7.90477861e-005	-1.51671178e-004	0.00000000e+000	2.98149994e+002
-8.23347364e-005	-1.78632821e-004	-1.13686838e-013	2.98149994e+002
-8.41271540e-005	-1.67296297e-004	-1.13686838e-013	2.98149994e+002
-8.32302685e-005	-1.91198618e-004	-1.13686838e-013	2.98149994e+002
-8.44616006e-005	-1.98255439e-004	0.00000000e+000	2.98149994e+002
-8.59726642e-005	-1.71702763e-004	1.13686838e-013	2.98149994e+002
-8.69533178e-005	-1.56893875e-004	0.00000000e+000	2.98149994e+002
-8.53142992e-005	-1.82205607e-004	2.27373675e-013	2.98149994e+002
-8.64573012e-005	-1.45223908e-004	0.00000000e+000	2.98149994e+002
-8.48464697e-005	-1.64478901e-004	2.27373675e-013	2.98149994e+002
-8.67518393e-005	-1.58835319e-004	0.00000000e+000	2.98149994e+002
-8.66235059e-005	-1.75683323e-004	1.13686838e-013	2.98149994e+002
-8.63740715e-005	-1.88759746e-004	2.27373675e-013	2.98149994e+002
-8.78812789e-005	-1.92610081e-004	0.00000000e+000	2.98149994e+002
-8.67871568e-005	-1.51480228e-004	0.00000000e+000	2.98149994e+002
-8.64713948e-005	-1.43535930e-004	-3.41060513e-013	2.98149994e+002
-8.84186011e-005	-1.79096198e-004	2.27373675e-013	2.98149963e+002
-8.41393630e-005	-1.99999995e-004	-2.27373675e-013	2.98149994e+002
-8.85783084e-005	-1.65960228e-004	-1.13686838e-013	2.98149994e+002
-9.00231462e-005	-1.69456980e-004	1.13686838e-013	2.98149994e+002
-8.99806910e-005	-1.73755921e-004	1.13686838e-013	2.98149994e+002
-8.89093935e-005	-1.61144504e-004	1.13686838e-013	2.98149994e+002
-9.26706125e-005	-1.85484445e-004	5.68434189e-014	2.98149994e+002
-9.23944026e-005	-1.84673583e-004	5.68434189e-014	2.98149994e+002
-9.28139998e-005	-1.85084864e-004	5.68434189e-014	2.98149994e+002
-9.15401470e-005	-1.97693123e-004	0.00000000e+000	2.98149963e+002
-8.90832598e-005	-1.44236808e-004	0.00000000e+000	2.98149963e+002
-9.12444521e-005	-1.48545005e-004	1.13686838e-013	2.98149994e+002
-8.83119210e-005	-1.58598865e-004	1.13686838e-013	2.98149994e+002
-9.27507499e-005	-1.55040092e-004	-1.13686838e-013	2.98149994e+002
-9.12961841e-005	-1.91398984e-004	1.13686838e-013	2.98149994e+002
0.00000000e+000	-1.99999995e-004	0.00000000e+000	2.98149994e+002
5.14746625e-006	-1.91614497e-004	0.00000000e+000	2.98149994e+002
8.92857133e-006	-1.99999995e-004	0.00000000e+000	2.98149994e+002
0.00000000e+000	-1.99999995e-004	0.00000000e+000	2.98149994e+002
8.92857133e-006	-1.99999995e-004	0.00000000e+000	2.98149994e+002
6.86955627e-006	-1.44366204e-004	-5.68434189e-014	2.98149994e+002
5.11216331e-006	-1.44042817e-004	2.84217094e-014	2.98149994e+002
6.89463377e-006	-1.43965677e-004	0.00000000e+000	2.98149994e+002
7.93154231e-006	-1.64503013e-004	-5.68434189e-014	2.98149994e+002
8.01901660e-006	-1.63635748e-004	-5.68434189e-014	2.98149994e+002
2.85524311e-006	-1.65262012e-004	2.84217094e-014	2.98149994e+002
3.13206533e-006	-1.69358274e-004	0.00000000e+000	2.98149994e+002
-1.71985357e-006	-1.66760132e-004	0.00000000e+000	2.98149994e+002
3.18367995e-007	-1.56528375e-004	1.27897692e-013	2.98149994e+002
-1.39346284e-007	-1.54872730e-004	0.00000000e+000	2.98149994e+002
2.13567478e-006	-1.58349634e-004	1.42108547e-014	2.98149994e+002
-1.42103363e-006	-1.45121026e-004	-3.41060513e-013	2.98149994e+002
-1.46284208e-006	-1.43940546e-004	1.13686838e-013	2.98149994e+002
2.14690459e-007	-1.57049057e-004	-1.42108547e-014	2.98149994e+002
2.66384677e-006	-1.74133776e-004	2.27373675e-013	2.98149994e+002
-9.06070738e-007	-1.75638430e-004	2.27373675e-013	2.98149994e+002
3.85505882e-006	-1.78698538e-004	-2.27373675e-013	2.98149994e+002
0.00000000e+000	-1.99999995e-004	0.00000000e+000	2.98149994e+002
8.78603146e-007	-1.85540819e-004	-1.13686838e-013	2.98149994e+002
6.47902084e-007	-1.92173466e-004	0.00000000e+000	2.98149994e+002
-1.66912901e-006	-1.67905033e-004	1.98951966e-013	2.98149963e+002
6.23848109e-007	-1.84024131e-004	0.00000000e+000	2.98149994e+002
2.11278660e-007	-1.56706214e-004	1.27897692e-013	2.98149994e+002
1.94444851e-008	-1.56547670e-004	1.27897692e-013	2.98149994e+002
1.72788390e-007	-1.85409735e-004	-8.52651283e-014	2.98149994e+002
6.08623111e-007	-1.84886696e-004	3.12638804e-013	2.98149994e+002
-2.88997342e-008	-1.56791008e-004	1.27897692e-013	2.98149994e+002
9.18578280e-009	-1.84723845e-004	-8.52651283e-014	2.98149994e+002
0.00000000e+000	-1.99999995e-004	0.00000000e+000	2.98149994e+002
-4.40090253e-006	-1.92053150e-004	2.27373675e-013	2.98149994e+002
-2.34918775e-006	-1.67078499e-004	0.00000000e+000	2.98149994e+002
-2.80001609e-006	-1.45094382e-004	1.13686838e-013	2.98149994e+002
-2.45010688e-006	-1.66413636e-004	3.97903932e-013	2.98149994e+002
-5.45752937e-006	-1.78919203e-004	0.00000000e+000	2.98149994e+002
-5.19857804e-006	-1.73804277e-004	0.00000000e+000	2.98149994e+002
-6.40349481e-006	-1.50697364e-004	0.00000000e+000	2.98149994e+002
0.00000000e+000	-1.99999995e-004	0.00000000e+000	2.98149994e+002
-7.91603452e-006	-1.58750088e-004	-3.41060513e-013	2.98149994e+002
-7.87143654e-006	-1.87699028e-004	0.00000000e+000	2.98149994e+002
-7.96592394e-006	-1.92974228e-004	0.00000000e+000	2.98149994e+002
-8.40731900e-006	-1.84235803e-004	-2.27373675e-013	2.98149994e+002
-7.57418138e-006	-1.57459974e-004	-5.68434189e-014	2.98149994e+002
-1.01331880e-005	-1.67491438e-004	2.84217094e-013	2.98149994e+002
-9.50920094e-006	-1.95252433e-004	0.00000000e+000	2.98149994e+002
-9.74230898e-006	-1.48007835e-004	2.27373675e-013	2.98149994e+002
-1.01891756e-005	-1.67064572e-004	-1.42108547e-013	2.98149994e+002
-1.24086946e-005	-1.75867652e-004	0.00000000e+000	2.98149994e+002
-1.20712448e-005	-1.77152702e-004	0.00000000e+000	2.98149994e+002
-1.09389612e-005	-1.99999995e-004	0.00000000e+000	2.98149994e+002
-8.69354426e-006	-1.55814327e-004	0.00000000e+000	2.98149994e+002
-8.90627598e-006	-1.57767325e-004	5.68434189e-014	2.98149994e+002
-1.25265615e-005	-1.89282640e-004	0.00000000e+000	2.98149994e+002
-1.18349235e-005	-1.92795153e-004	0.00000000e+000	2.98149994e+002
-1.31722345e-005	-1.76801026e-004	0.00000000e+000	2.98149994e+002
-1.05664039e-005	-1.67347564e-004	-1.42108547e-013	2.98149994e+002
-9.52606297e-006	-1.59117699e-004	0.00000000e+000	2.98149994e+002
-1.06612106e-005	-1.66781043e-004	8.52651283e-014	2.98149994e+002
-1.10437850e-005	-1.84081277e-004	2.27373675e-013	2.98149994e+002
-1.41486453e-005	-1.49065396e-004	2.27373675e-013	2.98149994e+002
-1.34229967e-005	-1.75355235e-004	0.00000000e+000	2.98149963e+002
-1.35971641e-005	-1.94396940e-004	0.00000000e+000	2.98149994e+002
-1.44121677e-005	-1.60864409e-004	0.00000000e+000	2.98149994e+002
-1.56355345e-005	-1.52663575e-004	2.27373675e-013	2.98149994e+002
-1.41945657e-005	-1.57677132e-004	0.00000000e+000	2.98149994e+002
-1.49177349e-005	-1.44788501e-004	0.00000000e+000	2.98149994e+002
-1.65547754e-005	-1.45546466e-004	-1.70530257e-013	2.98149994e+002
-1.56390543e-005	-1.92252861e-004	-1.13686838e-013	2.98149994e+002
-1.79696326e-005	-1.99999995e-004	-2.84217094e-014	2.98149994e+002
-1.96456658e-005	-1.84059158e-004	-1.42108547e-014	2.98149994e+002
-1.74521520e-005	-1.68294981e-004	-1.13686838e-013	2.98149994e+002
-1.64592966e-005	-1.65369638e-004	1.13686838e-013	2.98149994e+002
-1.93827454e-005	-1.84795004e-004	4.26325641e-014	2.98149994e+002
-1.64670164e-005	-1.43849946e-004	3.41060513e-013	2.98149994e+002
-1.82640761e-005	-1.50965090e-004	0.00000000e+000	2.98149994e+002
-1.85804711e-005	-1.99434260e-004	-2.84217094e-014	2.98149994e+002
-1.98033813e-005	-1.59040137e-004	0.00000000e+000	2.98149994e+002
-1.46846851e-005	-1.76125439e-004	0.00000000e+000	2.98149994e+002
-2.02142619e-005	-1.56478680e-004	0.00000000e+000	2.98149994e+002
-1.98315211e-005	-1.84144505e-004	4.26325641e-014	2.98149994e+002
-2.02659066e-005	-1.62400145e-004	-2.27373675e-013	2.98149994e+002
-1.99516180e-005	-1.83773780e-004	0.00000000e+000	2.98150024e+002
-1.86186044e-005	-1.99999995e-004	2.27373675e-013	2.98149994e+002
-1.97777808e-005	-1.70842919e-004	-2.27373675e-013	2.98149994e+002
-1.84861783e-005	-1.42526755e-004	5.68434189e-014	2.98149994e+002
-2.14654392e-005	-1.76204048e-004	2.27373675e-013	2.98149994e+002
-2.05155739e-005	-1.92858919e-004	0.00000000e+000	2.98149994e+002
-1.99152637e-005	-1.84396864e-004	0.00000000e+000	2.98149994e+002
-2.17067973e-005	-1.59876479e-004	3.41060513e-013	2.98149994e+002
-2.20404509e-005	-1.58186333e-004	3.41060513e-013	2.98149994e+002
-2.06457717e-005	-1.47166895e-004	0.00000000e+000	2.98149994e+002
-2.41646085e-005	-1.50306354e-004	0.00000000e+000	2.98149963e+002
-1.98969174e-005	-1.67570179e-004	0.00000000e+000	2.98149994e+002
-1.92208699e-005	-1.99999995e-004	-1.98951966e-013	2.98149994e+002
-2.33425199e-005	-1.53702800e-004	0.00000000e+000	2.98149994e+002
-2.45019637e-005	-1.96878624e-004	2.27373675e-013	2.98149994e+002
-2.42835722e-005	-1.75141031e-004	0.00000000e+000	2.98149994e+002
-2.49528111e-005	-1.49065047e-004	0.00000000e+000	2.98149994e+002
-2.15751370e-005	-1.41562516e-004	-5.68434189e-014	2.98149994e+002
-2.00421400e-005	-1.84146818e-004	4.26325641e-014	2.98149994e+002
-2.06840978e-005	-1.84739431e-004	2.84217094e-014	2.98149994e+002
-2.67342057e-005	-1.91634928e-004	0.00000000e+000	2.98149994e+002
-2.89628078e-005	-1.64680183e-004	1.13686838e-013	2.98149994e+002
-2.73784990e-005	-1.65231992e-004	-8.52651283e-014	2.98149994e+002
-2.87241855e-005	-1.80303454e-004	-1.70530257e-013	2.98149994e+002
-2.64384835e-005	-1.99999995e-004	0.00000000e+000	2.98149994e+002
-2.88114716e-005	-1.89813669e-004	-1.13686838e-013	2.98149994e+002
-2.55638024e-005	-1.50435051e-004	0.00000000e+000	2.98149994e+002
-2.86415525e-005	-1.93796091e-004	2.27373675e-013	2.98149963e+002
-2.91638098e-005	-1.65372898e-004	0.00000000e+000	2.98149994e+002
-2.34598956e-005	-1.58818468e-004	0.00000000e+000	2.98150024e+002
-2.74098711e-005	-1.44710764e-004	-2.27373675e-013	2.98149994e+002
-2.98236137e-005	-1.81548734e-004	-2.27373675e-013	2.98149994e+002
-2.93289086e-005	-1.64008074e-004	-5.68434189e-014	2.98149994e+002
-2.93002668e-005	-1.54806039e-004	-2.27373675e-013	2.98149994e+002
-2.99452659e-005	-1.84145552e-004	0.00000000e+000	2.98149994e+002
-3.02229164e-005	-1.91847925e-004	0.00000000e+000	2.98150024e+002
-2.86437935e-005	-1.48782899e-004	2.27373675e-013	2.98149994e+002
-3.00925931e-005	-1.80539311e-004	-1.70530257e-013	2.98149994e+002
-3.04060522e-005	-1.73802997e-004	0.00000000e+000	2.98149994e+002
-3.03478810e-005	-1.66663958e-004	0.00000000e+000	2.98149994e+002
-2.96507824e-005	-1.64806741e-004	0.00000000e+000	2.98149994e+002
-3.30578478e-005	-1.73261316e-004	0.00000000e+000	2.98149994e+002
-3.30217881e-005	-1.52740860e-004	1.13686838e-013	2.98149994e+002
-3.11288823e-005	-1.99999995e-004	0.00000000e+000	2.98149994e+002
-3.09182869e-005	-1.89863087e-004	0.00000000e+000	2.98149994e+002
-3.39498947e-005	-1.45238053e-004	0.00000000e+000	2.98149994e+002
-3.03972738e-005	-1.62624376e-004	0.00000000e+000	2.98149994e+002
-3.37711281e-005	-1.96718465e-004	2.27373675e-013	2.98149994e+002
-3.10841460e-005	-1.82155345e-004	1.70530257e-013	2.98149994e+002
-3.10019241e-005	-1.81037016e-004	-2.27373675e-013	2.98149994e+002
-3.57012250e-005	-1.99999980e-004	-2.27373675e-013	2.98150024e+002
-3.62019018e-005	-1.49186875e-004	1.13686838e-013	2.98149994e+002
-3.00410084e-005	-1.64431680e-004	1.13686838e-013	2.98149994e+002
-3.44472792e-005	-1.74529385e-004	-1.13686838e-013	2.98149994e+002
-3.60554222e-005	-1.54137990e-004	2.27373675e-013	2.98149994e+002
-3.63818290e-005	-1.86975085e-004	0.00000000e+000	2.98149994e+002
-3.54731201e-005	-1.72025451e-004	1.13686838e-013	2.98149994e+002
-3.33941134e-005	-1.91926170e-004	0.00000000e+000	2.98149963e+002
-3.77782089e-005	-1.95719709e-004	0.00000000e+000	2.98149994e+002
-3.72291433e-005	-1.44934165e-004	-1.13686838e-013	2.98149994e+002
-3.85314124e-005	-1.67460821e-004	2.27373675e-013	2.98149963e+002
-3.83693987e-005	-1.91255705e-004	2.27373675e-013	2.98149994e+002
-4.07747393e-005	-1.81967247e-004	0.00000000e+000	2.98149994e+002
-3.91116955e-005	-1.59360352e-004	0.00000000e+000	2.98150024e+002
-4.06868276e-005	-1.62739045e-004	2.27373675e-013	2.98149994e+002
-4.08122723e-005	-1.83846365e-004	0.00000000e+000	2.98149994e+002
-4.07006337e-005	-1.78202230e-004	1.13686838e-013	2.98149994e+002
-3.97783442e-005	-1.70230691e-004	1.13686838e-013	2.98149994e+002
-4.01265279e-005	-2.00000009e-004	0.00000000e+000	2.98149994e+002
-4.06586769e-005	-1.45864906e-004	0.00000000e+000	2.98149994e+002
-4.42697528e-005	-1.54821959e-004	0.00000000e+000	2.98149994e+002
-4.38904535e-005	-1.92051783e-004	0.00000000e+000	2.98149994e+002
-4.13355447e-005	-1.64639627e-004	1.13686838e-013	2.98149963e+002
-4.52753338e-005	-1.55530302e-004	0.00000000e+000	2.98149994e+002
-4.71753046e-005	-1.68009734e-004	0.00000000e+000	2.98149994e+002
-4.52005988e-005	-1.74098444e-004	0.00000000e+000	2.98149994e+002
-1.24700477e-006	-9.83590580e-005	-5.68434189e-014	2.98149994e+002
-1.32974935e-006	-9.66526131e-005	2.84217094e-013	2.98149994e+002
8.22065704e-006	-9.87639141e-005	2.84217094e-014	2.98149994e+002
1.16752426e-005	-9.93047579e-005	2.27373675e-013	2.98149963e+002
1.13172537e-005	-9.97650932e-005	-1.70530257e-013	2.98149994e+002
4.37741755e-006	-1.05388375e-004	0.00000000e+000	2.98149994e+002
6.75969159e-006	-1.43729689e-004	3.69482223e-013	2.98149994e+002
3.22207416e-006	-1.25706400e-004	-2.27373675e-013	2.98149994e+002
8.78120204e-007	-1.25560764e-004	0.00000000e+000	2.98149994e+002
3.81563314e-006	-1.22661062e-004	0.00000000e+000	2.98150024e+002
-2.47910179e-006	-9.76181327e-005	2.84217094e-013	2.98149994e+002
2.83991471e-006	-1.11383910e-004	0.00000000e+000	2.98150024e+002
-3.21292669e-006	-1.07484695e-004	-1.70530257e-013	2.98149994e+002
2.43550744e-007	-1.34093876e-004	0.00000000e+000	2.98149994e+002
-6.84013344e-007	-1.37973213e-004	0.00000000e+000	2.98149994e+002
6.86484327e-007	-1.31874753e-004	0.00000000e+000	2.98149994e+002
5.73954708e-007	-1.33674286e-004	0.00000000e+000	2.98150024e+002
-2.37519146e-007	-1.33053443e-004	5.68434189e-014	2.98149994e+002
3.62272726e-006	-1.16392068e-004	-1.13686838e-013	2.98149994e+002
-1.75996865e-006	-1.18845957e-004	0.00000000e+000	2.98149994e+002
-3.66133963e-006	-1.08146771e-004	2.84217094e-013	2.98149994e+002
2.19721665e-006	-1.14074806e-004	0.00000000e+000	2.98149994e+002
-6.38984261e-007	-1.14356750e-004	0.00000000e+000	2.98149994e+002
-3.47792957e-006	-1.03747152e-004	0.00000000e+000	2.98149994e+002
-2.50885910e-006	-9.65670042e-005	2.84217094e-013	2.98149994e+002
-5.15767942e-006	-1.20948105e-004	-1.13686838e-013	2.98149994e+002
-4.04081493e-006	-1.07844338e-004	2.84217094e-013	2.98149994e+002
-3.07889991e-006	-1.26120241e-004	2.27373675e-013	2.98149994e+002
-6.13483007e-006	-1.17109012e-004	0.00000000e+000	2.98149994e+002
-4.27270516e-006	-1.08638029e-004	-1.70530257e-013	2.98149963e+002
-2.36861001e-006	-1.43648533e-004	-3.41060513e-013	2.98149994e+002
-4.63997651e-007	-1.34077403e-004	0.00000000e+000	2.98149994e+002
-4.09767290e-006	-1.07370579e-004	2.84217094e-013	2.98149994e+002
-6.06822096e-006	-1.19085969e-004	-2.27373675e-013	2.98149994e+002
-9.40405153e-006	-1.27932741e-004	0.00000000e+000	2.98149994e+002
-4.03720696e-006	-1.42910489e-004	-5.68434189e-014	2.98149994e+002
-6.36492769e-006	-9.91325142e-005	5.68434189e-014	2.98149994e+002
-9.64367700e-006	-1.38364907e-004	0.00000000e+000	2.98149994e+002
-1.27793783e-006	-1.33468042e-004	0.00000000e+000	2.98149994e+002
-8.73783301e-006	-1.23770587e-004	-1.13686838e-013	2.98149994e+002
-1.12752987e-005	-1.02416889e-004	-1.13686838e-013	2.98149994e+002
-1.04704141e-005	-1.29515829e-004	0.00000000e+000	2.98149994e+002
-4.60049159e-006	-1.07919528e-004	-1.70530257e-013	2.98149994e+002
-1.00212674e-005	-1.35570459e-004	-2.27373675e-013	2.98149994e+002
-7.58952228e-006	-1.09204251e-004	-5.68434189e-014	2.98149994e+002
-1.16236588e-005	-1.14349685e-004	-5.68434189e-014	2.98149994e+002
-1.07459446e-005	-1.42634904e-004	1.13686838e-013	2.98149994e+002
-4.67891914e-006	-9.65154541e-005	0.00000000e+000	2.98149994e+002
-8.43093221e-006	-1.19046425e-004	1.13686838e-013	2.98149994e+002
-1.22250267e-005	-1.03881030e-004	0.00000000e+000	2.98149994e+002
-1.13625356e-005	-1.27518098e-004	0.00000000e+000	2.98149994e+002
-1.31578054e-005	-1.00760371e-004	0.00000000e+000	2.98149994e+002
-1.41854944e-005	-1.11907633e-004	-1.13686838e-013	2.98150024e+002
-1.25079705e-005	-1.02263170e-004	2.27373675e-013	2.98149994e+002
-1.36173840e-005	-1.08028224e-004	1.13686838e-013	2.98149994e+002
-1.43555335e-005	-9.59901881e-005	2.27373675e-013	2.98149994e+002
-1.29897508e-005	-1.36550414e-004	-1.13686838e-013	2.98149994e+002
-1.36079398e-005	-1.21902602e-004	2.27373675e-013	2.98149994e+002
-1.48080217e-005	-1.42542936e-004	1.70530257e-013	2.98149994e+002
-1.26328032e-005	-1.30212487e-004	0.00000000e+000	2.98149994e+002
-1.54867848e-005	-1.12942769e-004	0.00000000e+000	2.98149994e+002
-1.69586729e-005	-1.18535383e-004	2.27373675e-013	2.98149994e+002
-1.36227045e-005	-1.03317041e-004	2.27373675e-013	2.98149994e+002
-2.05592187e-005	-1.26451181e-004	0.00000000e+000	2.98149994e+002
-1.88390259e-005	-1.34390342e-004	2.27373675e-013	2.98150024e+002
-1.71316715e-005	-1.09781395e-004	1.13686838e-013	2.98149994e+002
-2.05711003e-005	-1.27501684e-004	0.00000000e+000	2.98149994e+002
-2.00217401e-005	-9.69016619e-005	-1.13686838e-013	2.98149994e+002
-1.96723722e-005	-1.39636759e-004	0.00000000e+000	2.98149994e+002
-2.09773607e-005	-1.25694540e-004	1.70530257e-013	2.98149994e+002
-2.13954336e-005	-1.05986459e-004	-2.27373675e-013	2.98149994e+002
-1.91045219e-005	-1.02325335e-004	0.00000000e+000	2.98149994e+002
-2.04300231e-005	-1.17195013e-004	2.27373675e-013	2.98149994e+002
-2.01638723e-005	-1.41096287e-004	-1.13686838e-013	2.98149994e+002
-2.11890583e-005	-1.26596729e-004	-2.84217094e-013	2.98149994e+002
-2.16723020e-005	-1.03878352e-004	1.13686838e-013	2.98149994e+002
-2.09864811e-005	-1.40501681e-004	-1.13686838e-013	2.98149963e+002
-2.20691200e-005	-9.70006950e-005	0.00000000e+000	2.98149963e+002
-2.41267044e-005	-1.13455419e-004	-1.13686838e-013	2.98149994e+002
-2.38768371e-005	-1.08767046e-004	0.00000000e+000	2.98149994e+002
-2.75663806e-005	-1.34481757e-004	1.13686838e-013	2.98149994e+002
-2.43489849e-005	-1.37884461e-004	0.00000000e+000	2.98149994e+002
-2.34551371e-005	-1.29100401e-004	5.68434189e-014	2.98149994e+002
-2.27993114e-005	-1.04671257e-004	0.00000000e+000	2.98149994e+002
-2.60046618e-005	-1.20658086e-004	0.00000000e+000	2.98149994e+002
-2.21243063e-005	-1.25979263e-004	-5.68434189e-014	2.98149994e+002
-2.28921308e-005	-9.74924042e-005	1.13686838e-013	2.98149994e+002
-2.68759977e-005	-1.16049450e-004	0.00000000e+000	2.98149994e+002
-2.65324670e-005	-1.12494781e-004	-2.27373675e-013	2.98149994e+002
-2.33853989e-005	-9.61271071e-005	0.00000000e+000	2.98149994e+002
-2.84052530e-005	-1.36692557e-004	0.00000000e+000	2.98149994e+002
-2.85537571e-005	-1.22753525e-004	-2.27373675e-013	2.98149994e+002
-2.78833595e-005	-1.00281322e-004	0.00000000e+000	2.98149994e+002
-2.84588859e-005	-1.02926104e-004	0.00000000e+000	2.98149994e+002
-2.86448085e-005	-1.32840287e-004	0.00000000e+000	2.98149994e+002
-3.05400390e-005	-1.02222679e-004	0.00000000e+000	2.98149994e+002
-3.20992185e-005	-1.09672415e-004	0.00000000e+000	2.98149994e+002
-2.81777484e-005	-9.40716709e-005	2.27373675e-013	2.98149994e+002
-3.05123795e-005	-1.01127072e-004	0.00000000e+000	2.98149994e+002
-2.89488016e-005	-1.35165974e-004	0.00000000e+000	2.98149994e+002
-3.21428088e-005	-1.09017274e-004	7.10542736e-015	2.98149994e+002
-2.91564356e-005	-1.34257687e-004	0.00000000e+000	2.98149963e+002
-3.45846602e-005	-1.16456242e-004	-5.68434189e-014	2.98149994e+002
-3.38754435e-005	-1.18043950e-004	0.00000000e+000	2.98149994e+002
-3.22512569e-005	-1.09588880e-004	-2.77111667e-013	2.98149994e+002
-3.22518317e-005	-1.09637833e-004	-2.77111667e-013	2.98149994e+002
-3.24566863e-005	-1.10026871e-004	-4.61852778e-014	2.98149994e+002
-3.50895643e-005	-1.27241889e-004	1.13686838e-013	2.98149963e+002
-3.59172845e-005	-9.44828353e-005	0.00000000e+000	2.98149994e+002
-3.57101926e-005	-1.43830155e-004	-1.13686838e-013	2.98149994e+002
-3.11783988e-005	-1.01846985e-004	2.27373675e-013	2.98149994e+002
-3.59736368e-005	-1.29077089e-004	1.13686838e-013	2.98149994e+002
-3.56235105e-005	-1.17083153e-004	-1.70530257e-013	2.98149994e+002
-3.59636360e-005	-1.20842553e-004	5.68434189e-014	2.98149994e+002
-3.23258864e-005	-1.09571061e-004	1.77635684e-013	2.98149963e+002
-3.29354989e-005	-1.03272323e-004	0.00000000e+000	2.98149994e+002
-3.15129801e-005	-1.35007620e-004	5.68434189e-014	2.98149994e+002
-3.56769524e-005	-1.16056231e-004	-2.27373675e-013	2.98149994e+002
-3.70859307e-005	-9.49403184e-005	-2.84217094e-013	2.98149994e+002
-3.79819539e-005	-1.41387049e-004	0.00000000e+000	2.98149994e+002
-3.75780946e-005	-1.31189707e-004	1.13686838e-013	2.98149994e+002
-3.71400893e-005	-1.27718071e-004	-3.41060513e-013	2.98149994e+002
-3.84123450e-005	-1.06518746e-004	-1.13686838e-013	2.98149994e+002
-3.80467282e-005	-1.36921444e-004	0.00000000e+000	2.98149994e+002
-3.66814638e-005	-1.13286325e-004	0.00000000e+000	2.98149994e+002
-3.75983582e-005	-9.84145154e-005	0.00000000e+000	2.98149994e+002
-3.84781561e-005	-1.19709701e-004	5.68434189e-014	2.98149994e+002
-3.73152143e-005	-1.16497547e-004	-5.68434189e-014	2.98149994e+002
-4.15262439e-005	-1.23474572e-004	-1.13686838e-013	2.98149994e+002
-4.00669742e-005	-1.35581562e-004	0.00000000e+000	2.98149994e+002
-3.95699535e-005	-1.08198881e-004	2.27373675e-013	2.98150024e+002
-4.19644857e-005	-1.37216004e-004	0.00000000e+000	2.98149994e+002
-4.26950064e-005	-1.02391699e-004	-5.68434189e-014	2.98149994e+002
-4.42943347e-005	-9.98332762e-005	2.27373675e-013	2.98149994e+002
-4.26448569e-005	-1.29100430e-004	0.00000000e+000	2.98149994e+002
-4.39765354e-005	-1.14695998e-004	0.00000000e+000	2.98149963e+002
-4.30371583e-005	-1.22379395e-004	-5.68434189e-014	2.98149994e+002
-4.41988959e-005	-1.26415092e-004	0.00000000e+000	2.98149994e+002
-4.60640586e-005	-1.30137603e-004	0.00000000e+000	2.98149994e+002
-4.43237768e-005	-1.06700245e-004	-5.68434189e-014	2.98149994e+002
-4.52156382e-005	-1.00489706e-004	3.41060513e-013	2.98149994e+002
-4.54064539e-005	-1.18523443e-004	2.27373675e-013	2.98149994e+002
-4.63677570e-005	-1.29229200e-004	1.13686838e-013	2.98149994e+002
-4.50735315e-005	-9.86285741e-005	0.00000000e+000	2.98149994e+002
-4.70675695e-005	-1.08466927e-004	0.00000000e+000	2.98149994e+002
-4.64124350e-005	-1.31526394e-004	1.13686838e-013	2.98149994e+002
-4.62199168e-005	-1.38741278e-004	0.00000000e+000	2.98149994e+002
-4.74479275e-005	-1.06583189e-004	-1.13686838e-013	2.98149994e+002
-4.88565129e-005	-1.21574943e-004	2.27373675e-013	2.98149994e+002
-4.81133939e-005	-1.27816878e-004	5.68434189e-014	2.98149994e+002
-4.88489677e-005	-1.14818176e-004	2.27373675e-013	2.98149994e+002
-4.82326213e-005	-1.30337197e-004	1.13686838e-013	2.98149994e+002
-4.60653828e-005	-9.98784963e-005	2.27373675e-013	2.98149994e+002
-5.11863946e-005	-1.41224722e-004	0.00000000e+000	2.98149994e+002
-4.86763420e-005	-1.34036964e-004	5.68434189e-014	2.98149994e+002
-4.82944815e-005	-1.06028179e-004	-1.13686838e-013	2.98149994e+002
-5.02204057e-005	-1.07741602e-004	-1.13686838e-013	2.98149994e+002
-5.11699618e-005	-9.33785341e-005	0.00000000e+000	2.98149994e+002
-5.12130573e-005	-9.34044947e-005	-3.62376795e-013	2.98149994e+002
-5.29669633e-005	-1.19581091e-004	-4.54747351e-013	2.98149994e+002
-5.32186423e-005	-1.23789985e-004	0.00000000e+000	2.98149994e+002
-5.29764402e-005	-1.39965196e-004	0.00000000e+000	2.98149994e+002
-5.47186391e-005	-1.10973706e-004	0.00000000e+000	2.98149994e+002
-5.52087149e-005	-1.00273057e-004	0.00000000e+000	2.98149994e+002
-5.12213446e-005	-9.33788833e-005	9.23705556e-014	2.98149994e+002
-5.40485998e-005	-1.28984393e-004	-2.27373675e-013	2.98149994e+002
-5.40682086e-005	-1.32960005e-004	4.54747351e-013	2.98149994e+002
-5.48178868e-005	-1.08486973e-004	-1.13686838e-013	2.98149963e+002
-5.53669379e-005	-1.05136074e-004	0.00000000e+000	2.98149994e+002
-5.54409635e-005	-9.84209182e-005	0.00000000e+000	2.98149994e+002
-5.87368268e-005	-1.17765128e-004	0.00000000e+000	2.98149994e+002
-5.83870642e-005	-1.22705649e-004	2.27373675e-013	2.98149994e+002
-5.55048246e-005	-1.40737800e-004	0.00000000e+000	2.98149994e+002
-6.25000030e-005	-1.29721462e-004	0.00000000e+000	2.98149994e+002
-5.76364982e-005	-1.35010981e-004	0.00000000e+000	2.98149994e+002
-5.98885672e-005	-9.54310672e-005	2.27373675e-013	2.98149994e+002
-5.66171911e-005	-1.08351996e-004	0.00000000e+000	2.98149994e+002
-6.25000030e-005	-1.29721462e-004	0.00000000e+000	2.98149994e+002
-5.74066216e-005	-9.93471986e-005	-3.41060513e-013	2.98149994e+002
-5.91169155e-005	-1.02282123e-004	0.00000000e+000	2.98149963e+002
-6.23073356e-005	-1.38506279e-004	0.00000000e+000	2.98149994e+002
-6.23134983e-005	-1.20058168e-004	2.27373675e-013	2.98149963e+002
-6.25000030e-005	-1.29721462e-004	8.82015579e-020	2.98149994e+002
-6.25000030e-005	-1.29721462e-004	8.82015579e-020	2.98149994e+002
-5.89454212e-005	-1.10482746e-004	1.13686838e-013	2.98149994e+002
-6.24372915e-005	-1.14184542e-004	1.13686838e-013	2.98149994e+002
-6.23273008e-005	-9.66630469e-005	-2.27373675e-013	2.98149994e+002
-6.23623928e-005	-1.04196821e-004	3.41060513e-013	2.98149994e+002
-6.25000030e-005	-1.47291095e-004	8.86470205e-020	2.98149994e+002
-6.25000030e-005	-1.29721462e-004	0.00000000e+000	2.98149994e+002
-6.23774395e-005	-1.11347341e-004	2.27373675e-013	2.98149994e+002
-6.24644890e-005	-1.08056913e-004	-1.13686838e-013	2.98149994e+002
-6.24392778e-005	-1.01130776e-004	2.27373675e-013	2.98149994e+002
-6.25000030e-005	-1.29721462e-004	8.82015579e-020	2.98149994e+002
-6.58154459e-005	-1.05166269e-004	0.00000000e+000	2.98149994e+002
-6.49530120e-005	-1.21880235e-004	-2.27373675e-013	2.98149994e+002
-6.25000030e-005	-1.29721462e-004	0.00000000e+000	2.98149994e+002
-6.69492147e-005	-1.35638911e-004	2.27373675e-013	2.98149994e+002
-6.84740808e-005	-1.18011507e-004	1.13686838e-013	2.98149994e+002
-7.01189347e-005	-1.41419485e-004	0.00000000e+000	2.98149994e+002
-6.48469504e-005	-1.11237481e-004	1.13686838e-013	2.98149994e+002
-7.27730949e-005	-9.77097006e-005	2.48689958e-014	2.98149994e+002
-7.09430315e-005	-1.40640273e-004	0.00000000e+000	2.98149994e+002
-7.06526771e-005	-1.33750611e-004	-2.27373675e-013	2.98149994e+002
-7.04426566e-005	-1.07680054e-004	1.13686838e-013	2.98149994e+002
-7.28709638e-005	-9.78910466e-005	2.48689958e-014	2.98149994e+002
-7.08265361e-005	-1.16151386e-004	0.00000000e+000	2.98149994e+002
-7.33372144e-005	-1.26567509e-004	3.41060513e-013	2.98149994e+002
-7.29110616e-005	-9.77287782e-005	-1.98951966e-013	2.98149994e+002
-6.97290234e-005	-1.05439365e-004	0.00000000e+000	2.98149994e+002
-7.05181665e-005	-1.18007752e-004	1.13686838e-013	2.98149994e+002
-7.24498095e-005	-1.22822123e-004	0.00000000e+000	2.98149994e+002
-7.31132750e-005	-1.28168351e-004	5.68434189e-014	2.98149994e+002
-7.12092151e-005	-1.41573270e-004	-3.97903932e-013	2.98149994e+002
-7.29578896e-005	-9.77918244e-005	3.55271368e-015	2.98149963e+002
-7.48855236e-005	-1.05417617e-004	0.00000000e+000	2.98150024e+002
-7.66930607e-005	-1.34788716e-004	-5.68434189e-014	2.98149994e+002
-7.76806555e-005	-1.11744557e-004	0.00000000e+000	2.98149994e+002
-7.22774566e-005	-1.17704243e-004	1.13686838e-013	2.98149994e+002
-7.45076541e-005	-1.25828374e-004	5.68434189e-014	2.98149994e+002
-7.82999487e-005	-1.35663198e-004	0.00000000e+000	2.98149994e+002
-7.49290048e-005	-1.27248117e-004	-1.13686838e-013	2.98149994e+002
-7.79628172e-005	-1.05518069e-004	-1.13686838e-013	2.98149994e+002
-7.86104647e-005	-1.08577413e-004	0.00000000e+000	2.98149994e+002
-7.29851745e-005	-9.77070304e-005	-1.98951966e-013	2.98150024e+002
-7.90000704e-005	-1.13592752e-004	0.00000000e+000	2.98149994e+002
-7.85598386e-005	-1.19898141e-004	0.00000000e+000	2.98150024e+002
-7.89095866e-005	-1.37396375e-004	-1.13686838e-013	2.98149994e+002
-7.93252839e-005	-1.34247588e-004	1.13686838e-013	2.98149994e+002
-7.94973312e-005	-1.11703783e-004	0.00000000e+000	2.98149994e+002
-7.30572065e-005	-9.77718373e-005	0.00000000e+000	2.98149994e+002
-7.97597168e-005	-1.04149942e-004	0.00000000e+000	2.98149994e+002
-7.95879605e-005	-1.35520473e-004	0.00000000e+000	2.98149994e+002
-8.52260055e-005	-1.25249833e-004	5.68434189e-014	2.98149994e+002
-8.55284234e-005	-1.26187515e-004	0.00000000e+000	2.98149994e+002
-8.44887982e-005	-9.81657213e-005	0.00000000e+000	2.98149994e+002
-8.34776511e-005	-9.57184893e-005	0.00000000e+000	2.98149994e+002
-8.22886432e-005	-1.13714792e-004	5.68434189e-014	2.98149994e+002
-8.46035691e-005	-1.17806223e-004	1.13686838e-013	2.98150024e+002
-8.46236217e-005	-1.08659646e-004	-1.13686838e-013	2.98150024e+002
-8.60320433e-005	-1.42365257e-004	0.00000000e+000	2.98149994e+002
-8.67456183e-005	-1.16681345e-004	0.00000000e+000	2.98149994e+002
-8.74630350e-005	-1.05906678e-004	0.00000000e+000	2.98149994e+002
-8.60100117e-005	-1.25736013e-004	2.84217094e-013	2.98149994e+002
-8.63206224e-005	-1.34696660e-004	0.00000000e+000	2.98149994e+002
-8.47834526e-005	-1.31719920e-004	-2.27373675e-013	2.98149994e+002
-8.59033535e-005	-1.25162027e-004	2.84217094e-013	2.98149994e+002
-8.61080043e-005	-9.51856709e-005	0.00000000e+000	2.98149994e+002
-8.76885897e-005	-1.15192219e-004	2.27373675e-013	2.98149994e+002
-8.80823718e-005	-1.07048749e-004	0.00000000e+000	2.98149963e+002
-8.62816523e-005	-1.26062543e-004	0.00000000e+000	2.98149994e+002
-9.11123207e-005	-1.34773014e-004	1.13686838e-013	2.98149994e+002
-8.71802913e-005	-1.27384876e-004	0.00000000e+000	2.98149994e+002
-8.67496565e-005	-1.25184029e-004	0.00000000e+000	2.98149963e+002
-8.84559267e-005	-1.41063720e-004	5.68434189e-014	2.98149994e+002
-8.97146965e-005	-1.04040009e-004	-5.68434189e-014	2.98149994e+002
-8.95949779e-005	-9.74370778e-005	1.13686838e-013	2.98149994e+002
-8.92380122e-005	-1.17582640e-004	-1.13686838e-013	2.98149994e+002
-8.84691472e-005	-1.06415428e-004	0.00000000e+000	2.98149994e+002
-9.26810608e-005	-9.98700998e-005	2.27373675e-013	2.98149994e+002
-9.29828893e-005	-9.78150201e-005	0.00000000e+000	2.98149994e+002
-9.06195492e-005	-1.07809843e-004	-5.68434189e-014	2.98149994e+002
-9.24638880e-005	-1.13896429e-004	0.00000000e+000	2.98150024e+002
-9.38510348e-005	-1.27680192e-004	1.42108547e-014	2.98149994e+002
-9.63569546e-005	-1.28610656e-004	-1.56319402e-013	2.98149994e+002
-4.79647206e-005	-6.04903253e-005	-2.27373675e-013	2.98149994e+002
-4.41632947e-005	-5.90206982e-005	0.00000000e+000	2.98149994e+002
-4.10458815e-005	-6.12752483e-005	0.00000000e+000	2.98150024e+002
-4.45229380e-005	-6.82715254e-005	-5.68434189e-014	2.98149994e+002
-4.83494805e-005	-8.71478260e-005	-1.13686838e-013	2.98149994e+002
-4.52484346e-005	-8.96233760e-005	0.00000000e+000	2.98149994e+002
-4.24145292e-005	-8.67742492e-005	1.13686838e-013	2.98149994e+002
-4.66026540e-005	-8.24215240e-005	0.00000000e+000	2.98150024e+002
-4.73747859e-005	-5.34719657e-005	-1.13686838e-013	2.98149994e+002
-4.54219953e-005	-5.15283646e-005	0.00000000e+000	2.98149994e+002
-4.58650538e-005	-6.89311128e-005	-5.68434189e-014	2.98149994e+002
-4.46508020e-005	-6.92939211e-005	0.00000000e+000	2.98149994e+002
-4.58758186e-005	-5.06156357e-005	0.00000000e+000	2.98149994e+002
-5.17643748e-005	-7.64382276e-005	5.68434189e-014	2.98149994e+002
-4.68491198e-005	-7.70950719e-005	1.13686838e-013	2.98149994e+002
-4.53100438e-005	-7.13638874e-005	-2.84217094e-014	2.98149994e+002
-4.71993189e-005	-7.84457297e-005	-3.41060513e-013	2.98149994e+002
-4.94540291e-005	-7.99481859e-005	1.13686838e-013	2.98149994e+002
-5.29885874e-005	-6.37107296e-005	-2.27373675e-013	2.98149994e+002
-5.29665704e-005	-4.90623097e-005	0.00000000e+000	2.98149994e+002
-4.63123470e-005	-4.80562267e-005	0.00000000e+000	2.98149994e+002
-5.12233564e-005	-9.33281408e-005	9.23705556e-014	2.98149994e+002
-5.29617246e-005	-5.80373235e-005	0.00000000e+000	2.98149994e+002
-4.77062495e-005	-4.38897332e-005	-1.13686838e-013	2.98149994e+002
-5.42085036e-005	-4.82432151e-005	0.00000000e+000	2.98149994e+002
-5.44693030e-005	-7.33379275e-005	0.00000000e+000	2.98149994e+002
-5.43752285e-005	-8.52541707e-005	0.00000000e+000	2.98149994e+002
-5.46854390e-005	-4.85699638e-005	0.00000000e+000	2.98149994e+002
-5.44590039e-005	-6.75057745e-005	-2.27373675e-013	2.98149994e+002
-5.46987576e-005	-4.92436702e-005	-1.70530257e-013	2.98150024e+002
-5.44778377e-005	-7.74639266e-005	0.00000000e+000	2.98149994e+002
-5.45155417e-005	-7.54821449e-005	0.00000000e+000	2.98150024e+002
-5.76733000e-005	-6.47293346e-005	4.54747351e-013	2.98149994e+002
-5.81300555e-005	-5.88938456e-005	0.00000000e+000	2.98149994e+002
-5.16212531e-005	-9.32094481e-005	-2.13162821e-014	2.98149994e+002
-6.14882156e-005	-8.82513996e-005	5.68434189e-014	2.98149994e+002
-6.25000030e-005	-5.27088996e-005	0.00000000e+000	2.98149994e+002
-5.54462968e-005	-7.47331142e-005	0.00000000e+000	2.98149994e+002
-5.50450350e-005	-4.87587749e-005	-1.98951966e-013	2.98149994e+002
-5.62121932e-005	-7.60885669e-005	0.00000000e+000	2.98149994e+002
-5.87436443e-005	-8.19837878e-005	2.27373675e-013	2.98149994e+002
-6.25000030e-005	-7.02785328e-005	0.00000000e+000	2.98149994e+002
-6.24784443e-005	-9.02786414e-005	0.00000000e+000	2.98149994e+002
-5.53608625e-005	-4.82081159e-005	-1.98951966e-013	2.98149994e+002
-6.23073356e-005	-6.14937162e-005	0.00000000e+000	2.98149994e+002
-6.25000030e-005	-7.02785328e-005	0.00000000e+000	2.98149994e+002
-6.25000030e-005	-5.27088996e-005	0.00000000e+000	2.98149994e+002
-6.23073356e-005	-7.90633494e-005	0.00000000e+000	2.98149994e+002
-6.25000030e-005	-7.02785328e-005	-3.65279178e-020	2.98149994e+002
-6.25000030e-005	-5.27088996e-005	0.00000000e+000	2.98149994e+002
-6.25000030e-005	-7.02785328e-005	0.00000000e+000	2.98149994e+002
-6.25000030e-005	-5.27088996e-005	-3.69733804e-020	2.98149994e+002
-6.24681779e-005	-8.73536919e-005	-1.13686838e-013	2.98149994e+002
-6.24415552e-005	-8.87231727e-005	2.84217094e-013	2.98149994e+002
-6.23073356e-005	-4.39240830e-005	0.00000000e+000	2.98149994e+002
-6.25000030e-005	-7.02785328e-005	0.00000000e+000	2.98149994e+002
-6.25000030e-005	-5.27088996e-005	0.00000000e+000	2.98149994e+002
-7.00705932e-005	-8.21200010e-005	0.00000000e+000	2.98149994e+002
-6.80461235e-005	-4.74152839e-005	2.27373675e-013	2.98149994e+002
-6.25000030e-005	-7.02785328e-005	0.00000000e+000	2.98149994e+002
-7.02275211e-005	-8.19427587e-005	-1.29674049e-013	2.98149994e+002
-7.01368845e-005	-5.89857264e-005	0.00000000e+000	2.98149994e+002
-6.25000030e-005	-5.27088996e-005	-3.69733804e-020	2.98149994e+002
-6.34483731e-005	-8.88500654e-005	-1.13686838e-013	2.98149994e+002
-7.03132100e-005	-5.90178024e-005	7.10542736e-015	2.98149994e+002
-7.03155310e-005	-5.89243464e-005	-4.05009359e-013	2.98149994e+002
-7.02592442e-005	-8.19779016e-005	-1.29674049e-013	2.98149994e+002
-7.02614634e-005	-8.19237539e-005	-1.27897692e-013	2.98149994e+002
-7.01496756e-005	-4.88498736e-005	1.13686838e-013	2.98149994e+002
-7.29227540e-005	-9.76671363e-005	3.55271368e-015	2.98149994e+002
-7.02576945e-005	-8.19545239e-005	3.25073302e-013	2.98149994e+002
-7.03329279e-005	-5.87796312e-005	0.00000000e+000	2.98149994e+002
-7.06942810e-005	-9.00720188e-005	0.00000000e+000	2.98149994e+002
-7.07318759e-005	-7.38143572e-005	0.00000000e+000	2.98149994e+002
-7.32504050e-005	-6.81645033e-005	-2.27373675e-013	2.98149994e+002
-7.31111140e-005	-7.01180907e-005	1.13686838e-013	2.98149994e+002
-7.02798643e-005	-8.19566194e-005	0.00000000e+000	2.98149994e+002
-7.04495542e-005	-5.89613519e-005	7.10542736e-015	2.98149994e+002
-7.05548664e-005	-5.88026451e-005	4.97379915e-014	2.98149994e+002
-7.24065103e-005	-5.05206990e-005	0.00000000e+000	2.98149994e+002
-7.04164850e-005	-8.20715140e-005	0.00000000e+000	2.98149994e+002
-7.78536196e-005	-8.86186608e-005	1.70530257e-013	2.98149994e+002
-7.03576952e-005	-8.18908884e-005	-1.59872116e-014	2.98149994e+002
-7.73509382e-005	-7.56879381e-005	0.00000000e+000	2.98149994e+002
-7.47213489e-005	-6.89595254e-005	1.13686838e-013	2.98149994e+002
-7.49299943e-005	-6.72977476e-005	1.13686838e-013	2.98149994e+002
-7.64689030e-005	-7.24865167e-005	0.00000000e+000	2.98149994e+002
-7.76128581e-005	-5.27293050e-005	-2.27373675e-013	2.98149963e+002
-7.85460943e-005	-7.78093672e-005	0.00000000e+000	2.98149994e+002
-7.86393357e-005	-8.74730831e-005	5.68434189e-014	2.98149994e+002
-7.34637433e-005	-4.85512792e-005	1.13686838e-013	2.98149994e+002
-7.84416989e-005	-6.23176165e-005	0.00000000e+000	2.98149994e+002
-7.75879016e-005	-5.58239481e-005	-2.27373675e-013	2.98149994e+002
-7.81679046e-005	-5.97993712e-005	2.27373675e-013	2.98149994e+002
-7.91015700e-005	-8.92262105e-005	-2.27373675e-013	2.98149994e+002
-7.87833123e-005	-4.88119804e-005	0.00000000e+000	2.98149994e+002
-8.00088601e-005	-7.50021718e-005	1.13686838e-013	2.98149994e+002
-8.18079134e-005	-5.61524466e-005	0.00000000e+000	2.98149994e+002
-7.87004465e-005	-6.77421704e-005	0.00000000e+000	2.98149994e+002
-8.16286192e-005	-6.41603547e-005	0.00000000e+000	2.98149994e+002
-8.22328439e-005	-5.27918455e-005	-1.13686838e-013	2.98149994e+002
-8.29157798e-005	-7.75899243e-005	0.00000000e+000	2.98149994e+002
-8.20501446e-005	-8.40307257e-005	-5.68434189e-014	2.98149994e+002
-8.50301149e-005	-6.80651065e-005	-3.41060513e-013	2.98149994e+002
-8.03615112e-005	-8.81053202e-005	5.68434189e-014	2.98149994e+002
-8.13032530e-005	-4.68797080e-005	-1.13686838e-013	2.98149963e+002
-8.54996033e-005	-6.17955884e-005	-1.13686838e-013	2.98149994e+002
-8.51426448e-005	-5.58413412e-005	2.27373675e-013	2.98149994e+002
-8.60305008e-005	-7.97427274e-005	0.00000000e+000	2.98149994e+002
-8.53048768e-005	-9.26901121e-005	0.00000000e+000	2.98149994e+002
-8.60115542e-005	-7.45599536e-005	-1.13686838e-013	2.98149994e+002
-8.64983740e-005	-8.54807586e-005	0.00000000e+000	2.98149994e+002
-8.61208391e-005	-7.81608614e-005	-1.13686838e-013	2.98149994e+002
-8.61052540e-005	-4.86542813e-005	-1.13686838e-013	2.98149994e+002
-9.02213797e-005	-4.97442597e-005	2.27373675e-013	2.98149994e+002
-8.92442404e-005	-4.59314870e-005	-1.13686838e-013	2.98149994e+002
-8.90769952e-005	-6.61711238e-005	0.00000000e+000	2.98149963e+002
-9.15128403e-005	-7.20325188e-005	1.13686838e-013	2.98149994e+002
-8.99069055e-005	-7.53267668e-005	-5.68434189e-014	2.98149994e+002
-8.84839610e-005	-5.65352238e-005	0.00000000e+000	2.98149994e+002
-9.10347953e-005	-4.80888957e-005	2.27373675e-013	2.98149994e+002
-9.17901416e-005	-8.94290206e-005	0.00000000e+000	2.98149963e+002
-9.21535393e-005	-9.20143793e-005	0.00000000e+000	2.98149994e+002
-9.33838164e-005	-8.05451200e-005	-2.84217094e-014	2.98149994e+002
-9.49542955e-005	-8.16126849e-005	-2.84217094e-014	2.98149963e+002
-9.19809390e-005	-5.19570531e-005	0.00000000e+000	2.98149994e+002
-9.31906980e-005	-7.03037440e-005	-5.68434189e-014	2.98149994e+002
-9.34990676e-005	-7.28519080e-005	-1.13686838e-013	2.98150024e+002
-9.22155159e-005	-6.11427968e-005	1.13686838e-013	2.98149994e+002
-9.55377909e-005	-8.09806224e-005	0.00000000e+000	2.98149963e+002
-9.30893148e-005	-4.84136690e-005	1.13686838e-013	2.98149994e+002
-9.21038300e-005	-6.46999761e-005	0.00000000e+000	2.98149994e+002
-9.25189524e-005	-6.66008709e-005	0.00000000e+000	2.98149994e+002
-9.46010987e-005	-8.96939018e-005	3.41060513e-013	2.98149994e+002
-9.42911356e-005	-5.71766759e-005	0.00000000e+000	2.98149994e+002
-9.56541189e-005	-8.14512459e-005	-2.84217094e-014	2.98149994e+002
-9.52836490e-005	-6.46626868e-005	0.00000000e+000	2.98149994e+002
-9.51274342e-005	-7.24721758e-005	-1.13686838e-013	2.98149994e+002
-9.80598998e-005	-6.03956651e-005	0.00000000e+000	2.98149994e+002
-9.60831239e-005	-8.05601157e-005	0.00000000e+000	2.98149994e+002
-1.01283535e-004	-5.19303539e-005	8.52651283e-014	2.98149963e+002
-1.02187056e-004	-5.31003752e-005	2.84217094e-014	2.98149994e+002
-9.59304234e-005	-8.11448845e-005	-2.84217094e-014	2.98149994e+002
-9.86387749e-005	-9.03596665e-005	1.13686838e-013	2.98149994e+002
-9.75100702e-005	-6.89525550e-005	5.68434189e-014	2.98149994e+002
-1.01416706e-004	-6.45222681e-005	-1.13686838e-013	2.98149994e+002
-9.66984371e-005	-8.22883521e-005	0.00000000e+000	2.98149994e+002
-1.02358026e-004	-5.16459149e-005	0.00000000e+000	2.98150024e+002
-9.77110103e-005	-4.61073141e-005	0.00000000e+000	2.98149994e+002
-1.02751605e-004	-5.24432107e-005	8.52651283e-014	2.98150024e+002
-1.01524645e-004	-7.31938781e-005	2.27373675e-013	2.98149994e+002
-1.03301245e-004	-8.83536632e-005	-2.27373675e-013	2.98149994e+002
-1.02003083e-004	-6.69263245e-005	1.13686838e-013	2.98149994e+002
-1.00167366e-004	-4.33600289e-005	1.13686838e-013	2.98149994e+002
-1.02656515e-004	-5.51848207e-005	0.00000000e+000	2.98149994e+002
-1.06736239e-004	-7.92363280e-005	8.34887715e-014	2.98150024e+002
-1.06753374e-004	-7.92682476e-005	-3.71258579e-013	2.98149994e+002
-1.03103761e-004	-5.16050532e-005	8.52651283e-014	2.98149994e+002
-1.03146151e-004	-5.29942372e-005	0.00000000e+000	2.98149994e+002
-1.06736217e-004	-7.93555519e-005	0.00000000e+000	2.98149994e+002
-1.04061197e-004	-4.14243550e-005	-2.27373675e-013	2.98149994e+002
-1.07912856e-004	-6.18741688e-005	-8.52651283e-014	2.98149994e+002
-1.03734674e-004	-6.55762851e-005	1.13686838e-013	2.98149994e+002
1.09302209e-005	-9.83376449e-005	0.00000000e+000	2.98149994e+002
5.28471310e-006	-9.22843756e-005	1.13686838e-013	2.98149994e+002
6.23739879e-006	-8.24691888e-005	-2.27373675e-013	2.98149994e+002
6.05577861e-006	-7.65192235e-005	1.13686838e-013	2.98149994e+002
-1.40707652e-006	-8.10829006e-005	2.13162821e-014	2.98149994e+002
-1.54407803e-006	-8.14075684e-005	0.00000000e+000	2.98149994e+002
5.65282699e-006	-6.14745441e-005	-8.52651283e-014	2.98149994e+002
6.48892637e-006	-6.11827854e-005	-8.52651283e-014	2.98149994e+002
6.54420364e-006	-6.08521223e-005	-1.42108547e-014	2.98149963e+002
4.81949064e-006	-8.53160018e-005	0.00000000e+000	2.98149994e+002
4.54040628e-006	-7.40064279e-005	1.13686838e-013	2.98149994e+002
2.98955820e-006	-9.21442916e-005	-2.27373675e-013	2.98149994e+002
4.28232443e-006	-9.01103995e-005	-1.13686838e-013	2.98149994e+002
-2.29244392e-007	-6.72280221e-005	1.13686838e-013	2.98149994e+002
2.87178227e-006	-6.97609867e-005	4.54747351e-013	2.98150024e+002
-7.72385306e-007	-8.76248887e-005	0.00000000e+000	2.98149994e+002
7.94580956e-007	-7.21743272e-005	0.00000000e+000	2.98149994e+002
6.13244583e-006	-6.02222135e-005	-8.52651283e-014	2.98149963e+002
3.13748342e-006	-5.97834805e-005	1.42108547e-014	2.98149963e+002
-1.76642902e-006	-8.12366125e-005	-1.98951966e-013	2.98149994e+002
-2.02315437e-006	-3.93303817e-005	0.00000000e+000	2.98149994e+002
4.71714338e-006	-4.31074623e-005	-2.27373675e-013	2.98149963e+002
2.37239033e-006	-4.79937953e-005	0.00000000e+000	2.98149994e+002
-2.21083997e-006	-4.20724682e-005	0.00000000e+000	2.98150024e+002
-3.63431514e-006	-5.72070458e-005	-2.55795385e-013	2.98149994e+002
1.10619362e-006	-5.22420232e-005	2.27373675e-013	2.98149994e+002
-1.79842823e-006	-8.16054235e-005	0.00000000e+000	2.98149994e+002
-7.49718254e-007	-5.08564190e-005	-2.27373675e-013	2.98149994e+002
-2.21262144e-006	-6.45953041e-005	1.13686838e-013	2.98149994e+002
-2.53946837e-006	-8.94810073e-005	3.41060513e-013	2.98149994e+002
-1.76295293e-006	-8.13489823e-005	2.48689958e-013	2.98149994e+002
-4.03932472e-006	-5.76751954e-005	-2.84217094e-014	2.98149994e+002
-3.21216703e-006	-3.96133801e-005	0.00000000e+000	2.98149994e+002
-3.99154442e-006	-5.68144605e-005	1.70530257e-013	2.98149994e+002
-3.55074280e-006	-8.70341464e-005	-3.41060513e-013	2.98149994e+002
-5.96388054e-006	-7.43831260e-005	0.00000000e+000	2.98149994e+002
-4.29539705e-006	-6.97617506e-005	0.00000000e+000	2.98149994e+002
-5.55394308e-006	-6.58398640e-005	0.00000000e+000	2.98150024e+002
-5.27258044e-006	-4.23726633e-005	0.00000000e+000	2.98149994e+002
-7.97056327e-006	-4.92875661e-005	1.13686838e-013	2.98149994e+002
-2.02429601e-006	-8.13325096e-005	2.13162821e-014	2.98149994e+002
-5.22720711e-006	-6.00106723e-005	0.00000000e+000	2.98149994e+002
-7.56171903e-006	-6.53533061e-005	0.00000000e+000	2.98149994e+002
-7.18174397e-006	-8.86332055e-005	1.13686838e-013	2.98150024e+002
-5.44107343e-006	-9.43119230e-005	5.68434189e-014	2.98149994e+002
-7.58201622e-006	-7.28349332e-005	-1.13686838e-013	2.98149994e+002
-8.39023051e-006	-7.67772290e-005	1.13686838e-013	2.98150024e+002
-9.40659447e-006	-8.22991715e-005	0.00000000e+000	2.98149994e+002
-8.10422898e-006	-6.63393512e-005	0.00000000e+000	2.98149994e+002
-4.62186017e-006	-5.71036326e-005	1.42108547e-013	2.98149994e+002
-1.07009637e-005	-8.97361897e-005	1.13686838e-013	2.98149994e+002
-9.51943184e-006	-6.37189514e-005	0.00000000e+000	2.98149963e+002
-1.03547645e-005	-5.98013939e-005	1.13686838e-013	2.98149994e+002
-1.01008491e-005	-5.01063769e-005	-1.13686838e-013	2.98149994e+002
-1.02477497e-005	-4.74867884e-005	0.00000000e+000	2.98149994e+002
-1.08838394e-005	-8.63856039e-005	-1.13686838e-013	2.98149963e+002
-1.26469449e-005	-5.77956889e-005	-1.13686838e-013	2.98149994e+002
-1.24051603e-005	-9.21178580e-005	0.00000000e+000	2.98149994e+002
-1.21799276e-005	-8.06118187e-005	0.00000000e+000	2.98149994e+002
-1.02148315e-005	-7.40008472e-005	1.13686838e-013	2.98149994e+002
-9.83303562e-006	-6.80001540e-005	-5.68434189e-014	2.98150024e+002
-1.33970625e-005	-6.12540025e-005	3.41060513e-013	2.98149994e+002
-1.52686443e-005	-7.12005494e-005	0.00000000e+000	2.98149994e+002
-1.54171321e-005	-7.54318608e-005	-4.54747351e-013	2.98149994e+002
-1.46883922e-005	-8.95029079e-005	-1.13686838e-013	2.98149994e+002
-9.63086222e-006	-6.60740043e-005	2.27373675e-013	2.98149994e+002
-1.80394454e-005	-4.92571053e-005	1.70530257e-013	2.98149994e+002
-1.81786854e-005	-4.82079813e-005	-2.84217094e-013	2.98150024e+002
-1.69516952e-005	-6.65575135e-005	0.00000000e+000	2.98149994e+002
-1.47138571e-005	-8.35646642e-005	0.00000000e+000	2.98149994e+002
-1.67965554e-005	-9.11609823e-005	0.00000000e+000	2.98149994e+002
-1.86594243e-005	-8.88560025e-005	0.00000000e+000	2.98149994e+002
-1.93054530e-005	-5.90027339e-005	-5.68434189e-014	2.98149994e+002
-2.01136500e-005	-8.03194634e-005	0.00000000e+000	2.98149994e+002
-1.99171900e-005	-5.41079826e-005	0.00000000e+000	2.98149994e+002
-1.92019670e-005	-4.88273545e-005	1.70530257e-013	2.98149994e+002
-2.12787290e-005	-8.26416217e-005	-2.27373675e-013	2.98149994e+002
-2.09021000e-005	-5.96536593e-005	5.68434189e-014	2.98149994e+002
-2.03705422e-005	-9.36698634e-005	-5.68434189e-014	2.98149963e+002
-2.19350495e-005	-7.14991766e-005	5.68434189e-014	2.98149994e+002
-2.08393303e-005	-5.83543770e-005	5.68434189e-014	2.98149994e+002
-2.09550562e-005	-5.89014744e-005	-3.97903932e-013	2.98149994e+002
-2.29303914e-005	-7.05047860e-005	5.68434189e-014	2.98149994e+002
-2.29616326e-005	-7.33504203e-005	5.68434189e-014	2.98149994e+002
-2.34354138e-005	-7.13717236e-005	5.68434189e-014	2.98149994e+002
-2.12854211e-005	-5.90441232e-005	-3.97903932e-013	2.98149994e+002
-2.36915748e-005	-8.02869108e-005	1.13686838e-013	2.98149994e+002
-2.33178253e-005	-5.76658822e-005	-5.68434189e-014	2.98149994e+002
-2.52579339e-005	-8.90991723e-005	0.00000000e+000	2.98149994e+002
-2.65855233e-005	-8.69705254e-005	-5.68434189e-014	2.98149994e+002
-2.71332938e-005	-5.28664641e-005	-1.13686838e-013	2.98149994e+002
-2.52061691e-005	-6.89580484e-005	-5.68434189e-014	2.98149994e+002
-2.33226274e-005	-6.04329143e-005	-5.68434189e-014	2.98149994e+002
-2.79039396e-005	-8.86176567e-005	2.84217094e-013	2.98149963e+002
-2.79619144e-005	-8.94355471e-005	-1.70530257e-013	2.98149994e+002
-2.37317581e-005	-7.06910650e-005	5.68434189e-014	2.98150024e+002
-2.53907856e-005	-4.71469502e-005	-1.13686838e-013	2.98149994e+002
-2.88161864e-005	-5.44760333e-005	0.00000000e+000	2.98149994e+002
-2.45752017e-005	-7.14838170e-005	5.68434189e-014	2.98149994e+002
-2.91917222e-005	-6.45577966e-005	0.00000000e+000	2.98149994e+002
-2.95777463e-005	-7.58998212e-005	0.00000000e+000	2.98149994e+002
-2.83136578e-005	-8.78278443e-005	-1.70530257e-013	2.98149994e+002
-2.90943171e-005	-6.29611532e-005	-1.13686838e-013	2.98149994e+002
-2.91513752e-005	-8.05233140e-005	2.27373675e-013	2.98149994e+002
-2.95383252e-005	-5.28221790e-005	1.13686838e-013	2.98149994e+002
-2.89980962e-005	-4.59324729e-005	-2.27373675e-013	2.98149994e+002
-2.96857143e-005	-6.65188418e-005	0.00000000e+000	2.98149994e+002
-3.03499619e-005	-7.29704770e-005	2.27373675e-013	2.98149994e+002
-2.87326347e-005	-8.87581700e-005	2.27373675e-013	2.98149994e+002
-3.17652084e-005	-6.37620469e-005	1.13686838e-013	2.98149994e+002
-3.14786557e-005	-5.76590646e-005	1.13686838e-013	2.98149994e+002
-3.19531646e-005	-9.12916876e-005	-2.84217094e-014	2.98149994e+002
-3.47234891e-005	-8.35451792e-005	0.00000000e+000	2.98149994e+002
-3.04607092e-005	-5.44913819e-005	1.13686838e-013	2.98149994e+002
-3.50021073e-005	-4.73673208e-005	2.27373675e-013	2.98149994e+002
-3.49827387e-005	-7.78882386e-005	0.00000000e+000	2.98149994e+002
-3.51266062e-005	-7.53598943e-005	0.00000000e+000	2.98149994e+002
-3.29365284e-005	-6.70089648e-005	-1.13686838e-013	2.98149994e+002
-3.48401009e-005	-7.19895761e-005	-1.13686838e-013	2.98149994e+002
-3.70295820e-005	-9.41477701e-005	-3.41060513e-013	2.98149994e+002
-3.61540733e-005	-6.23494052e-005	-1.13686838e-013	2.98149994e+002
-3.77417018e-005	-8.58587737e-005	0.00000000e+000	2.98150024e+002
-3.81974824e-005	-8.05813834e-005	-2.27373675e-013	2.98149994e+002
-3.76048338e-005	-7.00505771e-005	1.13686838e-013	2.98149994e+002
-3.82100552e-005	-7.74782966e-005	-1.13686838e-013	2.98149994e+002
-3.79742924e-005	-5.40183537e-005	0.00000000e+000	2.98149994e+002
-3.76438438e-005	-5.35861509e-005	0.00000000e+000	2.98149994e+002
-3.78729201e-005	-7.40011965e-005	0.00000000e+000	2.98150024e+002
-3.76514399e-005	-5.50653422e-005	2.84217094e-014	2.98149994e+002
-3.57822646e-005	-6.45979890e-005	1.13686838e-013	2.98149994e+002
-3.73467155e-005	-9.24232081e-005	1.13686838e-013	2.98149994e+002
-3.81557948e-005	-5.23248200e-005	0.00000000e+000	2.98149994e+002
-3.87720283e-005	-4.46412014e-005	0.00000000e+000	2.98149994e+002
-3.84362029e-005	-5.44686918e-005	1.42108547e-013	2.98149994e+002
-4.31720437e-005	-6.95168419e-005	5.68434189e-014	2.98149994e+002
-4.27171690e-005	-6.79579971e-005	5.68434189e-014	2.98149994e+002
-3.81829195e-005	-9.42635743e-005	1.13686838e-013	2.98149994e+002
-4.40942604e-005	-6.99258089e-005	0.00000000e+000	2.98149994e+002
-3.92593938e-005	-5.34581595e-005	-5.68434189e-014	2.98149994e+002
-4.37741037e-005	-5.01114228e-005	1.13686838e-013	2.98149994e+002
-4.33548339e-005	-7.77710084e-005	1.13686838e-013	2.98149963e+002
-4.24160207e-005	-4.36347182e-005	1.13686838e-013	2.98149963e+002
-2.32654315e-007	-2.89143991e-005	5.68434189e-014	2.98149994e+002
5.76294951e-006	-3.30203293e-005	-2.27373675e-013	2.98149994e+002
7.85332850e-006	-2.74792328e-005	0.00000000e+000	2.98149994e+002
1.46390528e-006	-2.70780001e-005	0.00000000e+000	2.98149994e+002
-1.08767711e-006	-2.74329796e-005	-1.70530257e-013	2.98149994e+002
4.50370362e-006	-1.10348828e-005	0.00000000e+000	2.98150024e+002
1.52965163e-006	-1.65971869e-005	-2.27373675e-013	2.98149994e+002
6.36663162e-006	-1.62401757e-005	-2.27373675e-013	2.98149994e+002
4.06641993e-006	-1.97470417e-005	0.00000000e+000	2.98149994e+002
7.68162226e-006	-2.29864054e-005	2.27373675e-013	2.98149994e+002
-1.32340085e-006	-3.75518612e-005	-1.70530257e-013	2.98149994e+002
5.95679285e-006	-3.61676648e-005	0.00000000e+000	2.98150024e+002
7.77401419e-006	-2.50491885e-005	1.13686838e-013	2.98149994e+002
-1.52955624e-006	-2.81228640e-005	-1.70530257e-013	2.98149994e+002
-2.28276485e-006	-3.24659995e-005	-2.84217094e-014	2.98149994e+002
-1.64625840e-006	-2.65673661e-005	0.00000000e+000	2.98149994e+002
-6.19847015e-006	-8.65930269e-006	-2.84217094e-014	2.98149994e+002
3.93369146e-006	-8.44760143e-006	0.00000000e+000	2.98149994e+002
-5.72922909e-006	-9.42032420e-006	-2.84217094e-014	2.98149994e+002
-3.58707962e-006	-3.88107255e-005	0.00000000e+000	2.98149994e+002
-1.93944788e-006	-2.75032926e-005	-1.70530257e-013	2.98149994e+002
-6.45418959e-006	-8.88816521e-006	-2.84217094e-014	2.98149963e+002
-5.46524871e-006	-1.91253366e-005	0.00000000e+000	2.98149994e+002
-6.56509155e-006	-1.12992793e-005	0.00000000e+000	2.98149994e+002
-2.18263995e-006	-2.81807570e-005	0.00000000e+000	2.98149994e+002
-6.24575887e-006	-2.03761265e-005	1.13686838e-013	2.98149994e+002
-6.74840885e-006	-8.74030229e-006	0.00000000e+000	2.98150024e+002
-6.55000076e-006	-3.45792359e-005	0.00000000e+000	2.98149994e+002
-9.60118905e-006	-2.91093002e-005	0.00000000e+000	2.98149994e+002
-1.00238703e-005	-3.01129530e-005	0.00000000e+000	2.98149994e+002
-7.79640504e-006	-1.96976453e-005	0.00000000e+000	2.98149994e+002
-5.73208126e-006	-3.92321926e-005	-1.70530257e-013	2.98149994e+002
-7.22510777e-006	-9.24257347e-006	0.00000000e+000	2.98149994e+002
-1.04437495e-005	-2.74434533e-005	-5.68434189e-014	2.98149994e+002
-1.23783466e-005	-3.79915145e-005	0.00000000e+000	2.98149994e+002
-1.24458147e-005	-1.71666179e-005	2.27373675e-013	2.98149994e+002
-1.33256308e-005	-4.04933162e-005	2.27373675e-013	2.98149994e+002
-1.15933462e-005	-2.12145424e-005	0.00000000e+000	2.98150024e+002
-1.09436696e-005	-2.97753086e-005	2.27373675e-013	2.98149994e+002
-1.38055675e-005	-1.12315010e-005	0.00000000e+000	2.98149994e+002
-1.41205455e-005	-3.62528590e-005	0.00000000e+000	2.98149994e+002
-2.02656356e-005	-2.32197708e-005	0.00000000e+000	2.98149994e+002
-1.91010386e-005	-2.40702302e-005	0.00000000e+000	2.98149963e+002
-2.02330084e-005	-2.28752033e-005	1.98951966e-013	2.98149994e+002
-1.56941715e-005	-1.48032159e-005	0.00000000e+000	2.98149994e+002
-2.04485259e-005	-2.33451992e-005	0.00000000e+000	2.98149994e+002
-2.14029060e-005	-3.18219027e-005	-1.13686838e-013	2.98149994e+002
-1.82112781e-005	-4.03741942e-005	0.00000000e+000	2.98149994e+002
-2.04660082e-005	-2.31402319e-005	0.00000000e+000	2.98149994e+002
-1.93904871e-005	-4.69652150e-005	-5.68434189e-014	2.98149994e+002
-2.04457629e-005	-2.32330422e-005	0.00000000e+000	2.98149994e+002
-2.07138692e-005	-2.39211695e-005	0.00000000e+000	2.98149994e+002
-2.26555640e-005	-3.63632171e-005	-1.13686838e-013	2.98149994e+002
-2.16058106e-005	-4.07534390e-005	0.00000000e+000	2.98149994e+002
-2.06370605e-005	-2.26484426e-005	0.00000000e+000	2.98149994e+002
-2.24615651e-005	-1.28463671e-005	0.00000000e+000	2.98149994e+002
-2.28041372e-005	-3.29987197e-005	0.00000000e+000	2.98149994e+002
-2.06301611e-005	-2.32445527e-005	-1.42108547e-014	2.98149994e+002
-2.39313431e-005	-3.18372004e-005	-1.13686838e-013	2.98149994e+002
-2.44209750e-005	-4.28481217e-005	0.00000000e+000	2.98149994e+002
-2.06953937e-005	-2.29421694e-005	1.98951966e-013	2.98150024e+002
-2.58177715e-005	-1.32305522e-005	0.00000000e+000	2.98149994e+002
-2.42727365e-005	-3.96930009e-005	1.13686838e-013	2.98149994e+002
-2.49761397e-005	-3.37268139e-005	0.00000000e+000	2.98149994e+002
-2.42256392e-005	-1.04281271e-005	4.54747351e-013	2.98149994e+002
-2.79442756e-005	-1.53691035e-005	0.00000000e+000	2.98149994e+002
-2.71547797e-005	-2.57148968e-005	7.10542736e-015	2.98149994e+002
-3.10479445e-005	-2.72475190e-005	-7.10542736e-015	2.98149994e+002
-2.90411735e-005	-3.73813818e-005	-2.27373675e-013	2.98149994e+002
-3.10739852e-005	-2.69690845e-005	2.13162821e-013	2.98149994e+002
-2.93058183e-005	-9.12250744e-006	1.13686838e-013	2.98149994e+002
-2.88574065e-005	-7.45201396e-006	-2.27373675e-013	2.98149994e+002
-2.85667775e-005	-4.24938007e-005	-2.27373675e-013	2.98149994e+002
-3.11109397e-005	-2.71651134e-005	-2.41584530e-013	2.98149994e+002
-3.10927171e-005	-2.73909718e-005	0.00000000e+000	2.98149994e+002
-3.07968221e-005	-7.65361438e-006	1.13686838e-013	2.98149994e+002
-3.25133587e-005	-3.77814140e-005	-2.27373675e-013	2.98149994e+002
-3.33576390e-005	-1.59278243e-005	0.00000000e+000	2.98149994e+002
-3.12418160e-005	-2.72856960e-005	2.06057393e-013	2.98149994e+002
-3.47993773e-005	-4.42540404e-005	-1.13686838e-013	2.98149963e+002
-3.12567499e-005	-2.70826040e-005	-7.10542736e-015	2.98149994e+002
-3.58845500e-005	-1.35531827e-005	0.00000000e+000	2.98149994e+002
-3.76395801e-005	-4.19385651e-005	0.00000000e+000	2.98149963e+002
-3.61360071e-005	-3.48830836e-005	-2.27373675e-013	2.98149994e+002
-3.66050808e-005	-1.76423418e-005	0.00000000e+000	2.98149994e+002
-3.93289592e-005	-8.02166323e-006	-2.27373675e-013	2.98149994e+002
-3.82879152e-005	-2.23040443e-005	2.27373675e-013	2.98149994e+002
-3.93828814e-005	-3.39509061e-005	2.27373675e-013	2.98149994e+002
-3.80534912e-005	-2.69026641e-005	0.00000000e+000	2.98149994e+002
-3.94258022e-005	-4.07200132e-005	-1.13686838e-013	2.98149994e+002
-3.84844316e-005	-1.52602788e-005	0.00000000e+000	2.98149994e+002
-4.22019439e-005	-1.06748157e-005	1.13686838e-013	2.98149994e+002
-4.59170478e-005	-1.87616752e-005	0.00000000e+000	2.98149994e+002
-4.65366247e-005	-1.94557815e-005	0.00000000e+000	2.98149994e+002
-4.37849594e-005	-2.84970920e-005	-2.27373675e-013	2.98149994e+002
-4.38849165e-005	-2.53500584e-005	1.13686838e-013	2.98149994e+002
-4.36820374e-005	-3.58836405e-005	-1.13686838e-013	2.98149994e+002
-4.35740258e-005	-1.52052799e-005	-2.27373675e-013	2.98149994e+002
-4.71043058e-005	-1.89828861e-005	0.00000000e+000	2.98149994e+002
-4.63111974e-005	-2.68205476e-005	-2.27373675e-013	2.98149994e+002
-4.71045096e-005	-2.02137362e-005	0.00000000e+000	2.98149994e+002
-4.65625053e-005	-3.07742121e-005	2.27373675e-013	2.98149994e+002
-4.73276887e-005	-4.02759433e-005	-1.13686838e-013	2.98149994e+002
-4.71303574e-005	-3.54750664e-005	2.27373675e-013	2.98150024e+002
-4.73800428e-005	-1.92201533e-005	2.84217094e-013	2.98149994e+002
-4.88030346e-005	-2.85139286e-005	-1.13686838e-013	2.98149994e+002
-5.11844992e-005	-3.38338286e-005	0.00000000e+000	2.98149994e+002
-5.42424241e-005	-2.38930170e-005	5.68434189e-014	2.98149994e+002
-4.91831233e-005	-2.02164210e-005	0.00000000e+000	2.98149994e+002
-4.95479617e-005	-3.73873445e-005	0.00000000e+000	2.98150024e+002
-4.79449191e-005	-1.87038113e-005	8.52651283e-014	2.98149994e+002
-5.05416974e-005	-4.21862278e-005	-1.13686838e-013	2.98149994e+002
-5.44887880e-005	-3.13027449e-005	0.00000000e+000	2.98149994e+002
-5.50315308e-005	-2.51544079e-005	-5.68434189e-014	2.98149994e+002
-5.52260353e-005	-2.36413798e-005	0.00000000e+000	2.98149994e+002
-5.50364239e-005	-4.00640929e-005	0.00000000e+000	2.98149963e+002
-5.48062017e-005	-4.77798567e-005	2.84217094e-014	2.98149994e+002
-5.50177501e-005	-3.52973875e-005	0.00000000e+000	2.98149994e+002
-1.86473007e-005	-7.29096428e-006	1.13686838e-013	2.98149994e+002
-2.08882266e-005	-7.23779885e-006	1.13686838e-013	2.98149994e+002
-1.99231763e-005	-8.48767468e-006	1.13686838e-013	2.98149994e+002
-4.85079800e-005	-9.60372745e-006	1.13686838e-013	2.98149994e+002
-4.63844408e-005	-1.22665970e-005	-1.13686838e-013	2.98149994e+002
-4.91631254e-005	-1.22977935e-005	0.00000000e+000	2.98149994e+002
-5.14182357e-005	-1.25831730e-005	-1.13686838e-013	2.98149994e+002
-4.08129017e-005	4.58346904e-006	0.00000000e+000	2.98334106e+002
-3.93043665e-005	7.44916088e-006	0.00000000e+000	2.98331543e+002
-4.10105458e-005	6.85738405e-006	0.00000000e+000	2.98331268e+002
-2.98863652e-005	-5.39995972e-006	-1.70530257e-013	2.98201447e+002
-4.38352072e-005	7.12675546e-006	1.13686838e-013	2.98324585e+002
0.00000000e+000	0.00000000e+000	0.00000000e+000	2.98338959e+002
0.00000000e+000	0.00000000e+000	0.00000000e+000	2.98338959e+002
0.00000000e+000	0.00000000e+000	0.00000000e+000	2.98338959e+002
-2.06402929e-005	-4.22372432e-006	-5.68434189e-014	2.98227600e+002
0.00000000e+000	0.00000000e+000	0.00000000e+000	2.98338959e+002
-2.64528389e-005	-4.64048935e-006	0.00000000e+000	2.98220886e+002
-4.74374829e-005	-1.82687127e-005	0.00000000e+000	2.98149994e+002
-5.51243393e-005	-2.17538945e-005	5.68434189e-014	2.98149994e+002
-4.41655247e-005	-7.36087122e-006	0.00000000e+000	2.98149994e+002
-3.72233553e-005	4.75114030e-006	1.13686838e-013	2.98334473e+002
-4.17279734e-005	-3.44394289e-006	0.00000000e+000	2.98252625e+002
-5.27310149e-005	0.00000000e+000	2.27373675e-013	2.98331818e+002
-4.63134857e-005	0.00000000e+000	-1.13686838e-013	2.98334229e+002
-5.05434400e-005	-3.29209934e-006	0.00000000e+000	2.98245117e+002
8.92857133e-006	0.00000000e+000	0.00000000e+000	2.98334930e+002
8.92857133e-006	0.00000000e+000	0.00000000e+000	2.98334930e+002
-3.06941074e-005	3.12393854e-006	-1.13686838e-013	2.98330566e+002
-3.26028130e-005	7.31198270e-006	0.00000000e+000	2.98324646e+002
-2.71558783e-005	7.85886823e-006	-1.13686838e-013	2.98325378e+002
0.00000000e+000	0.00000000e+000	0.00000000e+000	2.98338959e+002
-1.35614173e-005	-3.26748864e-006	0.00000000e+000	2.98256165e+002
-1.85805966e-005	0.00000000e+000	-2.27373675e-013	2.98337219e+002
-1.03870852e-005	0.00000000e+000	2.27373675e-013	2.98335968e+002
-5.28864839e-005	3.71831197e-006	0.00000000e+000	2.98316925e+002
8.92857133e-006	0.00000000e+000	0.00000000e+000	2.98334930e+002
-5.49818760e-005	-5.01400336e-006	0.00000000e+000	2.98191193e+002
-5.34259016e-005	-7.97069424e-006	-5.68434189e-014	2.98149994e+002
-7.27529368e-006	-7.86028249e-006	1.98951966e-013	2.98168762e+002
-3.27460621e-005	0.00000000e+000	2.27373675e-013	2.98336304e+002
-3.57199497e-005	-4.35765969e-006	0.00000000e+000	2.98239624e+002
-3.93536175e-005	0.00000000e+000	-2.27373675e-013	2.98335510e+002
-1.32484802e-005	5.68088080e-006	0.00000000e+000	2.98329163e+002
-2.46876734e-005	2.37995641e-006	0.00000000e+000	2.98332764e+002
-4.47332422e-006	3.33111029e-006	0.00000000e+000	2.98330597e+002
-2.75490606e-007	8.64423419e-006	-1.13686838e-013	2.98323090e+002
-9.97981351e-006	8.09088851e-006	0.00000000e+000	2.98325439e+002
-2.12804116e-005	2.07448625e-006	0.00000000e+000	2.98334534e+002
-2.27531182e-005	8.72364581e-006	0.00000000e+000	2.98326202e+002
-1.51136719e-005	8.61575063e-006	0.00000000e+000	2.98325256e+002
-4.44802135e-005	3.09223583e-006	2.27373675e-013	2.98330658e+002
-5.11298858e-005	7.72376188e-006	2.27373675e-013	2.98311401e+002
-5.48087555e-005	-1.46106549e-005	0.00000000e+000	2.98149994e+002
-5.53558457e-005	-8.82218683e-006	-1.13686838e-013	2.98149994e+002
-2.23841671e-005	0.00000000e+000	-2.27373675e-013	2.98337463e+002
-2.93644207e-005	0.00000000e+000	0.00000000e+000	2.98336487e+002
-6.94622850e-006	-8.50555080e-006	0.00000000e+000	2.98149994e+002
-1.32186760e-005	-6.40280177e-006	-2.27373675e-013	2.98149994e+002
3.91731282e-006	9.88323063e-006	-2.27373675e-013	2.98322021e+002
-5.62925779e-005	8.06490698e-006	2.27373675e-013	2.98225159e+002
-4.23306774e-005	0.00000000e+000	2.27373675e-013	2.98335693e+002
-5.51040066e-005	-6.29481747e-006	-1.13686838e-013	2.98149963e+002
-1.28950005e-005	8.78034371e-006	0.00000000e+000	2.98327148e+002
-5.65019800e-005	-2.42137357e-005	1.13686838e-013	2.98149994e+002
-5.76794300e-005	-2.96355447e-005	0.00000000e+000	2.98149994e+002
-6.25000030e-005	-3.51392664e-005	0.00000000e+000	2.98149994e+002
-6.25000030e-005	-3.51392664e-005	0.00000000e+000	2.98149994e+002
-5.85147791e-005	-4.18491327e-005	-2.27373675e-013	2.98149994e+002
-6.25000030e-005	-3.51392664e-005	-3.69733804e-020	2.98149994e+002
-6.25000030e-005	-3.51392664e-005	0.00000000e+000	2.98149994e+002
-6.23073356e-005	-2.63544498e-005	0.00000000e+000	2.98149994e+002
-6.25000030e-005	-1.75696332e-005	0.00000000e+000	2.98149994e+002
-6.25000030e-005	-1.75696332e-005	0.00000000e+000	2.98149994e+002
-6.25000030e-005	-1.75696332e-005	0.00000000e+000	2.98149994e+002
-6.25000030e-005	-3.51392664e-005	0.00000000e+000	2.98149994e+002
-6.25000030e-005	-1.75696332e-005	0.00000000e+000	2.98149994e+002
-6.25000030e-005	-3.51392664e-005	0.00000000e+000	2.98149994e+002
-6.64273393e-005	-4.02384430e-005	-2.27373675e-013	2.98149994e+002
-6.97505020e-005	-2.41383968e-005	0.00000000e+000	2.98149963e+002
-6.25000030e-005	-1.75696332e-005	0.00000000e+000	2.98149994e+002
-7.02993420e-005	-2.38911180e-005	0.00000000e+000	2.98149994e+002
-6.95383278e-005	-3.53051037e-005	0.00000000e+000	2.98149994e+002
-7.02878024e-005	-2.44363819e-005	2.84217094e-014	2.98149994e+002
-7.03499099e-005	-2.32274961e-005	2.84217094e-014	2.98149994e+002
-6.98809963e-005	-1.42793742e-005	-2.27373675e-013	2.98149994e+002
-6.99563097e-005	-7.39816051e-006	-1.13686838e-013	2.98150024e+002
-7.37321388e-005	-3.94804010e-005	0.00000000e+000	2.98149994e+002
-7.24322090e-005	-4.50003572e-005	0.00000000e+000	2.98149994e+002
-7.12613328e-005	-2.46411309e-005	0.00000000e+000	2.98149994e+002
-7.08180305e-005	-2.37160784e-005	0.00000000e+000	2.98149994e+002
-7.65060831e-005	-1.17387008e-005	1.42108547e-014	2.98149994e+002
-7.74680739e-005	-1.26035338e-005	-2.13162821e-013	2.98149994e+002
-7.46901642e-005	-3.31251504e-005	0.00000000e+000	2.98149963e+002
-7.62593045e-005	-1.46697639e-005	-1.42108547e-014	2.98149994e+002
-7.58961105e-005	-4.29300271e-005	0.00000000e+000	2.98149994e+002
-7.75681692e-005	-1.25509750e-005	0.00000000e+000	2.98149994e+002
-7.75802328e-005	-1.26984269e-005	-2.13162821e-013	2.98149994e+002
-7.05800849e-005	-6.57530200e-006	5.68434189e-014	2.98149994e+002
-7.77919631e-005	-2.94100209e-005	2.27373675e-013	2.98149994e+002
-7.58487586e-005	-4.06672407e-005	-1.13686838e-013	2.98149994e+002
-7.57266753e-005	-3.94322633e-005	0.00000000e+000	2.98149994e+002
-7.78972608e-005	-3.12775155e-005	0.00000000e+000	2.98150024e+002
-7.76141969e-005	-1.23902346e-005	-2.06057393e-013	2.98149994e+002
-7.78523608e-005	-2.64690952e-005	0.00000000e+000	2.98149994e+002
-7.73214706e-005	-2.01771436e-005	2.27373675e-013	2.98149994e+002
-7.85342127e-005	-3.89852357e-006	0.00000000e+000	2.98149994e+002
-7.83448049e-005	-4.22129669e-005	1.13686838e-013	2.98149994e+002
-7.83770593e-005	-3.86477732e-005	0.00000000e+000	2.98149994e+002
-7.76859888e-005	-1.25826664e-005	0.00000000e+000	2.98149994e+002
-8.09975099e-005	-3.21261577e-005	0.00000000e+000	2.98149994e+002
-8.53481324e-005	-2.26141183e-005	-8.70414851e-014	2.98149994e+002
-8.53701640e-005	-2.25497479e-005	1.40332190e-013	2.98149994e+002
-8.37971675e-005	-2.05101787e-005	-1.77635684e-015	2.98149994e+002
-8.38623164e-005	-5.10575182e-006	-1.13686838e-013	2.98149994e+002
-8.44898022e-005	-3.74354495e-005	0.00000000e+000	2.98149994e+002
-8.38801352e-005	-4.31055450e-005	0.00000000e+000	2.98149994e+002
-8.53952806e-005	-2.25670756e-005	1.40332190e-013	2.98149994e+002
-8.53983729e-005	-2.25308213e-005	-1.77635684e-015	2.98149994e+002
-8.62532906e-005	-8.54508744e-006	0.00000000e+000	2.98149994e+002
-8.48989876e-005	-1.37486095e-005	2.27373675e-013	2.98149994e+002
-8.54234895e-005	-2.26040829e-005	-1.77635684e-015	2.98149994e+002
-8.69413852e-005	-3.27911766e-005	-2.27373675e-013	2.98149994e+002
-8.77780403e-005	-5.84145891e-006	0.00000000e+000	2.98149994e+002
-9.09584705e-005	-3.98478805e-005	0.00000000e+000	2.98149994e+002
-8.54194514e-005	-2.25502990e-005	1.40332190e-013	2.98149994e+002
-9.30015958e-005	-1.33282338e-005	-2.84217094e-014	2.98149994e+002
-9.28576119e-005	-1.29503478e-005	-2.84217094e-014	2.98149994e+002
-9.00702435e-005	-3.03474208e-005	2.27373675e-013	2.98149994e+002
-9.20330131e-005	-3.76815478e-005	0.00000000e+000	2.98149994e+002
-9.31757386e-005	-1.34198108e-005	0.00000000e+000	2.98149994e+002
-9.21853789e-005	-4.02832738e-005	0.00000000e+000	2.98149994e+002
-9.28498193e-005	-3.95217066e-005	0.00000000e+000	2.98149994e+002
-8.65734546e-005	-2.26663560e-005	0.00000000e+000	2.98149994e+002
-9.57214143e-005	-2.36958640e-005	-1.27897692e-013	2.98149994e+002
-9.32773110e-005	-1.31861125e-005	0.00000000e+000	2.98149994e+002
-9.32332914e-005	-2.32244747e-006	0.00000000e+000	2.98149994e+002
-9.32470793e-005	-1.19668321e-005	0.00000000e+000	2.98150024e+002
-9.57977099e-005	-2.34224808e-005	-1.42108547e-013	2.98149994e+002
-9.44319909e-005	-1.80317002e-005	0.00000000e+000	2.98149994e+002
-9.33241972e-005	-4.10095199e-005	0.00000000e+000	2.98149994e+002
-9.57527154e-005	-3.20050822e-005	0.00000000e+000	2.98149994e+002
-9.38833837e-005	-3.05930394e-006	0.00000000e+000	2.98150024e+002
-9.60961916e-005	-2.44792664e-005	1.42108547e-014	2.98149994e+002
-9.72676498e-005	-3.34434080e-005	2.27373675e-013	2.98149994e+002
-9.46025320e-005	-1.35839070e-006	0.00000000e+000	2.98149994e+002
-9.80603800e-005	-3.16643745e-005	0.00000000e+000	2.98149994e+002
-9.60159450e-005	-2.35480256e-005	0.00000000e+000	2.98149994e+002
-9.60164180e-005	-2.33162627e-005	1.42108547e-014	2.98149994e+002
-9.36346478e-005	-1.35448399e-005	0.00000000e+000	2.98149994e+002
-9.76544106e-005	-4.33929381e-006	0.00000000e+000	2.98149994e+002
-9.49374808e-005	-3.99002965e-005	0.00000000e+000	2.98149994e+002
-1.01691796e-004	-7.45121179e-006	3.41060513e-013	2.98149994e+002
-9.91369525e-005	-3.47254718e-005	0.00000000e+000	2.98149994e+002
-1.01557918e-004	-1.73810877e-005	-2.27373675e-013	2.98150024e+002
-1.01983300e-004	-4.01600228e-005	0.00000000e+000	2.98149994e+002
-1.02450591e-004	-1.09194507e-005	0.00000000e+000	2.98149994e+002
-1.01801634e-004	-3.10591204e-005	0.00000000e+000	2.98149994e+002
-1.01739279e-004	-1.98616654e-005	0.00000000e+000	2.98149994e+002
-1.04751132e-004	-2.89909513e-005	-3.41060513e-013	2.98149994e+002
-1.04623687e-004	-3.15984325e-005	-3.41060513e-013	2.98149994e+002
-1.03674822e-004	-8.07375909e-006	-1.13686838e-013	2.98149994e+002
-1.05972620e-004	-3.00761076e-005	1.13686838e-013	2.98149994e+002
-1.03703409e-004	-6.94237633e-006	1.13686838e-013	2.98149994e+002
-6.25000030e-005	2.23689752e-020	0.00000000e+000	2.98149994e+002
-6.25000030e-005	0.00000000e+000	0.00000000e+000	2.98149994e+002
-6.25000030e-005	-2.65148399e-020	0.00000000e+000	2.98149994e+002
-6.25000030e-005	-8.32309197e-020	0.00000000e+000	2.98149994e+002
-6.25000030e-005	3.40265042e-020	0.00000000e+000	2.98149994e+002
-6.25000030e-005	7.98083565e-020	0.00000000e+000	2.98149994e+002
-1.02786245e-004	-5.41461577e-006	0.00000000e+000	2.98149994e+002
-6.99267694e-005	-6.65310381e-006	-1.13686838e-013	2.98149994e+002
-7.02629113e-005	-5.77416677e-006	-1.13686838e-013	2.98149994e+002
-6.25000030e-005	-1.75696332e-005	0.00000000e+000	2.98149994e+002
-6.25000030e-005	0.00000000e+000	0.00000000e+000	2.98149994e+002
-6.91619935e-005	-6.90550360e-006	-1.13686838e-013	2.98149994e+002
-6.25000030e-005	-1.75696332e-005	-3.69733804e-020	2.98149994e+002
-6.25000030e-005	-2.24046057e-019	0.00000000e+000	2.98149994e+002
-6.25000030e-005	1.63483749e-018	0.00000000e+000	2.98149994e+002
-6.25000030e-005	7.95912604e-020	0.00000000e+000	2.98149994e+002
-7.60889307e-005	-2.85237320e-007	0.00000000e+000	2.98149994e+002
-8.06770986e-005	-7.26377266e-007	0.00000000e+000	2.98149994e+002
-8.55974067e-005	3.33271441e-006	-4.54747351e-013	2.98149994e+002
-9.19433878e-005	-4.85405508e-007	0.00000000e+000	2.98149994e+002
-8.76824561e-005	5.68236464e-006	0.00000000e+000	2.98149994e+002
-8.69268551e-005	-1.64157484e-006	-1.13686838e-013	2.98149994e+002
-5.79719417e-005	-1.22931469e-005	0.00000000e+000	2.98149994e+002
-9.50210451e-005	6.44377224e-006	0.00000000e+000	2.98149994e+002
-5.99539562e-005	8.75009391e-006	2.27373675e-013	2.98149994e+002
-9.93309004e-005	1.15501564e-006	0.00000000e+000	2.98149994e+002
-9.69699613e-005	5.85479802e-006	5.68434189e-014	2.98149994e+002
-7.61543779e-005	4.86161298e-006	0.00000000e+000	2.98149994e+002
-7.89460901e-005	4.96399525e-006	0.00000000e+000	2.98149994e+002
-5.69681615e-005	-6.97704627e-006	0.00000000e+000	2.98149963e+002
-6.23073356e-005	-8.78481660e-006	0.00000000e+000	2.98149994e+002
-6.78781507e-005	8.05781656e-006	1.42108547e-013	2.98149994e+002
-7.15403075e-005	1.80115114e-006	-2.27373675e-013	2.98150024e+002
-6.83930266e-005	7.75048193e-006	1.42108547e-013	2.98149994e+002
-1.04196464e-004	2.28529416e-006	0.00000000e+000	2.98149994e+002
-6.82902464e-005	8.01773785e-006	0.00000000e+000	2.98149994e+002
-1.45592916e-004	-5.25697942e-005	-1.77635684e-013	2.98149963e+002
-1.45432190e-004	-5.24840580e-005	0.00000000e+000	2.98150024e+002
-1.45502476e-004	-5.26284712e-005	0.00000000e+000	2.98149994e+002
-1.48779407e-004	-7.58527167e-005	0.00000000e+000	2.98149994e+002
-1.42860619e-004	-7.36785369e-005	-2.27373675e-013	2.98149994e+002
-1.43283498e-004	-7.71196646e-005	5.68434189e-014	2.98149994e+002
-1.45562473e-004	-5.24696843e-005	-1.77635684e-013	2.98149994e+002
-1.42966746e-004	-9.07426438e-005	0.00000000e+000	2.98149994e+002
-1.49179745e-004	-6.46287226e-005	0.00000000e+000	2.98149994e+002
-1.44342979e-004	-7.02386533e-005	0.00000000e+000	2.98149994e+002
-1.43641722e-004	-6.19843195e-005	0.00000000e+000	2.98149994e+002
-1.51279659e-004	-7.82261413e-005	2.84217094e-014	2.98150024e+002
-1.44091158e-004	-8.50693032e-005	-1.13686838e-013	2.98150024e+002
-1.43670826e-004	-7.26209764e-005	1.70530257e-013	2.98149994e+002
-1.45580183e-004	-5.26567892e-005	0.00000000e+000	2.98149994e+002
-1.50619264e-004	-8.67675990e-005	0.00000000e+000	2.98149994e+002
-1.51635453e-004	-7.75084482e-005	0.00000000e+000	2.98149994e+002
-1.48397026e-004	-6.22469961e-005	0.00000000e+000	2.98149994e+002
-1.46266364e-004	-5.18651032e-005	-7.10542736e-015	2.98149994e+002
-1.45042228e-004	-4.27475316e-005	0.00000000e+000	2.98149994e+002
-1.51253742e-004	-4.53428947e-005	5.68434189e-014	2.98149994e+002
-1.50638734e-004	-6.90540255e-005	-2.27373675e-013	2.98149994e+002
-1.51814485e-004	-7.66394878e-005	-1.70530257e-013	2.98149994e+002
-1.52288048e-004	-4.57628812e-005	5.68434189e-014	2.98149994e+002
-1.54124398e-004	-8.93097895e-005	2.27373675e-013	2.98149994e+002
-1.52002292e-004	-7.78861140e-005	-1.70530257e-013	2.98149994e+002
-1.52084787e-004	-5.85238304e-005	-5.68434189e-014	2.98149994e+002
-1.45973157e-004	-5.27579650e-005	4.97379915e-014	2.98149994e+002
-1.53929650e-004	-5.62775313e-005	0.00000000e+000	2.98149994e+002
-1.53865476e-004	-5.46728261e-005	0.00000000e+000	2.98149994e+002
-1.55627509e-004	-9.77413583e-005	-1.70530257e-013	2.98149994e+002
-1.54691967e-004	-8.65688125e-005	0.00000000e+000	2.98149994e+002
-1.54869835e-004	-6.63438550e-005	0.00000000e+000	2.98149994e+002
-1.52238717e-004	-7.74727596e-005	-1.70530257e-013	2.98149994e+002
-1.55457194e-004	-5.85959897e-005	0.00000000e+000	2.98149994e+002
-1.55445538e-004	-5.50570294e-005	1.13686838e-013	2.98149994e+002
-1.53076311e-004	-4.61073760e-005	-1.13686838e-013	2.98149994e+002
-1.59435556e-004	-8.24012677e-005	1.13686838e-013	2.98149994e+002
-1.54547466e-004	-7.85387238e-005	0.00000000e+000	2.98149994e+002
-1.57417613e-004	-8.83179891e-005	0.00000000e+000	2.98149994e+002
-1.60782642e-004	-7.19868913e-005	-6.75015599e-014	2.98149994e+002
-1.60056617e-004	-7.25324862e-005	0.00000000e+000	2.98149994e+002
-1.53749395e-004	-4.48105602e-005	0.00000000e+000	2.98149994e+002
-1.59212737e-004	-6.45112668e-005	0.00000000e+000	2.98149994e+002
-1.60268130e-004	-8.03720977e-005	0.00000000e+000	2.98149994e+002
-1.60401192e-004	-4.99859052e-005	0.00000000e+000	2.98149994e+002
-1.60799842e-004	-7.20899116e-005	0.00000000e+000	2.98149994e+002
-1.60204887e-004	-4.45180485e-005	-1.13686838e-013	2.98149994e+002
-1.62497861e-004	-5.98887927e-005	-5.68434189e-014	2.98149994e+002
-1.63344914e-004	-5.68882460e-005	0.00000000e+000	2.98149994e+002
-1.62097131e-004	-9.36361466e-005	0.00000000e+000	2.98149994e+002
-1.61303818e-004	-8.08000186e-005	-5.68434189e-014	2.98149963e+002
-1.60832904e-004	-7.20641547e-005	-6.75015599e-014	2.98149994e+002
-1.62486045e-004	-8.25655297e-005	-5.68434189e-014	2.98149994e+002
-1.65055812e-004	-8.73731769e-005	-1.13686838e-013	2.98149994e+002
-1.60847645e-004	-7.21209653e-005	-6.75015599e-014	2.98149994e+002
-1.64393976e-004	-5.82176144e-005	0.00000000e+000	2.98149963e+002
-1.67674589e-004	-6.65964471e-005	0.00000000e+000	2.98149994e+002
-1.61408258e-004	-7.16382783e-005	-7.10542736e-015	2.98149994e+002
-1.64582045e-004	-4.76264540e-005	0.00000000e+000	2.98149994e+002
-1.66674610e-004	-9.21473329e-005	-1.13686838e-013	2.98149994e+002
-1.66995567e-004	-6.44354877e-005	0.00000000e+000	2.98149994e+002
-1.67752791e-004	-5.20328467e-005	-1.70530257e-013	2.98149994e+002
-1.67087172e-004	-7.80412010e-005	2.27373675e-013	2.98149994e+002
-1.67260732e-004	-8.62605375e-005	1.13686838e-013	2.98149994e+002
-1.68923580e-004	-5.10556056e-005	2.27373675e-013	2.98149994e+002
-1.68085011e-004	-6.73487230e-005	1.70530257e-013	2.98149994e+002
-1.68703133e-004	-5.29155041e-005	-2.27373675e-013	2.98149994e+002
-1.67452265e-004	-8.37927582e-005	3.41060513e-013	2.98149994e+002
-1.60905242e-004	-7.20933458e-005	-6.75015599e-014	2.98149994e+002
-1.68473984e-004	-4.56225935e-005	-2.27373675e-013	2.98149994e+002
-1.68490209e-004	-6.65926200e-005	0.00000000e+000	2.98149994e+002
-1.70737490e-004	-7.54120701e-005	0.00000000e+000	2.98149963e+002
-1.72875341e-004	-6.08065056e-005	0.00000000e+000	2.98149994e+002
-1.74562592e-004	-5.84713889e-005	-1.42108547e-014	2.98149994e+002
-1.71862106e-004	-8.88097129e-005	0.00000000e+000	2.98149994e+002
-1.75390276e-004	-8.14133382e-005	-1.42108547e-014	2.98149994e+002
-1.74982255e-004	-8.19144843e-005	0.00000000e+000	2.98149994e+002
-1.69558058e-004	-5.21534384e-005	-2.27373675e-013	2.98149994e+002
-1.74788671e-004	-9.21720639e-005	0.00000000e+000	2.98149994e+002
-1.75603418e-004	-8.11904320e-005	0.00000000e+000	2.98149994e+002
-1.76556321e-004	-4.99206508e-005	0.00000000e+000	2.98149994e+002
-1.75703841e-004	-8.15523817e-005	-2.55795385e-013	2.98149994e+002
-1.74742338e-004	-5.83063338e-005	3.97903932e-013	2.98149994e+002
-1.74776302e-004	-5.88106850e-005	-4.26325641e-014	2.98149994e+002
-1.75145935e-004	-7.35092544e-005	2.27373675e-013	2.98149994e+002
-1.68845465e-004	-6.72045935e-005	1.70530257e-013	2.98149994e+002
-1.75902969e-004	-8.97910504e-005	-3.41060513e-013	2.98149994e+002
-1.77154594e-004	-5.03907650e-005	2.84217094e-014	2.98149994e+002
-1.73226566e-004	-4.30019281e-005	-1.13686838e-013	2.98149994e+002
-1.74791465e-004	-6.56140473e-005	-2.27373675e-013	2.98149994e+002
-1.76217567e-004	-6.89929948e-005	0.00000000e+000	2.98150024e+002
-1.74839515e-004	-5.84092377e-005	-1.42108547e-014	2.98149994e+002
-1.77327543e-004	-4.99273046e-005	0.00000000e+000	2.98149994e+002
-1.76436282e-004	-4.14633323e-005	0.00000000e+000	2.98149994e+002
-1.76895526e-004	-9.19745071e-005	-3.41060513e-013	2.98149994e+002
-1.75827241e-004	-8.14100349e-005	-2.55795385e-013	2.98149994e+002
-1.77367998e-004	-5.06176548e-005	2.84217094e-014	2.98149994e+002
-1.81529351e-004	-6.59466168e-005	0.00000000e+000	2.98149994e+002
-1.82979071e-004	-7.61696137e-005	2.84217094e-014	2.98149994e+002
-1.78195856e-004	-7.99161353e-005	1.42108547e-014	2.98149994e+002
-1.76027592e-004	-8.16279498e-005	1.84741111e-013	2.98149994e+002
-1.78180606e-004	-8.92463504e-005	-3.41060513e-013	2.98149994e+002
-1.74948553e-004	-5.85325470e-005	-4.26325641e-014	2.98149994e+002
-1.77848255e-004	-5.03070441e-005	2.84217094e-014	2.98149994e+002
-1.83202705e-004	-4.36719929e-005	-2.84217094e-014	2.98149994e+002
-1.80770498e-004	-4.72377978e-005	-1.42108547e-014	2.98149994e+002
-1.83318625e-004	-6.50476431e-005	0.00000000e+000	2.98149994e+002
-1.85692057e-004	-5.65089649e-005	0.00000000e+000	2.98149994e+002
-1.83530297e-004	-8.58326384e-005	-2.27373675e-013	2.98149994e+002
-1.83507611e-004	-7.34480564e-005	2.84217094e-014	2.98149994e+002
-1.83617798e-004	-7.66987214e-005	-5.68434189e-014	2.98149994e+002
-1.84329867e-004	-4.43677454e-005	8.52651283e-014	2.98149994e+002
-1.85702447e-004	-5.65231858e-005	0.00000000e+000	2.98149994e+002
-1.81681273e-004	-9.18457808e-005	1.13686838e-013	2.98149994e+002
-1.83350814e-004	-6.62811144e-005	0.00000000e+000	2.98149994e+002
-1.85702200e-004	-5.64817274e-005	-1.77635684e-015	2.98149994e+002
-1.83576572e-004	-7.74117289e-005	-5.68434189e-014	2.98149994e+002
-1.83849668e-004	-4.96215798e-005	0.00000000e+000	2.98149963e+002
-1.86066303e-004	-9.09118098e-005	-2.27373675e-013	2.98149994e+002
-1.83844430e-004	-7.61792035e-005	-5.68434189e-014	2.98149994e+002
-1.85723111e-004	-5.65062292e-005	2.18491891e-013	2.98149994e+002
-1.85502446e-004	-6.51456285e-005	-1.13686838e-013	2.98149994e+002
-1.91394065e-004	-8.28064949e-005	-1.42108547e-014	2.98149994e+002
-1.92673600e-004	-7.21533870e-005	0.00000000e+000	2.98149994e+002
-1.92673600e-004	-7.21533870e-005	0.00000000e+000	2.98149994e+002
-1.91480329e-004	-8.26192045e-005	0.00000000e+000	2.98149994e+002
-1.85742480e-004	-5.65449409e-005	2.20268248e-013	2.98149994e+002
[truncated: 6,850 more rows]
