# Supplementary material for: Dynamic Characterisation of Fibre-Optic Temperature Sensors for Physiological Monitoring
Source: Sensors (Basel). 2020 Dec 31;21(1):221. doi: 10.3390/s21010221 (PMC7795630; doi:10.3390/s21010221)
Supplement: Supplementary file 1 [file sensors-21-00221-s001.zip › Supplementary Data/Simulations/Optical heating/initial_temp_yaxis.csv]

[Name]
Line 1
[Data]
X [ m ]	Y [ m ]	Z [ m ]	Temperature [ K ]
0.00000000e+000	-1.99999995e-004	0.00000000e+000	2.98149994e+002
0.00000000e+000	-1.99198388e-004	0.00000000e+000	2.98149994e+002
0.00000000e+000	-1.98396781e-004	0.00000000e+000	2.98149963e+002
0.00000000e+000	-1.97595175e-004	0.00000000e+000	2.98149994e+002
0.00000000e+000	-1.96793568e-004	0.00000000e+000	2.98149994e+002
0.00000000e+000	-1.95991961e-004	0.00000000e+000	2.98149994e+002
0.00000000e+000	-1.95190354e-004	0.00000000e+000	2.98149994e+002
0.00000000e+000	-1.94388747e-004	0.00000000e+000	2.98149963e+002
0.00000000e+000	-1.93587141e-004	0.00000000e+000	2.98149963e+002
0.00000000e+000	-1.92785534e-004	0.00000000e+000	2.98149994e+002
0.00000000e+000	-1.91983927e-004	0.00000000e+000	2.98149994e+002
0.00000000e+000	-1.91182320e-004	0.00000000e+000	2.98149994e+002
0.00000000e+000	-1.90380713e-004	0.00000000e+000	2.98150024e+002
0.00000000e+000	-1.89579107e-004	0.00000000e+000	2.98149994e+002
0.00000000e+000	-1.88777500e-004	0.00000000e+000	2.98149994e+002
0.00000000e+000	-1.87975893e-004	0.00000000e+000	2.98149994e+002
0.00000000e+000	-1.87174286e-004	0.00000000e+000	2.98149994e+002
0.00000000e+000	-1.86372679e-004	0.00000000e+000	2.98149994e+002
0.00000000e+000	-1.85571073e-004	0.00000000e+000	2.98149994e+002
0.00000000e+000	-1.84769466e-004	0.00000000e+000	2.98149963e+002
0.00000000e+000	-1.83967859e-004	0.00000000e+000	2.98149963e+002
0.00000000e+000	-1.83166252e-004	0.00000000e+000	2.98150024e+002
0.00000000e+000	-1.82364645e-004	0.00000000e+000	2.98149994e+002
0.00000000e+000	-1.81563038e-004	0.00000000e+000	2.98149963e+002
0.00000000e+000	-1.80761432e-004	0.00000000e+000	2.98149994e+002
0.00000000e+000	-1.79959825e-004	0.00000000e+000	2.98149994e+002
0.00000000e+000	-1.79158218e-004	0.00000000e+000	2.98150024e+002
0.00000000e+000	-1.78356611e-004	0.00000000e+000	2.98149994e+002
0.00000000e+000	-1.77555004e-004	0.00000000e+000	2.98150024e+002
0.00000000e+000	-1.76753398e-004	0.00000000e+000	2.98149994e+002
0.00000000e+000	-1.75951791e-004	0.00000000e+000	2.98150024e+002
0.00000000e+000	-1.75150184e-004	0.00000000e+000	2.98149994e+002
0.00000000e+000	-1.74348577e-004	0.00000000e+000	2.98149994e+002
0.00000000e+000	-1.73546970e-004	0.00000000e+000	2.98150024e+002
0.00000000e+000	-1.72745364e-004	0.00000000e+000	2.98149994e+002
0.00000000e+000	-1.71943757e-004	0.00000000e+000	2.98149994e+002
0.00000000e+000	-1.71142150e-004	0.00000000e+000	2.98149994e+002
0.00000000e+000	-1.70340543e-004	0.00000000e+000	2.98149994e+002
0.00000000e+000	-1.69538936e-004	0.00000000e+000	2.98149994e+002
0.00000000e+000	-1.68737330e-004	0.00000000e+000	2.98150024e+002
0.00000000e+000	-1.67935723e-004	0.00000000e+000	2.98150024e+002
0.00000000e+000	-1.67134116e-004	0.00000000e+000	2.98149994e+002
0.00000000e+000	-1.66332509e-004	0.00000000e+000	2.98149994e+002
0.00000000e+000	-1.65530902e-004	0.00000000e+000	2.98150024e+002
0.00000000e+000	-1.64729296e-004	0.00000000e+000	2.98150024e+002
0.00000000e+000	-1.63927689e-004	0.00000000e+000	2.98149994e+002
0.00000000e+000	-1.63126082e-004	0.00000000e+000	2.98149994e+002
0.00000000e+000	-1.62324475e-004	0.00000000e+000	2.98149994e+002
0.00000000e+000	-1.61522868e-004	0.00000000e+000	2.98149963e+002
0.00000000e+000	-1.60721262e-004	0.00000000e+000	2.98149963e+002
0.00000000e+000	-1.59919655e-004	0.00000000e+000	2.98149963e+002
0.00000000e+000	-1.59118048e-004	0.00000000e+000	2.98149994e+002
0.00000000e+000	-1.58316441e-004	0.00000000e+000	2.98149994e+002
0.00000000e+000	-1.57514834e-004	0.00000000e+000	2.98149994e+002
0.00000000e+000	-1.56713228e-004	0.00000000e+000	2.98149994e+002
0.00000000e+000	-1.55911621e-004	0.00000000e+000	2.98149963e+002
0.00000000e+000	-1.55110014e-004	0.00000000e+000	2.98149994e+002
0.00000000e+000	-1.54308407e-004	0.00000000e+000	2.98150024e+002
0.00000000e+000	-1.53506800e-004	0.00000000e+000	2.98149994e+002
0.00000000e+000	-1.52705194e-004	0.00000000e+000	2.98149994e+002
0.00000000e+000	-1.51903587e-004	0.00000000e+000	2.98149994e+002
0.00000000e+000	-1.51101980e-004	0.00000000e+000	2.98149994e+002
0.00000000e+000	-1.50300373e-004	0.00000000e+000	2.98149994e+002
0.00000000e+000	-1.49498766e-004	0.00000000e+000	2.98149994e+002
0.00000000e+000	-1.48697160e-004	0.00000000e+000	2.98149994e+002
0.00000000e+000	-1.47895553e-004	0.00000000e+000	2.98150024e+002
0.00000000e+000	-1.47093946e-004	0.00000000e+000	2.98149994e+002
0.00000000e+000	-1.46292339e-004	0.00000000e+000	2.98150024e+002
0.00000000e+000	-1.45490732e-004	0.00000000e+000	2.98149994e+002
0.00000000e+000	-1.44689126e-004	0.00000000e+000	2.98149994e+002
0.00000000e+000	-1.43887519e-004	0.00000000e+000	2.98149994e+002
0.00000000e+000	-1.43085912e-004	0.00000000e+000	2.98149994e+002
0.00000000e+000	-1.42284305e-004	0.00000000e+000	2.98149994e+002
0.00000000e+000	-1.41482698e-004	0.00000000e+000	2.98149994e+002
0.00000000e+000	-1.40681092e-004	0.00000000e+000	2.98149994e+002
0.00000000e+000	-1.39879485e-004	0.00000000e+000	2.98149994e+002
0.00000000e+000	-1.39077878e-004	0.00000000e+000	2.98149963e+002
0.00000000e+000	-1.38276271e-004	0.00000000e+000	2.98150024e+002
0.00000000e+000	-1.37474664e-004	0.00000000e+000	2.98149994e+002
0.00000000e+000	-1.36673058e-004	0.00000000e+000	2.98149994e+002
0.00000000e+000	-1.35871451e-004	0.00000000e+000	2.98149994e+002
0.00000000e+000	-1.35069844e-004	0.00000000e+000	2.98149963e+002
0.00000000e+000	-1.34268237e-004	0.00000000e+000	2.98149994e+002
0.00000000e+000	-1.33466630e-004	0.00000000e+000	2.98149994e+002
0.00000000e+000	-1.32665024e-004	0.00000000e+000	2.98149994e+002
0.00000000e+000	-1.31863417e-004	0.00000000e+000	2.98149994e+002
0.00000000e+000	-1.31061810e-004	0.00000000e+000	2.98149994e+002
0.00000000e+000	-1.30260203e-004	0.00000000e+000	2.98149994e+002
0.00000000e+000	-1.29458596e-004	0.00000000e+000	2.98149994e+002
0.00000000e+000	-1.28656990e-004	0.00000000e+000	2.98149994e+002
0.00000000e+000	-1.27855383e-004	0.00000000e+000	2.98150024e+002
0.00000000e+000	-1.27053776e-004	0.00000000e+000	2.98149994e+002
0.00000000e+000	-1.26252169e-004	0.00000000e+000	2.98149994e+002
0.00000000e+000	-1.25450562e-004	0.00000000e+000	2.98149994e+002
0.00000000e+000	-1.24648956e-004	0.00000000e+000	2.98149994e+002
0.00000000e+000	-1.23847349e-004	0.00000000e+000	2.98149994e+002
0.00000000e+000	-1.23045742e-004	0.00000000e+000	2.98149994e+002
0.00000000e+000	-1.22244135e-004	0.00000000e+000	2.98149994e+002
0.00000000e+000	-1.21442528e-004	0.00000000e+000	2.98149963e+002
0.00000000e+000	-1.20640922e-004	0.00000000e+000	2.98150024e+002
0.00000000e+000	-1.19839315e-004	0.00000000e+000	2.98149994e+002
0.00000000e+000	-1.19037708e-004	0.00000000e+000	2.98149994e+002
0.00000000e+000	-1.18236101e-004	0.00000000e+000	2.98149994e+002
0.00000000e+000	-1.17434494e-004	0.00000000e+000	2.98149994e+002
0.00000000e+000	-1.16632888e-004	0.00000000e+000	2.98150024e+002
0.00000000e+000	-1.15831281e-004	0.00000000e+000	2.98149994e+002
0.00000000e+000	-1.15029674e-004	0.00000000e+000	2.98150024e+002
0.00000000e+000	-1.14228067e-004	0.00000000e+000	2.98149994e+002
0.00000000e+000	-1.13426460e-004	0.00000000e+000	2.98149994e+002
0.00000000e+000	-1.12624854e-004	0.00000000e+000	2.98149994e+002
0.00000000e+000	-1.11823247e-004	0.00000000e+000	2.98149963e+002
0.00000000e+000	-1.11021640e-004	0.00000000e+000	2.98150024e+002
0.00000000e+000	-1.10220033e-004	0.00000000e+000	2.98149994e+002
0.00000000e+000	-1.09418426e-004	0.00000000e+000	2.98149994e+002
0.00000000e+000	-1.08616819e-004	0.00000000e+000	2.98149994e+002
0.00000000e+000	-1.07815213e-004	0.00000000e+000	2.98149994e+002
0.00000000e+000	-1.07013606e-004	0.00000000e+000	2.98149994e+002
0.00000000e+000	-1.06211999e-004	0.00000000e+000	2.98149994e+002
0.00000000e+000	-1.05410392e-004	0.00000000e+000	2.98149994e+002
0.00000000e+000	-1.04608785e-004	0.00000000e+000	2.98149963e+002
0.00000000e+000	-1.03807179e-004	0.00000000e+000	2.98150024e+002
0.00000000e+000	-1.03005572e-004	0.00000000e+000	2.98150024e+002
0.00000000e+000	-1.02203965e-004	0.00000000e+000	2.98149994e+002
0.00000000e+000	-1.01402358e-004	0.00000000e+000	2.98149994e+002
0.00000000e+000	-1.00600751e-004	0.00000000e+000	2.98149994e+002
0.00000000e+000	-9.97991447e-005	0.00000000e+000	2.98149994e+002
0.00000000e+000	-9.89975379e-005	0.00000000e+000	2.98149994e+002
0.00000000e+000	-9.81959311e-005	0.00000000e+000	2.98149994e+002
0.00000000e+000	-9.73943243e-005	0.00000000e+000	2.98149994e+002
0.00000000e+000	-9.65927175e-005	0.00000000e+000	2.98149963e+002
0.00000000e+000	-9.57911107e-005	0.00000000e+000	2.98149994e+002
0.00000000e+000	-9.49895039e-005	0.00000000e+000	2.98149994e+002
0.00000000e+000	-9.41878970e-005	0.00000000e+000	2.98150024e+002
0.00000000e+000	-9.33862902e-005	0.00000000e+000	2.98149994e+002
0.00000000e+000	-9.25846834e-005	0.00000000e+000	2.98149994e+002
0.00000000e+000	-9.17830766e-005	0.00000000e+000	2.98149994e+002
0.00000000e+000	-9.09814698e-005	0.00000000e+000	2.98150024e+002
0.00000000e+000	-9.01798630e-005	0.00000000e+000	2.98149994e+002
0.00000000e+000	-8.93782562e-005	0.00000000e+000	2.98149994e+002
0.00000000e+000	-8.85766494e-005	0.00000000e+000	2.98149994e+002
0.00000000e+000	-8.77750426e-005	0.00000000e+000	2.98149994e+002
0.00000000e+000	-8.69734358e-005	0.00000000e+000	2.98149994e+002
0.00000000e+000	-8.61718290e-005	0.00000000e+000	2.98149994e+002
0.00000000e+000	-8.53702222e-005	0.00000000e+000	2.98149994e+002
0.00000000e+000	-8.45686154e-005	0.00000000e+000	2.98150024e+002
0.00000000e+000	-8.37670086e-005	0.00000000e+000	2.98149963e+002
0.00000000e+000	-8.29654018e-005	0.00000000e+000	2.98149994e+002
0.00000000e+000	-8.21637950e-005	0.00000000e+000	2.98149994e+002
0.00000000e+000	-8.13621882e-005	0.00000000e+000	2.98149994e+002
0.00000000e+000	-8.05605814e-005	0.00000000e+000	2.98149994e+002
0.00000000e+000	-7.97589746e-005	0.00000000e+000	2.98149994e+002
0.00000000e+000	-7.89573678e-005	0.00000000e+000	2.98150024e+002
0.00000000e+000	-7.81557610e-005	0.00000000e+000	2.98149994e+002
0.00000000e+000	-7.73541542e-005	0.00000000e+000	2.98149994e+002
0.00000000e+000	-7.65525474e-005	0.00000000e+000	2.98149963e+002
0.00000000e+000	-7.57509406e-005	0.00000000e+000	2.98149994e+002
0.00000000e+000	-7.49493338e-005	0.00000000e+000	2.98150024e+002
0.00000000e+000	-7.41477270e-005	0.00000000e+000	2.98149994e+002
0.00000000e+000	-7.33461202e-005	0.00000000e+000	2.98149994e+002
0.00000000e+000	-7.25445134e-005	0.00000000e+000	2.98149994e+002
0.00000000e+000	-7.17429066e-005	0.00000000e+000	2.98150024e+002
0.00000000e+000	-7.09412998e-005	0.00000000e+000	2.98149963e+002
0.00000000e+000	-7.01396930e-005	0.00000000e+000	2.98149994e+002
0.00000000e+000	-6.93380862e-005	0.00000000e+000	2.98150024e+002
0.00000000e+000	-6.85364794e-005	0.00000000e+000	2.98149994e+002
0.00000000e+000	-6.77348726e-005	0.00000000e+000	2.98150024e+002
0.00000000e+000	-6.69332658e-005	0.00000000e+000	2.98149994e+002
0.00000000e+000	-6.61316590e-005	0.00000000e+000	2.98149994e+002
0.00000000e+000	-6.53300522e-005	0.00000000e+000	2.98149994e+002
0.00000000e+000	-6.45284454e-005	0.00000000e+000	2.98149994e+002
0.00000000e+000	-6.37268386e-005	0.00000000e+000	2.98149994e+002
0.00000000e+000	-6.29252318e-005	0.00000000e+000	2.98149963e+002
0.00000000e+000	-6.21236250e-005	0.00000000e+000	2.98149994e+002
0.00000000e+000	-6.13220182e-005	0.00000000e+000	2.98149994e+002
0.00000000e+000	-6.05204150e-005	0.00000000e+000	2.98149994e+002
0.00000000e+000	-5.97188118e-005	0.00000000e+000	2.98149994e+002
0.00000000e+000	-5.89172087e-005	0.00000000e+000	2.98149994e+002
0.00000000e+000	-5.81156055e-005	0.00000000e+000	2.98149994e+002
0.00000000e+000	-5.73140023e-005	0.00000000e+000	2.98149994e+002
0.00000000e+000	-5.65123992e-005	0.00000000e+000	2.98150024e+002
0.00000000e+000	-5.57107960e-005	0.00000000e+000	2.98149994e+002
0.00000000e+000	-5.49091928e-005	0.00000000e+000	2.98149994e+002
0.00000000e+000	-5.41075897e-005	0.00000000e+000	2.98149994e+002
0.00000000e+000	-5.33059865e-005	0.00000000e+000	2.98149994e+002
0.00000000e+000	-5.25043833e-005	0.00000000e+000	2.98150024e+002
0.00000000e+000	-5.17027802e-005	0.00000000e+000	2.98149994e+002
0.00000000e+000	-5.09011770e-005	0.00000000e+000	2.98150024e+002
0.00000000e+000	-5.00995739e-005	0.00000000e+000	2.98149994e+002
0.00000000e+000	-4.92979707e-005	0.00000000e+000	2.98149994e+002
0.00000000e+000	-4.84963675e-005	0.00000000e+000	2.98149994e+002
0.00000000e+000	-4.76947644e-005	0.00000000e+000	2.98149994e+002
0.00000000e+000	-4.68931612e-005	0.00000000e+000	2.98149994e+002
0.00000000e+000	-4.60915580e-005	0.00000000e+000	2.98149994e+002
0.00000000e+000	-4.52899549e-005	0.00000000e+000	2.98149994e+002
0.00000000e+000	-4.44883517e-005	0.00000000e+000	2.98149994e+002
0.00000000e+000	-4.36867485e-005	0.00000000e+000	2.98149994e+002
0.00000000e+000	-4.28851454e-005	0.00000000e+000	2.98149963e+002
0.00000000e+000	-4.20835422e-005	0.00000000e+000	2.98150024e+002
0.00000000e+000	-4.12819390e-005	0.00000000e+000	2.98149994e+002
0.00000000e+000	-4.04803359e-005	0.00000000e+000	2.98149994e+002
0.00000000e+000	-3.96787327e-005	0.00000000e+000	2.98149994e+002
0.00000000e+000	-3.88771296e-005	0.00000000e+000	2.98149994e+002
0.00000000e+000	-3.80755264e-005	0.00000000e+000	2.98150024e+002
0.00000000e+000	-3.72739232e-005	0.00000000e+000	2.98149994e+002
0.00000000e+000	-3.64723201e-005	0.00000000e+000	2.98150024e+002
0.00000000e+000	-3.56707169e-005	0.00000000e+000	2.98149994e+002
0.00000000e+000	-3.48691137e-005	0.00000000e+000	2.98149994e+002
0.00000000e+000	-3.40675106e-005	0.00000000e+000	2.98149994e+002
0.00000000e+000	-3.32659074e-005	0.00000000e+000	2.98149994e+002
0.00000000e+000	-3.24643042e-005	0.00000000e+000	2.98149994e+002
0.00000000e+000	-3.16627011e-005	0.00000000e+000	2.98149994e+002
0.00000000e+000	-3.08610979e-005	0.00000000e+000	2.98149994e+002
0.00000000e+000	-3.00594947e-005	0.00000000e+000	2.98149994e+002
0.00000000e+000	-2.92578916e-005	0.00000000e+000	2.98149994e+002
0.00000000e+000	-2.84562884e-005	0.00000000e+000	2.98149994e+002
0.00000000e+000	-2.76546853e-005	0.00000000e+000	2.98149994e+002
0.00000000e+000	-2.68530821e-005	0.00000000e+000	2.98149994e+002
0.00000000e+000	-2.60514789e-005	0.00000000e+000	2.98149994e+002
0.00000000e+000	-2.52498758e-005	0.00000000e+000	2.98149994e+002
0.00000000e+000	-2.44482726e-005	0.00000000e+000	2.98149994e+002
0.00000000e+000	-2.36466694e-005	0.00000000e+000	2.98149994e+002
0.00000000e+000	-2.28450663e-005	0.00000000e+000	2.98149994e+002
0.00000000e+000	-2.20434631e-005	0.00000000e+000	2.98149994e+002
0.00000000e+000	-2.12418599e-005	0.00000000e+000	2.98149963e+002
0.00000000e+000	-2.04402568e-005	0.00000000e+000	2.98149994e+002
0.00000000e+000	-1.96386536e-005	0.00000000e+000	2.98149994e+002
0.00000000e+000	-1.88370504e-005	0.00000000e+000	2.98149994e+002
0.00000000e+000	-1.80354473e-005	0.00000000e+000	2.98149994e+002
0.00000000e+000	-1.72338441e-005	0.00000000e+000	2.98149994e+002
0.00000000e+000	-1.64322410e-005	0.00000000e+000	2.98149994e+002
0.00000000e+000	-1.56306378e-005	0.00000000e+000	2.98149963e+002
0.00000000e+000	-1.48290346e-005	0.00000000e+000	2.98150024e+002
0.00000000e+000	-1.40274315e-005	0.00000000e+000	2.98149994e+002
0.00000000e+000	-1.32258283e-005	0.00000000e+000	2.98150024e+002
0.00000000e+000	-1.24242251e-005	0.00000000e+000	2.98149994e+002
0.00000000e+000	-1.16226220e-005	0.00000000e+000	2.98149963e+002
0.00000000e+000	-1.08210188e-005	0.00000000e+000	2.98149994e+002
0.00000000e+000	-1.00194156e-005	0.00000000e+000	2.98149994e+002
0.00000000e+000	-9.21781248e-006	0.00000000e+000	2.98150024e+002
0.00000000e+000	-8.41620931e-006	0.00000000e+000	2.98152496e+002
0.00000000e+000	-7.61460615e-006	0.00000000e+000	2.98170288e+002
0.00000000e+000	-6.81300298e-006	0.00000000e+000	2.98188019e+002
0.00000000e+000	-6.01139982e-006	0.00000000e+000	2.98205780e+002
0.00000000e+000	-5.20979665e-006	0.00000000e+000	2.98223541e+002
0.00000000e+000	-4.40819349e-006	0.00000000e+000	2.98241272e+002
0.00000000e+000	-3.60659033e-006	0.00000000e+000	2.98259064e+002
0.00000000e+000	-2.80498716e-006	0.00000000e+000	2.98276825e+002
0.00000000e+000	-2.00338400e-006	0.00000000e+000	2.98294586e+002
0.00000000e+000	-1.20178083e-006	0.00000000e+000	2.98312317e+002
0.00000000e+000	-4.00177669e-007	0.00000000e+000	2.98330078e+002
0.00000000e+000	4.01425496e-007	0.00000000e+000	2.98338226e+002
0.00000000e+000	1.20302866e-006	0.00000000e+000	2.98336761e+002
0.00000000e+000	2.00463182e-006	0.00000000e+000	2.98335266e+002
0.00000000e+000	2.80623499e-006	0.00000000e+000	2.98333771e+002
0.00000000e+000	3.60783815e-006	0.00000000e+000	2.98332306e+002
0.00000000e+000	4.40944132e-006	0.00000000e+000	2.98330780e+002
0.00000000e+000	5.21104448e-006	0.00000000e+000	2.98329315e+002
0.00000000e+000	6.01264765e-006	0.00000000e+000	2.98327820e+002
0.00000000e+000	6.81425081e-006	0.00000000e+000	2.98326355e+002
0.00000000e+000	7.61585397e-006	0.00000000e+000	2.98324860e+002
0.00000000e+000	8.41745714e-006	0.00000000e+000	2.98323425e+002
0.00000000e+000	9.21906030e-006	0.00000000e+000	2.98322418e+002
0.00000000e+000	1.00206635e-005	0.00000000e+000	2.98321411e+002
0.00000000e+000	1.08222666e-005	0.00000000e+000	2.98320404e+002
0.00000000e+000	1.16238698e-005	0.00000000e+000	2.98319427e+002
0.00000000e+000	1.24254730e-005	0.00000000e+000	2.98318787e+002
0.00000000e+000	1.32270761e-005	0.00000000e+000	2.98318298e+002
0.00000000e+000	1.40286793e-005	0.00000000e+000	2.98317657e+002
0.00000000e+000	1.48302825e-005	0.00000000e+000	2.98317047e+002
0.00000000e+000	1.56318856e-005	0.00000000e+000	2.98316437e+002
0.00000000e+000	1.64334888e-005	0.00000000e+000	2.98315826e+002
0.00000000e+000	1.72350919e-005	0.00000000e+000	2.98315186e+002
0.00000000e+000	1.80366951e-005	0.00000000e+000	2.98314575e+002
0.00000000e+000	1.88382983e-005	0.00000000e+000	2.98313965e+002
0.00000000e+000	1.96399014e-005	0.00000000e+000	2.98313385e+002
0.00000000e+000	2.04415046e-005	0.00000000e+000	2.98313232e+002
0.00000000e+000	2.12431078e-005	0.00000000e+000	2.98313019e+002
0.00000000e+000	2.20447109e-005	0.00000000e+000	2.98312866e+002
0.00000000e+000	2.28463141e-005	0.00000000e+000	2.98312653e+002
0.00000000e+000	2.36479173e-005	0.00000000e+000	2.98312561e+002
0.00000000e+000	2.44495204e-005	0.00000000e+000	2.98310822e+002
0.00000000e+000	2.52511236e-005	0.00000000e+000	2.98308960e+002
0.00000000e+000	2.60527268e-005	0.00000000e+000	2.98307159e+002
0.00000000e+000	2.68543299e-005	0.00000000e+000	2.98305359e+002
0.00000000e+000	2.76559331e-005	0.00000000e+000	2.98303528e+002
0.00000000e+000	2.84575362e-005	0.00000000e+000	2.98301697e+002
0.00000000e+000	2.92591394e-005	0.00000000e+000	2.98299866e+002
0.00000000e+000	3.00607426e-005	0.00000000e+000	2.98298096e+002
0.00000000e+000	3.08623457e-005	0.00000000e+000	2.98296265e+002
0.00000000e+000	3.16639489e-005	0.00000000e+000	2.98294434e+002
0.00000000e+000	3.24655521e-005	0.00000000e+000	2.98285614e+002
0.00000000e+000	3.32671552e-005	0.00000000e+000	2.98271790e+002
0.00000000e+000	3.40687584e-005	0.00000000e+000	2.98257904e+002
0.00000000e+000	3.48703616e-005	0.00000000e+000	2.98244080e+002
0.00000000e+000	3.56719647e-005	0.00000000e+000	2.98230225e+002
0.00000000e+000	3.64735679e-005	0.00000000e+000	2.98216370e+002
0.00000000e+000	3.72751711e-005	0.00000000e+000	2.98202484e+002
0.00000000e+000	3.80767742e-005	0.00000000e+000	2.98188660e+002
0.00000000e+000	3.88783774e-005	0.00000000e+000	2.98174805e+002
0.00000000e+000	3.96799805e-005	0.00000000e+000	2.98160950e+002
0.00000000e+000	4.04815837e-005	0.00000000e+000	2.98149963e+002
0.00000000e+000	4.12831869e-005	0.00000000e+000	2.98149994e+002
0.00000000e+000	4.20847900e-005	0.00000000e+000	2.98149963e+002
0.00000000e+000	4.28863932e-005	0.00000000e+000	2.98150024e+002
0.00000000e+000	4.36879964e-005	0.00000000e+000	2.98149994e+002
0.00000000e+000	4.44895995e-005	0.00000000e+000	2.98149994e+002
0.00000000e+000	4.52912027e-005	0.00000000e+000	2.98149963e+002
0.00000000e+000	4.60928059e-005	0.00000000e+000	2.98149994e+002
0.00000000e+000	4.68944090e-005	0.00000000e+000	2.98150024e+002
0.00000000e+000	4.76960122e-005	0.00000000e+000	2.98149994e+002
0.00000000e+000	4.84976154e-005	0.00000000e+000	2.98149994e+002
0.00000000e+000	4.92992185e-005	0.00000000e+000	2.98149994e+002
0.00000000e+000	5.01008217e-005	0.00000000e+000	2.98149994e+002
0.00000000e+000	5.09024248e-005	0.00000000e+000	2.98150024e+002
0.00000000e+000	5.17040280e-005	0.00000000e+000	2.98149994e+002
0.00000000e+000	5.25056312e-005	0.00000000e+000	2.98149963e+002
0.00000000e+000	5.33072343e-005	0.00000000e+000	2.98149994e+002
0.00000000e+000	5.41088375e-005	0.00000000e+000	2.98149963e+002
0.00000000e+000	5.49104407e-005	0.00000000e+000	2.98149994e+002
0.00000000e+000	5.57120438e-005	0.00000000e+000	2.98149994e+002
0.00000000e+000	5.65136470e-005	0.00000000e+000	2.98149994e+002
0.00000000e+000	5.73152502e-005	0.00000000e+000	2.98149963e+002
0.00000000e+000	5.81168533e-005	0.00000000e+000	2.98149994e+002
0.00000000e+000	5.89184565e-005	0.00000000e+000	2.98149994e+002
0.00000000e+000	5.97200597e-005	0.00000000e+000	2.98149994e+002
0.00000000e+000	6.05216628e-005	0.00000000e+000	2.98150024e+002
0.00000000e+000	6.13232696e-005	0.00000000e+000	2.98149994e+002
0.00000000e+000	6.21248764e-005	0.00000000e+000	2.98149994e+002
0.00000000e+000	6.29264832e-005	0.00000000e+000	2.98149963e+002
0.00000000e+000	6.37280900e-005	0.00000000e+000	2.98149994e+002
0.00000000e+000	6.45296968e-005	0.00000000e+000	2.98150024e+002
0.00000000e+000	6.53313036e-005	0.00000000e+000	2.98150024e+002
0.00000000e+000	6.61329104e-005	0.00000000e+000	2.98149994e+002
0.00000000e+000	6.69345172e-005	0.00000000e+000	2.98149963e+002
0.00000000e+000	6.77361240e-005	0.00000000e+000	2.98149994e+002
0.00000000e+000	6.85377308e-005	0.00000000e+000	2.98149994e+002
0.00000000e+000	6.93393376e-005	0.00000000e+000	2.98149963e+002
0.00000000e+000	7.01409444e-005	0.00000000e+000	2.98150024e+002
0.00000000e+000	7.09425512e-005	0.00000000e+000	2.98149994e+002
0.00000000e+000	7.17441580e-005	0.00000000e+000	2.98149994e+002
0.00000000e+000	7.25457649e-005	0.00000000e+000	2.98149963e+002
0.00000000e+000	7.33473717e-005	0.00000000e+000	2.98149963e+002
0.00000000e+000	7.41489785e-005	0.00000000e+000	2.98149994e+002
0.00000000e+000	7.49505853e-005	0.00000000e+000	2.98149994e+002
0.00000000e+000	7.57521921e-005	0.00000000e+000	2.98149994e+002
0.00000000e+000	7.65537989e-005	0.00000000e+000	2.98149994e+002
0.00000000e+000	7.73554057e-005	0.00000000e+000	2.98150024e+002
0.00000000e+000	7.81570125e-005	0.00000000e+000	2.98149963e+002
0.00000000e+000	7.89586193e-005	0.00000000e+000	2.98150024e+002
0.00000000e+000	7.97602261e-005	0.00000000e+000	2.98149963e+002
0.00000000e+000	8.05618329e-005	0.00000000e+000	2.98149994e+002
0.00000000e+000	8.13634397e-005	0.00000000e+000	2.98149994e+002
0.00000000e+000	8.21650465e-005	0.00000000e+000	2.98149963e+002
0.00000000e+000	8.29666533e-005	0.00000000e+000	2.98150024e+002
0.00000000e+000	8.37682601e-005	0.00000000e+000	2.98149994e+002
0.00000000e+000	8.45698669e-005	0.00000000e+000	2.98149994e+002
0.00000000e+000	8.53714737e-005	0.00000000e+000	2.98149994e+002
0.00000000e+000	8.61730805e-005	0.00000000e+000	2.98149963e+002
0.00000000e+000	8.69746873e-005	0.00000000e+000	2.98149994e+002
0.00000000e+000	8.77762941e-005	0.00000000e+000	2.98149994e+002
0.00000000e+000	8.85779009e-005	0.00000000e+000	2.98149994e+002
0.00000000e+000	8.93795077e-005	0.00000000e+000	2.98150024e+002
0.00000000e+000	9.01811145e-005	0.00000000e+000	2.98149994e+002
0.00000000e+000	9.09827213e-005	0.00000000e+000	2.98149994e+002
0.00000000e+000	9.17843281e-005	0.00000000e+000	2.98150024e+002
0.00000000e+000	9.25859349e-005	0.00000000e+000	2.98149994e+002
0.00000000e+000	9.33875417e-005	0.00000000e+000	2.98149994e+002
0.00000000e+000	9.41891485e-005	0.00000000e+000	2.98149994e+002
0.00000000e+000	9.49907553e-005	0.00000000e+000	2.98149994e+002
0.00000000e+000	9.57923621e-005	0.00000000e+000	2.98149994e+002
0.00000000e+000	9.65939689e-005	0.00000000e+000	2.98149994e+002
0.00000000e+000	9.73955757e-005	0.00000000e+000	2.98149994e+002
0.00000000e+000	9.81971825e-005	0.00000000e+000	2.98149994e+002
0.00000000e+000	9.89987893e-005	0.00000000e+000	2.98149963e+002
0.00000000e+000	9.98003961e-005	0.00000000e+000	2.98149994e+002
0.00000000e+000	1.00602003e-004	0.00000000e+000	2.98149994e+002
0.00000000e+000	1.01403610e-004	0.00000000e+000	2.98149994e+002
0.00000000e+000	1.02205217e-004	0.00000000e+000	2.98150024e+002
0.00000000e+000	1.03006823e-004	0.00000000e+000	2.98149963e+002
0.00000000e+000	1.03808430e-004	0.00000000e+000	2.98149994e+002
0.00000000e+000	1.04610037e-004	0.00000000e+000	2.98149994e+002
0.00000000e+000	1.05411644e-004	0.00000000e+000	2.98149994e+002
0.00000000e+000	1.06213251e-004	0.00000000e+000	2.98149994e+002
0.00000000e+000	1.07014857e-004	0.00000000e+000	2.98149994e+002
0.00000000e+000	1.07816464e-004	0.00000000e+000	2.98149994e+002
0.00000000e+000	1.08618071e-004	0.00000000e+000	2.98149994e+002
0.00000000e+000	1.09419678e-004	0.00000000e+000	2.98149994e+002
0.00000000e+000	1.10221285e-004	0.00000000e+000	2.98149994e+002
0.00000000e+000	1.11022891e-004	0.00000000e+000	2.98149994e+002
0.00000000e+000	1.11824498e-004	0.00000000e+000	2.98149994e+002
0.00000000e+000	1.12626105e-004	0.00000000e+000	2.98149994e+002
0.00000000e+000	1.13427712e-004	0.00000000e+000	2.98149994e+002
0.00000000e+000	1.14229319e-004	0.00000000e+000	2.98149994e+002
0.00000000e+000	1.15030925e-004	0.00000000e+000	2.98149994e+002
0.00000000e+000	1.15832532e-004	0.00000000e+000	2.98149994e+002
0.00000000e+000	1.16634139e-004	0.00000000e+000	2.98150024e+002
0.00000000e+000	1.17435746e-004	0.00000000e+000	2.98149994e+002
0.00000000e+000	1.18237353e-004	0.00000000e+000	2.98149963e+002
0.00000000e+000	1.19038959e-004	0.00000000e+000	2.98150024e+002
0.00000000e+000	1.19840566e-004	0.00000000e+000	2.98149994e+002
0.00000000e+000	1.20642173e-004	0.00000000e+000	2.98149994e+002
0.00000000e+000	1.21443780e-004	0.00000000e+000	2.98149994e+002
0.00000000e+000	1.22245387e-004	0.00000000e+000	2.98149994e+002
0.00000000e+000	1.23046993e-004	0.00000000e+000	2.98149994e+002
0.00000000e+000	1.23848600e-004	0.00000000e+000	2.98149994e+002
0.00000000e+000	1.24650207e-004	0.00000000e+000	2.98150024e+002
0.00000000e+000	1.25451814e-004	0.00000000e+000	2.98149994e+002
0.00000000e+000	1.26253421e-004	0.00000000e+000	2.98149994e+002
0.00000000e+000	1.27055027e-004	0.00000000e+000	2.98149994e+002
0.00000000e+000	1.27856634e-004	0.00000000e+000	2.98149994e+002
0.00000000e+000	1.28658241e-004	0.00000000e+000	2.98149963e+002
0.00000000e+000	1.29459848e-004	0.00000000e+000	2.98149994e+002
0.00000000e+000	1.30261455e-004	0.00000000e+000	2.98149994e+002
0.00000000e+000	1.31063061e-004	0.00000000e+000	2.98150024e+002
0.00000000e+000	1.31864668e-004	0.00000000e+000	2.98149994e+002
0.00000000e+000	1.32666275e-004	0.00000000e+000	2.98149994e+002
0.00000000e+000	1.33467882e-004	0.00000000e+000	2.98149994e+002
0.00000000e+000	1.34269489e-004	0.00000000e+000	2.98149994e+002
0.00000000e+000	1.35071095e-004	0.00000000e+000	2.98149994e+002
0.00000000e+000	1.35872702e-004	0.00000000e+000	2.98149994e+002
0.00000000e+000	1.36674309e-004	0.00000000e+000	2.98149994e+002
0.00000000e+000	1.37475916e-004	0.00000000e+000	2.98149994e+002
0.00000000e+000	1.38277523e-004	0.00000000e+000	2.98149994e+002
0.00000000e+000	1.39079129e-004	0.00000000e+000	2.98149994e+002
0.00000000e+000	1.39880736e-004	0.00000000e+000	2.98150024e+002
0.00000000e+000	1.40682343e-004	0.00000000e+000	2.98149994e+002
0.00000000e+000	1.41483950e-004	0.00000000e+000	2.98149994e+002
0.00000000e+000	1.42285557e-004	0.00000000e+000	2.98149994e+002
0.00000000e+000	1.43087163e-004	0.00000000e+000	2.98149994e+002
0.00000000e+000	1.43888770e-004	0.00000000e+000	2.98149994e+002
0.00000000e+000	1.44690377e-004	0.00000000e+000	2.98149994e+002
0.00000000e+000	1.45491984e-004	0.00000000e+000	2.98149994e+002
0.00000000e+000	1.46293591e-004	0.00000000e+000	2.98149994e+002
0.00000000e+000	1.47095197e-004	0.00000000e+000	2.98150024e+002
0.00000000e+000	1.47896804e-004	0.00000000e+000	2.98149994e+002
0.00000000e+000	1.48698411e-004	0.00000000e+000	2.98149994e+002
0.00000000e+000	1.49500018e-004	0.00000000e+000	2.98149963e+002
0.00000000e+000	1.50301625e-004	0.00000000e+000	2.98150024e+002
0.00000000e+000	1.51103231e-004	0.00000000e+000	2.98149963e+002
0.00000000e+000	1.51904838e-004	0.00000000e+000	2.98149963e+002
0.00000000e+000	1.52706445e-004	0.00000000e+000	2.98149994e+002
0.00000000e+000	1.53508052e-004	0.00000000e+000	2.98149994e+002
0.00000000e+000	1.54309659e-004	0.00000000e+000	2.98149963e+002
0.00000000e+000	1.55111265e-004	0.00000000e+000	2.98149963e+002
0.00000000e+000	1.55912872e-004	0.00000000e+000	2.98149994e+002
0.00000000e+000	1.56714479e-004	0.00000000e+000	2.98149963e+002
0.00000000e+000	1.57516086e-004	0.00000000e+000	2.98149994e+002
0.00000000e+000	1.58317693e-004	0.00000000e+000	2.98149994e+002
0.00000000e+000	1.59119299e-004	0.00000000e+000	2.98149994e+002
0.00000000e+000	1.59920906e-004	0.00000000e+000	2.98149994e+002
0.00000000e+000	1.60722513e-004	0.00000000e+000	2.98149994e+002
0.00000000e+000	1.61524120e-004	0.00000000e+000	2.98149963e+002
0.00000000e+000	1.62325727e-004	0.00000000e+000	2.98150024e+002
0.00000000e+000	1.63127334e-004	0.00000000e+000	2.98150024e+002
0.00000000e+000	1.63928940e-004	0.00000000e+000	2.98149994e+002
0.00000000e+000	1.64730547e-004	0.00000000e+000	2.98149994e+002
0.00000000e+000	1.65532154e-004	0.00000000e+000	2.98149994e+002
0.00000000e+000	1.66333761e-004	0.00000000e+000	2.98149994e+002
0.00000000e+000	1.67135368e-004	0.00000000e+000	2.98149994e+002
0.00000000e+000	1.67936974e-004	0.00000000e+000	2.98149994e+002
0.00000000e+000	1.68738581e-004	0.00000000e+000	2.98149994e+002
0.00000000e+000	1.69540188e-004	0.00000000e+000	2.98150024e+002
0.00000000e+000	1.70341795e-004	0.00000000e+000	2.98149994e+002
0.00000000e+000	1.71143402e-004	0.00000000e+000	2.98149963e+002
0.00000000e+000	1.71945008e-004	0.00000000e+000	2.98149994e+002
0.00000000e+000	1.72746615e-004	0.00000000e+000	2.98149963e+002
0.00000000e+000	1.73548222e-004	0.00000000e+000	2.98150024e+002
0.00000000e+000	1.74349829e-004	0.00000000e+000	2.98149994e+002
0.00000000e+000	1.75151436e-004	0.00000000e+000	2.98149994e+002
0.00000000e+000	1.75953042e-004	0.00000000e+000	2.98149994e+002
0.00000000e+000	1.76754649e-004	0.00000000e+000	2.98150024e+002
0.00000000e+000	1.77556256e-004	0.00000000e+000	2.98149994e+002
0.00000000e+000	1.78357863e-004	0.00000000e+000	2.98149994e+002
0.00000000e+000	1.79159470e-004	0.00000000e+000	2.98149963e+002
0.00000000e+000	1.79961076e-004	0.00000000e+000	2.98149994e+002
0.00000000e+000	1.80762683e-004	0.00000000e+000	2.98149994e+002
0.00000000e+000	1.81564290e-004	0.00000000e+000	2.98149994e+002
0.00000000e+000	1.82365897e-004	0.00000000e+000	2.98149994e+002
0.00000000e+000	1.83167504e-004	0.00000000e+000	2.98149994e+002
0.00000000e+000	1.83969110e-004	0.00000000e+000	2.98149994e+002
0.00000000e+000	1.84770717e-004	0.00000000e+000	2.98149994e+002
0.00000000e+000	1.85572324e-004	0.00000000e+000	2.98149963e+002
0.00000000e+000	1.86373931e-004	0.00000000e+000	2.98149994e+002
0.00000000e+000	1.87175538e-004	0.00000000e+000	2.98150024e+002
0.00000000e+000	1.87977144e-004	0.00000000e+000	2.98150024e+002
0.00000000e+000	1.88778751e-004	0.00000000e+000	2.98149994e+002
0.00000000e+000	1.89580358e-004	0.00000000e+000	2.98149994e+002
0.00000000e+000	1.90381965e-004	0.00000000e+000	2.98149994e+002
0.00000000e+000	1.91183572e-004	0.00000000e+000	2.98149994e+002
0.00000000e+000	1.91985178e-004	0.00000000e+000	2.98149994e+002
0.00000000e+000	1.92786785e-004	0.00000000e+000	2.98149963e+002
0.00000000e+000	1.93588392e-004	0.00000000e+000	2.98149994e+002
0.00000000e+000	1.94389999e-004	0.00000000e+000	2.98149994e+002
0.00000000e+000	1.95191606e-004	0.00000000e+000	2.98149994e+002
0.00000000e+000	1.95993212e-004	0.00000000e+000	2.98149994e+002
0.00000000e+000	1.96794819e-004	0.00000000e+000	2.98149963e+002
0.00000000e+000	1.97596426e-004	0.00000000e+000	2.98150024e+002
0.00000000e+000	1.98398033e-004	0.00000000e+000	2.98149994e+002
0.00000000e+000	1.99199640e-004	0.00000000e+000	2.98149963e+002
0.00000000e+000	2.00001246e-004	0.00000000e+000	2.98149963e+002
