# Supplementary material for: Dynamic Characterisation of Fibre-Optic Temperature Sensors for Physiological Monitoring
Source: Sensors (Basel). 2020 Dec 31;21(1):221. doi: 10.3390/s21010221 (PMC7795630; doi:10.3390/s21010221)
Supplement: Supplementary file 1 [file sensors-21-00221-s001.zip › Supplementary Data/Simulations/Optical heating/laser_heating_with_water_DCF_Sylg_no5_t65_xy.csv]

[Name]
Plane 1
[Data]
X [ m ]	Y [ m ]	Z [ m ]	Temperature [ K ]
-1.95819826e-04	-1.40852557e-04	0.00000000e+00	2.98149994e+02
-1.91795931e-04	-1.47516694e-04	-2.27373675e-13	2.98149994e+02
-1.88526668e-04	-1.40987919e-04	0.00000000e+00	2.98149994e+02
-1.83702738e-04	-1.47727231e-04	1.70530257e-13	2.98149994e+02
-1.79886905e-04	-1.45951999e-04	5.68434189e-14	2.98149994e+02
-1.77581562e-04	-1.41666067e-04	1.13686838e-13	2.98149994e+02
-1.84529621e-04	-1.40229298e-04	0.00000000e+00	2.98149994e+02
-1.82760545e-04	-1.50014836e-04	2.27373675e-13	2.98149994e+02
-1.99999995e-04	-1.47338375e-04	0.00000000e+00	2.98149994e+02
-1.76413974e-04	-1.42876990e-04	1.13686838e-13	2.98149994e+02
-1.65283825e-04	-1.50220760e-04	2.84217094e-14	2.98149994e+02
-1.64384706e-04	-1.51100146e-04	5.68434189e-14	2.98149994e+02
-1.61250267e-04	-1.40638382e-04	-1.98951966e-13	2.98149994e+02
-1.61773511e-04	-1.40769844e-04	1.42108547e-14	2.98150024e+02
-1.84785604e-04	-1.50619730e-04	-1.70530257e-13	2.98149994e+02
-1.68176048e-04	-1.45430153e-04	0.00000000e+00	2.98149994e+02
-1.70667205e-04	-1.45606740e-04	1.13686838e-13	2.98149994e+02
-1.74210669e-04	-1.49921660e-04	-2.27373675e-13	2.98149994e+02
-1.60926211e-04	-1.41037686e-04	0.00000000e+00	2.98149994e+02
-1.63249715e-04	-1.50871885e-04	-2.84217094e-14	2.98149994e+02
-1.56365568e-04	-1.51424640e-04	0.00000000e+00	2.98149994e+02
-1.57393020e-04	-1.47662577e-04	-4.54747351e-13	2.98149994e+02
-1.53632427e-04	-1.44638776e-04	0.00000000e+00	2.98149994e+02
-1.59624149e-04	-1.48155101e-04	0.00000000e+00	2.98149994e+02
-1.99999995e-04	-1.47338375e-04	0.00000000e+00	2.98149994e+02
-1.99999995e-04	-1.47338375e-04	0.00000000e+00	2.98149994e+02
-1.55119516e-04	-1.51883913e-04	0.00000000e+00	2.98149994e+02
-1.49906453e-04	-1.43530851e-04	0.00000000e+00	2.98149994e+02
-1.81215757e-04	-1.50734937e-04	-1.13686838e-13	2.98149994e+02
-1.44158927e-04	-1.48670413e-04	0.00000000e+00	2.98149994e+02
-1.92008010e-04	-1.51266911e-04	-2.27373675e-13	2.98149994e+02
-1.64436467e-04	-1.51645436e-04	5.68434189e-14	2.98149994e+02
-1.65432750e-04	-1.51515531e-04	5.68434189e-14	2.98149994e+02
-1.99999995e-04	-1.47338375e-04	-5.24188199e-20	2.98149994e+02
-1.55920367e-04	-1.52550710e-04	0.00000000e+00	2.98149994e+02
-1.43330210e-04	-1.50316642e-04	1.13686838e-13	2.98149994e+02
-1.54674475e-04	-1.52811364e-04	1.13686838e-13	2.98149994e+02
-1.82965494e-04	-1.51189932e-04	0.00000000e+00	2.98149994e+02
-1.56910464e-04	-1.52523033e-04	1.13686838e-13	2.98149963e+02
-1.95755594e-04	-1.53540837e-04	-2.27373675e-13	2.98149994e+02
-1.72346714e-04	-1.55258022e-04	1.13686838e-13	2.98150024e+02
-1.99937829e-04	-1.56115319e-04	0.00000000e+00	2.98149994e+02
-1.90448147e-04	-1.54221401e-04	0.00000000e+00	2.98149994e+02
-1.69712293e-04	-1.55764312e-04	0.00000000e+00	2.98149994e+02
-1.45405720e-04	-1.56633192e-04	0.00000000e+00	2.98149994e+02
-1.84039382e-04	-1.54601905e-04	-2.84217094e-14	2.98149994e+02
-1.55958987e-04	-1.54531648e-04	0.00000000e+00	2.98149994e+02
-1.62394019e-04	-1.53404369e-04	2.84217094e-14	2.98149994e+02
-1.81420837e-04	-1.52907349e-04	0.00000000e+00	2.98149963e+02
-1.74314555e-04	-1.57198694e-04	-1.13686838e-13	2.98149994e+02
-1.85151512e-04	-1.57222254e-04	0.00000000e+00	2.98150024e+02
-1.56264054e-04	-1.59139323e-04	0.00000000e+00	2.98149994e+02
-1.71130203e-04	-1.57251343e-04	1.13686838e-13	2.98149994e+02
-1.78311369e-04	-1.57983712e-04	1.13686838e-13	2.98149994e+02
-1.84117845e-04	-1.57133210e-04	0.00000000e+00	2.98149994e+02
-1.63796678e-04	-1.56807801e-04	0.00000000e+00	2.98149994e+02
-1.65093807e-04	-1.61227901e-04	0.00000000e+00	2.98149994e+02
-1.53938876e-04	-1.59096671e-04	1.13686838e-13	2.98149994e+02
-1.95727203e-04	-1.59072893e-04	0.00000000e+00	2.98149994e+02
-1.90212799e-04	-1.60287571e-04	0.00000000e+00	2.98149994e+02
-1.63285906e-04	-1.62569268e-04	-1.70530257e-13	2.98149994e+02
-1.62660130e-04	-1.62330529e-04	0.00000000e+00	2.98149994e+02
-1.83165655e-04	-1.62632743e-04	0.00000000e+00	2.98149994e+02
-1.84031524e-04	-1.62655197e-04	-1.70530257e-13	2.98150024e+02
-1.45907572e-04	-1.62020209e-04	-2.27373675e-13	2.98149994e+02
-1.76922651e-04	-1.63785298e-04	0.00000000e+00	2.98149994e+02
-1.73465785e-04	-1.60441938e-04	1.13686838e-13	2.98149994e+02
-1.99999995e-04	-1.64892248e-04	0.00000000e+00	2.98149994e+02
-1.99999995e-04	-1.64892248e-04	0.00000000e+00	2.98149994e+02
-1.83660348e-04	-1.63064949e-04	0.00000000e+00	2.98149994e+02
-1.53301080e-04	-1.62184442e-04	-1.13686838e-13	2.98149994e+02
-1.99999995e-04	-1.64892248e-04	0.00000000e+00	2.98149994e+02
-1.64155674e-04	-1.63470570e-04	5.68434189e-14	2.98149994e+02
-1.70027663e-04	-1.65489138e-04	0.00000000e+00	2.98149994e+02
-1.73562876e-04	-1.66920421e-04	1.13686838e-13	2.98149994e+02
-1.62636235e-04	-1.63219724e-04	-1.13686838e-13	2.98149994e+02
-1.56245544e-04	-1.61364296e-04	0.00000000e+00	2.98149994e+02
-1.47397412e-04	-1.66391459e-04	2.27373675e-13	2.98149994e+02
-1.90615858e-04	-1.66133512e-04	1.13686838e-13	2.98149994e+02
-1.84604927e-04	-1.64009631e-04	0.00000000e+00	2.98149994e+02
-1.83354292e-04	-1.63652294e-04	-1.70530257e-13	2.98149994e+02
-1.99999995e-04	-1.64892248e-04	0.00000000e+00	2.98149994e+02
-1.77591559e-04	-1.67416714e-04	0.00000000e+00	2.98149994e+02
-1.99999995e-04	-1.64892248e-04	0.00000000e+00	2.98149994e+02
-1.56075475e-04	-1.68387385e-04	2.27373675e-13	2.98149994e+02
-1.51303189e-04	-1.67535734e-04	1.13686838e-13	2.98149963e+02
-1.68901141e-04	-1.68492901e-04	0.00000000e+00	2.98149963e+02
-1.85455385e-04	-1.71737396e-04	0.00000000e+00	2.98149994e+02
-1.91313855e-04	-1.70486921e-04	1.13686838e-13	2.98149994e+02
-1.84204182e-04	-1.72116415e-04	0.00000000e+00	2.98149994e+02
-1.99999995e-04	-1.64892248e-04	-5.37515016e-20	2.98149994e+02
-1.63423596e-04	-1.67320424e-04	2.84217094e-14	2.98149994e+02
-1.62293902e-04	-1.73844252e-04	0.00000000e+00	2.98149994e+02
-1.48197170e-04	-1.70401239e-04	-1.13686838e-13	2.98149994e+02
-1.64321042e-04	-1.74600747e-04	0.00000000e+00	2.98149994e+02
-1.96154142e-04	-1.73021486e-04	2.27373675e-13	2.98149994e+02
-1.54359499e-04	-1.73805660e-04	-1.13686838e-13	2.98149994e+02
-1.70500207e-04	-1.71002146e-04	-2.27373675e-13	2.98149963e+02
-1.76471789e-04	-1.74290952e-04	0.00000000e+00	2.98149994e+02
-1.99937829e-04	-1.73669192e-04	0.00000000e+00	2.98149994e+02
-1.81251322e-04	-1.74217159e-04	-2.84217094e-14	2.98149994e+02
-1.52211418e-04	-1.75916997e-04	1.13686838e-13	2.98149994e+02
-1.84634773e-04	-1.72508240e-04	-5.68434189e-14	2.98149994e+02
-1.75597670e-04	-1.76835922e-04	5.68434189e-14	2.98149994e+02
-1.63636461e-04	-1.75230292e-04	0.00000000e+00	2.98149994e+02
-1.65224192e-04	-1.75386580e-04	0.00000000e+00	2.98149994e+02
-1.76495872e-04	-1.76958507e-04	-5.68434189e-14	2.98149963e+02
-1.85384008e-04	-1.73077540e-04	0.00000000e+00	2.98149994e+02
-1.92436477e-04	-1.75412191e-04	-2.27373675e-13	2.98149994e+02
-1.54700538e-04	-1.76122790e-04	1.13686838e-13	2.98150024e+02
-1.84357224e-04	-1.72932225e-04	0.00000000e+00	2.98149994e+02
-1.99999995e-04	-1.82446121e-04	0.00000000e+00	2.98149994e+02
-1.88425445e-04	-1.79022391e-04	0.00000000e+00	2.98149994e+02
-1.64211815e-04	-1.76461326e-04	0.00000000e+00	2.98149994e+02
-1.78085305e-04	-1.77353271e-04	1.70530257e-13	2.98149994e+02
-1.99999995e-04	-1.82446121e-04	0.00000000e+00	2.98149994e+02
-1.84268938e-04	-1.79672323e-04	0.00000000e+00	2.98149994e+02
-1.71017688e-04	-1.80432224e-04	0.00000000e+00	2.98149994e+02
-1.92178093e-04	-1.80967400e-04	0.00000000e+00	2.98149994e+02
-1.76430811e-04	-1.78301882e-04	2.27373675e-13	2.98149994e+02
-1.69099527e-04	-1.82876727e-04	-2.27373675e-13	2.98149994e+02
-1.99999995e-04	-1.82446121e-04	0.00000000e+00	2.98149994e+02
-1.72895903e-04	-1.83595635e-04	0.00000000e+00	2.98149994e+02
-1.85063691e-04	-1.83188502e-04	0.00000000e+00	2.98149994e+02
-1.82604723e-04	-1.84811215e-04	0.00000000e+00	2.98149994e+02
-1.86563615e-04	-1.84492819e-04	0.00000000e+00	2.98149994e+02
-1.65063087e-04	-1.84160424e-04	0.00000000e+00	2.98149994e+02
-1.60303549e-04	-1.84135453e-04	4.54747351e-13	2.98149994e+02
-1.77403665e-04	-1.85265628e-04	0.00000000e+00	2.98149994e+02
-1.99999995e-04	-1.82446121e-04	0.00000000e+00	2.98149994e+02
-1.92572174e-04	-1.89266109e-04	-1.13686838e-13	2.98149994e+02
-1.70250918e-04	-1.91503088e-04	0.00000000e+00	2.98149963e+02
-1.70588173e-04	-1.91531435e-04	0.00000000e+00	2.98149994e+02
-1.99999995e-04	-1.82446121e-04	-5.24188199e-20	2.98149994e+02
-1.81936091e-04	-1.90802733e-04	0.00000000e+00	2.98149994e+02
-1.99999995e-04	-1.99999995e-04	0.00000000e+00	2.98149994e+02
-1.99999995e-04	-1.99999995e-04	0.00000000e+00	2.98149994e+02
-1.99999995e-04	-1.99999995e-04	0.00000000e+00	2.98149994e+02
-1.99999995e-04	-1.99999995e-04	0.00000000e+00	2.98149994e+02
-1.45578320e-04	-1.95533532e-04	1.13686838e-13	2.98149994e+02
-1.53504108e-04	-1.99999995e-04	2.70894413e-20	2.98149994e+02
-1.53504108e-04	-1.99999995e-04	2.70894413e-20	2.98149994e+02
-1.42825214e-04	-1.99999995e-04	0.00000000e+00	2.98149963e+02
-1.47740197e-04	-1.92140898e-04	-2.27373675e-13	2.98149994e+02
-1.53504108e-04	-1.99999995e-04	0.00000000e+00	2.98149994e+02
-1.47642801e-04	-1.74601970e-04	0.00000000e+00	2.98149994e+02
-1.51700311e-04	-1.91658852e-04	0.00000000e+00	2.98149994e+02
-1.48560677e-04	-1.86840101e-04	0.00000000e+00	2.98150024e+02
-1.48554609e-04	-1.81249648e-04	0.00000000e+00	2.98149994e+02
-1.50606953e-04	-1.83908618e-04	0.00000000e+00	2.98149994e+02
-1.48463150e-04	-1.84073855e-04	-1.13686838e-13	2.98149994e+02
-1.53504108e-04	-1.99999995e-04	0.00000000e+00	2.98149994e+02
-1.54404406e-04	-1.78202274e-04	0.00000000e+00	2.98149994e+02
-1.54395268e-04	-1.89417158e-04	-2.27373675e-13	2.98149994e+02
-1.53935121e-04	-1.91429310e-04	-1.13686838e-13	2.98149994e+02
-1.56088412e-04	-1.84527031e-04	0.00000000e+00	2.98149994e+02
-1.53504108e-04	-1.99999995e-04	0.00000000e+00	2.98149994e+02
-1.53504108e-04	-1.99999995e-04	0.00000000e+00	2.98149994e+02
-1.58885174e-04	-1.91277679e-04	5.68434189e-14	2.98149994e+02
-1.60222480e-04	-1.90137071e-04	0.00000000e+00	2.98149994e+02
-1.53504108e-04	-1.99999995e-04	2.70894413e-20	2.98149994e+02
-1.62673852e-04	-1.76619651e-04	0.00000000e+00	2.98149994e+02
-1.61054530e-04	-1.91469502e-04	-1.70530257e-13	2.98149994e+02
-1.61863281e-04	-1.93437474e-04	0.00000000e+00	2.98149994e+02
-1.64631158e-04	-1.99999995e-04	0.00000000e+00	2.98149963e+02
-1.61384974e-04	-1.90621809e-04	0.00000000e+00	2.98150024e+02
-1.68922285e-04	-1.91664454e-04	0.00000000e+00	2.98149994e+02
-1.70233572e-04	-1.91999861e-04	-5.68434189e-14	2.98149963e+02
-1.70391213e-04	-1.91744955e-04	-5.68434189e-14	2.98149994e+02
-1.67357008e-04	-2.00000009e-04	0.00000000e+00	2.98149994e+02
-1.70481886e-04	-1.92003354e-04	-5.68434189e-14	2.98149994e+02
-1.73967506e-04	-1.99999995e-04	2.27373675e-13	2.98149963e+02
-1.70608168e-04	-1.91815823e-04	0.00000000e+00	2.98149994e+02
-1.75733672e-04	-1.97382557e-04	2.27373675e-13	2.98149994e+02
-1.82239077e-04	-1.92886611e-04	0.00000000e+00	2.98149994e+02
-1.77970825e-04	-1.99999995e-04	0.00000000e+00	2.98149994e+02
-1.82976451e-04	-1.94730106e-04	1.13686838e-13	2.98149994e+02
-1.83855402e-04	-1.91822299e-04	-1.13686838e-13	2.98149994e+02
-1.83503347e-04	-1.99999980e-04	-2.27373675e-13	2.98149994e+02
-1.84817502e-04	-1.85232071e-04	2.27373675e-13	2.98149994e+02
-1.84639692e-04	-1.92704378e-04	-1.13686838e-13	2.98149963e+02
-1.89174694e-04	-1.99999995e-04	0.00000000e+00	2.98149994e+02
-1.86210236e-04	-1.95761444e-04	-1.13686838e-13	2.98149994e+02
-1.91168394e-04	-1.90211576e-04	1.13686838e-13	2.98149994e+02
-1.92182546e-04	-1.91126266e-04	3.41060513e-13	2.98149994e+02
-1.91159837e-04	-1.94898399e-04	0.00000000e+00	2.98149963e+02
-1.94277280e-04	-1.90845458e-04	0.00000000e+00	2.98149994e+02
-1.99937829e-04	-1.91223065e-04	0.00000000e+00	2.98149994e+02
-1.42295918e-04	-1.48786901e-04	1.13686838e-13	2.98149994e+02
-1.35647773e-04	-1.50836451e-04	2.27373675e-13	2.98149994e+02
-1.34531627e-04	-1.49830797e-04	2.27373675e-13	2.98149994e+02
-1.38624207e-04	-1.60077048e-04	0.00000000e+00	2.98149994e+02
-1.38716219e-04	-1.60540512e-04	1.13686838e-13	2.98149994e+02
-9.30127862e-05	-1.84239718e-04	0.00000000e+00	2.98149994e+02
-9.46533255e-05	-1.84120174e-04	0.00000000e+00	2.98149994e+02
-9.93646609e-05	-1.80097908e-04	0.00000000e+00	2.98149994e+02
-9.30687311e-05	-1.76220870e-04	2.27373675e-13	2.98149963e+02
-9.30566239e-05	-1.84953504e-04	0.00000000e+00	2.98149994e+02
-9.32437761e-05	-1.99999995e-04	-1.13686838e-13	2.98149994e+02
-9.41420003e-05	-1.98392794e-04	-2.27373675e-13	2.98149994e+02
-9.56567237e-05	-2.00000009e-04	-2.27373675e-13	2.98149994e+02
-9.31379909e-05	-1.85385201e-04	0.00000000e+00	2.98149994e+02
-9.29621383e-05	-1.66110927e-04	2.27373675e-13	2.98149963e+02
-9.51574839e-05	-1.61498610e-04	0.00000000e+00	2.98149994e+02
-9.65891522e-05	-1.66316953e-04	0.00000000e+00	2.98149994e+02
-9.71277477e-05	-1.72699161e-04	-5.68434189e-14	2.98149994e+02
-9.97106836e-05	-1.76341782e-04	-5.68434189e-14	2.98149963e+02
-9.89726832e-05	-1.71850712e-04	1.13686838e-13	2.98149994e+02
-9.70864203e-05	-1.70034880e-04	5.68434189e-14	2.98149994e+02
-1.01285477e-04	-1.91522515e-04	1.13686838e-13	2.98149994e+02
-9.70550755e-05	-1.88120554e-04	1.42108547e-14	2.98149994e+02
-9.53786948e-05	-1.90379287e-04	0.00000000e+00	2.98149994e+02
-9.66133302e-05	-1.57381815e-04	0.00000000e+00	2.98149994e+02
-9.88015090e-05	-1.60681200e-04	0.00000000e+00	2.98149994e+02
-1.00709367e-04	-1.81093230e-04	3.41060513e-13	2.98149994e+02
-9.68555541e-05	-1.53704706e-04	2.27373675e-13	2.98149994e+02
-9.48075176e-05	-1.46707127e-04	0.00000000e+00	2.98149994e+02
-1.01383637e-04	-1.48303661e-04	1.13686838e-13	2.98149994e+02
-1.01449717e-04	-1.92067295e-04	0.00000000e+00	2.98149994e+02
-1.01094331e-04	-1.65480596e-04	0.00000000e+00	2.98149963e+02
-1.01516343e-04	-1.91220868e-04	0.00000000e+00	2.98149994e+02
-9.92890709e-05	-1.69688894e-04	5.68434189e-14	2.98149994e+02
-9.99298645e-05	-1.56614347e-04	0.00000000e+00	2.98149994e+02
-1.01318168e-04	-1.79886847e-04	0.00000000e+00	2.98149963e+02
-1.01557795e-04	-1.99999995e-04	0.00000000e+00	2.98149994e+02
-1.04524494e-04	-1.51180837e-04	0.00000000e+00	2.98149994e+02
-1.01814534e-04	-1.91524552e-04	0.00000000e+00	2.98149994e+02
-1.05570580e-04	-1.64807076e-04	-1.70530257e-13	2.98149994e+02
-1.00513091e-04	-1.71114341e-04	0.00000000e+00	2.98149994e+02
-1.04319195e-04	-1.67784048e-04	0.00000000e+00	2.98149994e+02
-1.02619932e-04	-1.72432046e-04	-5.68434189e-14	2.98149994e+02
-1.06603460e-04	-1.63398654e-04	-1.13686838e-13	2.98149994e+02
-1.02786718e-04	-1.90156396e-04	0.00000000e+00	2.98149994e+02
-1.03899321e-04	-1.82432123e-04	0.00000000e+00	2.98149994e+02
-1.04924889e-04	-1.47686980e-04	2.27373675e-13	2.98149994e+02
-1.07146341e-04	-1.84997160e-04	0.00000000e+00	2.98149994e+02
-1.08146742e-04	-1.74083456e-04	-1.13686838e-13	2.98149994e+02
-1.06418287e-04	-1.57209259e-04	2.27373675e-13	2.98149994e+02
-1.06489628e-04	-1.71470732e-04	1.13686838e-13	2.98150024e+02
-1.09425040e-04	-1.99999995e-04	0.00000000e+00	2.98149994e+02
-1.05403131e-04	-1.95477260e-04	0.00000000e+00	2.98149994e+02
-1.07007792e-04	-1.65532794e-04	-1.13686838e-13	2.98149994e+02
-1.06788895e-04	-1.64807774e-04	-1.13686838e-13	2.98149994e+02
-1.08260705e-04	-1.83801414e-04	0.00000000e+00	2.98149994e+02
-1.08357868e-04	-1.85833182e-04	0.00000000e+00	2.98149994e+02
-1.07504748e-04	-1.67663791e-04	5.68434189e-14	2.98149994e+02
-1.08371794e-04	-1.80131115e-04	0.00000000e+00	2.98149994e+02
-1.09775683e-04	-1.99453803e-04	0.00000000e+00	2.98149994e+02
-1.10102745e-04	-1.50821434e-04	1.13686838e-13	2.98149994e+02
-1.09522662e-04	-1.52769455e-04	-1.13686838e-13	2.98149994e+02
-1.08527653e-04	-1.91645187e-04	-2.27373675e-13	2.98149994e+02
-1.09491360e-04	-1.63274992e-04	0.00000000e+00	2.98149994e+02
-1.09865490e-04	-1.44824502e-04	-5.68434189e-14	2.98149994e+02
-1.11380556e-04	-1.46900318e-04	0.00000000e+00	2.98150024e+02
-1.10195353e-04	-1.72068496e-04	-2.27373675e-13	2.98149994e+02
-1.13241666e-04	-1.60082214e-04	-2.27373675e-13	2.98149994e+02
-1.11319736e-04	-1.51750995e-04	1.13686838e-13	2.98149994e+02
-1.09923589e-04	-1.99999995e-04	-2.84217094e-14	2.98149994e+02
-1.10569061e-04	-1.68864761e-04	2.27373675e-13	2.98149994e+02
-1.15144656e-04	-1.76828951e-04	1.42108547e-14	2.98149994e+02
-1.11690169e-04	-1.43332785e-04	-5.68434189e-14	2.98149994e+02
-1.12483664e-04	-1.55675400e-04	0.00000000e+00	2.98149994e+02
-1.15463015e-04	-1.77083130e-04	-9.94759830e-14	2.98149994e+02
-1.14344904e-04	-1.90209379e-04	0.00000000e+00	2.98149994e+02
-1.14082664e-04	-1.62748111e-04	0.00000000e+00	2.98149994e+02
-1.10217385e-04	-1.84776858e-04	0.00000000e+00	2.98149994e+02
-1.15030722e-04	-1.68361992e-04	2.27373675e-13	2.98149994e+02
-1.15634306e-04	-1.77263253e-04	-8.52651283e-14	2.98149994e+02
-1.14055409e-04	-1.45429862e-04	0.00000000e+00	2.98149963e+02
-1.16956013e-04	-1.88002363e-04	-1.13686838e-13	2.98149994e+02
-1.15644252e-04	-1.77029637e-04	0.00000000e+00	2.98149994e+02
-1.15613162e-04	-1.58822135e-04	0.00000000e+00	2.98149994e+02
-1.11480127e-04	-1.98966547e-04	0.00000000e+00	2.98149994e+02
-1.16753799e-04	-1.48350970e-04	1.13686838e-13	2.98149994e+02
-1.15633520e-04	-1.76831600e-04	0.00000000e+00	2.98149994e+02
-1.18565222e-04	-1.92443084e-04	0.00000000e+00	2.98149994e+02
-1.16267809e-04	-1.84511984e-04	0.00000000e+00	2.98149963e+02
-1.16405718e-04	-1.61345219e-04	0.00000000e+00	2.98149994e+02
-1.12053116e-04	-2.00000009e-04	0.00000000e+00	2.98149994e+02
-1.14076916e-04	-1.52322929e-04	0.00000000e+00	2.98149994e+02
-1.18962205e-04	-1.95119006e-04	1.13686838e-13	2.98149994e+02
-1.17447365e-04	-1.99999995e-04	0.00000000e+00	2.98149994e+02
-1.17875417e-04	-1.47223036e-04	0.00000000e+00	2.98149994e+02
-1.18494580e-04	-1.49391577e-04	1.13686838e-13	2.98149994e+02
-1.19308519e-04	-1.65391655e-04	0.00000000e+00	2.98149994e+02
-1.20644647e-04	-1.53904373e-04	2.27373675e-13	2.98149994e+02
-1.24225946e-04	-1.69987776e-04	0.00000000e+00	2.98149994e+02
-1.22761645e-04	-1.81202646e-04	5.68434189e-14	2.98149994e+02
-1.20137935e-04	-1.93764849e-04	0.00000000e+00	2.98149994e+02
-1.23150574e-04	-1.80306917e-04	5.68434189e-14	2.98149994e+02
-1.21219222e-04	-1.58323935e-04	0.00000000e+00	2.98149994e+02
-1.24296217e-04	-1.70177911e-04	0.00000000e+00	2.98149994e+02
-1.21122663e-04	-1.95763860e-04	1.13686838e-13	2.98149994e+02
-1.18853197e-04	-1.99999995e-04	5.68434189e-14	2.98149994e+02
-1.23246224e-04	-1.63510820e-04	2.27373675e-13	2.98149994e+02
-1.23136910e-04	-1.91379775e-04	-5.68434189e-14	2.98149994e+02
-1.23930964e-04	-1.87831189e-04	1.13686838e-13	2.98149994e+02
-1.23826263e-04	-1.52150067e-04	2.27373675e-13	2.98149994e+02
-1.23684702e-04	-1.80899719e-04	5.68434189e-14	2.98149994e+02
-1.24354003e-04	-1.99999995e-04	-2.27373675e-13	2.98149994e+02
-1.21643032e-04	-1.47649334e-04	0.00000000e+00	2.98149994e+02
-1.24474871e-04	-1.70142361e-04	0.00000000e+00	2.98149994e+02
-1.26326675e-04	-1.88201055e-04	0.00000000e+00	2.98149994e+02
-1.27666004e-04	-1.56702081e-04	8.52651283e-14	2.98149994e+02
-1.24501632e-04	-1.69834151e-04	0.00000000e+00	2.98149994e+02
-1.26018145e-04	-1.47919753e-04	1.13686838e-13	2.98149994e+02
-1.25078019e-04	-1.47047569e-04	-3.41060513e-13	2.98149994e+02
-1.23849939e-04	-1.80122457e-04	5.68434189e-14	2.98149994e+02
-1.26725427e-04	-1.96543784e-04	0.00000000e+00	2.98149994e+02
-1.26496918e-04	-1.62395008e-04	-2.27373675e-13	2.98149963e+02
-1.28122541e-04	-1.57397910e-04	-2.84217094e-14	2.98149994e+02
-1.27199659e-04	-1.89871032e-04	1.13686838e-13	2.98149994e+02
-1.26589031e-04	-1.45313214e-04	-5.68434189e-14	2.98149994e+02
-1.27707317e-04	-1.55014015e-04	0.00000000e+00	2.98149994e+02
-1.30466753e-04	-1.75100242e-04	-2.27373675e-13	2.98149994e+02
-1.28306463e-04	-1.56936774e-04	0.00000000e+00	2.98149994e+02
-1.30638189e-04	-1.85369106e-04	-5.68434189e-14	2.98149994e+02
-1.27188352e-04	-1.81578012e-04	2.84217094e-14	2.98149994e+02
-1.29805543e-04	-1.64476951e-04	2.27373675e-13	2.98149994e+02
-1.33012640e-04	-1.99999995e-04	-1.42108547e-14	2.98149994e+02
-1.33090609e-04	-1.99813163e-04	0.00000000e+00	2.98149994e+02
-1.30064596e-04	-1.92979554e-04	0.00000000e+00	2.98149994e+02
-1.33033202e-04	-1.83149008e-04	0.00000000e+00	2.98149994e+02
-1.32450383e-04	-1.47614875e-04	0.00000000e+00	2.98149994e+02
-1.33086811e-04	-1.50013424e-04	0.00000000e+00	2.98149994e+02
-1.29772947e-04	-1.55133166e-04	0.00000000e+00	2.98149994e+02
-1.25165141e-04	-1.69957319e-04	0.00000000e+00	2.98149994e+02
-1.33012276e-04	-1.81187643e-04	0.00000000e+00	2.98150024e+02
-1.33179477e-04	-1.99999995e-04	-1.42108547e-14	2.98149994e+02
-1.34817456e-04	-1.71511827e-04	-1.13686838e-13	2.98149963e+02
-1.34992355e-04	-1.67435937e-04	0.00000000e+00	2.98149994e+02
-1.33958456e-04	-1.50687527e-04	0.00000000e+00	2.98149994e+02
-1.33997528e-04	-1.91821920e-04	-2.27373675e-13	2.98149994e+02
-1.29554988e-04	-1.89612707e-04	0.00000000e+00	2.98149994e+02
-1.28563930e-04	-1.57055183e-04	5.68434189e-14	2.98149994e+02
-1.33853115e-04	-1.58831448e-04	1.42108547e-14	2.98149994e+02
-1.37979179e-04	-1.60559168e-04	-2.84217094e-14	2.98149994e+02
-1.33978843e-04	-1.84430595e-04	-1.70530257e-13	2.98149994e+02
-1.33271882e-04	-1.99669521e-04	0.00000000e+00	2.98149994e+02
-1.36139046e-04	-1.90783612e-04	-2.27373675e-13	2.98149994e+02
-1.38153482e-04	-1.60187599e-04	2.84217094e-14	2.98149994e+02
-1.36925926e-04	-1.74330678e-04	-1.13686838e-13	2.98149994e+02
-1.33991605e-04	-1.82946853e-04	2.27373675e-13	2.98149994e+02
-1.37168550e-04	-1.69633189e-04	0.00000000e+00	2.98149994e+02
-1.38326592e-04	-1.60395866e-04	-3.41060513e-13	2.98149994e+02
-1.33484005e-04	-1.99999995e-04	-1.42108547e-14	2.98149994e+02
-1.37037612e-04	-1.67684993e-04	0.00000000e+00	2.98149994e+02
-1.38926800e-04	-1.78580798e-04	-1.13686838e-13	2.98149994e+02
-1.39005439e-04	-1.73481181e-04	0.00000000e+00	2.98149994e+02
-1.40963428e-04	-1.79830837e-04	-3.41060513e-13	2.98149994e+02
-1.33756155e-04	-1.99225324e-04	0.00000000e+00	2.98149994e+02
-1.40145901e-04	-1.89535058e-04	1.13686838e-13	2.98149994e+02
-1.40690245e-04	-1.78520771e-04	5.68434189e-14	2.98149994e+02
-1.40868142e-04	-1.88041580e-04	2.27373675e-13	2.98149994e+02
-1.41538054e-04	-1.91842235e-04	2.27373675e-13	2.98149994e+02
-1.39860029e-04	-1.67515973e-04	0.00000000e+00	2.98149994e+02
-1.40866323e-04	-1.71607608e-04	0.00000000e+00	2.98149994e+02
-1.42283927e-04	-1.88279635e-04	1.13686838e-13	2.98149994e+02
-1.41530138e-04	-1.74210887e-04	0.00000000e+00	2.98149994e+02
-1.42445235e-04	-1.78706920e-04	0.00000000e+00	2.98149994e+02
-1.41971992e-04	-1.80421936e-04	-5.68434189e-14	2.98149994e+02
-1.43404905e-04	-1.90191553e-04	0.00000000e+00	2.98149994e+02
-1.20626923e-04	-9.42359184e-05	0.00000000e+00	2.98149994e+02
-1.23875448e-04	-9.21992469e-05	-2.84217094e-14	2.98150024e+02
-1.20251825e-04	-9.24801134e-05	0.00000000e+00	2.98149963e+02
-1.38970776e-04	-9.18392543e-05	0.00000000e+00	2.98149994e+02
-1.41925906e-04	-9.29847884e-05	0.00000000e+00	2.98149994e+02
-1.41165947e-04	-9.49551177e-05	1.13686838e-13	2.98149994e+02
-1.44213191e-04	-9.31712493e-05	0.00000000e+00	2.98149994e+02
-1.42920515e-04	-9.51047768e-05	-4.54747351e-13	2.98149994e+02
-1.13345268e-04	-9.54377465e-05	0.00000000e+00	2.98149994e+02
-1.12932910e-04	-9.49417881e-05	0.00000000e+00	2.98149994e+02
-1.36643983e-04	-9.18679143e-05	0.00000000e+00	2.98149994e+02
-1.31819717e-04	-1.01238780e-04	0.00000000e+00	2.98149994e+02
-1.29890410e-04	-9.21867831e-05	1.70530257e-13	2.98149994e+02
-1.22969199e-04	-9.88936299e-05	0.00000000e+00	2.98149994e+02
-1.28442742e-04	-9.18637525e-05	-1.70530257e-13	2.98149994e+02
-1.03633080e-04	-9.20835155e-05	1.13686838e-13	2.98150024e+02
-1.08101471e-04	-1.00839912e-04	0.00000000e+00	2.98149994e+02
-1.12209396e-04	-9.62614795e-05	0.00000000e+00	2.98149994e+02
-1.12145797e-04	-9.47326334e-05	8.52651283e-14	2.98149994e+02
-1.38375486e-04	-1.01686936e-04	-8.52651283e-14	2.98149994e+02
-1.31711931e-04	-1.01235899e-04	0.00000000e+00	2.98149994e+02
-1.12717265e-04	-9.51613911e-05	8.52651283e-14	2.98149994e+02
-1.02852588e-04	-9.57636439e-05	2.27373675e-13	2.98150024e+02
-1.53420347e-04	-9.80343539e-05	2.84217094e-14	2.98149994e+02
-9.37893928e-05	-9.51051552e-05	1.13686838e-13	2.98150024e+02
-9.50627145e-05	-9.97744501e-05	-1.13686838e-13	2.98150024e+02
-9.69153698e-05	-9.73014976e-05	1.13686838e-13	2.98150024e+02
-1.38539952e-04	-1.02723629e-04	-4.12114787e-13	2.98149994e+02
-1.20189201e-04	-1.00811769e-04	-4.54747351e-13	2.98149994e+02
-1.33599897e-04	-1.01696307e-04	1.06581410e-14	2.98149994e+02
-9.96201561e-05	-1.00924168e-04	-2.27373675e-13	2.98150024e+02
-1.31738154e-04	-1.01310594e-04	0.00000000e+00	2.98149994e+02
-1.09277877e-04	-1.02692517e-04	0.00000000e+00	2.98149994e+02
-1.07364729e-04	-1.02533508e-04	0.00000000e+00	2.98149994e+02
-1.38703777e-04	-1.02743979e-04	-4.12114787e-13	2.98149994e+02
-1.10429188e-04	-1.02295824e-04	0.00000000e+00	2.98149994e+02
-1.23561054e-04	-1.01220125e-04	-2.27373675e-13	2.98149994e+02
-1.55493777e-04	-9.89060427e-05	2.84217094e-14	2.98149994e+02
-1.54846828e-04	-1.00242316e-04	-2.84217094e-14	2.98149994e+02
-1.49460480e-04	-1.06880907e-04	2.27373675e-13	2.98150024e+02
-9.97529132e-05	-1.03412021e-04	-2.27373675e-13	2.98150024e+02
-1.55760266e-04	-9.91464403e-05	-3.97903932e-13	2.98149994e+02
-1.22483209e-04	-1.03188431e-04	0.00000000e+00	2.98149994e+02
-1.31664070e-04	-1.01379999e-04	0.00000000e+00	2.98149994e+02
-1.38416784e-04	-1.02914841e-04	2.84217094e-14	2.98149994e+02
-1.26470622e-04	-1.06112202e-04	0.00000000e+00	2.98149994e+02
-1.15403040e-04	-1.08002481e-04	0.00000000e+00	2.98149994e+02
-1.38589894e-04	-1.02960446e-04	2.84217094e-14	2.98149994e+02
-1.51133660e-04	-1.08040753e-04	-2.27373675e-13	2.98149994e+02
-9.83433856e-05	-1.08061955e-04	-1.13686838e-13	2.98150024e+02
-1.05342333e-04	-1.07764594e-04	1.27897692e-13	2.98149994e+02
-1.05474945e-04	-1.07798078e-04	1.35003120e-13	2.98149994e+02
-1.61126751e-04	-1.05145911e-04	1.13686838e-13	2.98149994e+02
-1.53805857e-04	-1.06663763e-04	1.13686838e-13	2.98149994e+02
-1.56444265e-04	-9.96956005e-05	-1.98951966e-13	2.98149994e+02
-1.13490256e-04	-1.08715118e-04	1.13686838e-13	2.98149994e+02
-1.31757464e-04	-1.02069105e-04	0.00000000e+00	2.98149994e+02
-1.17414791e-04	-1.09547676e-04	1.13686838e-13	2.98149994e+02
-1.24209997e-04	-1.08890075e-04	-2.27373675e-13	2.98149994e+02
-1.47339553e-04	-1.08930522e-04	2.27373675e-13	2.98149994e+02
-1.31895969e-04	-1.10755733e-04	-3.97903932e-13	2.98149994e+02
-1.31517198e-04	-1.10309753e-04	0.00000000e+00	2.98149994e+02
-1.05422514e-04	-1.07860957e-04	-3.19744231e-13	2.98149994e+02
-1.15279705e-04	-1.10810273e-04	2.27373675e-13	2.98149994e+02
-1.39351032e-04	-1.10234847e-04	0.00000000e+00	2.98149994e+02
-1.49796411e-04	-1.10374684e-04	-2.27373675e-13	2.98150024e+02
-1.58507959e-04	-1.12422727e-04	0.00000000e+00	2.98149994e+02
-1.32579968e-04	-1.10942012e-04	4.54747351e-13	2.98149994e+02
-9.90564949e-05	-1.11070411e-04	0.00000000e+00	2.98150024e+02
-1.58164155e-04	-1.13177899e-04	0.00000000e+00	2.98149963e+02
-1.30984306e-04	-1.10953697e-04	-3.97903932e-13	2.98149994e+02
-1.05478248e-04	-1.08048560e-04	7.10542736e-15	2.98149994e+02
-1.10820765e-04	-1.12288035e-04	0.00000000e+00	2.98149994e+02
-9.74185023e-05	-1.12191192e-04	1.13686838e-13	2.98150024e+02
-1.57754228e-04	-1.13702903e-04	-2.84217094e-14	2.98149994e+02
-1.51772896e-04	-1.11099667e-04	0.00000000e+00	2.98149994e+02
-1.06804961e-04	-1.13667898e-04	2.27373675e-13	2.98149994e+02
-1.02859805e-04	-1.12890571e-04	0.00000000e+00	2.98150024e+02
-1.19187534e-04	-1.13333306e-04	1.13686838e-13	2.98149963e+02
-1.23445250e-04	-1.14964831e-04	0.00000000e+00	2.98149994e+02
-1.42655335e-04	-1.18409589e-04	1.70530257e-13	2.98149994e+02
-1.43478508e-04	-1.17766620e-04	-5.68434189e-14	2.98149994e+02
-1.31784327e-04	-1.12128313e-04	0.00000000e+00	2.98149994e+02
-1.39944110e-04	-1.16721785e-04	1.42108547e-14	2.98149994e+02
-1.52887733e-04	-1.17455260e-04	0.00000000e+00	2.98149963e+02
-1.25637685e-04	-1.17035845e-04	-1.13686838e-13	2.98149994e+02
-1.42870136e-04	-1.18753276e-04	0.00000000e+00	2.98149994e+02
-1.51050146e-04	-1.18755008e-04	0.00000000e+00	2.98149994e+02
-1.14509385e-04	-1.15402145e-04	0.00000000e+00	2.98149994e+02
-1.42557488e-04	-1.18818512e-04	0.00000000e+00	2.98149994e+02
-1.43538302e-04	-1.18839918e-04	-2.84217094e-14	2.98149994e+02
-1.31259891e-04	-1.19918972e-04	0.00000000e+00	2.98149994e+02
-1.35270384e-04	-1.20076089e-04	2.27373675e-13	2.98149994e+02
-1.53759815e-04	-1.21153906e-04	2.27373675e-13	2.98149994e+02
-1.23165606e-04	-1.19126591e-04	1.13686838e-13	2.98150024e+02
-1.27174048e-04	-1.22606652e-04	-1.13686838e-13	2.98149994e+02
-1.50461565e-04	-1.23684760e-04	0.00000000e+00	2.98149963e+02
-1.23687292e-04	-1.25289196e-04	0.00000000e+00	2.98149994e+02
-1.43061508e-04	-1.19171229e-04	-2.84217094e-14	2.98149994e+02
-1.42180870e-04	-1.19972494e-04	0.00000000e+00	2.98149994e+02
-1.36365590e-04	-1.26136743e-04	2.27373675e-13	2.98150024e+02
-1.48514184e-04	-1.27382053e-04	2.27373675e-13	2.98149994e+02
-1.30629254e-04	-1.24705490e-04	-1.13686838e-13	2.98149994e+02
-1.38096220e-04	-1.28779197e-04	0.00000000e+00	2.98149994e+02
-1.35552516e-04	-1.29031163e-04	-1.13686838e-13	2.98150024e+02
-1.56001042e-04	-1.26675892e-04	-4.54747351e-13	2.98149994e+02
-1.51859189e-04	-1.28341082e-04	1.13686838e-13	2.98149994e+02
-1.26187224e-04	-1.27214909e-04	0.00000000e+00	2.98149994e+02
-1.41961718e-04	-1.28016080e-04	0.00000000e+00	2.98149994e+02
-1.30800123e-04	-1.29988766e-04	-2.27373675e-13	2.98149994e+02
-1.56269089e-04	-1.31154695e-04	-2.27373675e-13	2.98149994e+02
-1.47492858e-04	-1.29826396e-04	0.00000000e+00	2.98149994e+02
-1.40522927e-04	-1.33511523e-04	0.00000000e+00	2.98149994e+02
-1.36861112e-04	-1.30349741e-04	-1.13686838e-13	2.98149994e+02
-1.42448334e-04	-1.35041366e-04	1.13686838e-13	2.98149994e+02
-1.49709231e-04	-1.34874455e-04	0.00000000e+00	2.98149994e+02
-1.53031229e-04	-1.34096903e-04	1.13686838e-13	2.98149994e+02
-1.31609500e-04	-1.34637259e-04	0.00000000e+00	2.98149994e+02
-1.33216599e-04	-1.37567738e-04	-2.27373675e-13	2.98149994e+02
-1.41550598e-04	-1.35935057e-04	-5.68434189e-14	2.98149994e+02
-1.40147124e-04	-1.36185481e-04	-5.68434189e-14	2.98149994e+02
-1.51222033e-04	-1.38972595e-04	-1.13686838e-13	2.98149994e+02
-1.44164398e-04	-1.37380528e-04	-5.68434189e-14	2.98149994e+02
-1.35802751e-04	-1.40358097e-04	0.00000000e+00	2.98149994e+02
-1.50038337e-04	-1.41461976e-04	1.13686838e-13	2.98149994e+02
-1.39506577e-04	-1.40660821e-04	0.00000000e+00	2.98149994e+02
-1.29617460e-04	-1.40501565e-04	0.00000000e+00	2.98149994e+02
-1.46534469e-04	-1.41751720e-04	0.00000000e+00	2.98149994e+02
-1.51594388e-04	-1.42280725e-04	4.54747351e-13	2.98149994e+02
-1.38988384e-04	-1.44224832e-04	0.00000000e+00	2.98149994e+02
-1.41934084e-04	-1.46844497e-04	0.00000000e+00	2.98149994e+02
-1.35106806e-04	-1.48338586e-04	-5.68434189e-14	2.98149994e+02
-9.31330287e-05	-1.37678464e-04	0.00000000e+00	2.98149994e+02
-9.36299257e-05	-1.44392834e-04	0.00000000e+00	2.98149994e+02
-1.00696372e-04	-1.40775068e-04	0.00000000e+00	2.98149994e+02
-1.00961712e-04	-1.38335963e-04	1.13686838e-13	2.98149994e+02
-9.47691951e-05	-1.17465854e-04	0.00000000e+00	2.98150024e+02
-1.00707264e-04	-1.20767814e-04	-1.13686838e-13	2.98149994e+02
-1.00422629e-04	-1.21500154e-04	5.68434189e-14	2.98149994e+02
-9.39118036e-05	-1.20402678e-04	0.00000000e+00	2.98149994e+02
-9.66705120e-05	-1.28086933e-04	-1.56319402e-13	2.98149994e+02
-9.66655134e-05	-1.28311265e-04	2.84217094e-13	2.98149994e+02
-9.69152243e-05	-1.28239510e-04	2.84217094e-13	2.98149994e+02
-9.43009945e-05	-1.35344948e-04	2.27373675e-13	2.98149994e+02
-1.02520513e-04	-1.39461874e-04	0.00000000e+00	2.98149994e+02
-9.67754168e-05	-1.28520565e-04	-1.42108547e-14	2.98149994e+02
-9.80878031e-05	-1.30651635e-04	0.00000000e+00	2.98149994e+02
-1.02621932e-04	-1.38611504e-04	0.00000000e+00	2.98149994e+02
-1.01427686e-04	-1.21696576e-04	2.84217094e-13	2.98149994e+02
-1.03274040e-04	-1.41101424e-04	-5.68434189e-14	2.98149994e+02
-9.71624759e-05	-1.28410466e-04	-1.56319402e-13	2.98149994e+02
-1.02866441e-04	-1.19532255e-04	-5.68434189e-14	2.98149994e+02
-1.03188097e-04	-1.39315074e-04	0.00000000e+00	2.98149994e+02
-1.03446335e-04	-1.37848692e-04	-5.68434189e-14	2.98149963e+02
-1.01925063e-04	-1.22676211e-04	0.00000000e+00	2.98149994e+02
-1.05800544e-04	-1.29879249e-04	0.00000000e+00	2.98149963e+02
-1.04089188e-04	-1.21844423e-04	1.13686838e-13	2.98149994e+02
-1.04119317e-04	-1.39361277e-04	0.00000000e+00	2.98149994e+02
-1.07585423e-04	-1.15901057e-04	1.13686838e-13	2.98149994e+02
-1.10904053e-04	-1.33833324e-04	1.13686838e-13	2.98149994e+02
-1.11115558e-04	-1.25766077e-04	-1.13686838e-13	2.98149994e+02
-1.12989524e-04	-1.22362384e-04	-2.27373675e-13	2.98149994e+02
-1.11897054e-04	-1.35746450e-04	-5.68434189e-14	2.98149994e+02
-1.12359303e-04	-1.34147180e-04	1.13686838e-13	2.98149963e+02
-1.14264840e-04	-1.25036997e-04	0.00000000e+00	2.98149994e+02
-1.14067327e-04	-1.36351940e-04	-5.68434189e-14	2.98149994e+02
-1.13666087e-04	-1.42546662e-04	0.00000000e+00	2.98149994e+02
-1.17175921e-04	-1.39924930e-04	0.00000000e+00	2.98149994e+02
-1.16085073e-04	-1.21251869e-04	0.00000000e+00	2.98149994e+02
-1.17894087e-04	-1.23871811e-04	1.13686838e-13	2.98149994e+02
-1.21911959e-04	-1.33373629e-04	-5.68434189e-14	2.98149994e+02
-1.18935146e-04	-1.41075754e-04	1.13686838e-13	2.98149994e+02
-1.21542114e-04	-1.34779897e-04	-5.68434189e-14	2.98149994e+02
-1.22487676e-04	-1.16642346e-04	-1.13686838e-13	2.98149994e+02
-1.22480109e-04	-1.32505811e-04	-5.68434189e-14	2.98149994e+02
-1.22369311e-04	-1.33610287e-04	0.00000000e+00	2.98150024e+02
-1.23119011e-04	-1.44783233e-04	-5.68434189e-14	2.98149994e+02
-1.23420134e-04	-1.34951290e-04	-5.68434189e-14	2.98149994e+02
-1.26082989e-04	-1.42027071e-04	-3.41060513e-13	2.98149994e+02
-1.22742422e-04	-1.33501308e-04	0.00000000e+00	2.98150024e+02
-1.23417689e-04	-1.33061345e-04	0.00000000e+00	2.98149994e+02
-1.88486825e-04	-9.25542772e-05	-1.13686838e-13	2.98149994e+02
-1.87946120e-04	-9.72792623e-05	0.00000000e+00	2.98150024e+02
-1.86620731e-04	-9.31688628e-05	1.13686838e-13	2.98149994e+02
-1.99999995e-04	-9.46767541e-05	0.00000000e+00	2.98149994e+02
-1.80290983e-04	-9.93799986e-05	-1.42108547e-14	2.98149994e+02
-1.80366638e-04	-9.94615330e-05	4.26325641e-13	2.98149994e+02
-1.80734045e-04	-9.90410481e-05	0.00000000e+00	2.98149994e+02
-1.89932267e-04	-1.01814920e-04	2.27373675e-13	2.98149994e+02
-1.99999995e-04	-9.46767541e-05	0.00000000e+00	2.98149994e+02
-1.80550065e-04	-9.94507282e-05	-1.42108547e-14	2.98149994e+02
-1.99999995e-04	-9.46767541e-05	-5.24188199e-20	2.98149994e+02
-1.99999995e-04	-9.46767541e-05	0.00000000e+00	2.98149994e+02
-1.80117087e-04	-9.93993963e-05	0.00000000e+00	2.98149994e+02
-1.79863084e-04	-9.97507377e-05	-1.42108547e-14	2.98149994e+02
-1.64723693e-04	-1.00490040e-04	0.00000000e+00	2.98149994e+02
-1.67242935e-04	-9.68993118e-05	-1.13686838e-13	2.98149994e+02
-1.65147620e-04	-9.71121626e-05	0.00000000e+00	2.98149994e+02
-1.69168954e-04	-1.00620950e-04	0.00000000e+00	2.98149994e+02
-1.55925562e-04	-9.88353058e-05	-3.97903932e-13	2.98149994e+02
-1.93011947e-04	-1.03029612e-04	-2.27373675e-13	2.98149994e+02
-1.72580578e-04	-1.03758350e-04	0.00000000e+00	2.98149994e+02
-1.80346091e-04	-9.97312309e-05	-1.42108547e-14	2.98149994e+02
-1.99937829e-04	-1.03453691e-04	0.00000000e+00	2.98149994e+02
-1.85896482e-04	-1.04599218e-04	-2.27373675e-13	2.98149994e+02
-1.70483458e-04	-1.06415857e-04	-1.13686838e-13	2.98149994e+02
-1.74632441e-04	-1.05572064e-04	-1.13686838e-13	2.98149994e+02
-1.89877348e-04	-1.05120809e-04	1.13686838e-13	2.98149994e+02
-1.80108749e-04	-1.07206404e-04	4.54747351e-13	2.98150024e+02
-1.64399637e-04	-1.07605229e-04	-2.27373675e-13	2.98149994e+02
-1.95458240e-04	-1.06355852e-04	0.00000000e+00	2.98150024e+02
-1.92190055e-04	-1.09896384e-04	-2.27373675e-13	2.98149994e+02
-1.99999995e-04	-1.12230628e-04	0.00000000e+00	2.98149994e+02
-1.99999995e-04	-1.12230628e-04	0.00000000e+00	2.98149994e+02
-1.69176026e-04	-1.09696659e-04	0.00000000e+00	2.98149994e+02
-1.75696376e-04	-1.12591631e-04	5.68434189e-14	2.98149994e+02
-1.74006331e-04	-1.11444497e-04	-5.68434189e-14	2.98149994e+02
-1.59286399e-04	-1.13140210e-04	0.00000000e+00	2.98149994e+02
-1.82675110e-04	-1.12436850e-04	-1.13686838e-13	2.98149994e+02
-1.74215689e-04	-1.13231552e-04	0.00000000e+00	2.98149994e+02
-1.86619087e-04	-1.13671034e-04	-1.13686838e-13	2.98149994e+02
-1.99999995e-04	-1.12230628e-04	0.00000000e+00	2.98149994e+02
-1.67091435e-04	-1.12204048e-04	0.00000000e+00	2.98149994e+02
-1.58387818e-04	-1.13638744e-04	0.00000000e+00	2.98149994e+02
-1.74843706e-04	-1.14025221e-04	5.68434189e-14	2.98149994e+02
-1.73591499e-04	-1.13950780e-04	0.00000000e+00	2.98149994e+02
-1.99999995e-04	-1.12230628e-04	0.00000000e+00	2.98149994e+02
-1.93006708e-04	-1.15395203e-04	2.27373675e-13	2.98149994e+02
-1.84307792e-04	-1.17192219e-04	2.27373675e-13	2.98149994e+02
-1.89488695e-04	-1.16696930e-04	0.00000000e+00	2.98149994e+02
-1.81784184e-04	-1.16514042e-04	0.00000000e+00	2.98149994e+02
-1.59634918e-04	-1.14377144e-04	0.00000000e+00	2.98149994e+02
-1.66961661e-04	-1.17616655e-04	4.54747351e-13	2.98149994e+02
-1.94735010e-04	-1.17911615e-04	0.00000000e+00	2.98149994e+02
-1.99999995e-04	-1.12230628e-04	-5.24188199e-20	2.98149994e+02
-1.92715699e-04	-1.17418560e-04	-1.13686838e-13	2.98149994e+02
-1.58229523e-04	-1.14454473e-04	0.00000000e+00	2.98149994e+02
-1.64785248e-04	-1.19437944e-04	4.54747351e-13	2.98149994e+02
-1.74641231e-04	-1.17250747e-04	0.00000000e+00	2.98149994e+02
-1.99937829e-04	-1.21007564e-04	0.00000000e+00	2.98149994e+02
-1.78026108e-04	-1.21642574e-04	1.13686838e-13	2.98149994e+02
-1.71971536e-04	-1.22441576e-04	0.00000000e+00	2.98149994e+02
-1.92294188e-04	-1.22512312e-04	0.00000000e+00	2.98149994e+02
-1.91717423e-04	-1.23414662e-04	-2.84217094e-14	2.98149994e+02
-1.58209179e-04	-1.21939018e-04	-2.27373675e-13	2.98149994e+02
-1.74993140e-04	-1.24005426e-04	0.00000000e+00	2.98149994e+02
-1.92739783e-04	-1.23565638e-04	-2.84217094e-14	2.98149994e+02
-1.65561825e-04	-1.23278107e-04	0.00000000e+00	2.98149994e+02
-1.92138104e-04	-1.23801146e-04	0.00000000e+00	2.98149994e+02
-1.84188524e-04	-1.22340702e-04	1.13686838e-13	2.98149994e+02
-1.91196435e-04	-1.24240847e-04	0.00000000e+00	2.98149994e+02
-1.61758653e-04	-1.25729435e-04	0.00000000e+00	2.98149994e+02
-1.77033231e-04	-1.25488339e-04	-1.13686838e-13	2.98149994e+02
-1.73339067e-04	-1.25317674e-04	0.00000000e+00	2.98149994e+02
-1.99999995e-04	-1.29784501e-04	0.00000000e+00	2.98149994e+02
-1.84683115e-04	-1.28004453e-04	0.00000000e+00	2.98149994e+02
-1.65524456e-04	-1.27818974e-04	0.00000000e+00	2.98149994e+02
-1.99999995e-04	-1.29784501e-04	0.00000000e+00	2.98149994e+02
-1.99999995e-04	-1.29784501e-04	0.00000000e+00	2.98149994e+02
-1.75812020e-04	-1.27355423e-04	-1.13686838e-13	2.98149994e+02
-1.92186591e-04	-1.24407452e-04	1.42108547e-13	2.98149994e+02
-1.87776110e-04	-1.28564629e-04	0.00000000e+00	2.98149994e+02
-1.99999995e-04	-1.29784501e-04	0.00000000e+00	2.98149994e+02
-1.62285898e-04	-1.29376233e-04	0.00000000e+00	2.98150024e+02
-1.81564770e-04	-1.30009197e-04	0.00000000e+00	2.98149994e+02
-1.92439009e-04	-1.31424720e-04	2.27373675e-13	2.98149994e+02
-1.69615523e-04	-1.34587332e-04	-1.42108547e-14	2.98149994e+02
-1.69190389e-04	-1.34896516e-04	0.00000000e+00	2.98149994e+02
-1.69352701e-04	-1.35082810e-04	0.00000000e+00	2.98149994e+02
-1.77311042e-04	-1.33227106e-04	2.27373675e-13	2.98149994e+02
-1.87240425e-04	-1.33185662e-04	0.00000000e+00	2.98150024e+02
-1.84329823e-04	-1.33404072e-04	0.00000000e+00	2.98149994e+02
-1.69435632e-04	-1.35096561e-04	9.94759830e-14	2.98149994e+02
-1.81495911e-04	-1.34291535e-04	0.00000000e+00	2.98149994e+02
-1.69255814e-04	-1.35135022e-04	0.00000000e+00	2.98149994e+02
-1.61086049e-04	-1.40246950e-04	-1.98951966e-13	2.98149994e+02
-1.99999995e-04	-1.29784501e-04	-5.24188199e-20	2.98149994e+02
-1.96325549e-04	-1.35962269e-04	2.27373675e-13	2.98149994e+02
-1.84975681e-04	-1.36715855e-04	0.00000000e+00	2.98149994e+02
-1.66748272e-04	-1.36825285e-04	0.00000000e+00	2.98149994e+02
-1.88820792e-04	-1.36850605e-04	-2.27373675e-13	2.98149994e+02
-1.69357721e-04	-1.35186827e-04	9.94759830e-14	2.98149994e+02
-1.60343130e-04	-1.40080781e-04	1.42108547e-14	2.98149994e+02
-1.99937829e-04	-1.38561445e-04	0.00000000e+00	2.98149994e+02
-1.76972535e-04	-1.40334349e-04	0.00000000e+00	2.98149994e+02
-1.79369992e-04	-1.39450145e-04	-5.68434189e-14	2.98149994e+02
-1.61263888e-04	-1.40459568e-04	2.27373675e-13	2.98149994e+02
-1.76180823e-04	-1.41418524e-04	0.00000000e+00	2.98149994e+02
-1.61062926e-04	-1.40563076e-04	2.41584530e-13	2.98149994e+02
-1.69577717e-04	-1.43313198e-04	2.27373675e-13	2.98149994e+02
-1.99999995e-04	-1.47338375e-04	0.00000000e+00	2.98149994e+02
-5.11462422e-05	-1.99999995e-04	3.41060513e-13	2.98150024e+02
-4.26679726e-05	-1.99999995e-04	2.27373675e-13	2.98150024e+02
-4.47198690e-05	-1.94652253e-04	-5.68434189e-14	2.98150024e+02
-4.95051099e-05	-1.96281617e-04	-1.13686838e-13	2.98150024e+02
-4.61120835e-05	-1.91624189e-04	0.00000000e+00	2.98150024e+02
-5.12408005e-05	-1.61217977e-04	0.00000000e+00	2.98150055e+02
-5.34805222e-05	-1.60894589e-04	-2.84217094e-14	2.98150055e+02
-4.99903836e-05	-1.58038121e-04	1.42108547e-14	2.98150085e+02
-5.05274838e-05	-1.85633777e-04	-5.68434189e-14	2.98150024e+02
-5.10813916e-05	-1.84704943e-04	-1.70530257e-13	2.98150024e+02
-4.30659675e-05	-1.83360025e-04	0.00000000e+00	2.98150024e+02
-4.41863049e-05	-1.87465834e-04	-5.68434189e-14	2.98150024e+02
-4.65662015e-05	-1.90001825e-04	-1.13686838e-13	2.98150024e+02
-5.08359517e-05	-1.83833457e-04	4.26325641e-14	2.98150024e+02
-4.40239673e-05	-1.79758092e-04	0.00000000e+00	2.98150024e+02
-4.58546492e-05	-1.55585207e-04	0.00000000e+00	2.98150085e+02
-4.23375059e-05	-1.63077682e-04	1.13686838e-13	2.98150055e+02
-4.89967133e-05	-1.66122714e-04	2.13162821e-14	2.98150024e+02
-4.72830579e-05	-1.78003422e-04	3.41060513e-13	2.98150024e+02
-4.73308355e-05	-1.67869104e-04	0.00000000e+00	2.98150024e+02
-4.94031774e-05	-1.43799640e-04	0.00000000e+00	2.98150116e+02
-4.54130277e-05	-1.43338548e-04	0.00000000e+00	2.98150146e+02
-4.53666507e-05	-1.47695202e-04	4.54747351e-13	2.98150085e+02
-4.85696401e-05	-1.47811108e-04	0.00000000e+00	2.98150116e+02
-4.56955022e-05	-1.54029316e-04	-8.52651283e-14	2.98150085e+02
-4.65668018e-05	-1.54822454e-04	1.42108547e-13	2.98150085e+02
-4.58252180e-05	-1.55058588e-04	0.00000000e+00	2.98150085e+02
-4.78421607e-05	-1.91420360e-04	0.00000000e+00	2.98150024e+02
-4.97247602e-05	-1.77317270e-04	0.00000000e+00	2.98150024e+02
-4.70662962e-05	-1.75467605e-04	-1.13686838e-13	2.98150024e+02
-4.78933252e-05	-1.68192782e-04	1.42108547e-14	2.98150024e+02
-4.73353357e-05	-1.68044164e-04	0.00000000e+00	2.98149994e+02
-5.22872142e-05	-1.99999995e-04	0.00000000e+00	2.98150024e+02
-5.16477885e-05	-1.73392080e-04	1.13686838e-13	2.98150024e+02
-5.38189779e-05	-1.60685435e-04	-2.84217094e-14	2.98150055e+02
-5.38426393e-05	-1.61194097e-04	-4.54747351e-13	2.98150055e+02
-5.13846207e-05	-1.84476201e-04	-1.70530257e-13	2.98150024e+02
-5.50811092e-05	-1.50996450e-04	2.27373675e-13	2.98150085e+02
-5.17890439e-05	-1.85507903e-04	4.26325641e-14	2.98150024e+02
-5.49117540e-05	-1.71253239e-04	1.13686838e-13	2.98150024e+02
-5.27345328e-05	-1.42168574e-04	0.00000000e+00	2.98150116e+02
-5.33464481e-05	-1.44929742e-04	0.00000000e+00	2.98150116e+02
-5.39378525e-05	-1.60028139e-04	0.00000000e+00	2.98150055e+02
-5.46881420e-05	-1.79899565e-04	2.27373675e-13	2.98150024e+02
-5.36095176e-05	-1.96878042e-04	0.00000000e+00	2.98150024e+02
-5.57986059e-05	-1.91687970e-04	1.13686838e-13	2.98150024e+02
-5.51722260e-05	-1.73477514e-04	-1.13686838e-13	2.98150024e+02
-5.41582631e-05	-1.60921176e-04	4.26325641e-13	2.98150055e+02
-6.25000030e-05	-1.82430362e-04	0.00000000e+00	2.98150024e+02
-6.25000030e-05	-1.82430362e-04	0.00000000e+00	2.98150024e+02
-6.25000030e-05	-1.82430362e-04	0.00000000e+00	2.98150024e+02
-5.41941154e-05	-1.42703226e-04	3.41060513e-13	2.98150116e+02
-5.44793438e-05	-1.60417825e-04	0.00000000e+00	2.98150055e+02
-6.25000030e-05	-1.99999995e-04	0.00000000e+00	2.98149994e+02
-6.25000030e-05	-1.64860729e-04	0.00000000e+00	2.98150024e+02
-6.25000030e-05	-1.64860729e-04	0.00000000e+00	2.98150024e+02
-6.25000030e-05	-1.47291095e-04	0.00000000e+00	2.98150055e+02
-6.25000030e-05	-1.99999995e-04	0.00000000e+00	2.98149994e+02
-5.70693010e-05	-1.71993423e-04	2.27373675e-13	2.98150024e+02
-5.86068709e-05	-1.53992340e-04	0.00000000e+00	2.98150085e+02
-6.25000030e-05	-1.82430362e-04	0.00000000e+00	2.98150024e+02
-6.25000030e-05	-1.99999995e-04	8.14381091e-20	2.98149994e+02
-6.25000030e-05	-1.47291095e-04	8.86470205e-20	2.98150055e+02
-6.25000030e-05	-1.64860729e-04	8.86470205e-20	2.98150024e+02
-6.23073356e-05	-1.56075912e-04	0.00000000e+00	2.98150055e+02
-6.25000030e-05	-1.82430362e-04	8.90924831e-20	2.98150024e+02
-6.25000030e-05	-1.82430362e-04	0.00000000e+00	2.98150024e+02
-5.77129867e-05	-1.91762258e-04	0.00000000e+00	2.98150024e+02
-6.25000030e-05	-1.82430362e-04	8.90924831e-20	2.98150024e+02
-6.25000030e-05	-1.99999995e-04	0.00000000e+00	2.98149994e+02
-6.25000030e-05	-1.64860729e-04	0.00000000e+00	2.98150024e+02
-6.25000030e-05	-1.47291095e-04	8.86470205e-20	2.98150055e+02
-6.25000030e-05	-1.64860729e-04	8.86470205e-20	2.98150024e+02
-6.23073356e-05	-1.73645545e-04	0.00000000e+00	2.98150024e+02
-6.23073356e-05	-1.91215178e-04	0.00000000e+00	2.98149994e+02
-6.53765674e-05	-1.88316684e-04	0.00000000e+00	2.98149994e+02
-6.25000030e-05	-1.82430362e-04	0.00000000e+00	2.98150024e+02
-6.25000030e-05	-1.47291095e-04	0.00000000e+00	2.98150055e+02
-6.88932196e-05	-1.58315481e-04	-1.70530257e-13	2.98150024e+02
-6.25000030e-05	-1.64860729e-04	0.00000000e+00	2.98150024e+02
-6.25000030e-05	-1.64860729e-04	8.86470205e-20	2.98150024e+02
-6.92559261e-05	-1.81511161e-04	5.68434189e-14	2.98149994e+02
-6.60622900e-05	-1.70809813e-04	2.27373675e-13	2.98150024e+02
-7.01354875e-05	-1.93272645e-04	0.00000000e+00	2.98149994e+02
-6.25000030e-05	-1.99999995e-04	0.00000000e+00	2.98149994e+02
-7.00355595e-05	-1.82816773e-04	1.13686838e-13	2.98149994e+02
-6.97711221e-05	-1.57465081e-04	0.00000000e+00	2.98149994e+02
-6.97615906e-05	-1.58675248e-04	0.00000000e+00	2.98150024e+02
-7.03502446e-05	-1.67107879e-04	0.00000000e+00	2.98150024e+02
-7.07150830e-05	-1.80947929e-04	5.68434189e-14	2.98149994e+02
-6.91590103e-05	-1.73999215e-04	-3.41060513e-13	2.98150024e+02
-7.08143998e-05	-1.93919826e-04	0.00000000e+00	2.98149994e+02
-7.20918397e-05	-1.72018772e-04	0.00000000e+00	2.98150024e+02
-7.01694153e-05	-1.82189935e-04	-2.84217094e-13	2.98149994e+02
-6.97657524e-05	-1.48354913e-04	2.27373675e-13	2.98150024e+02
-6.97149517e-05	-1.58318071e-04	0.00000000e+00	2.98150024e+02
-7.05072816e-05	-1.89673650e-04	0.00000000e+00	2.98149994e+02
-7.06404244e-05	-1.93323343e-04	0.00000000e+00	2.98149994e+02
-6.97766809e-05	-1.59497431e-04	-1.70530257e-13	2.98150024e+02
-7.26056969e-05	-1.75553636e-04	0.00000000e+00	2.98150024e+02
-7.21864199e-05	-1.99999995e-04	0.00000000e+00	2.98149994e+02
-7.08371372e-05	-1.82282194e-04	1.13686838e-13	2.98149994e+02
-7.63470598e-05	-1.53964516e-04	-1.42108547e-14	2.98150024e+02
-7.78781468e-05	-1.52631168e-04	1.42108547e-13	2.98150024e+02
-7.12266265e-05	-1.93274289e-04	0.00000000e+00	2.98149994e+02
-7.70360421e-05	-1.67300168e-04	-1.13686838e-13	2.98150024e+02
-7.33625639e-05	-1.62492390e-04	2.84217094e-14	2.98150024e+02
-7.16071954e-05	-1.83626922e-04	1.13686838e-13	2.98149994e+02
-7.65356308e-05	-1.50266496e-04	1.42108547e-14	2.98150024e+02
-7.09552405e-05	-1.42276898e-04	0.00000000e+00	2.98150024e+02
-7.08905209e-05	-1.58891577e-04	0.00000000e+00	2.98150024e+02
-7.68524696e-05	-1.68897110e-04	-1.13686838e-13	2.98149994e+02
-7.45135185e-05	-1.74010231e-04	-2.27373675e-13	2.98149994e+02
-7.81188937e-05	-1.52736422e-04	-2.98427949e-13	2.98150024e+02
-7.77626265e-05	-1.76473273e-04	1.13686838e-13	2.98149994e+02
-7.79021284e-05	-1.66762227e-04	-5.68434189e-14	2.98149994e+02
-7.81195995e-05	-1.52528068e-04	1.42108547e-13	2.98150024e+02
-7.82702991e-05	-1.90254388e-04	0.00000000e+00	2.98149994e+02
-8.05378950e-05	-2.00000009e-04	2.27373675e-13	2.98149994e+02
-7.19950549e-05	-1.42071047e-04	0.00000000e+00	2.98150024e+02
-8.00371054e-05	-1.78215269e-04	0.00000000e+00	2.98149994e+02
-7.81098715e-05	-1.52927503e-04	1.27897692e-13	2.98150024e+02
-7.82049610e-05	-1.61004922e-04	-2.27373675e-13	2.98149994e+02
-8.17399778e-05	-1.97885820e-04	1.13686838e-13	2.98149994e+02
-7.83535506e-05	-1.87403799e-04	0.00000000e+00	2.98149994e+02
-7.85761222e-05	-1.67802704e-04	0.00000000e+00	2.98149994e+02
-7.85464072e-05	-1.44211197e-04	0.00000000e+00	2.98150024e+02
-8.00915295e-05	-1.81643627e-04	1.13686838e-13	2.98149994e+02
-8.12516664e-05	-1.76216869e-04	2.27373675e-13	2.98149994e+02
-8.29642959e-05	-1.99999995e-04	-1.13686838e-13	2.98149994e+02
-8.10611091e-05	-1.87747180e-04	0.00000000e+00	2.98149994e+02
-8.25830139e-05	-1.64386700e-04	2.27373675e-13	2.98149994e+02
-7.85026277e-05	-1.52708395e-04	0.00000000e+00	2.98150024e+02
-8.52069570e-05	-1.59134492e-04	-1.13686838e-13	2.98149994e+02
-8.46066541e-05	-1.43511454e-04	0.00000000e+00	2.98149994e+02
-7.90477861e-05	-1.51671178e-04	0.00000000e+00	2.98150024e+02
-8.23347364e-05	-1.78632821e-04	-1.13686838e-13	2.98149994e+02
-8.41271540e-05	-1.67296297e-04	-1.13686838e-13	2.98149994e+02
-8.32302685e-05	-1.91198618e-04	-1.13686838e-13	2.98149994e+02
-8.44616006e-05	-1.98255439e-04	0.00000000e+00	2.98149994e+02
-8.59726642e-05	-1.71702763e-04	1.13686838e-13	2.98149994e+02
-8.69533178e-05	-1.56893875e-04	0.00000000e+00	2.98149994e+02
-8.53142992e-05	-1.82205607e-04	2.27373675e-13	2.98149994e+02
-8.64573012e-05	-1.45223908e-04	0.00000000e+00	2.98149994e+02
-8.48464697e-05	-1.64478901e-04	2.27373675e-13	2.98149994e+02
-8.67518393e-05	-1.58835319e-04	0.00000000e+00	2.98149994e+02
-8.66235059e-05	-1.75683323e-04	1.13686838e-13	2.98149994e+02
-8.63740715e-05	-1.88759746e-04	2.27373675e-13	2.98149994e+02
-8.78812789e-05	-1.92610081e-04	0.00000000e+00	2.98149994e+02
-8.67871568e-05	-1.51480228e-04	0.00000000e+00	2.98149994e+02
-8.64713948e-05	-1.43535930e-04	-3.41060513e-13	2.98149994e+02
-8.84186011e-05	-1.79096198e-04	2.27373675e-13	2.98149963e+02
-8.41393630e-05	-1.99999995e-04	-2.27373675e-13	2.98149994e+02
-8.85783084e-05	-1.65960228e-04	-1.13686838e-13	2.98149994e+02
-9.00231462e-05	-1.69456980e-04	1.13686838e-13	2.98149994e+02
-8.99806910e-05	-1.73755921e-04	1.13686838e-13	2.98149994e+02
-8.89093935e-05	-1.61144504e-04	1.13686838e-13	2.98149994e+02
-9.26706125e-05	-1.85484445e-04	5.68434189e-14	2.98149994e+02
-9.23944026e-05	-1.84673583e-04	5.68434189e-14	2.98149994e+02
-9.28139998e-05	-1.85084864e-04	5.68434189e-14	2.98149994e+02
-9.15401470e-05	-1.97693123e-04	0.00000000e+00	2.98149963e+02
-8.90832598e-05	-1.44236808e-04	0.00000000e+00	2.98149963e+02
-9.12444521e-05	-1.48545005e-04	1.13686838e-13	2.98149994e+02
-8.83119210e-05	-1.58598865e-04	1.13686838e-13	2.98149994e+02
-9.27507499e-05	-1.55040092e-04	-1.13686838e-13	2.98149994e+02
-9.12961841e-05	-1.91398984e-04	1.13686838e-13	2.98149994e+02
7.93154231e-06	-1.64503013e-04	-5.68434189e-14	2.98150085e+02
8.01901660e-06	-1.63635748e-04	-5.68434189e-14	2.98150085e+02
2.85524311e-06	-1.65262012e-04	2.84217094e-14	2.98150085e+02
3.13206533e-06	-1.69358274e-04	0.00000000e+00	2.98150055e+02
-1.71985357e-06	-1.66760132e-04	0.00000000e+00	2.98150055e+02
2.13567478e-06	-1.58349634e-04	1.42108547e-14	2.98150116e+02
2.14690459e-07	-1.57049057e-04	-1.42108547e-14	2.98150116e+02
2.66384677e-06	-1.74133776e-04	2.27373675e-13	2.98150055e+02
-9.06070738e-07	-1.75638430e-04	2.27373675e-13	2.98150024e+02
3.85505882e-06	-1.78698538e-04	-2.27373675e-13	2.98150024e+02
-1.66912901e-06	-1.67905033e-04	1.98951966e-13	2.98150055e+02
6.23848109e-07	-1.84024131e-04	0.00000000e+00	2.98150024e+02
-2.88997342e-08	-1.56791008e-04	1.27897692e-13	2.98150116e+02
2.11278660e-07	-1.56706214e-04	1.27897692e-13	2.98150116e+02
6.08623111e-07	-1.84886696e-04	3.12638804e-13	2.98150024e+02
9.18578280e-09	-1.84723845e-04	-8.52651283e-14	2.98150024e+02
-2.34918775e-06	-1.67078499e-04	0.00000000e+00	2.98150055e+02
-2.45010688e-06	-1.66413636e-04	3.97903932e-13	2.98150055e+02
1.72788390e-07	-1.85409735e-04	-8.52651283e-14	2.98150024e+02
-5.45752937e-06	-1.78919203e-04	0.00000000e+00	2.98150024e+02
1.94444851e-08	-1.56547670e-04	1.27897692e-13	2.98150116e+02
-5.19857804e-06	-1.73804277e-04	0.00000000e+00	2.98150055e+02
0.00000000e+00	-1.99999995e-04	0.00000000e+00	2.98150024e+02
0.00000000e+00	-1.99999995e-04	0.00000000e+00	2.98150024e+02
0.00000000e+00	-1.99999995e-04	0.00000000e+00	2.98150024e+02
-7.91603452e-06	-1.58750088e-04	-3.41060513e-13	2.98150116e+02
-7.87143654e-06	-1.87699028e-04	0.00000000e+00	2.98150024e+02
-4.40090253e-06	-1.92053150e-04	2.27373675e-13	2.98150024e+02
-7.96592394e-06	-1.92974228e-04	0.00000000e+00	2.98150024e+02
-8.40731900e-06	-1.84235803e-04	-2.27373675e-13	2.98150024e+02
-7.57418138e-06	-1.57459974e-04	-5.68434189e-14	2.98150116e+02
-6.40349481e-06	-1.50697364e-04	0.00000000e+00	2.98150146e+02
-1.01331880e-05	-1.67491438e-04	2.84217094e-13	2.98150055e+02
-9.50920094e-06	-1.95252433e-04	0.00000000e+00	2.98150024e+02
-1.01891756e-05	-1.67064572e-04	-1.42108547e-13	2.98150055e+02
-1.24086946e-05	-1.75867652e-04	0.00000000e+00	2.98150055e+02
-1.20712448e-05	-1.77152702e-04	0.00000000e+00	2.98150055e+02
-1.09389612e-05	-1.99999995e-04	0.00000000e+00	2.98150024e+02
-9.74230898e-06	-1.48007835e-04	2.27373675e-13	2.98150177e+02
-8.69354426e-06	-1.55814327e-04	0.00000000e+00	2.98150146e+02
-8.90627598e-06	-1.57767325e-04	5.68434189e-14	2.98150116e+02
-1.25265615e-05	-1.89282640e-04	0.00000000e+00	2.98150024e+02
-1.18349235e-05	-1.92795153e-04	0.00000000e+00	2.98150024e+02
-1.31722345e-05	-1.76801026e-04	0.00000000e+00	2.98150055e+02
-1.05664039e-05	-1.67347564e-04	-1.42108547e-13	2.98150055e+02
-9.52606297e-06	-1.59117699e-04	0.00000000e+00	2.98150116e+02
-1.06612106e-05	-1.66781043e-04	8.52651283e-14	2.98150085e+02
-1.10437850e-05	-1.84081277e-04	2.27373675e-13	2.98150024e+02
-1.41486453e-05	-1.49065396e-04	2.27373675e-13	2.98150146e+02
-1.34229967e-05	-1.75355235e-04	0.00000000e+00	2.98150055e+02
-1.35971641e-05	-1.94396940e-04	0.00000000e+00	2.98150024e+02
-1.44121677e-05	-1.60864409e-04	0.00000000e+00	2.98150085e+02
-1.56355345e-05	-1.52663575e-04	2.27373675e-13	2.98150146e+02
-1.41945657e-05	-1.57677132e-04	0.00000000e+00	2.98150085e+02
-1.49177349e-05	-1.44788501e-04	0.00000000e+00	2.98150208e+02
-1.65547754e-05	-1.45546466e-04	-1.70530257e-13	2.98150208e+02
-1.56390543e-05	-1.92252861e-04	-1.13686838e-13	2.98150024e+02
-1.79696326e-05	-1.99999995e-04	-2.84217094e-14	2.98150024e+02
-1.96456658e-05	-1.84059158e-04	-1.42108547e-14	2.98150024e+02
-1.74521520e-05	-1.68294981e-04	-1.13686838e-13	2.98150055e+02
-1.64592966e-05	-1.65369638e-04	1.13686838e-13	2.98150085e+02
-1.93827454e-05	-1.84795004e-04	4.26325641e-14	2.98150024e+02
-1.64670164e-05	-1.43849946e-04	3.41060513e-13	2.98150208e+02
-1.82640761e-05	-1.50965090e-04	0.00000000e+00	2.98150146e+02
-1.85804711e-05	-1.99434260e-04	-2.84217094e-14	2.98150024e+02
-1.98033813e-05	-1.59040137e-04	0.00000000e+00	2.98150085e+02
-1.46846851e-05	-1.76125439e-04	0.00000000e+00	2.98150055e+02
-2.02142619e-05	-1.56478680e-04	0.00000000e+00	2.98150085e+02
-1.98315211e-05	-1.84144505e-04	4.26325641e-14	2.98150024e+02
-2.02659066e-05	-1.62400145e-04	-2.27373675e-13	2.98150085e+02
-1.99516180e-05	-1.83773780e-04	0.00000000e+00	2.98150024e+02
-1.86186044e-05	-1.99999995e-04	2.27373675e-13	2.98150024e+02
-1.97777808e-05	-1.70842919e-04	-2.27373675e-13	2.98150055e+02
-1.84861783e-05	-1.42526755e-04	5.68434189e-14	2.98150208e+02
-2.14654392e-05	-1.76204048e-04	2.27373675e-13	2.98150024e+02
-2.05155739e-05	-1.92858919e-04	0.00000000e+00	2.98150024e+02
-1.99152637e-05	-1.84396864e-04	0.00000000e+00	2.98150024e+02
-2.17067973e-05	-1.59876479e-04	3.41060513e-13	2.98150085e+02
-2.20404509e-05	-1.58186333e-04	3.41060513e-13	2.98150116e+02
-2.06457717e-05	-1.47166895e-04	0.00000000e+00	2.98150177e+02
-2.41646085e-05	-1.50306354e-04	0.00000000e+00	2.98150146e+02
-1.98969174e-05	-1.67570179e-04	0.00000000e+00	2.98150055e+02
-1.92208699e-05	-1.99999995e-04	-1.98951966e-13	2.98150024e+02
-2.33425199e-05	-1.53702800e-04	0.00000000e+00	2.98150116e+02
-2.45019637e-05	-1.96878624e-04	2.27373675e-13	2.98150024e+02
-2.42835722e-05	-1.75141031e-04	0.00000000e+00	2.98150055e+02
-2.49528111e-05	-1.49065047e-04	0.00000000e+00	2.98150146e+02
-2.15751370e-05	-1.41562516e-04	-5.68434189e-14	2.98150238e+02
-2.00421400e-05	-1.84146818e-04	4.26325641e-14	2.98150024e+02
-2.06840978e-05	-1.84739431e-04	2.84217094e-14	2.98150024e+02
-2.67342057e-05	-1.91634928e-04	0.00000000e+00	2.98150024e+02
-2.89628078e-05	-1.64680183e-04	1.13686838e-13	2.98150085e+02
-2.73784990e-05	-1.65231992e-04	-8.52651283e-14	2.98150055e+02
-2.87241855e-05	-1.80303454e-04	-1.70530257e-13	2.98150024e+02
-2.64384835e-05	-1.99999995e-04	0.00000000e+00	2.98150024e+02
-2.88114716e-05	-1.89813669e-04	-1.13686838e-13	2.98150024e+02
-2.55638024e-05	-1.50435051e-04	0.00000000e+00	2.98150146e+02
-2.86415525e-05	-1.93796091e-04	2.27373675e-13	2.98150024e+02
-2.91638098e-05	-1.65372898e-04	0.00000000e+00	2.98150055e+02
-2.34598956e-05	-1.58818468e-04	0.00000000e+00	2.98150085e+02
-2.74098711e-05	-1.44710764e-04	-2.27373675e-13	2.98150177e+02
-2.98236137e-05	-1.81548734e-04	-2.27373675e-13	2.98150024e+02
-2.93289086e-05	-1.64008074e-04	-5.68434189e-14	2.98150085e+02
-2.93002668e-05	-1.54806039e-04	-2.27373675e-13	2.98150085e+02
-2.99452659e-05	-1.84145552e-04	0.00000000e+00	2.98150024e+02
-3.02229164e-05	-1.91847925e-04	0.00000000e+00	2.98150024e+02
-2.86437935e-05	-1.48782899e-04	2.27373675e-13	2.98150146e+02
-3.00925931e-05	-1.80539311e-04	-1.70530257e-13	2.98150024e+02
-3.04060522e-05	-1.73802997e-04	0.00000000e+00	2.98150024e+02
-3.03478810e-05	-1.66663958e-04	0.00000000e+00	2.98150055e+02
-2.96507824e-05	-1.64806741e-04	0.00000000e+00	2.98150055e+02
-3.30578478e-05	-1.73261316e-04	0.00000000e+00	2.98150024e+02
-3.30217881e-05	-1.52740860e-04	1.13686838e-13	2.98150116e+02
-3.11288823e-05	-1.99999995e-04	0.00000000e+00	2.98150024e+02
-3.09182869e-05	-1.89863087e-04	0.00000000e+00	2.98150024e+02
-3.39498947e-05	-1.45238053e-04	0.00000000e+00	2.98150146e+02
-3.03972738e-05	-1.62624376e-04	0.00000000e+00	2.98150085e+02
-3.37711281e-05	-1.96718465e-04	2.27373675e-13	2.98150024e+02
-3.10841460e-05	-1.82155345e-04	1.70530257e-13	2.98150024e+02
-3.10019241e-05	-1.81037016e-04	-2.27373675e-13	2.98150024e+02
-3.57012250e-05	-1.99999980e-04	-2.27373675e-13	2.98150024e+02
-3.62019018e-05	-1.49186875e-04	1.13686838e-13	2.98150146e+02
-3.00410084e-05	-1.64431680e-04	1.13686838e-13	2.98150055e+02
-3.44472792e-05	-1.74529385e-04	-1.13686838e-13	2.98150024e+02
-3.60554222e-05	-1.54137990e-04	2.27373675e-13	2.98150116e+02
-3.63818290e-05	-1.86975085e-04	0.00000000e+00	2.98150024e+02
-3.54731201e-05	-1.72025451e-04	1.13686838e-13	2.98150024e+02
-3.33941134e-05	-1.91926170e-04	0.00000000e+00	2.98150024e+02
-3.77782089e-05	-1.95719709e-04	0.00000000e+00	2.98150024e+02
-3.72291433e-05	-1.44934165e-04	-1.13686838e-13	2.98150146e+02
-3.85314124e-05	-1.67460821e-04	2.27373675e-13	2.98150055e+02
-3.83693987e-05	-1.91255705e-04	2.27373675e-13	2.98150024e+02
-4.07747393e-05	-1.81967247e-04	0.00000000e+00	2.98150024e+02
-3.91116955e-05	-1.59360352e-04	0.00000000e+00	2.98150085e+02
-4.06868276e-05	-1.62739045e-04	2.27373675e-13	2.98150055e+02
-4.08122723e-05	-1.83846365e-04	0.00000000e+00	2.98150024e+02
-4.07006337e-05	-1.78202230e-04	1.13686838e-13	2.98150024e+02
-3.97783442e-05	-1.70230691e-04	1.13686838e-13	2.98150024e+02
-4.01265279e-05	-2.00000009e-04	0.00000000e+00	2.98150024e+02
-4.06586769e-05	-1.45864906e-04	0.00000000e+00	2.98150146e+02
-4.42697528e-05	-1.54821959e-04	0.00000000e+00	2.98150085e+02
-4.38904535e-05	-1.92051783e-04	0.00000000e+00	2.98150024e+02
-4.13355447e-05	-1.64639627e-04	1.13686838e-13	2.98150055e+02
-4.52753338e-05	-1.55530302e-04	0.00000000e+00	2.98150085e+02
-4.71753046e-05	-1.68009734e-04	0.00000000e+00	2.98150024e+02
-4.52005988e-05	-1.74098444e-04	0.00000000e+00	2.98150024e+02
-1.42103363e-06	-1.45121026e-04	-3.41060513e-13	2.98150208e+02
-1.46284208e-06	-1.43940546e-04	1.13686838e-13	2.98150208e+02
5.11216331e-06	-1.44042817e-04	2.84217094e-14	2.98150208e+02
-2.80001609e-06	-1.45094382e-04	1.13686838e-13	2.98150208e+02
6.86955627e-06	-1.44366204e-04	-5.68434189e-14	2.98150208e+02
6.89463377e-06	-1.43965677e-04	0.00000000e+00	2.98150208e+02
-1.39346284e-07	-1.54872730e-04	0.00000000e+00	2.98150146e+02
3.18367995e-07	-1.56528375e-04	1.27897692e-13	2.98150116e+02
8.78603203e-07	-1.85540834e-04	0.00000000e+00	2.98150024e+02
6.47902084e-07	-1.92173466e-04	0.00000000e+00	2.98150024e+02
5.14746625e-06	-1.91614497e-04	0.00000000e+00	2.98150024e+02
0.00000000e+00	-1.99999995e-04	0.00000000e+00	2.98150024e+02
8.92857133e-06	-1.99999995e-04	0.00000000e+00	2.98150024e+02
0.00000000e+00	-1.99999995e-04	0.00000000e+00	2.98150024e+02
8.92857133e-06	-1.99999995e-04	0.00000000e+00	2.98150024e+02
-2.01638723e-05	-1.41096287e-04	-1.13686838e-13	2.98150238e+02
-1.96723722e-05	-1.39636744e-04	-5.68434189e-14	2.98150269e+02
-2.11890583e-05	-1.26596729e-04	-2.84217094e-13	2.98150452e+02
-2.05592205e-05	-1.26451196e-04	-2.27373675e-13	2.98150452e+02
-2.05711003e-05	-1.27501669e-04	1.13686838e-13	2.98150452e+02
-2.09773607e-05	-1.25694540e-04	1.70530257e-13	2.98150482e+02
-2.09864811e-05	-1.40501681e-04	-1.13686838e-13	2.98150269e+02
-2.75663806e-05	-1.34481757e-04	1.13686838e-13	2.98150299e+02
-2.43489849e-05	-1.37884461e-04	0.00000000e+00	2.98150269e+02
-1.88390259e-05	-1.34390357e-04	-2.27373675e-13	2.98150330e+02
-2.34551371e-05	-1.29100401e-04	5.68434189e-14	2.98150391e+02
-2.60046618e-05	-1.20658086e-04	0.00000000e+00	2.98150543e+02
-2.04300231e-05	-1.17195013e-04	-2.27373675e-13	2.98150665e+02
-2.21243063e-05	-1.25979263e-04	-5.68434189e-14	2.98150452e+02
-2.68759977e-05	-1.16049450e-04	0.00000000e+00	2.98150665e+02
-2.41267044e-05	-1.13455419e-04	2.27373675e-13	2.98150757e+02
-2.65324670e-05	-1.12494781e-04	-2.27373675e-13	2.98150787e+02
-2.38768371e-05	-1.08767046e-04	0.00000000e+00	2.98150940e+02
-2.84052530e-05	-1.36692557e-04	0.00000000e+00	2.98150269e+02
-2.85537571e-05	-1.22753525e-04	-2.27373675e-13	2.98150482e+02
-2.86448085e-05	-1.32840287e-04	0.00000000e+00	2.98150330e+02
-2.84588859e-05	-1.02926104e-04	0.00000000e+00	2.98151093e+02
-3.05400390e-05	-1.02222679e-04	0.00000000e+00	2.98151123e+02
-2.78833595e-05	-1.00281322e-04	0.00000000e+00	2.98151245e+02
-3.20992185e-05	-1.09672415e-04	0.00000000e+00	2.98150818e+02
-2.33853989e-05	-9.61271071e-05	0.00000000e+00	2.98151520e+02
-2.81777484e-05	-9.40716709e-05	2.27373675e-13	2.98151550e+02
-3.05123795e-05	-1.01127072e-04	0.00000000e+00	2.98151154e+02
-2.89488016e-05	-1.35165974e-04	0.00000000e+00	2.98150269e+02
-2.91564356e-05	-1.34257687e-04	0.00000000e+00	2.98150299e+02
-3.21428088e-05	-1.09017274e-04	7.10542736e-15	2.98150848e+02
-3.45846602e-05	-1.16456242e-04	-5.68434189e-14	2.98150604e+02
-3.38754435e-05	-1.18043950e-04	0.00000000e+00	2.98150574e+02
-3.24566863e-05	-1.10026871e-04	-4.61852778e-14	2.98150818e+02
-3.50895643e-05	-1.27241889e-04	1.13686838e-13	2.98150360e+02
-3.59172845e-05	-9.44828353e-05	0.00000000e+00	2.98151398e+02
-3.22518281e-05	-1.09637840e-04	0.00000000e+00	2.98150818e+02
-3.57101926e-05	-1.43830155e-04	-1.13686838e-13	2.98150146e+02
-3.11783988e-05	-1.01846985e-04	2.27373675e-13	2.98151123e+02
-3.59736368e-05	-1.29077089e-04	1.13686838e-13	2.98150330e+02
-3.56235105e-05	-1.17083153e-04	-1.70530257e-13	2.98150574e+02
-3.59636360e-05	-1.20842553e-04	5.68434189e-14	2.98150513e+02
-3.29354989e-05	-1.03272323e-04	0.00000000e+00	2.98151062e+02
-3.15129801e-05	-1.35007620e-04	5.68434189e-14	2.98150299e+02
-3.56769524e-05	-1.16056231e-04	-2.27373675e-13	2.98150604e+02
-3.70859307e-05	-9.49403184e-05	-2.84217094e-13	2.98151337e+02
-3.23258864e-05	-1.09571061e-04	1.77635684e-13	2.98150818e+02
-3.79819539e-05	-1.41387049e-04	0.00000000e+00	2.98150177e+02
-3.75780946e-05	-1.31189707e-04	1.13686838e-13	2.98150299e+02
-3.71400893e-05	-1.27718071e-04	-3.41060513e-13	2.98150360e+02
-3.84123450e-05	-1.06518746e-04	-1.13686838e-13	2.98150848e+02
-3.80467282e-05	-1.36921444e-04	0.00000000e+00	2.98150238e+02
-3.66814638e-05	-1.13286325e-04	0.00000000e+00	2.98150665e+02
-3.75983582e-05	-9.84145154e-05	0.00000000e+00	2.98151184e+02
-3.84781561e-05	-1.19709701e-04	5.68434189e-14	2.98150482e+02
-3.73152143e-05	-1.16497547e-04	-5.68434189e-14	2.98150574e+02
-4.15262439e-05	-1.23474572e-04	-1.13686838e-13	2.98150391e+02
-4.00669742e-05	-1.35581562e-04	0.00000000e+00	2.98150238e+02
-3.95699535e-05	-1.08198881e-04	2.27373675e-13	2.98150818e+02
-4.19644857e-05	-1.37216004e-04	0.00000000e+00	2.98150208e+02
-4.26950064e-05	-1.02391699e-04	-5.68434189e-14	2.98150909e+02
-4.42943347e-05	-9.98332762e-05	2.27373675e-13	2.98151001e+02
-4.26448569e-05	-1.29100430e-04	0.00000000e+00	2.98150299e+02
-4.39765354e-05	-1.14695998e-04	0.00000000e+00	2.98150543e+02
-4.30371583e-05	-1.22379395e-04	-5.68434189e-14	2.98150391e+02
-4.41988959e-05	-1.26415092e-04	0.00000000e+00	2.98150330e+02
-4.60640586e-05	-1.30137603e-04	0.00000000e+00	2.98150269e+02
-4.43237768e-05	-1.06700245e-04	-5.68434189e-14	2.98150757e+02
-4.52156382e-05	-1.00489706e-04	3.41060513e-13	2.98150940e+02
-4.54064539e-05	-1.18523443e-04	2.27373675e-13	2.98150482e+02
-4.63677570e-05	-1.29229200e-04	1.13686838e-13	2.98150269e+02
-4.50735315e-05	-9.86285741e-05	0.00000000e+00	2.98151031e+02
-4.70675695e-05	-1.08466927e-04	0.00000000e+00	2.98150665e+02
-4.64124350e-05	-1.31526394e-04	1.13686838e-13	2.98150238e+02
-4.62199168e-05	-1.38741278e-04	0.00000000e+00	2.98150146e+02
-4.74479275e-05	-1.06583189e-04	-1.13686838e-13	2.98150696e+02
-4.88565129e-05	-1.21574943e-04	2.27373675e-13	2.98150391e+02
-4.81133939e-05	-1.27816878e-04	5.68434189e-14	2.98150299e+02
-4.88489677e-05	-1.14818176e-04	2.27373675e-13	2.98150482e+02
-4.82326213e-05	-1.30337197e-04	1.13686838e-13	2.98150269e+02
-4.60653828e-05	-9.98784963e-05	2.27373675e-13	2.98150940e+02
-5.11863946e-05	-1.41224722e-04	0.00000000e+00	2.98150116e+02
-4.86763420e-05	-1.34036964e-04	5.68434189e-14	2.98150208e+02
-4.82944815e-05	-1.06028179e-04	-1.13686838e-13	2.98150696e+02
-5.02204057e-05	-1.07741602e-04	-1.13686838e-13	2.98150635e+02
-5.11699618e-05	-9.33785341e-05	0.00000000e+00	2.98151123e+02
-5.12130573e-05	-9.34044947e-05	-3.62376795e-13	2.98151123e+02
-5.29669633e-05	-1.19581091e-04	-4.54747351e-13	2.98150360e+02
-5.32186423e-05	-1.23789985e-04	0.00000000e+00	2.98150299e+02
-5.29764402e-05	-1.39965196e-04	0.00000000e+00	2.98150146e+02
-5.47186391e-05	-1.10973706e-04	0.00000000e+00	2.98150513e+02
-5.52087149e-05	-1.00273057e-04	0.00000000e+00	2.98150757e+02
-5.12213446e-05	-9.33788833e-05	9.23705556e-14	2.98151123e+02
-5.40485998e-05	-1.28984393e-04	-2.27373675e-13	2.98150238e+02
-5.40682086e-05	-1.32960005e-04	4.54747351e-13	2.98150208e+02
-5.48178868e-05	-1.08486973e-04	-1.13686838e-13	2.98150574e+02
-5.53669379e-05	-1.05136074e-04	0.00000000e+00	2.98150635e+02
-6.36492769e-06	-9.91325142e-05	5.68434189e-14	2.98151489e+02
-2.50885910e-06	-9.65669969e-05	-5.68434189e-14	2.98151642e+02
-4.67891914e-06	-9.65154541e-05	0.00000000e+00	2.98151611e+02
-1.32974935e-06	-9.66526131e-05	2.84217094e-13	2.98151611e+02
-2.47910179e-06	-9.76181327e-05	2.84217094e-13	2.98151550e+02
-1.24700477e-06	-9.83590580e-05	-5.68434189e-14	2.98151520e+02
8.22065704e-06	-9.87639141e-05	2.84217094e-14	2.98151489e+02
1.16752426e-05	-9.93047579e-05	2.27373675e-13	2.98151428e+02
1.13172537e-05	-9.97650932e-05	-1.70530257e-13	2.98151428e+02
4.37741755e-06	-1.05388375e-04	0.00000000e+00	2.98151154e+02
-3.47792957e-06	-1.03747152e-04	-2.84217094e-14	2.98151276e+02
-3.21292714e-06	-1.07484688e-04	0.00000000e+00	2.98151062e+02
2.83991471e-06	-1.11383910e-04	0.00000000e+00	2.98150940e+02
3.62272726e-06	-1.16392068e-04	-1.13686838e-13	2.98150757e+02
3.81563314e-06	-1.22661062e-04	0.00000000e+00	2.98150574e+02
-1.75996865e-06	-1.18845957e-04	0.00000000e+00	2.98150696e+02
5.73954708e-07	-1.33674286e-04	0.00000000e+00	2.98150330e+02
-2.37519146e-07	-1.33053443e-04	5.68434189e-14	2.98150391e+02
6.86484327e-07	-1.31874753e-04	0.00000000e+00	2.98150391e+02
2.43550744e-07	-1.34093876e-04	0.00000000e+00	2.98150360e+02
-4.63997651e-07	-1.34077403e-04	0.00000000e+00	2.98150360e+02
-6.84013344e-07	-1.37973213e-04	0.00000000e+00	2.98150299e+02
-4.03720696e-06	-1.42910489e-04	-5.68434189e-14	2.98150208e+02
-2.36861001e-06	-1.43648533e-04	-3.41060513e-13	2.98150238e+02
-9.64367700e-06	-1.38364907e-04	0.00000000e+00	2.98150269e+02
6.75969159e-06	-1.43729689e-04	3.69482223e-13	2.98150208e+02
-1.07459446e-05	-1.42634904e-04	1.13686838e-13	2.98150208e+02
-1.48080217e-05	-1.42542936e-04	1.70530257e-13	2.98150208e+02
-1.31578054e-05	-1.00760371e-04	0.00000000e+00	2.98151367e+02
-1.12752987e-05	-1.02416889e-04	-1.13686838e-13	2.98151276e+02
-1.25079705e-05	-1.02263170e-04	2.27373675e-13	2.98151306e+02
-1.22250258e-05	-1.03881037e-04	-2.27373675e-13	2.98151215e+02
-1.43555335e-05	-9.59901881e-05	2.27373675e-13	2.98151611e+02
-1.36227045e-05	-1.03317041e-04	2.27373675e-13	2.98151215e+02
-1.36173840e-05	-1.08028224e-04	-5.68434189e-14	2.98151031e+02
-2.00217401e-05	-9.69016619e-05	-1.13686838e-13	2.98151489e+02
-2.13954336e-05	-1.05986459e-04	-2.27373675e-13	2.98151062e+02
-1.71316715e-05	-1.09781395e-04	-5.68434189e-14	2.98150940e+02
-1.91045219e-05	-1.02325335e-04	0.00000000e+00	2.98151245e+02
-2.16723020e-05	-1.03878352e-04	1.13686838e-13	2.98151154e+02
-2.20691200e-05	-9.70006950e-05	0.00000000e+00	2.98151459e+02
-1.54867848e-05	-1.12942769e-04	0.00000000e+00	2.98150818e+02
-2.27993114e-05	-1.04671257e-04	0.00000000e+00	2.98151093e+02
-2.28921308e-05	-9.74924042e-05	1.13686838e-13	2.98151459e+02
-3.22512569e-05	-1.09588880e-04	-2.77111667e-13	2.98150818e+02
-1.27793783e-06	-1.33468042e-04	0.00000000e+00	2.98150360e+02
-1.13625356e-05	-1.27518098e-04	0.00000000e+00	2.98150452e+02
-9.40405153e-06	-1.27932741e-04	0.00000000e+00	2.98150452e+02
-1.04704141e-05	-1.29515829e-04	0.00000000e+00	2.98150421e+02
-8.73783301e-06	-1.23770587e-04	1.13686838e-13	2.98150574e+02
-1.16236588e-05	-1.14349685e-04	-5.68434189e-14	2.98150787e+02
-1.41854944e-05	-1.11907626e-04	0.00000000e+00	2.98150848e+02
-1.29897508e-05	-1.36550414e-04	-1.13686838e-13	2.98150299e+02
-1.00212674e-05	-1.35570459e-04	1.13686838e-13	2.98150330e+02
-1.26328032e-05	-1.30212487e-04	0.00000000e+00	2.98150421e+02
-7.58952228e-06	-1.09204251e-04	2.84217094e-14	2.98151001e+02
-1.69586729e-05	-1.18535383e-04	2.27373675e-13	2.98150635e+02
-1.36079398e-05	-1.21902602e-04	0.00000000e+00	2.98150574e+02
-8.43093221e-06	-1.19046425e-04	1.13686838e-13	2.98150665e+02
-3.07889991e-06	-1.26120241e-04	2.27373675e-13	2.98150482e+02
-5.15767942e-06	-1.20948105e-04	-1.13686838e-13	2.98150635e+02
8.78120375e-07	-1.25560764e-04	1.13686838e-13	2.98150513e+02
-4.27270470e-06	-1.08638029e-04	0.00000000e+00	2.98151031e+02
-6.38984261e-07	-1.14356750e-04	0.00000000e+00	2.98150818e+02
-6.13483007e-06	-1.17109019e-04	1.13686838e-13	2.98150757e+02
-4.60049159e-06	-1.07919528e-04	5.68434189e-14	2.98151062e+02
-4.09767290e-06	-1.07370579e-04	2.84217094e-13	2.98151093e+02
-3.66133963e-06	-1.08146771e-04	2.84217094e-13	2.98151062e+02
2.19721665e-06	-1.14074806e-04	0.00000000e+00	2.98150818e+02
-6.06822096e-06	-1.19085977e-04	1.13686838e-13	2.98150665e+02
3.22207416e-06	-1.25706400e-04	0.00000000e+00	2.98150513e+02
-4.04081493e-06	-1.07844338e-04	0.00000000e+00	2.98151031e+02
-9.29828893e-05	-9.78150201e-05	0.00000000e+00	2.98150024e+02
-8.95949779e-05	-9.74370778e-05	1.13686838e-13	2.98150085e+02
-9.26810608e-05	-9.98700998e-05	2.27373675e-13	2.98150024e+02
-8.97146965e-05	-1.04040009e-04	-5.68434189e-14	2.98150024e+02
-9.06195492e-05	-1.07809843e-04	-5.68434189e-14	2.98150055e+02
-8.84691472e-05	-1.06415428e-04	0.00000000e+00	2.98150055e+02
-8.44887982e-05	-9.81657213e-05	0.00000000e+00	2.98150085e+02
-8.74630350e-05	-1.05906678e-04	0.00000000e+00	2.98150055e+02
-8.61080043e-05	-9.51856709e-05	0.00000000e+00	2.98150085e+02
-8.34776511e-05	-9.57184893e-05	0.00000000e+00	2.98150116e+02
-5.54409635e-05	-9.84209182e-05	0.00000000e+00	2.98150818e+02
-5.87368268e-05	-1.17765128e-04	0.00000000e+00	2.98150330e+02
-5.83870642e-05	-1.22705649e-04	2.27373675e-13	2.98150269e+02
-5.55048246e-05	-1.40737800e-04	0.00000000e+00	2.98150085e+02
-6.25000030e-05	-1.29721462e-04	0.00000000e+00	2.98150177e+02
-5.76364982e-05	-1.35010981e-04	0.00000000e+00	2.98150146e+02
-5.98885672e-05	-9.54310672e-05	2.27373675e-13	2.98150818e+02
-5.66171911e-05	-1.08351996e-04	0.00000000e+00	2.98150574e+02
-6.25000030e-05	-1.29721462e-04	0.00000000e+00	2.98150177e+02
-5.74066216e-05	-9.93471986e-05	-3.41060513e-13	2.98150757e+02
-5.91169155e-05	-1.02282123e-04	0.00000000e+00	2.98150635e+02
-6.23073356e-05	-1.38506279e-04	0.00000000e+00	2.98150116e+02
-6.23134983e-05	-1.20058168e-04	2.27373675e-13	2.98150269e+02
-6.25000030e-05	-1.29721462e-04	8.82015579e-20	2.98150177e+02
-6.25000030e-05	-1.29721462e-04	8.82015579e-20	2.98150177e+02
-5.89454212e-05	-1.10482746e-04	1.13686838e-13	2.98150452e+02
-6.24372915e-05	-1.14184542e-04	1.13686838e-13	2.98150330e+02
-6.23273008e-05	-9.66630469e-05	-2.27373675e-13	2.98150726e+02
-6.23623928e-05	-1.04196821e-04	3.41060513e-13	2.98150543e+02
-6.25000030e-05	-1.47291095e-04	8.86470205e-20	2.98150055e+02
-6.25000030e-05	-1.29721462e-04	0.00000000e+00	2.98150177e+02
-6.23774395e-05	-1.11347341e-04	2.27373675e-13	2.98150391e+02
-6.24644890e-05	-1.08056913e-04	-1.13686838e-13	2.98150452e+02
-6.24392778e-05	-1.01130776e-04	2.27373675e-13	2.98150635e+02
-6.25000030e-05	-1.29721462e-04	8.82015579e-20	2.98150177e+02
-6.58154459e-05	-1.05166269e-04	0.00000000e+00	2.98150391e+02
-6.49530120e-05	-1.21880235e-04	-2.27373675e-13	2.98150208e+02
-6.25000030e-05	-1.29721462e-04	0.00000000e+00	2.98150177e+02
-6.69492147e-05	-1.35638911e-04	2.27373675e-13	2.98150085e+02
-6.84740808e-05	-1.18011507e-04	1.13686838e-13	2.98150177e+02
-7.01189347e-05	-1.41419485e-04	0.00000000e+00	2.98150024e+02
-6.48469504e-05	-1.11237481e-04	1.13686838e-13	2.98150330e+02
-7.27730949e-05	-9.77097006e-05	2.48689958e-14	2.98150299e+02
-7.09430315e-05	-1.40640273e-04	0.00000000e+00	2.98150024e+02
-7.06526771e-05	-1.33750611e-04	-2.27373675e-13	2.98150055e+02
-7.04426566e-05	-1.07680054e-04	1.13686838e-13	2.98150238e+02
-7.28709638e-05	-9.78910466e-05	2.48689958e-14	2.98150299e+02
-7.08265361e-05	-1.16151386e-04	0.00000000e+00	2.98150146e+02
-7.33372144e-05	-1.26567509e-04	3.41060513e-13	2.98150055e+02
-7.29110616e-05	-9.77287782e-05	-1.98951966e-13	2.98150299e+02
-6.97290234e-05	-1.05439365e-04	0.00000000e+00	2.98150269e+02
-7.05181665e-05	-1.18007752e-04	1.13686838e-13	2.98150146e+02
-7.24498095e-05	-1.22822123e-04	0.00000000e+00	2.98150116e+02
-7.31132750e-05	-1.28168351e-04	5.68434189e-14	2.98150055e+02
-7.12092151e-05	-1.41573270e-04	-3.97903932e-13	2.98150024e+02
-7.29578896e-05	-9.77918244e-05	3.55271368e-15	2.98150269e+02
-7.48855236e-05	-1.05417617e-04	0.00000000e+00	2.98150208e+02
-7.66930607e-05	-1.34788716e-04	-5.68434189e-14	2.98150024e+02
-7.76806555e-05	-1.11744557e-04	0.00000000e+00	2.98150085e+02
-7.22774566e-05	-1.17704243e-04	1.13686838e-13	2.98150116e+02
-7.45076541e-05	-1.25828374e-04	5.68434189e-14	2.98150055e+02
-7.82999487e-05	-1.35663198e-04	0.00000000e+00	2.98150024e+02
-7.49290048e-05	-1.27248117e-04	-1.13686838e-13	2.98150055e+02
-7.79628172e-05	-1.05518069e-04	-1.13686838e-13	2.98150116e+02
-7.86104647e-05	-1.08577413e-04	0.00000000e+00	2.98150085e+02
-7.29851745e-05	-9.77070304e-05	-1.98951966e-13	2.98150330e+02
-7.90000704e-05	-1.13592752e-04	0.00000000e+00	2.98150085e+02
-7.85598386e-05	-1.19898141e-04	0.00000000e+00	2.98150085e+02
-7.89095866e-05	-1.37396375e-04	-1.13686838e-13	2.98150024e+02
-7.93252839e-05	-1.34247588e-04	1.13686838e-13	2.98150024e+02
-7.94973312e-05	-1.11703783e-04	0.00000000e+00	2.98150085e+02
-7.30572065e-05	-9.77718373e-05	0.00000000e+00	2.98150299e+02
-7.97597168e-05	-1.04149942e-04	0.00000000e+00	2.98150116e+02
-7.95879605e-05	-1.35520473e-04	0.00000000e+00	2.98150024e+02
-8.52260055e-05	-1.25249833e-04	5.68434189e-14	2.98150024e+02
-8.55284234e-05	-1.26187515e-04	0.00000000e+00	2.98150024e+02
-8.22886432e-05	-1.13714792e-04	5.68434189e-14	2.98150055e+02
-8.46035691e-05	-1.17806223e-04	1.13686838e-13	2.98150024e+02
-8.46236217e-05	-1.08659646e-04	-1.13686838e-13	2.98150085e+02
-8.60320433e-05	-1.42365257e-04	0.00000000e+00	2.98149994e+02
-8.67456183e-05	-1.16681345e-04	0.00000000e+00	2.98150024e+02
-8.60100117e-05	-1.25736013e-04	2.84217094e-13	2.98150024e+02
-8.63206224e-05	-1.34696660e-04	0.00000000e+00	2.98150024e+02
-8.47834526e-05	-1.31719920e-04	-2.27373675e-13	2.98150024e+02
-8.59033535e-05	-1.25162027e-04	2.84217094e-13	2.98150024e+02
-8.76885897e-05	-1.15192219e-04	2.27373675e-13	2.98150024e+02
-8.80823718e-05	-1.07048749e-04	0.00000000e+00	2.98150024e+02
-8.62816523e-05	-1.26062543e-04	0.00000000e+00	2.98150024e+02
-9.11123207e-05	-1.34773014e-04	1.13686838e-13	2.98149994e+02
-8.71802913e-05	-1.27384876e-04	0.00000000e+00	2.98150024e+02
-8.67496565e-05	-1.25184029e-04	0.00000000e+00	2.98149994e+02
-8.84559267e-05	-1.41063720e-04	5.68434189e-14	2.98149994e+02
-8.92380122e-05	-1.17582640e-04	-1.13686838e-13	2.98150024e+02
-9.24638880e-05	-1.13896429e-04	0.00000000e+00	2.98150024e+02
-9.38510348e-05	-1.27680192e-04	1.42108547e-14	2.98149994e+02
-9.63569546e-05	-1.28610656e-04	-1.56319402e-13	2.98149994e+02
-9.86387749e-05	-9.03596665e-05	1.13686838e-13	2.98150024e+02
-1.03301245e-04	-8.83536559e-05	0.00000000e+00	2.98150024e+02
-7.02592442e-05	-8.19779016e-05	-1.29674049e-13	2.98150757e+02
-7.02576945e-05	-8.19545239e-05	-1.77635684e-15	2.98150757e+02
-7.02798643e-05	-8.19566194e-05	0.00000000e+00	2.98150757e+02
-6.25000030e-05	-5.27088996e-05	0.00000000e+00	2.98153320e+02
-6.25000030e-05	-5.27088996e-05	0.00000000e+00	2.98153320e+02
-6.25000030e-05	-5.27088996e-05	0.00000000e+00	2.98153320e+02
-7.03155310e-05	-5.89243464e-05	-4.05009359e-13	2.98151764e+02
-7.03132100e-05	-5.90178024e-05	-3.97903932e-13	2.98151764e+02
-7.04495542e-05	-5.89613519e-05	7.10542736e-15	2.98151733e+02
-7.02614634e-05	-8.19237539e-05	-1.27897692e-13	2.98150757e+02
-6.25000030e-05	-5.27088996e-05	0.00000000e+00	2.98153320e+02
-5.54462968e-05	-7.47331142e-05	0.00000000e+00	2.98151978e+02
-5.62121932e-05	-7.60885669e-05	0.00000000e+00	2.98151855e+02
-5.45155417e-05	-7.54821449e-05	0.00000000e+00	2.98151978e+02
-7.01368845e-05	-5.89857264e-05	4.97379915e-14	2.98151794e+02
-7.02275211e-05	-8.19427587e-05	-1.29674049e-13	2.98150757e+02
-5.44693030e-05	-7.33379275e-05	0.00000000e+00	2.98152130e+02
-6.25000030e-05	-7.02785328e-05	0.00000000e+00	2.98151917e+02
-6.25000030e-05	-7.02785328e-05	0.00000000e+00	2.98151917e+02
-6.25000030e-05	-7.02785328e-05	0.00000000e+00	2.98151917e+02
-6.25000030e-05	-7.02785328e-05	-3.65279178e-20	2.98151917e+02
-7.32504050e-05	-6.81645033e-05	-2.27373675e-13	2.98151031e+02
-7.47213489e-05	-6.89595254e-05	-3.41060513e-13	2.98150909e+02
-7.49299943e-05	-6.72977476e-05	1.13686838e-13	2.98150940e+02
-5.53608625e-05	-4.82081159e-05	-1.98951966e-13	2.98154297e+02
-5.50450313e-05	-4.87587749e-05	0.00000000e+00	2.98154236e+02
-5.46854390e-05	-4.85699638e-05	0.00000000e+00	2.98154297e+02
-5.46987540e-05	-4.92436702e-05	2.84217094e-14	2.98154236e+02
-7.05548664e-05	-5.88026451e-05	4.97379915e-14	2.98151733e+02
-6.25000030e-05	-5.27088996e-05	-3.69733804e-20	2.98153320e+02
-7.03329279e-05	-5.87796312e-05	0.00000000e+00	2.98151764e+02
-9.02213797e-05	-4.97442597e-05	2.27373675e-13	2.98150574e+02
-9.10348026e-05	-4.80888957e-05	-2.27373675e-13	2.98150574e+02
-9.30893148e-05	-4.84136690e-05	1.13686838e-13	2.98150452e+02
-7.31111140e-05	-7.01180907e-05	1.13686838e-13	2.98150970e+02
-6.25000030e-05	-7.02785328e-05	0.00000000e+00	2.98151917e+02
-6.25000030e-05	-5.27088996e-05	0.00000000e+00	2.98153320e+02
-5.44778377e-05	-7.74639266e-05	0.00000000e+00	2.98151855e+02
-8.92442404e-05	-4.59314870e-05	2.27373675e-13	2.98150757e+02
-9.25189524e-05	-6.66008709e-05	0.00000000e+00	2.98150238e+02
-9.21038300e-05	-6.46999761e-05	0.00000000e+00	2.98150269e+02
-9.52836490e-05	-6.46626868e-05	0.00000000e+00	2.98150208e+02
-4.58650538e-05	-6.89311128e-05	-5.68434189e-14	2.98152832e+02
-4.45229380e-05	-6.82715254e-05	-5.68434189e-14	2.98152954e+02
-4.46508020e-05	-6.92939211e-05	0.00000000e+00	2.98152832e+02
-6.25000030e-05	-7.02785328e-05	-3.65279178e-20	2.98151917e+02
-7.87004465e-05	-6.77421704e-05	0.00000000e+00	2.98150757e+02
-8.90769952e-05	-6.61711238e-05	0.00000000e+00	2.98150299e+02
-7.04164850e-05	-8.20715140e-05	-1.59872116e-14	2.98150757e+02
-5.17643748e-05	-7.64382276e-05	5.68434189e-14	2.98152008e+02
-4.53100402e-05	-7.13638874e-05	5.68434189e-14	2.98152679e+02
-7.03576952e-05	-8.18908884e-05	0.00000000e+00	2.98150757e+02
-5.42085036e-05	-4.82432151e-05	0.00000000e+00	2.98154388e+02
-5.29665704e-05	-4.90623097e-05	0.00000000e+00	2.98154358e+02
-1.02003083e-04	-6.69263245e-05	-1.13686838e-13	2.98150085e+02
-1.01416706e-04	-6.45222608e-05	0.00000000e+00	2.98150085e+02
-1.03734674e-04	-6.55762851e-05	1.13686838e-13	2.98150055e+02
-9.19809390e-05	-5.19570531e-05	0.00000000e+00	2.98150452e+02
-7.64689030e-05	-7.24865167e-05	0.00000000e+00	2.98150726e+02
-8.29157798e-05	-7.75899243e-05	0.00000000e+00	2.98150330e+02
-8.60305008e-05	-7.97427274e-05	0.00000000e+00	2.98150238e+02
-8.61208391e-05	-7.81608614e-05	1.13686838e-13	2.98150238e+02
-9.22155159e-05	-6.11427968e-05	1.13686838e-13	2.98150299e+02
-7.00705932e-05	-8.21200083e-05	-1.59872116e-14	2.98150787e+02
-8.61052540e-05	-4.86542813e-05	-1.13686838e-13	2.98150909e+02
-7.81679046e-05	-5.97993712e-05	2.27373675e-13	2.98151001e+02
-8.16286192e-05	-6.41603547e-05	0.00000000e+00	2.98150665e+02
-7.84416989e-05	-6.23176165e-05	0.00000000e+00	2.98150879e+02
-9.33838164e-05	-8.05451200e-05	-2.84217094e-14	2.98150116e+02
-7.24065103e-05	-5.05206990e-05	0.00000000e+00	2.98152130e+02
-7.34637433e-05	-4.85512792e-05	1.13686838e-13	2.98152100e+02
-7.01496756e-05	-4.88498736e-05	1.13686838e-13	2.98152466e+02
-9.31906980e-05	-7.03037440e-05	1.13686838e-13	2.98150177e+02
-8.60115542e-05	-7.45599536e-05	-1.13686838e-13	2.98150269e+02
-8.18079134e-05	-5.61524466e-05	0.00000000e+00	2.98150909e+02
-8.51426448e-05	-5.58413412e-05	2.27373675e-13	2.98150696e+02
-8.22328439e-05	-5.27918419e-05	1.13686838e-13	2.98151001e+02
-8.54996033e-05	-6.17955957e-05	1.13686838e-13	2.98150513e+02
-8.99069055e-05	-7.53267668e-05	-5.68434189e-14	2.98150208e+02
-8.84839610e-05	-5.65352238e-05	0.00000000e+00	2.98150513e+02
-6.80461235e-05	-4.74152839e-05	2.27373675e-13	2.98152954e+02
-9.75100702e-05	-6.89525550e-05	5.68434189e-14	2.98150116e+02
-1.07912856e-04	-6.18741688e-05	2.84217094e-14	2.98150055e+02
-5.29885874e-05	-6.37107296e-05	-2.27373675e-13	2.98152924e+02
-4.79647206e-05	-6.04903253e-05	-2.27373675e-13	2.98153503e+02
-5.29617246e-05	-5.80373235e-05	0.00000000e+00	2.98153442e+02
-5.81300555e-05	-5.88938456e-05	0.00000000e+00	2.98153046e+02
-5.76733000e-05	-6.47293346e-05	4.54747351e-13	2.98152557e+02
-6.23073356e-05	-6.14937162e-05	0.00000000e+00	2.98152557e+02
-9.66984371e-05	-8.22883521e-05	-2.84217094e-14	2.98150085e+02
-4.83494805e-05	-8.71478260e-05	-1.13686838e-13	2.98151489e+02
-4.24145292e-05	-8.67742492e-05	1.13686838e-13	2.98151672e+02
-4.66026540e-05	-8.24215240e-05	0.00000000e+00	2.98151855e+02
-9.77110030e-05	-4.61073178e-05	0.00000000e+00	2.98150330e+02
-1.02358026e-04	-5.16459149e-05	0.00000000e+00	2.98150177e+02
-1.00167366e-04	-4.33600289e-05	1.13686838e-13	2.98150299e+02
-1.01283535e-04	-5.19303539e-05	8.52651283e-14	2.98150208e+02
-8.20501446e-05	-8.40307257e-05	5.68434189e-14	2.98150238e+02
-4.73747859e-05	-5.34719657e-05	1.13686838e-13	2.98154297e+02
-8.53048768e-05	-9.26901121e-05	0.00000000e+00	2.98150146e+02
-9.17901416e-05	-8.94290206e-05	0.00000000e+00	2.98150085e+02
-8.64983740e-05	-8.54807586e-05	0.00000000e+00	2.98150146e+02
-1.06736217e-04	-7.93555519e-05	8.17124146e-14	2.98150024e+02
-9.42911356e-05	-5.71766759e-05	0.00000000e+00	2.98150299e+02
-9.80598998e-05	-6.03956651e-05	0.00000000e+00	2.98150146e+02
-1.02187056e-04	-5.31003752e-05	-1.42108547e-13	2.98150146e+02
-8.03615112e-05	-8.81053202e-05	5.68434189e-14	2.98150269e+02
-1.02656515e-04	-5.51848207e-05	-2.84217094e-14	2.98150146e+02
-4.63123470e-05	-4.80562267e-05	0.00000000e+00	2.98154968e+02
-4.77062495e-05	-4.38897332e-05	-1.13686838e-13	2.98155334e+02
-9.49542955e-05	-8.16126849e-05	-2.84217094e-14	2.98150085e+02
-5.43752285e-05	-8.52541707e-05	0.00000000e+00	2.98151367e+02
-5.87436443e-05	-8.19837878e-05	2.27373675e-13	2.98151398e+02
-9.51274342e-05	-7.24721758e-05	-1.13686838e-13	2.98150116e+02
-9.60831239e-05	-8.05601157e-05	0.00000000e+00	2.98150085e+02
-1.01524645e-04	-7.31938781e-05	2.27373675e-13	2.98150055e+02
-7.06942810e-05	-9.00720188e-05	0.00000000e+00	2.98150513e+02
-7.78536196e-05	-8.86186608e-05	1.70530257e-13	2.98150299e+02
-7.29227613e-05	-9.76671436e-05	-2.02504680e-13	2.98150299e+02
-6.34483731e-05	-8.88500654e-05	0.00000000e+00	2.98150940e+02
-6.24681779e-05	-8.73536919e-05	-1.13686838e-13	2.98151062e+02
-6.23073356e-05	-7.90633494e-05	0.00000000e+00	2.98151428e+02
-1.06736239e-04	-7.92363280e-05	8.34887715e-14	2.98150055e+02
-4.94540291e-05	-7.99481859e-05	1.13686838e-13	2.98151886e+02
-7.73509382e-05	-7.56879381e-05	0.00000000e+00	2.98150574e+02
-7.07318759e-05	-7.38143572e-05	0.00000000e+00	2.98151001e+02
-6.23073356e-05	-4.39240830e-05	0.00000000e+00	2.98154175e+02
-7.76128581e-05	-5.27293050e-05	-2.27373675e-13	2.98151337e+02
-7.87833123e-05	-4.88119804e-05	0.00000000e+00	2.98151428e+02
-9.21535393e-05	-9.20143793e-05	0.00000000e+00	2.98150055e+02
-8.50301149e-05	-6.80651065e-05	2.27373675e-13	2.98150391e+02
-8.00088601e-05	-7.50021645e-05	-1.13686838e-13	2.98150452e+02
-9.15128403e-05	-7.20325188e-05	1.13686838e-13	2.98150208e+02
-7.86393357e-05	-8.74730831e-05	5.68434189e-14	2.98150299e+02
-7.85460943e-05	-7.78093672e-05	0.00000000e+00	2.98150482e+02
-5.44590039e-05	-6.75057745e-05	-2.27373675e-13	2.98152527e+02
-1.04061197e-04	-4.14243550e-05	-2.27373675e-13	2.98150208e+02
-1.03103761e-04	-5.16050532e-05	8.52651283e-14	2.98150146e+02
-7.91015700e-05	-8.92262105e-05	1.13686838e-13	2.98150269e+02
-6.14882156e-05	-8.82513923e-05	-1.70530257e-13	2.98151062e+02
-4.10458815e-05	-6.12752483e-05	0.00000000e+00	2.98153809e+02
-7.75879016e-05	-5.58239481e-05	-2.27373675e-13	2.98151184e+02
-8.13032530e-05	-4.68797080e-05	-1.13686838e-13	2.98151245e+02
-4.68491198e-05	-7.70950719e-05	1.13686838e-13	2.98152161e+02
-9.46010987e-05	-8.96939091e-05	-1.13686838e-13	2.98150055e+02
-9.56541189e-05	-8.14512459e-05	-2.84217094e-14	2.98150085e+02
-4.54219953e-05	-5.15283646e-05	0.00000000e+00	2.98154602e+02
-4.41632947e-05	-5.90206982e-05	0.00000000e+00	2.98153870e+02
-4.58758186e-05	-5.06156321e-05	1.13686838e-13	2.98154694e+02
-9.34990676e-05	-7.28519153e-05	2.27373675e-13	2.98150146e+02
-9.55377909e-05	-8.09806224e-05	-2.84217094e-14	2.98150085e+02
-1.03146158e-04	-5.29942372e-05	8.52651283e-14	2.98150146e+02
-9.59304234e-05	-8.11448845e-05	0.00000000e+00	2.98150085e+02
-1.06753374e-04	-7.92682476e-05	-3.71258579e-13	2.98150024e+02
-6.24415552e-05	-8.87231727e-05	2.84217094e-13	2.98150970e+02
-4.71993189e-05	-7.84457370e-05	1.13686838e-13	2.98152069e+02
-1.02751605e-04	-5.24432144e-05	0.00000000e+00	2.98150146e+02
-4.52484346e-05	-8.96233760e-05	0.00000000e+00	2.98151428e+02
-5.12233564e-05	-9.33281408e-05	9.23705556e-14	2.98151123e+02
-5.16212531e-05	-9.32094481e-05	-2.13162821e-14	2.98151123e+02
-6.24784443e-05	-9.02786414e-05	0.00000000e+00	2.98150940e+02
-3.04607092e-05	-5.44913819e-05	1.13686838e-13	2.98155121e+02
-2.95383252e-05	-5.28221790e-05	-3.41060513e-13	2.98155396e+02
-2.88161864e-05	-5.44760333e-05	0.00000000e+00	2.98155212e+02
-4.31720473e-05	-6.95168419e-05	-5.68434189e-14	2.98152893e+02
-4.40942604e-05	-6.99258089e-05	-5.68434189e-14	2.98152832e+02
-3.17652084e-05	-6.37620469e-05	1.13686838e-13	2.98153961e+02
-2.90943171e-05	-6.29611532e-05	-1.13686838e-13	2.98154144e+02
-2.91917222e-05	-6.45577966e-05	0.00000000e+00	2.98153961e+02
-3.14786594e-05	-5.76590683e-05	-1.13686838e-13	2.98154724e+02
-2.71332938e-05	-5.28664641e-05	-1.13686838e-13	2.98155518e+02
-1.92019670e-05	-4.88273545e-05	1.70530257e-13	2.98156433e+02
-1.81786854e-05	-4.82079813e-05	-2.84217094e-13	2.98156586e+02
-1.80394454e-05	-4.92571053e-05	1.70530257e-13	2.98156433e+02
-2.33226274e-05	-6.04329143e-05	-5.68434189e-14	2.98154663e+02
-3.76438438e-05	-5.35861509e-05	0.00000000e+00	2.98154877e+02
-3.79742924e-05	-5.40183537e-05	0.00000000e+00	2.98154816e+02
-3.81557948e-05	-5.23248200e-05	0.00000000e+00	2.98155029e+02
-2.36915748e-05	-8.02869108e-05	1.13686838e-13	2.98152588e+02
-2.01136500e-05	-8.03194634e-05	-1.13686838e-13	2.98152649e+02
-2.12787290e-05	-8.26416217e-05	-2.27373675e-13	2.98152466e+02
-3.84362029e-05	-5.44686918e-05	1.42108547e-13	2.98154755e+02
-3.76514399e-05	-5.50653422e-05	2.84217094e-14	2.98154694e+02
-3.92593938e-05	-5.34581559e-05	2.84217094e-14	2.98154785e+02
-2.96857143e-05	-6.65188418e-05	0.00000000e+00	2.98153748e+02
-3.82100552e-05	-7.74782966e-05	-1.13686838e-13	2.98152405e+02
-3.51266062e-05	-7.53598943e-05	1.13686838e-13	2.98152710e+02
-3.49827387e-05	-7.78882386e-05	0.00000000e+00	2.98152466e+02
-3.81974824e-05	-8.05813834e-05	1.13686838e-13	2.98152191e+02
-2.52061691e-05	-6.89580484e-05	-5.68434189e-14	2.98153625e+02
-2.33178253e-05	-5.76658822e-05	-5.68434189e-14	2.98155029e+02
-2.29616326e-05	-7.33504203e-05	0.00000000e+00	2.98153259e+02
-3.78729201e-05	-7.40011965e-05	0.00000000e+00	2.98152740e+02
-1.99171900e-05	-5.41079826e-05	0.00000000e+00	2.98155701e+02
-4.33548339e-05	-7.77710084e-05	1.13686838e-13	2.98152222e+02
-4.27171690e-05	-6.79579971e-05	-5.68434189e-14	2.98153076e+02
-2.65855215e-05	-8.69705254e-05	5.68434189e-14	2.98152039e+02
-3.29365284e-05	-6.70089648e-05	-1.13686838e-13	2.98153564e+02
-3.03499619e-05	-7.29704770e-05	2.27373675e-13	2.98153076e+02
-2.95777463e-05	-7.58998212e-05	0.00000000e+00	2.98152832e+02
-2.45752017e-05	-7.14838170e-05	5.68434189e-14	2.98153381e+02
-4.24160207e-05	-4.36347182e-05	1.13686838e-13	2.98155792e+02
-2.53907874e-05	-4.71469502e-05	1.13686838e-13	2.98156403e+02
-2.89980962e-05	-4.59324729e-05	-2.27373675e-13	2.98156403e+02
-3.47234891e-05	-8.35451792e-05	0.00000000e+00	2.98152100e+02
-2.91513716e-05	-8.05233140e-05	-4.54747351e-13	2.98152466e+02
-2.83136578e-05	-8.78278443e-05	-1.70530257e-13	2.98151917e+02
-3.50021073e-05	-4.73673208e-05	2.27373675e-13	2.98155823e+02
-3.87720283e-05	-4.46412014e-05	0.00000000e+00	2.98155945e+02
-3.61540733e-05	-6.23494052e-05	-1.13686838e-13	2.98153931e+02
-3.48401009e-05	-7.19895761e-05	-1.13686838e-13	2.98153015e+02
-3.76048338e-05	-7.00505771e-05	1.13686838e-13	2.98153076e+02
-3.57822646e-05	-6.45979890e-05	1.13686838e-13	2.98153717e+02
-4.37741037e-05	-5.01114228e-05	1.13686838e-13	2.98154907e+02
-2.09021000e-05	-5.96536593e-05	0.00000000e+00	2.98154846e+02
-2.29303914e-05	-7.05047860e-05	5.68434189e-14	2.98153534e+02
-3.77417018e-05	-8.58587737e-05	0.00000000e+00	2.98151855e+02
-2.87326347e-05	-8.87581700e-05	2.27373675e-13	2.98151855e+02
-2.34354138e-05	-7.13717236e-05	5.68434189e-14	2.98153412e+02
-2.37317581e-05	-7.06910650e-05	5.68434189e-14	2.98153503e+02
-2.12854193e-05	-5.90441268e-05	5.68434189e-14	2.98154907e+02
-2.79039396e-05	-8.86176567e-05	2.84217094e-13	2.98151855e+02
-2.79619144e-05	-8.94355544e-05	5.68434189e-14	2.98151825e+02
-3.19531646e-05	-9.12916876e-05	-2.84217094e-14	2.98151672e+02
-3.70295820e-05	-9.41477701e-05	-3.41060513e-13	2.98151398e+02
-3.73467155e-05	-9.24232081e-05	1.13686838e-13	2.98151489e+02
-3.81829195e-05	-9.42635743e-05	1.13686838e-13	2.98151367e+02
6.05577861e-06	-7.65192235e-05	1.13686838e-13	2.98153168e+02
-1.40707641e-06	-8.10829006e-05	-7.10542736e-15	2.98152771e+02
4.54040628e-06	-7.40064279e-05	1.13686838e-13	2.98153473e+02
-1.21799276e-05	-8.06118187e-05	0.00000000e+00	2.98152740e+02
-9.40659447e-06	-8.22991715e-05	0.00000000e+00	2.98152618e+02
-8.39023051e-06	-7.67772290e-05	1.13686838e-13	2.98153168e+02
6.23739879e-06	-8.24691888e-05	-2.27373675e-13	2.98152618e+02
-1.54407803e-06	-8.14075684e-05	0.00000000e+00	2.98152710e+02
-2.02429601e-06	-8.13325096e-05	2.13162821e-14	2.98152740e+02
4.81949064e-06	-8.53160018e-05	0.00000000e+00	2.98152405e+02
-1.08838394e-05	-8.63856112e-05	1.13686838e-13	2.98152313e+02
-1.79842823e-06	-8.16054235e-05	0.00000000e+00	2.98152710e+02
-3.55074280e-06	-8.70341464e-05	-3.41060513e-13	2.98152252e+02
-7.72385306e-07	-8.76248887e-05	0.00000000e+00	2.98152222e+02
-7.18174397e-06	-8.86332055e-05	1.13686838e-13	2.98152130e+02
4.28232443e-06	-9.01103995e-05	-1.13686838e-13	2.98152039e+02
-2.53946837e-06	-8.94810073e-05	-2.27373675e-13	2.98152100e+02
2.98955820e-06	-9.21442916e-05	-2.27373675e-13	2.98151886e+02
5.28471310e-06	-9.22843756e-05	1.13686838e-13	2.98151886e+02
-5.44107343e-06	-9.43119230e-05	5.68434189e-14	2.98151764e+02
1.09302209e-05	-9.83376449e-05	0.00000000e+00	2.98151489e+02
5.65282699e-06	-6.14745441e-05	-8.52651283e-14	2.98154907e+02
6.48892637e-06	-6.11827854e-05	-8.52651283e-14	2.98154968e+02
6.54420364e-06	-6.08521223e-05	-1.42108547e-14	2.98154999e+02
-2.29244392e-07	-6.72280221e-05	1.13686838e-13	2.98154236e+02
2.87178227e-06	-6.97609867e-05	4.54747351e-13	2.98153931e+02
7.94580956e-07	-7.21743272e-05	0.00000000e+00	2.98153656e+02
6.13244583e-06	-6.02222135e-05	-8.52651283e-14	2.98155090e+02
3.13748342e-06	-5.97834805e-05	1.42108547e-14	2.98155151e+02
-1.76642902e-06	-8.12366125e-05	-1.98951966e-13	2.98152771e+02
-2.02315437e-06	-3.93303817e-05	0.00000000e+00	2.98158447e+02
4.71714338e-06	-4.31074623e-05	-2.27373675e-13	2.98157745e+02
2.37239033e-06	-4.79937953e-05	0.00000000e+00	2.98156982e+02
-2.21083997e-06	-4.20724682e-05	0.00000000e+00	2.98157990e+02
-3.63431514e-06	-5.72070458e-05	-2.55795385e-13	2.98155548e+02
1.10619362e-06	-5.22420232e-05	2.27373675e-13	2.98156311e+02
-7.49718254e-07	-5.08564190e-05	-2.27373675e-13	2.98156494e+02
-2.21262144e-06	-6.45953041e-05	1.13686838e-13	2.98154541e+02
-1.76295293e-06	-8.13489823e-05	2.48689958e-13	2.98152740e+02
-4.03932472e-06	-5.76751954e-05	-2.84217094e-14	2.98155518e+02
-3.21216703e-06	-3.96133801e-05	0.00000000e+00	2.98158386e+02
-3.99154442e-06	-5.68144605e-05	1.70530257e-13	2.98155609e+02
-5.96388054e-06	-7.43831260e-05	0.00000000e+00	2.98153381e+02
-4.29539705e-06	-6.97617506e-05	0.00000000e+00	2.98153931e+02
-5.55394308e-06	-6.58398640e-05	0.00000000e+00	2.98154358e+02
-5.27258044e-06	-4.23726633e-05	0.00000000e+00	2.98157898e+02
-7.97056327e-06	-4.92875661e-05	1.13686838e-13	2.98156677e+02
-5.22720711e-06	-6.00106723e-05	0.00000000e+00	2.98155151e+02
-7.56171903e-06	-6.53533061e-05	0.00000000e+00	2.98154419e+02
-7.58201622e-06	-7.28349332e-05	-1.13686838e-13	2.98153564e+02
-8.10422898e-06	-6.63393512e-05	0.00000000e+00	2.98154297e+02
-4.62186017e-06	-5.71036326e-05	1.42108547e-13	2.98155579e+02
-1.07009637e-05	-8.97361897e-05	1.13686838e-13	2.98152039e+02
-9.51943184e-06	-6.37189514e-05	0.00000000e+00	2.98154602e+02
-1.03547645e-05	-5.98013939e-05	1.13686838e-13	2.98155090e+02
-1.01008491e-05	-5.01063769e-05	-1.13686838e-13	2.98156525e+02
-1.02477497e-05	-4.74867884e-05	0.00000000e+00	2.98156921e+02
-1.26469449e-05	-5.77956889e-05	-1.13686838e-13	2.98155334e+02
-1.24051603e-05	-9.21178580e-05	0.00000000e+00	2.98151855e+02
-1.02148315e-05	-7.40008472e-05	1.13686838e-13	2.98153381e+02
-9.83303562e-06	-6.80001540e-05	-5.68434189e-14	2.98154083e+02
-1.33970625e-05	-6.12540025e-05	3.41060513e-13	2.98154877e+02
-1.52686443e-05	-7.12005494e-05	0.00000000e+00	2.98153625e+02
-1.54171321e-05	-7.54318608e-05	-4.54747351e-13	2.98153168e+02
-1.46883922e-05	-8.95029079e-05	-1.13686838e-13	2.98152008e+02
-9.63086222e-06	-6.60740043e-05	2.27373675e-13	2.98154297e+02
-1.69516952e-05	-6.65575135e-05	0.00000000e+00	2.98154114e+02
-1.47138571e-05	-8.35646642e-05	0.00000000e+00	2.98152466e+02
-1.67965554e-05	-9.11609823e-05	0.00000000e+00	2.98151886e+02
-1.86594243e-05	-8.88560025e-05	0.00000000e+00	2.98152008e+02
-1.93054530e-05	-5.90027339e-05	-5.68434189e-14	2.98154999e+02
-2.03705422e-05	-9.36698634e-05	-5.68434189e-14	2.98151672e+02
-2.19350495e-05	-7.14991766e-05	5.68434189e-14	2.98153442e+02
-2.08393303e-05	-5.83543770e-05	5.68434189e-14	2.98155029e+02
-2.09550562e-05	-5.89014744e-05	-3.97903932e-13	2.98154938e+02
-2.52579339e-05	-8.90991723e-05	0.00000000e+00	2.98151886e+02
8.92857133e-06	0.00000000e+00	0.00000000e+00	2.98166382e+02
3.91731282e-06	9.88323063e-06	-2.27373675e-13	2.98175476e+02
-2.75490606e-07	8.64423419e-06	-1.13686838e-13	2.98174866e+02
-2.12804116e-05	2.07448625e-06	0.00000000e+00	2.98166748e+02
-2.27531182e-05	8.72364581e-06	0.00000000e+00	2.98171448e+02
-1.51136719e-05	8.61575063e-06	0.00000000e+00	2.98173340e+02
-1.32484802e-05	5.68088080e-06	0.00000000e+00	2.98171082e+02
-1.28950005e-05	8.78034371e-06	0.00000000e+00	2.98173828e+02
-4.47332422e-06	3.33111029e-06	0.00000000e+00	2.98169891e+02
-9.97981351e-06	8.09088851e-06	0.00000000e+00	2.98173645e+02
-5.62925779e-05	8.06490698e-06	2.27373675e-13	2.98159546e+02
-5.28864839e-05	3.71831197e-06	0.00000000e+00	2.98160034e+02
-5.11298858e-05	7.72376188e-06	-2.27373675e-13	2.98161377e+02
-3.06941074e-05	3.12393854e-06	-1.13686838e-13	2.98165680e+02
-3.26028130e-05	7.31198270e-06	0.00000000e+00	2.98167664e+02
-2.71558783e-05	7.85886823e-06	-1.13686838e-13	2.98169769e+02
-2.46876734e-05	2.37995641e-06	0.00000000e+00	2.98166199e+02
-4.44802135e-05	3.09223583e-06	2.27373675e-13	2.98161713e+02
-4.08129017e-05	4.58346904e-06	0.00000000e+00	2.98163818e+02
-4.38352072e-05	7.12675546e-06	0.00000000e+00	2.98163879e+02
-3.93043665e-05	7.44916088e-06	0.00000000e+00	2.98165558e+02
-3.72233553e-05	4.75114030e-06	1.13686838e-13	2.98164551e+02
-4.10105458e-05	6.85738405e-06	0.00000000e+00	2.98164734e+02
-1.85805966e-05	0.00000000e+00	-2.27373675e-13	2.98165405e+02
0.00000000e+00	0.00000000e+00	0.00000000e+00	2.98166656e+02
0.00000000e+00	0.00000000e+00	0.00000000e+00	2.98166656e+02
-4.23306774e-05	0.00000000e+00	2.27373675e-13	2.98161316e+02
-4.63134820e-05	0.00000000e+00	1.13686838e-13	2.98160583e+02
-1.03870852e-05	0.00000000e+00	2.27373675e-13	2.98166199e+02
-2.23841671e-05	0.00000000e+00	-2.27373675e-13	2.98164917e+02
-3.27460621e-05	0.00000000e+00	2.27373675e-13	2.98163147e+02
0.00000000e+00	0.00000000e+00	0.00000000e+00	2.98166656e+02
8.92857133e-06	0.00000000e+00	0.00000000e+00	2.98166382e+02
-3.93536175e-05	0.00000000e+00	-2.27373675e-13	2.98161926e+02
-2.93644207e-05	0.00000000e+00	0.00000000e+00	2.98163727e+02
-1.35614173e-05	-3.26748864e-06	0.00000000e+00	2.98165253e+02
-3.57199497e-05	-4.35765969e-06	0.00000000e+00	2.98162048e+02
0.00000000e+00	0.00000000e+00	0.00000000e+00	2.98166656e+02
-7.27529414e-06	-7.86028158e-06	-2.84217094e-14	2.98164703e+02
0.00000000e+00	0.00000000e+00	0.00000000e+00	2.98166656e+02
8.92857133e-06	0.00000000e+00	0.00000000e+00	2.98166382e+02
-6.94622850e-06	-8.50555080e-06	0.00000000e+00	2.98164581e+02
3.93369146e-06	-8.44760143e-06	0.00000000e+00	2.98164642e+02
-6.19847060e-06	-8.65930269e-06	2.27373675e-13	2.98164551e+02
-1.32186760e-05	-6.40280177e-06	-2.27373675e-13	2.98164551e+02
-6.74840885e-06	-8.74030229e-06	0.00000000e+00	2.98164551e+02
-6.45418959e-06	-8.88816521e-06	-2.84217094e-14	2.98164520e+02
4.50370362e-06	-1.10348828e-05	0.00000000e+00	2.98164093e+02
-5.72922909e-06	-9.42032420e-06	-2.84217094e-14	2.98164398e+02
-2.14029060e-05	-3.18218990e-05	3.41060513e-13	2.98159119e+02
-2.28041372e-05	-3.29987197e-05	0.00000000e+00	2.98158844e+02
-2.39313431e-05	-3.18372004e-05	-1.13686838e-13	2.98158966e+02
-3.12418160e-05	-2.72856960e-05	2.06057393e-13	2.98159149e+02
-3.10479445e-05	-2.72475190e-05	-7.10542736e-15	2.98159180e+02
-3.11109397e-05	-2.71651152e-05	0.00000000e+00	2.98159180e+02
-2.49761397e-05	-3.37268139e-05	0.00000000e+00	2.98158569e+02
-3.12567499e-05	-2.70826040e-05	2.06057393e-13	2.98159180e+02
-3.10739852e-05	-2.69690845e-05	2.13162821e-13	2.98159241e+02
-3.10927171e-05	-2.73909736e-05	2.06057393e-13	2.98159149e+02
-5.42424241e-05	-2.38930170e-05	5.68434189e-14	2.98157135e+02
-5.50315308e-05	-2.51544079e-05	-5.68434189e-14	2.98156921e+02
-5.52260353e-05	-2.36413798e-05	0.00000000e+00	2.98157104e+02
-5.48062017e-05	-4.77798567e-05	2.84217094e-14	2.98154358e+02
-2.26555658e-05	-3.63632171e-05	1.13686838e-13	2.98158325e+02
-4.85079800e-05	-9.60372745e-06	1.13686838e-13	2.98159363e+02
-4.63844408e-05	-1.22665970e-05	-1.13686838e-13	2.98159393e+02
-4.91631254e-05	-1.22977935e-05	0.00000000e+00	2.98158997e+02
-5.14182357e-05	-1.25831730e-05	-1.13686838e-13	2.98158691e+02
-4.38849165e-05	-2.53500584e-05	1.13686838e-13	2.98158142e+02
-4.37849594e-05	-2.84970920e-05	-2.27373675e-13	2.98157684e+02
-4.63111974e-05	-2.68205476e-05	-2.27373675e-13	2.98157654e+02
-2.71547797e-05	-2.57148968e-05	0.00000000e+00	2.98159790e+02
-4.65625053e-05	-3.07742121e-05	2.27373675e-13	2.98157135e+02
-4.91831233e-05	-2.02164210e-05	0.00000000e+00	2.98158173e+02
-4.88030346e-05	-2.85139286e-05	-1.13686838e-13	2.98157227e+02
-1.93904871e-05	-4.69652150e-05	-5.68434189e-14	2.98156738e+02
-3.58845500e-05	-1.35531827e-05	0.00000000e+00	2.98160706e+02
-3.33576390e-05	-1.59278243e-05	0.00000000e+00	2.98160706e+02
-3.66050808e-05	-1.76423418e-05	0.00000000e+00	2.98160034e+02
-3.84844316e-05	-1.52602788e-05	0.00000000e+00	2.98160126e+02
-2.07138692e-05	-2.39211695e-05	0.00000000e+00	2.98160645e+02
-4.74374829e-05	-1.82687127e-05	0.00000000e+00	2.98158600e+02
-2.85667775e-05	-4.24938007e-05	-2.27373675e-13	2.98156921e+02
-2.44209750e-05	-4.28481217e-05	0.00000000e+00	2.98157135e+02
-4.71045096e-05	-2.02137362e-05	0.00000000e+00	2.98158417e+02
-3.47993773e-05	-4.42540404e-05	-1.13686838e-13	2.98156250e+02
-5.51243393e-05	-2.17538945e-05	5.68434189e-14	2.98157288e+02
-3.93289592e-05	-8.02166323e-06	-2.27373675e-13	2.98160950e+02
-4.22019402e-05	-1.06748148e-05	-1.13686838e-13	2.98160217e+02
-4.41655247e-05	-7.36087122e-06	0.00000000e+00	2.98160248e+02
-5.05416974e-05	-4.21862278e-05	-1.13686838e-13	2.98155334e+02
-4.73276887e-05	-4.02759433e-05	1.13686838e-13	2.98155853e+02
-4.17279734e-05	-3.44394289e-06	0.00000000e+00	2.98161102e+02
-5.27310149e-05	0.00000000e+00	2.27373675e-13	2.98159363e+02
-5.05434400e-05	-3.29209934e-06	0.00000000e+00	2.98159485e+02
-5.50177501e-05	-3.52973875e-05	0.00000000e+00	2.98155762e+02
-5.44887880e-05	-3.13027449e-05	0.00000000e+00	2.98156281e+02
-5.11844992e-05	-3.38338286e-05	0.00000000e+00	2.98156311e+02
-3.61360071e-05	-3.48830836e-05	-2.27373675e-13	2.98157501e+02
-3.25133587e-05	-3.77814140e-05	-2.27373675e-13	2.98157349e+02
-3.76395801e-05	-4.19385651e-05	0.00000000e+00	2.98156403e+02
-5.49818760e-05	-5.01400336e-06	0.00000000e+00	2.98158752e+02
-5.34259016e-05	-7.97069424e-06	-5.68434189e-14	2.98158752e+02
-4.36820374e-05	-3.58836405e-05	-1.13686838e-13	2.98156738e+02
-3.93828814e-05	-3.39509061e-05	2.27373675e-13	2.98157379e+02
-3.94258022e-05	-4.07200132e-05	1.13686838e-13	2.98156433e+02
-4.59170478e-05	-1.87616752e-05	0.00000000e+00	2.98158752e+02
-3.82879152e-05	-2.23040443e-05	-4.54747351e-13	2.98159119e+02
-3.80534912e-05	-2.69026641e-05	0.00000000e+00	2.98158508e+02
-4.79449191e-05	-1.87038113e-05	8.52651283e-14	2.98158508e+02
-5.48087555e-05	-1.46106549e-05	0.00000000e+00	2.98158051e+02
-4.65366247e-05	-1.94557815e-05	0.00000000e+00	2.98158600e+02
-5.53558457e-05	-8.82218683e-06	-1.13686838e-13	2.98158447e+02
-5.50364239e-05	-4.00640929e-05	0.00000000e+00	2.98155212e+02
-4.95479617e-05	-3.73873445e-05	0.00000000e+00	2.98156006e+02
-4.71043058e-05	-1.89828861e-05	0.00000000e+00	2.98158569e+02
-4.35740258e-05	-1.52052799e-05	-2.27373675e-13	2.98159454e+02
-4.71303611e-05	-3.54750664e-05	-4.54747351e-13	2.98156464e+02
-4.73800428e-05	-1.92201533e-05	0.00000000e+00	2.98158478e+02
-5.51040066e-05	-6.29481747e-06	-1.13686838e-13	2.98158661e+02
1.52965163e-06	-1.65971869e-05	-2.27373675e-13	2.98162903e+02
6.36663162e-06	-1.62401757e-05	-2.27373675e-13	2.98162842e+02
-5.46524871e-06	-1.91253366e-05	0.00000000e+00	2.98162354e+02
-6.56509155e-06	-1.12992793e-05	0.00000000e+00	2.98164001e+02
-7.79640504e-06	-1.96976453e-05	0.00000000e+00	2.98162170e+02
4.06641993e-06	-1.97470417e-05	0.00000000e+00	2.98162231e+02
-6.24575887e-06	-2.03761265e-05	1.13686838e-13	2.98162079e+02
-1.64625840e-06	-2.65673661e-05	-1.70530257e-13	2.98160919e+02
-1.08767711e-06	-2.74329796e-05	-1.70530257e-13	2.98160736e+02
-1.93944788e-06	-2.75032926e-05	-1.70530257e-13	2.98160706e+02
7.68162226e-06	-2.29864054e-05	2.27373675e-13	2.98161499e+02
1.46390528e-06	-2.70780001e-05	0.00000000e+00	2.98160767e+02
7.77401328e-06	-2.50491903e-05	0.00000000e+00	2.98161041e+02
-1.04437495e-05	-2.74434533e-05	-5.68434189e-14	2.98160553e+02
-9.60118905e-06	-2.91093002e-05	0.00000000e+00	2.98160217e+02
-1.09436696e-05	-2.97753086e-05	2.27373675e-13	2.98160065e+02
7.85332850e-06	-2.74792328e-05	0.00000000e+00	2.98160583e+02
-1.52955613e-06	-2.81228640e-05	0.00000000e+00	2.98160583e+02
-2.32654656e-07	-2.89144009e-05	-1.70530257e-13	2.98160431e+02
-1.00238703e-05	-3.01129530e-05	0.00000000e+00	2.98160034e+02
-2.18263995e-06	-2.81807570e-05	0.00000000e+00	2.98160583e+02
5.76294951e-06	-3.30203293e-05	-2.27373675e-13	2.98159607e+02
-6.55000076e-06	-3.45792359e-05	0.00000000e+00	2.98159302e+02
-2.28276485e-06	-3.24659995e-05	-2.84217094e-14	2.98159760e+02
-1.32340142e-06	-3.75518612e-05	5.68434189e-14	2.98158783e+02
5.95679285e-06	-3.61676648e-05	0.00000000e+00	2.98158997e+02
-3.58707962e-06	-3.88107255e-05	0.00000000e+00	2.98158539e+02
-5.73208126e-06	-3.92321926e-05	-1.70530257e-13	2.98158417e+02
-7.22510777e-06	-9.24257347e-06	0.00000000e+00	2.98164429e+02
-1.23783466e-05	-3.79915145e-05	0.00000000e+00	2.98158447e+02
-1.24458147e-05	-1.71666179e-05	2.27373675e-13	2.98162445e+02
-1.33256308e-05	-4.04933162e-05	2.27373675e-13	2.98158020e+02
-1.15933462e-05	-2.12145424e-05	0.00000000e+00	2.98161682e+02
-1.38055675e-05	-1.12315010e-05	0.00000000e+00	2.98163574e+02
-1.41205455e-05	-3.62528590e-05	0.00000000e+00	2.98158722e+02
-2.02656356e-05	-2.32197708e-05	0.00000000e+00	2.98160797e+02
-1.91010386e-05	-2.40702302e-05	0.00000000e+00	2.98160675e+02
-2.02330084e-05	-2.28752033e-05	1.98951966e-13	2.98160828e+02
-1.56941715e-05	-1.48032159e-05	0.00000000e+00	2.98162659e+02
-1.86473007e-05	-7.29096473e-06	0.00000000e+00	2.98163940e+02
-2.04485259e-05	-2.33451992e-05	0.00000000e+00	2.98160736e+02
-1.82112781e-05	-4.03741942e-05	0.00000000e+00	2.98157837e+02
-2.04660082e-05	-2.31402319e-05	0.00000000e+00	2.98160797e+02
-1.99231763e-05	-8.48767468e-06	1.13686838e-13	2.98163574e+02
-2.04457629e-05	-2.32330422e-05	0.00000000e+00	2.98160767e+02
-2.06402910e-05	-4.22372432e-06	5.68434189e-14	2.98164337e+02
-2.16058106e-05	-4.07534390e-05	0.00000000e+00	2.98157593e+02
-2.06370605e-05	-2.26484426e-05	0.00000000e+00	2.98160858e+02
-2.24615651e-05	-1.28463671e-05	2.27373675e-13	2.98162476e+02
-2.08882266e-05	-7.23779885e-06	1.13686838e-13	2.98163696e+02
-2.06301611e-05	-2.32445527e-05	-1.42108547e-14	2.98160767e+02
-2.42256392e-05	-1.04281271e-05	4.54747351e-13	2.98162720e+02
-2.06953937e-05	-2.29421694e-05	1.98951966e-13	2.98160797e+02
-2.58177715e-05	-1.32305522e-05	0.00000000e+00	2.98162048e+02
-2.42727365e-05	-3.96930009e-05	1.13686838e-13	2.98157623e+02
-2.64528389e-05	-4.64048935e-06	0.00000000e+00	2.98163513e+02
-2.88574047e-05	-7.45201396e-06	0.00000000e+00	2.98162659e+02
-2.79442756e-05	-1.53691035e-05	0.00000000e+00	2.98161438e+02
-2.90411735e-05	-3.73813818e-05	-2.27373675e-13	2.98157684e+02
-2.98863652e-05	-5.39995972e-06	-1.70530257e-13	2.98162842e+02
-2.93058183e-05	-9.12250744e-06	1.13686838e-13	2.98162323e+02
-3.07968221e-05	-7.65361438e-06	1.13686838e-13	2.98162354e+02
-8.53952806e-05	-2.25670756e-05	1.40332190e-13	2.98151886e+02
-8.54194514e-05	-2.25502990e-05	1.40332190e-13	2.98151886e+02
-8.53983729e-05	-2.25308213e-05	1.40332190e-13	2.98151886e+02
-6.25000030e-05	2.23689752e-20	0.00000000e+00	2.98157684e+02
-6.25000030e-05	0.00000000e+00	0.00000000e+00	2.98157684e+02
-6.25000030e-05	-2.65148399e-20	0.00000000e+00	2.98157684e+02
-6.25000030e-05	-8.32309197e-20	0.00000000e+00	2.98157684e+02
-6.25000030e-05	-1.75696332e-05	0.00000000e+00	2.98156921e+02
-6.25000030e-05	-1.75696332e-05	0.00000000e+00	2.98156921e+02
-6.25000030e-05	-1.75696332e-05	0.00000000e+00	2.98156921e+02
-6.25000030e-05	3.40265042e-20	0.00000000e+00	2.98157684e+02
-6.25000030e-05	7.98083565e-20	0.00000000e+00	2.98157684e+02
-1.01691796e-04	-7.45121179e-06	3.41060513e-13	2.98150635e+02
-1.03674814e-04	-8.07376000e-06	4.54747351e-13	2.98150513e+02
-1.03703409e-04	-6.94237633e-06	1.13686838e-13	2.98150543e+02
-6.25000030e-05	-1.75696332e-05	0.00000000e+00	2.98156921e+02
-8.53701640e-05	-2.25497479e-05	1.40332190e-13	2.98151917e+02
-8.54234968e-05	-2.26040811e-05	1.40332190e-13	2.98151886e+02
-9.21853789e-05	-4.02832738e-05	0.00000000e+00	2.98150696e+02
-9.33241972e-05	-4.10095199e-05	0.00000000e+00	2.98150604e+02
-9.28498193e-05	-3.95217066e-05	0.00000000e+00	2.98150635e+02
-9.30015958e-05	-1.33282338e-05	-2.84217094e-14	2.98151245e+02
-9.31757386e-05	-1.34198108e-05	-2.84217094e-14	2.98151215e+02
-9.32773110e-05	-1.31861125e-05	0.00000000e+00	2.98151215e+02
-1.02786245e-04	-5.41461577e-06	0.00000000e+00	2.98150574e+02
-6.99267694e-05	-6.65310381e-06	-1.13686838e-13	2.98155731e+02
-6.99563097e-05	-7.39816051e-06	-1.13686838e-13	2.98155670e+02
-7.05800849e-05	-6.57530200e-06	5.68434189e-14	2.98155579e+02
-7.02629113e-05	-5.77416677e-06	-1.13686838e-13	2.98155640e+02
-6.25000030e-05	-1.75696332e-05	0.00000000e+00	2.98156921e+02
-6.25000030e-05	-3.51392664e-05	0.00000000e+00	2.98155121e+02
-6.25000030e-05	-3.51392664e-05	0.00000000e+00	2.98155121e+02
-6.25000030e-05	-3.51392664e-05	0.00000000e+00	2.98155121e+02
-6.25000030e-05	-3.51392664e-05	-3.69733804e-20	2.98155121e+02
-6.97505020e-05	-2.41383968e-05	-1.70530257e-13	2.98154663e+02
-7.02878096e-05	-2.44363819e-05	-1.98951966e-13	2.98154510e+02
-7.02993420e-05	-2.38911180e-05	2.27373675e-13	2.98154572e+02
-9.09584705e-05	-3.98478805e-05	0.00000000e+00	2.98150787e+02
-7.08180305e-05	-2.37160784e-05	0.00000000e+00	2.98154449e+02
-7.03499099e-05	-2.32274961e-05	2.84217094e-14	2.98154602e+02
-6.25000030e-05	-1.75696332e-05	0.00000000e+00	2.98156921e+02
-8.53481324e-05	-2.26141183e-05	-8.70414851e-14	2.98151886e+02
-6.25000030e-05	0.00000000e+00	0.00000000e+00	2.98157684e+02
-9.57527154e-05	-3.20050822e-05	0.00000000e+00	2.98150665e+02
-9.80603800e-05	-3.16643745e-05	0.00000000e+00	2.98150513e+02
-9.72676498e-05	-3.34434080e-05	0.00000000e+00	2.98150543e+02
-6.91619935e-05	-6.90550360e-06	-1.13686838e-13	2.98155945e+02
-9.91369525e-05	-3.47254681e-05	0.00000000e+00	2.98150452e+02
-6.25000030e-05	-1.75696332e-05	-3.69733804e-20	2.98156921e+02
-7.12613328e-05	-2.46411309e-05	0.00000000e+00	2.98154297e+02
-6.25000030e-05	-3.51392664e-05	0.00000000e+00	2.98155121e+02
-6.25000030e-05	-3.51392664e-05	0.00000000e+00	2.98155121e+02
-9.36346478e-05	-1.35448399e-05	0.00000000e+00	2.98151184e+02
-1.02450591e-04	-1.09194507e-05	0.00000000e+00	2.98150543e+02
-9.49374808e-05	-3.99002965e-05	0.00000000e+00	2.98150574e+02
-9.28576119e-05	-1.29503478e-05	1.42108547e-14	2.98151245e+02
-6.25000030e-05	-2.24046057e-19	0.00000000e+00	2.98157684e+02
-9.20330131e-05	-3.76815478e-05	0.00000000e+00	2.98150757e+02
-6.25000030e-05	1.63483749e-18	0.00000000e+00	2.98157684e+02
-5.65019800e-05	-2.42137357e-05	1.13686838e-13	2.98156891e+02
-6.25000030e-05	7.95912604e-20	0.00000000e+00	2.98157684e+02
-8.37971602e-05	-2.05101769e-05	0.00000000e+00	2.98152252e+02
-7.60889307e-05	-2.85237320e-07	0.00000000e+00	2.98154358e+02
-7.85342127e-05	-3.89852357e-06	0.00000000e+00	2.98153687e+02
-8.06770986e-05	-7.26377266e-07	0.00000000e+00	2.98153290e+02
-8.65734546e-05	-2.26663560e-05	0.00000000e+00	2.98151764e+02
-1.01801634e-04	-3.10591204e-05	0.00000000e+00	2.98150391e+02
-9.76544106e-05	-4.33929381e-06	0.00000000e+00	2.98151001e+02
-9.60961916e-05	-2.44792664e-05	-2.84217094e-14	2.98150757e+02
-7.24322090e-05	-4.50003572e-05	0.00000000e+00	2.98152435e+02
-9.44319909e-05	-1.80317002e-05	0.00000000e+00	2.98151001e+02
-8.55974067e-05	3.33271441e-06	-4.54747351e-13	2.98152405e+02
-9.19433878e-05	-4.85405508e-07	0.00000000e+00	2.98151550e+02
-8.76824561e-05	5.68236464e-06	0.00000000e+00	2.98152069e+02
-7.65060831e-05	-1.17387008e-05	1.42108547e-14	2.98153992e+02
-8.38623091e-05	-5.10575182e-06	1.13686838e-13	2.98152710e+02
-7.62593045e-05	-1.46697639e-05	-1.42108547e-14	2.98153870e+02
-9.32470793e-05	-1.19668321e-05	0.00000000e+00	2.98151245e+02
-6.64273393e-05	-4.02384430e-05	-2.27373675e-13	2.98153778e+02
-7.37321388e-05	-3.94804010e-05	0.00000000e+00	2.98152679e+02
-6.95383278e-05	-3.53051037e-05	0.00000000e+00	2.98153687e+02
-8.09975099e-05	-3.21261577e-05	0.00000000e+00	2.98152100e+02
-8.69413852e-05	-3.27911766e-05	-2.27373675e-13	2.98151306e+02
-8.44898022e-05	-3.74354495e-05	0.00000000e+00	2.98151367e+02
-7.46901642e-05	-3.31251504e-05	0.00000000e+00	2.98152924e+02
-8.69268551e-05	-1.64157484e-06	-1.13686838e-13	2.98152161e+02
-5.79719417e-05	-1.22931469e-05	0.00000000e+00	2.98157837e+02
-7.83448049e-05	-4.22129669e-05	-1.13686838e-13	2.98151886e+02
-8.38801352e-05	-4.31055450e-05	0.00000000e+00	2.98151184e+02
-5.76794300e-05	-2.96355447e-05	0.00000000e+00	2.98156158e+02
-9.50210451e-05	6.44377224e-06	0.00000000e+00	2.98151215e+02
-7.83770593e-05	-3.86477732e-05	0.00000000e+00	2.98152039e+02
-5.99539562e-05	8.75009391e-06	2.27373675e-13	2.98158295e+02
-7.76142042e-05	-1.23902355e-05	0.00000000e+00	2.98153687e+02
-9.46025320e-05	-1.35839070e-06	0.00000000e+00	2.98151215e+02
-9.93309004e-05	1.15501564e-06	0.00000000e+00	2.98150818e+02
-9.69699613e-05	5.85479802e-06	5.68434189e-14	2.98151001e+02
-7.61543779e-05	4.86161298e-06	0.00000000e+00	2.98154388e+02
-7.89460901e-05	4.96399525e-06	0.00000000e+00	2.98153748e+02
-5.85147791e-05	-4.18491327e-05	2.27373675e-13	2.98154724e+02
-7.73214706e-05	-2.01771436e-05	-2.27373675e-13	2.98153290e+02
-7.78523608e-05	-2.64690952e-05	0.00000000e+00	2.98152832e+02
-7.76859888e-05	-1.25826664e-05	0.00000000e+00	2.98153687e+02
-8.48989876e-05	-1.37486095e-05	-2.27373675e-13	2.98152222e+02
-8.62532906e-05	-8.54508744e-06	0.00000000e+00	2.98152161e+02
-5.69681615e-05	-6.97704627e-06	0.00000000e+00	2.98158386e+02
-6.23073356e-05	-8.78481660e-06	0.00000000e+00	2.98157562e+02
-6.78781507e-05	8.05781656e-06	1.42108547e-13	2.98156433e+02
-7.75802328e-05	-1.26984269e-05	-2.13162821e-13	2.98153687e+02
-6.23073356e-05	-2.63544498e-05	0.00000000e+00	2.98156067e+02
-7.15403075e-05	1.80115114e-06	-2.27373675e-13	2.98155457e+02
-6.83930266e-05	7.75048193e-06	1.42108547e-13	2.98156311e+02
-1.04196464e-04	2.28529416e-06	0.00000000e+00	2.98150513e+02
-6.98809963e-05	-1.42793733e-05	2.27373675e-13	2.98155334e+02
-7.74680739e-05	-1.26035338e-05	-2.13162821e-13	2.98153687e+02
-9.57214143e-05	-2.36958640e-05	-1.27897692e-13	2.98150787e+02
-9.00702435e-05	-3.03474189e-05	-2.27373675e-13	2.98151062e+02
-1.04623687e-04	-3.15984325e-05	-3.41060513e-13	2.98150269e+02
-1.01983300e-04	-4.01600228e-05	0.00000000e+00	2.98150299e+02
-7.58961105e-05	-4.29300271e-05	0.00000000e+00	2.98152100e+02
-9.60159450e-05	-2.35480256e-05	0.00000000e+00	2.98150787e+02
-1.01739279e-04	-1.98616654e-05	0.00000000e+00	2.98150513e+02
-1.04751132e-04	-2.89909513e-05	-3.41060513e-13	2.98150299e+02
-1.01557918e-04	-1.73810877e-05	-2.27373675e-13	2.98150543e+02
-9.60164180e-05	-2.33162627e-05	-1.42108547e-13	2.98150787e+02
-8.77780403e-05	-5.84145891e-06	0.00000000e+00	2.98151978e+02
-9.32332914e-05	-2.32244747e-06	0.00000000e+00	2.98151367e+02
-9.57977172e-05	-2.34224808e-05	1.42108547e-14	2.98150787e+02
-7.57266753e-05	-3.94322633e-05	0.00000000e+00	2.98152344e+02
-7.78972608e-05	-3.12775155e-05	0.00000000e+00	2.98152527e+02
-7.77919631e-05	-2.94100209e-05	2.27373675e-13	2.98152679e+02
-9.38833837e-05	-3.05930394e-06	0.00000000e+00	2.98151306e+02
-6.82902464e-05	8.01773785e-06	0.00000000e+00	2.98156342e+02
-1.05972620e-04	-3.00761076e-05	1.13686838e-13	2.98150238e+02
-7.58487586e-05	-4.06672443e-05	4.54747351e-13	2.98152252e+02
-7.75681692e-05	-1.25509741e-05	-2.06057393e-13	2.98153687e+02
-1.83202705e-04	-4.36719929e-05	-2.84217094e-14	2.98149994e+02
-1.76436268e-04	-4.14633323e-05	0.00000000e+00	2.98149994e+02
-1.77327529e-04	-4.99273046e-05	-1.70530257e-13	2.98149994e+02
-1.80770498e-04	-4.72377978e-05	-1.42108547e-14	2.98149994e+02
-1.76556321e-04	-4.99206508e-05	0.00000000e+00	2.98149994e+02
-1.73226566e-04	-4.30019281e-05	-1.13686838e-13	2.98149994e+02
-1.93493092e-04	-4.84162520e-05	-1.13686838e-13	2.98149994e+02
-1.92408188e-04	-4.64009718e-05	-5.68434189e-14	2.98149994e+02
-1.99999995e-04	-4.20151264e-05	-5.24188199e-20	2.98149994e+02
-1.99999995e-04	-4.20151264e-05	-5.24188199e-20	2.98149994e+02
-1.99999995e-04	-4.20151264e-05	-5.24188199e-20	2.98149994e+02
-1.68473984e-04	-4.56225935e-05	2.27373675e-13	2.98149994e+02
-1.46266364e-04	-5.18651032e-05	-7.10542736e-15	2.98149994e+02
-1.45562473e-04	-5.24696843e-05	-1.77635684e-13	2.98149994e+02
-1.45042228e-04	-4.27475316e-05	0.00000000e+00	2.98149994e+02
-1.51253742e-04	-4.53428947e-05	5.68434189e-14	2.98149994e+02
-1.53076311e-04	-4.61073760e-05	-1.13686838e-13	2.98149994e+02
-1.52288048e-04	-4.57628812e-05	5.68434189e-14	2.98149994e+02
-1.53749395e-04	-4.48105602e-05	0.00000000e+00	2.98149994e+02
-1.92297157e-04	-4.78668189e-05	0.00000000e+00	2.98149994e+02
-1.84329867e-04	-4.43677454e-05	8.52651283e-14	2.98149994e+02
-1.77848255e-04	-5.03070441e-05	2.84217094e-14	2.98149994e+02
-1.64582045e-04	-4.76264540e-05	0.00000000e+00	2.98149994e+02
-1.60204887e-04	-4.45180485e-05	0.00000000e+00	2.98149963e+02
-1.60401192e-04	-4.99859052e-05	2.27373675e-13	2.98149994e+02
-1.77154594e-04	-5.03907650e-05	2.84217094e-14	2.98149994e+02
-1.45592916e-04	-5.25697942e-05	-1.77635684e-13	2.98149963e+02
-1.45432175e-04	-5.24840580e-05	-1.77635684e-13	2.98149994e+02
-1.99937829e-04	-5.07920631e-05	0.00000000e+00	2.98149994e+02
-1.68923580e-04	-5.10556056e-05	2.27373675e-13	2.98149994e+02
-1.83849668e-04	-4.96215798e-05	0.00000000e+00	2.98149963e+02
-1.92265201e-04	-4.84852353e-05	-1.13686838e-13	2.98149994e+02
-1.91220417e-04	-4.81625320e-05	-1.13686838e-13	2.98150024e+02
-1.67752791e-04	-5.20328467e-05	-1.70530257e-13	2.98149994e+02
-1.55445538e-04	-5.50570294e-05	1.13686838e-13	2.98149994e+02
-1.53865476e-04	-5.46728261e-05	0.00000000e+00	2.98149994e+02
-1.69558058e-04	-5.21534421e-05	0.00000000e+00	2.98149994e+02
-1.45973157e-04	-5.27579650e-05	4.97379915e-14	2.98149994e+02
-1.85855228e-04	-5.63245267e-05	-7.10542736e-15	2.98149994e+02
-1.85702200e-04	-5.64817274e-05	-1.77635684e-15	2.98149994e+02
-1.94626831e-04	-5.47391101e-05	-1.42108547e-14	2.98149994e+02
-1.95189088e-04	-5.57858802e-05	0.00000000e+00	2.98149994e+02
-1.45502476e-04	-5.26284712e-05	0.00000000e+00	2.98149994e+02
-1.68703118e-04	-5.29155041e-05	5.68434189e-14	2.98149994e+02
-1.77367998e-04	-5.06176548e-05	2.84217094e-14	2.98149994e+02
-1.85723096e-04	-5.65062292e-05	0.00000000e+00	2.98149994e+02
-1.94944776e-04	-5.59199616e-05	-3.55271368e-13	2.98149994e+02
-1.63344914e-04	-5.68882460e-05	0.00000000e+00	2.98149994e+02
-1.53929635e-04	-5.62775313e-05	1.13686838e-13	2.98149994e+02
-1.74742338e-04	-5.83063375e-05	0.00000000e+00	2.98149994e+02
-1.85692057e-04	-5.65089649e-05	0.00000000e+00	2.98149994e+02
-1.74839515e-04	-5.84092377e-05	-1.42108547e-14	2.98149994e+02
-1.99999995e-04	-5.95690035e-05	0.00000000e+00	2.98149994e+02
-1.64393976e-04	-5.82176144e-05	0.00000000e+00	2.98149963e+02
-1.45580183e-04	-5.26567892e-05	-1.77635684e-13	2.98149963e+02
-1.74562578e-04	-5.84713889e-05	4.12114787e-13	2.98149994e+02
-1.95111119e-04	-5.60035332e-05	9.94759830e-14	2.98149994e+02
-1.99999995e-04	-5.95690035e-05	0.00000000e+00	2.98149994e+02
-1.85702447e-04	-5.65231858e-05	2.18491891e-13	2.98149994e+02
-1.52084787e-04	-5.85238304e-05	-5.68434189e-14	2.98149994e+02
-1.55457194e-04	-5.85959897e-05	0.00000000e+00	2.98149994e+02
-1.62497861e-04	-5.98887927e-05	-5.68434189e-14	2.98149994e+02
-1.94921726e-04	-5.62297173e-05	8.52651283e-14	2.98149994e+02
-1.85742480e-04	-5.65449409e-05	2.20268248e-13	2.98149994e+02
-1.74948553e-04	-5.85325470e-05	-4.26325641e-14	2.98149994e+02
-1.48397026e-04	-6.22469961e-05	0.00000000e+00	2.98149994e+02
-1.92243155e-04	-6.29354108e-05	2.27373675e-13	2.98149963e+02
-1.99999995e-04	-5.95690035e-05	0.00000000e+00	2.98149994e+02
-1.74776302e-04	-5.88106850e-05	-4.26325641e-14	2.98149994e+02
-1.83318625e-04	-6.50476431e-05	0.00000000e+00	2.98149994e+02
-1.72875341e-04	-6.08065056e-05	0.00000000e+00	2.98149994e+02
-1.66995553e-04	-6.44354805e-05	-2.84217094e-14	2.98149994e+02
-1.59212737e-04	-6.45112668e-05	0.00000000e+00	2.98149994e+02
-1.85502446e-04	-6.51456285e-05	-1.13686838e-13	2.98149994e+02
-1.68490209e-04	-6.65926200e-05	1.42108547e-13	2.98149994e+02
-1.49179745e-04	-6.46287226e-05	0.00000000e+00	2.98149994e+02
-1.99999995e-04	-5.95690035e-05	-5.24188199e-20	2.98149994e+02
-1.81529351e-04	-6.59466168e-05	0.00000000e+00	2.98149994e+02
-1.54869820e-04	-6.63438550e-05	0.00000000e+00	2.98149994e+02
-1.67674589e-04	-6.65964471e-05	0.00000000e+00	2.98149994e+02
-1.43641722e-04	-6.19843195e-05	0.00000000e+00	2.98149994e+02
-1.95557426e-04	-6.54765172e-05	2.27373675e-13	2.98149994e+02
-1.74791465e-04	-6.56140401e-05	2.27373675e-13	2.98150024e+02
-1.99937829e-04	-6.83459366e-05	0.00000000e+00	2.98149994e+02
-1.83350829e-04	-6.62811144e-05	3.41060513e-13	2.98149994e+02
-1.92673600e-04	-7.21533870e-05	-5.24025283e-20	2.98149994e+02
-1.44342979e-04	-7.02386533e-05	0.00000000e+00	2.98149994e+02
-1.50638734e-04	-6.90540255e-05	-2.27373675e-13	2.98149994e+02
-1.60782642e-04	-7.19868913e-05	-6.75015599e-14	2.98149994e+02
-1.61408258e-04	-7.16382783e-05	-7.10542736e-15	2.98149994e+02
-1.76217567e-04	-6.89929948e-05	0.00000000e+00	2.98150024e+02
-1.68845465e-04	-6.72045935e-05	-2.84217094e-14	2.98149963e+02
-1.68085011e-04	-6.73487230e-05	1.70530257e-13	2.98149994e+02
-1.92673600e-04	-7.21533870e-05	0.00000000e+00	2.98149994e+02
-1.92673600e-04	-7.21533870e-05	0.00000000e+00	2.98149994e+02
-1.60832904e-04	-7.20641474e-05	0.00000000e+00	2.98149994e+02
-1.43670812e-04	-7.26209764e-05	0.00000000e+00	2.98149994e+02
-1.92673600e-04	-7.21533870e-05	0.00000000e+00	2.98149994e+02
-1.83507611e-04	-7.34480564e-05	2.84217094e-14	2.98149994e+02
-1.75145935e-04	-7.35092544e-05	2.27373675e-13	2.98149994e+02
-1.82979071e-04	-7.61696137e-05	-5.68434189e-14	2.98149994e+02
-1.51814500e-04	-7.66394878e-05	2.84217094e-14	2.98149994e+02
-1.60056617e-04	-7.25324862e-05	0.00000000e+00	2.98149994e+02
-1.60799857e-04	-7.20899116e-05	-6.75015599e-14	2.98149994e+02
-1.60905256e-04	-7.20933458e-05	0.00000000e+00	2.98149994e+02
-1.83844430e-04	-7.61792035e-05	-5.68434189e-14	2.98149994e+02
-1.92673600e-04	-7.21533870e-05	0.00000000e+00	2.98149994e+02
-1.99999995e-04	-7.71228733e-05	0.00000000e+00	2.98149994e+02
-1.92673600e-04	-7.21533870e-05	-5.24025283e-20	2.98149994e+02
-1.48779407e-04	-7.58527094e-05	2.84217094e-14	2.98149994e+02
-1.70737490e-04	-7.54120701e-05	0.00000000e+00	2.98149963e+02
-1.92673600e-04	-7.21533870e-05	0.00000000e+00	2.98149994e+02
-1.52238717e-04	-7.74727596e-05	-1.70530257e-13	2.98149994e+02
-1.99999995e-04	-7.71228733e-05	0.00000000e+00	2.98149994e+02
-1.84378936e-04	-7.66189260e-05	-5.68434189e-14	2.98149994e+02
-1.51635453e-04	-7.75084482e-05	-1.98951966e-13	2.98149994e+02
-1.83617798e-04	-7.66987214e-05	-5.68434189e-14	2.98149994e+02
-1.60847645e-04	-7.21209653e-05	-6.75015599e-14	2.98149994e+02
-1.42860619e-04	-7.36785369e-05	5.68434189e-14	2.98149963e+02
-1.67087172e-04	-7.80412010e-05	2.27373675e-13	2.98149994e+02
-1.75603418e-04	-8.11904320e-05	0.00000000e+00	2.98149994e+02
-1.78195856e-04	-7.99161353e-05	1.42108547e-14	2.98149994e+02
-1.60268130e-04	-8.03721050e-05	-1.13686838e-13	2.98149994e+02
-1.54547466e-04	-7.85387238e-05	2.84217094e-14	2.98149994e+02
-1.92673600e-04	-7.21533870e-05	-5.24025283e-20	2.98149994e+02
-1.91669606e-04	-8.25405950e-05	-1.42108547e-14	2.98150024e+02
-1.99999995e-04	-7.71228733e-05	0.00000000e+00	2.98149994e+02
-1.61303818e-04	-8.08000113e-05	0.00000000e+00	2.98149963e+02
[truncated: 6,850 more rows]
