# Supplementary material for: Dynamic Characterisation of Fibre-Optic Temperature Sensors for Physiological Monitoring
Source: Sensors (Basel). 2020 Dec 31;21(1):221. doi: 10.3390/s21010221 (PMC7795630; doi:10.3390/s21010221)
Supplement: Supplementary file 1 [file sensors-21-00221-s001.zip › Supplementary Data/Simulations/Optical heating/Notes.txt]

Temp_dist_dome_ansys_1
(Initial temperature distribution for optical heating 3D model)
Column 1: x coordinate (m)
Column 2: y coordinate (m)
Column 3: z coordinate (m)
Column 4: Temperature (C)

initial_temp_xy_plane
(Initial temperatures in x-y plane)
Column 1: x coordinate (m)
Column 2: y coordinate (m)
Column 3: z coordinate (m)
Column 4: Temperature (K)

initial_temp_yaxis
(Initial temperatues along y-axis)
Column 1: x coordinate (m)
Column 2: y coordinate (m)
Column 3: z coordinate (m)
Column 4: Temperature (K)

laser_heating_with_water_DCF_Sylg_no5_txx_xy
(Temperature distribution in xy plane at a certain time point)
Column 1: x coordinate (m)
Column 2: y coordinate (m)
Column 3: z coordinate (m)
Column 4: Temperature (K)

xx=13: time = 0.1 ms
xx=26: time = 0.5 ms
xx=39: time = 1 ms
xx=65: time = 2 ms

Optical_heating_temps
(Temperatures along dome y-axis at each time point)
Row 1: y-coordinate (m)
Column 1: Time (s)
Columns 2-end, rows 2:end: Temperature (K)

Optical_heating_signal
(Sensor signal versus time)
Column 1: Time (s)
Column 2: Sensor signal (rad)
