# Supplementary material for: Dynamic Characterisation of Fibre-Optic Temperature Sensors for Physiological Monitoring
Source: Sensors (Basel). 2020 Dec 31;21(1):221. doi: 10.3390/s21010221 (PMC7795630; doi:10.3390/s21010221)
Supplement: Supplementary file 1 [file sensors-21-00221-s001.zip › Supplementary Data/Simulations/Optical heating/Optical_heating_signal.csv]

9.99999997e-07	0.0157296774778931
1.99999999e-06	0.0153398222702972
3.47532e-06	0.0149644389293038
6.42595978e-06	0.0145787246134729
1.23272002e-05	0.0142777635497508
2.23272e-05	0.0140706064372573
3.23271997e-05	0.0139199777484894
4.23271995e-05	0.0137734674466402
5.23271992e-05	0.0136205470143324
6.2327199e-05	0.0134622741793535
7.23272024e-05	0.013299316585484
8.23271985e-05	0.0131366578059656
9.23272019e-05	0.0129747629409615
9.99999975e-05	0.0128521315315704
0.000103999999	0.0127875301192801
0.000108	0.0127248128627528
0.000119999997	0.0125385414981265
0.000155999995	0.0120224491046157
0.000195999994	0.0114947992221318
0.000236000007	0.0110034421555203
0.000276000006	0.0105430142496813
0.000315999991	0.0101109512023819
0.000356000004	0.00970066784546468
0.000395999989	0.00931366075122779
0.000436000002	0.00894359230482721
0.000475999987	0.00859317934134921
0.000500000024	0.008388549023015
0.000505000004	0.00834635618654122
0.000509999983	0.00830330816589871
0.000524999981	0.00818090555578264
0.000569999975	0.00782637170484749
0.000620000006	0.00745551058774052
0.000669999979	0.00710485632229691
0.000720000011	0.00677336868449841
0.000769999984	0.00646068009518507
0.000820000016	0.00616562280287347
0.000869999989	0.00588621012972339
0.00092000002	0.00562225953642126
0.000969999994	0.00537222443990402
0.00100000005	0.00522913737526924
0.00100499997	0.00520487590041825
0.00101000001	0.00518134208227296
0.00102500001	0.00511047932156505
0.00107	0.00491065503823749
0.00112000003	0.00470244644930218
0.00116999994	0.00450373615588059
0.00121999998	0.00431712846882552
0.00127000001	0.00414103429591715
0.00132000004	0.00397456594598582
0.00136999995	0.00381774467360978
0.00141999999	0.00366848878048171
0.00147000002	0.0035286124072878
0.00150000001	0.00344709860281431
0.00150500005	0.00343378698607942
0.00150999997	0.00342001652052934
0.00152499997	0.00338026796044498
0.00156999996	0.00326755493703741
0.00162	0.00314884687256266
0.00167000003	0.00303701778951586
0.00171999994	0.00293045734110219
0.00176999997	0.00282979816356027
0.00182	0.00273292355104549
0.00187000004	0.00264233279179711
0.00191999995	0.00255679061979138
0.0019700001	0.00247521930293213
0.00200000009	0.00242702267350657
0.0020049999	0.00241928725763937
0.00200999994	0.0024116531135821
0.00202500005	0.00238830058447786
0.00206999993	0.00232130740710679
0.00212000008	0.0022518949587303
0.00216999999	0.00218428539861731
0.00221999991	0.00212129433312353
0.00227000006	0.00206024243524005
0.00231999997	0.00200266753615044
0.00236999989	0.00194711307217193
0.00242000003	0.00189388911007997
0.00246999995	0.00184336447930593
0.00249999994	0.00181379686174758
0.00250499998	0.00180906834343369
0.00251000002	0.00180426230842547
0.0025249999	0.00178926907954613
0.00257000001	0.00174744382223274
0.00261999993	0.00170383818150319
0.00267000007	0.00166129651990763
0.00271999999	0.00162154170847759
0.0027699999	0.00158139306223136
0.00282000005	0.00154468890777837
0.00286999997	0.00150897871738026
0.00292000012	0.00147410245657321
0.00297000003	0.00144056898494524
0.00300000003	0.00142190621580843
0.00300500006	0.0014192431422999
0.0030100001	0.00141595493416514
0.00301499991	0.00141301930195962
0.00302499998	0.0014063053560715
0.0030449999	0.00139274243521771
0.00308499997	0.00136978749173727
0.00313499989	0.00134044242210436
0.00318500004	0.00131171498548319
0.00323499995	0.001285303047518
0.0032850001	0.00125994383626399
0.00333500002	0.00123467964547281
0.00338499993	0.00120930918179527
0.00343500008	0.00118634298589144
0.00346749998	0.00117095967300565
0.00350000011	0.0011562365022838
0.00350499991	0.0011544086086363
0.00350999995	0.00115211561482722
0.00351499999	0.00115024271148616
0.00352500007	0.00114520287612827
0.00354499999	0.00113761124122577
0.00358500006	0.00112040753630697
0.00363499997	0.00109934425020605
0.00368499989	0.00107981129366966
0.00373500003	0.00106044712348296
0.00378499995	0.00104160931665121
0.0038350001	0.00102421932161309
0.00388500001	0.00100613292660278
0.00393499993	0.000990295765978235
0.00396749983	0.000979529697442119
0.00400000019	0.000968543581517358
0.004005	0.000966590660945602
0.0040099998	0.000964581478256334
0.00401500007	0.000963932588513646
0.00402500015	0.000961141987541797
0.00404499983	0.000952711421970097
0.00408500014	0.000941650289890216
0.00413500005	0.000926196961926303
0.00418499997	0.000911313756740504
0.00423499988	0.000897494530689407
0.0042849998	0.00088384034018054
0.00433500018	0.000870718764372015
0.00438500009	0.000857098331131893
0.00443500001	0.000844426852255365
0.00446749991	0.000836568910001842
0.00449999981	0.00082867470993937
0.00450500008	0.000827059362064871
0.00450999988	0.000825734076656571
0.00451500015	0.000824169989821449
0.00452500023	0.00082306475180222
0.00454499992	0.000818178699562595
0.00458500022	0.000808147789347818
0.00463500014	0.000796546540949966
0.00468500005	0.000786550638274748
0.00473499997	0.000775068165457175
0.00478499988	0.000763621950448124
0.0048349998	0.000753848595699482
0.00488500018	0.000743998974525901
0.00493500009	0.000734003071849972
0.00496749999	0.000728240580864226
0.00499999989	0.000721756684518034
0.00500500016	0.000720040064834458
0.00500999996	0.00071943243397786
0.00501499977	0.000718854809582968
0.00502499985	0.00071607546103465
0.005045	0.000712488438547947
0.00508499984	0.000705391910268726
0.00513500022	0.000697303918472845
0.00518500013	0.000688025670347624
0.00523500005	0.000679673871739219
0.00528499996	0.000670780706543735
0.00533499988	0.000663225329449333
0.00538499979	0.000654872280570825
0.00543500017	0.000647281895937434
0.00546750007	0.000642210803849148
0.00549999997	0.000636905911409618
0.00550499978	0.000636830895254072
0.00551000005	0.000635575624924319
0.00551499985	0.000635423092075438
0.00552499993	0.00063335764726951
0.00554500008	0.000630106947212804
0.00558499992	0.000624238183339986
0.00563499983	0.000617292937640966
0.00568500021	0.00061072902406365
0.00573500013	0.000603628744977249
0.00578500004	0.00059603335926629
0.00583499996	0.000589737003309531
0.00588499987	0.000583674447702453
0.00593499979	0.0005770692752399
0.00596750015	0.000573378480405903
0.00600000005	0.000568875010557232
0.00600499986	0.000568112346313112
0.00601000013	0.000567610988342305
0.00601499993	0.000567378438261448
0.00602500001	0.000566354467743445
0.00604500016	0.00056371890015855
0.006085	0.000558258974331924
0.00613499992	0.000552231426263694
0.00618499983	0.000547277859484873
0.00623500021	0.00054121530387751
0.00628500013	0.000536056692940898
0.00633500004	0.000530376719725769
0.00638499996	0.000525335634098763
0.00643499987	0.000520102007006605
0.00646749977	0.000516449970518494
0.00650000013	0.000513005478727384
0.00650499994	0.000512697912491123
0.00651000021	0.000512697912491123
0.00651500002	0.00051137012654475
0.00652500009	0.000510571204492248
0.00654499978	0.000508544518033627
0.00658500008	0.000504736197889455
0.006635	0.000500107701115395
0.00668499991	0.000495417941148387
0.00673499983	0.000490659416372508
0.00678500021	0.000485128225197516
0.00683500012	0.000481196128398484
0.00688500004	0.000476730166627017
0.00693499995	0.00047200039804388
0.00696749985	0.000469558622193246
0.00700000022	0.000466579230563708
0.00700500002	0.00046561902377701
0.00700999983	0.000465088909614031
0.0070150001	0.000465013893458911
0.00702500017	0.000464328745908551
0.00704499986	0.000462834674151551
0.00708500016	0.000459630234055944
0.00713500008	0.000455625621639864
0.00718499999	0.000450702061322324
0.00723499991	0.000447495120689638
0.00728499983	0.000443111676688647
0.00733500021	0.000439174578811906
0.00738500012	0.000435247483089445
0.00743500004	0.000431275377673429
0.00746749993	0.000429833817224771
0.00749999983	0.000427583332570041
0.0075050001	0.000427048217329779
0.00750999991	0.000426169278045159
0.00751500018	0.000425174063719471
0.00752499979	0.000424677706826374
0.00754499994	0.000423039854104813
0.00758499978	0.000420070464629273
0.00763500016	0.000417817479436043
0.00768500008	0.000414274216374213
0.00773499999	0.000411059774124751
0.00778499991	0.000406942637475494
0.00783499982	0.000403968246922671
0.00788499974	0.000400598771286823
0.00793499965	0.00039756186727223
0.00796750002	0.000394840031107973
0.00800000038	0.000392942122382491
0.0080199996	0.000392251973754564
0.00803999975	0.000390535354071272
0.00805999991	0.000388966266159295
0.00810000021	0.000386423218498446
0.00817999989	0.000381951005381584
0.00834000017	0.000372711515603385
0.00853999984	0.000362186749033869
0.00874000043	0.000351353165957705
0.00894000009	0.000341654827364182
0.00913999975	0.000331658924688679
0.00934000034	0.000324296089058293
0.00954	0.000315215383475081
0.00973999966	0.000306858583789678
0.00987000018	0.000302461386827936
0.00999999978	0.000297389044469974
0.0100999996	0.000293005600469552
0.0102000004	0.000289804911182404
0.0103000002	0.000286139121732973
0.0104999999	0.000279578958963833
0.0109000001	0.000266607415465262
0.0116999997	0.000244560167462611
0.0126999998	0.000220900072122397
0.0137	0.000202542368684066
0.0147000002	0.000185948795160797
0.0156999994	0.000171444421559483
0.0166999996	0.0001588417074914
0.0176999997	0.000146944145281671
0.0186999999	0.000137333325535622
0.0193499997	0.000131994675825926
0.0199999996	0.000126772301157156
0.0203000009	0.000124326774498062
0.0206000004	0.000122081290920188
0.0208999999	0.000119180666254515
0.0215000007	0.000114793471447196
0.0227000006	0.000107649432936348
0.0251000002	9.53967942592979e-05
0.0281000007	8.34142137395991e-05
0.0310999993	7.35395871817368e-05
0.0340999998	6.50340054563384e-05
0.0370999984	5.75949034010143e-05
0.0401000008	5.15711061413853e-05
0.0430999994	4.63537325481924e-05
0.0461000018	4.24628946325496e-05
0.0480500013	3.95547683516623e-05
0.0500000007	3.69992179993121e-05
0.100000001	8.60185246103101e-06
0.10125	8.60185246103101e-06
0.102499999	8.60185246103101e-06
0.103749998	8.60185246103101e-06
0.106250003	8.60185246103101e-06
0.111249998	5.42116748315645e-06
0.121250004	5.42116748315645e-06
0.133750007	2.65557189288895e-06
0.146249995	2.65557189288895e-06
0.158749998	2.65557189288895e-06
0.171250001	2.65557189288895e-06
0.183750004	2.65557189288895e-06
0.196250007	3.45074313181416e-07
0.208749995	-6.05130318383149e-07
0.216875002	-6.05130318383149e-07
0.224999994	-6.05130318383149e-07
0.375	-6.05130318383149e-07
