# Supplementary material for: Dynamic Characterisation of Fibre-Optic Temperature Sensors for Physiological Monitoring
Source: Sensors (Basel). 2020 Dec 31;21(1):221. doi: 10.3390/s21010221 (PMC7795630; doi:10.3390/s21010221)
Supplement: Supplementary file 1 [file sensors-21-00221-s001.zip › Supplementary Data/Simulations/Optical heating/Optical_heating_temps.csv]

	0	8.21E-07	1.64E-06	2.46E-06	3.28E-06	4.10E-06	4.92E-06	5.74E-06	6.56E-06	7.38E-06	8.21E-06	9.03E-06	9.85E-06	1.07E-05	1.15E-05	1.23E-05	1.31E-05	1.39E-05	1.48E-05	1.56E-05	1.64E-05	1.72E-05	1.81E-05	1.89E-05	1.97E-05	2.05E-05	2.13E-05	2.22E-05	2.30E-05	2.38E-05	2.46E-05	2.54E-05	2.63E-05	2.71E-05	2.79E-05	2.87E-05	2.95E-05	3.04E-05	3.12E-05	3.20E-05
1.00E-06	298.31543	298.315704	298.315979	298.316284	298.316589	298.316864	298.317139	298.317474	298.317688	298.317993	298.318298	298.318268	298.317932	298.317627	298.317322	298.316925	298.316528	298.315948	298.315369	298.314789	298.314209	298.313629	298.313049	298.312469	298.31192	298.311523	298.311157	298.31076	298.310364	298.309845	298.307831	298.305847	298.303833	298.301819	298.299805	298.297791	298.295807	298.293762	298.291779	298.289764
2.00E-06	298.298035	298.299744	298.301453	298.303162	298.304871	298.30661	298.30835	298.310059	298.311768	298.313477	298.315186	298.315979	298.315948	298.315948	298.315918	298.315735	298.315369	298.314819	298.31427	298.313751	298.313202	298.312653	298.312134	298.311554	298.311005	298.310425	298.309845	298.309296	298.308716	298.307983	298.305786	298.303589	298.301422	298.299225	298.297058	298.29483	298.292664	298.290466	298.288269	298.286102
3.48E-06	298.280426	298.283722	298.286987	298.290283	298.293549	298.296814	298.30011	298.303406	298.306641	298.309937	298.313232	298.314789	298.31488	298.314972	298.315063	298.31488	298.314575	298.314056	298.313538	298.313019	298.312469	298.311951	298.311401	298.310883	298.310333	298.309509	298.308716	298.307922	298.307098	298.306091	298.303589	298.301147	298.298615	298.296143	298.293671	298.291168	298.288696	298.286163	298.283661	298.281189
6.43E-06	298.26059	298.265839	298.271057	298.276306	298.281555	298.286774	298.292053	298.297272	298.30249	298.307739	298.312988	298.315491	298.31543	298.315338	298.315247	298.314972	298.314636	298.314056	298.313538	298.312988	298.312408	298.311859	298.31134	298.31076	298.31012	298.309021	298.307922	298.306824	298.305725	298.304321	298.301208	298.298065	298.294891	298.291748	298.288605	298.285461	298.282318	298.279144	298.276001	298.272858
1.23E-05	298.242706	298.249969	298.257202	298.264465	298.271729	298.278992	298.286255	298.293518	298.300751	298.308014	298.315277	298.318726	298.318298	298.31778	298.317261	298.316742	298.316223	298.315552	298.31488	298.314209	298.313507	298.312836	298.312164	298.311462	298.310699	298.309357	298.308044	298.306732	298.30542	298.303589	298.299286	298.294983	298.29068	298.286377	298.282074	298.27774	298.273438	298.269165	298.264862	298.260529
2.23E-05	298.230652	298.23938	298.248108	298.256836	298.265533	298.274261	298.282959	298.291687	298.300415	298.309143	298.317871	298.322052	298.321411	298.320679	298.319977	298.319183	298.31842	298.317535	298.31665	298.315826	298.314941	298.314056	298.313232	298.312347	298.311401	298.310028	298.308685	298.307343	298.306	298.303894	298.298187	298.292511	298.286774	298.281097	298.275391	298.269653	298.263977	298.25827	298.252563	298.246857
3.23E-05	298.224792	298.234161	298.24353	298.252899	298.262268	298.271637	298.281006	298.290375	298.299713	298.309113	298.318481	298.32312	298.32254	298.321899	298.321289	298.320435	298.319519	298.318512	298.317535	298.316528	298.315552	298.314575	298.313599	298.312561	298.311554	298.310181	298.308838	298.307465	298.306152	298.303955	298.297302	298.29068	298.283997	298.277374	298.270752	298.264099	298.257477	298.250793	298.244171	298.237518
4.23E-05	298.221436	298.231049	298.240662	298.250305	298.259918	298.269531	298.279175	298.288818	298.298401	298.308044	298.317657	298.322632	298.322266	298.321899	298.321472	298.320709	298.319733	298.318665	298.317627	298.31662	298.315552	298.314514	298.313477	298.312439	298.31134	298.309937	298.308533	298.307129	298.305786	298.303436	298.296173	298.28894	298.281677	298.274445	298.267212	298.259949	298.252716	298.245422	298.238159	298.230927
5.23E-05	298.219269	298.228973	298.238617	298.248291	298.257935	298.267639	298.277313	298.286987	298.296631	298.306335	298.31601	298.321198	298.321106	298.321045	298.320984	298.320343	298.319336	298.318298	298.317261	298.316193	298.315125	298.314087	298.313019	298.311981	298.310852	298.309326	298.307831	298.306305	298.30481	298.302399	298.294769	298.28714	298.27948	298.271881	298.264252	298.256592	298.248993	298.241333	298.233704	298.226074
6.23E-05	298.217682	298.227295	298.236908	298.246521	298.256134	298.265778	298.275391	298.284973	298.294617	298.30423	298.313843	298.319183	298.319427	298.319672	298.319946	298.319519	298.318573	298.317535	298.316528	298.315491	298.314453	298.313416	298.312378	298.31134	298.310211	298.308502	298.306854	298.305206	298.303528	298.300964	298.293091	298.285248	298.277405	298.269562	298.261719	298.253845	298.246033	298.238129	298.230255	298.222412
7.23E-05	298.216461	298.225952	298.235443	298.244934	298.254456	298.263947	298.273438	298.282928	298.292419	298.301941	298.311432	298.316864	298.317444	298.318024	298.318604	298.318359	298.317535	298.316528	298.315521	298.314545	298.313538	298.312531	298.311523	298.310547	298.309418	298.307526	298.305664	298.303833	298.302002	298.299255	298.29126	298.283325	298.27533	298.267365	298.259399	298.251404	298.243439	298.235443	298.227478	298.219513
8.23E-05	298.215485	298.224823	298.234161	298.2435	298.252838	298.262177	298.271545	298.280884	298.290222	298.299561	298.308868	298.314423	298.315247	298.316162	298.317078	298.317017	298.316315	298.315369	298.314392	298.313446	298.3125	298.311523	298.310577	298.309631	298.308502	298.306427	298.304352	298.302338	298.300262	298.297363	298.289337	298.281342	298.273315	298.26532	298.257324	298.249268	298.241272	298.233276	298.22522	298.217224
9.23E-05	298.214661	298.223785	298.233002	298.242157	298.251343	298.260498	298.269684	298.27887	298.287994	298.29718	298.306366	298.31192	298.313019	298.314209	298.315399	298.315521	298.314941	298.314026	298.31311	298.312225	298.31134	298.310425	298.309509	298.308594	298.307495	298.305237	298.302979	298.30072	298.298462	298.29541	298.287384	298.279419	298.271393	298.263367	298.255371	298.247345	298.23938	298.231354	298.223358	298.215332
1.00E-04	298.214111	298.223114	298.232178	298.24118	298.250244	298.259277	298.268311	298.277344	298.286377	298.29541	298.304443	298.310028	298.31131	298.312683	298.314056	298.314331	298.313782	298.312958	298.312103	298.311249	298.310364	298.309509	298.308655	298.3078	298.306702	298.30426	298.30188	298.299469	298.297058	298.293884	298.285889	298.277924	298.269928	298.261963	298.253967	298.245972	298.238037	298.230011	298.222015	298.21405
0.000104	298.213837	298.222748	298.23175	298.240692	298.249695	298.258606	298.267578	298.27655	298.285522	298.294464	298.303406	298.309021	298.310394	298.31189	298.313354	298.31366	298.313202	298.312378	298.311523	298.310699	298.309875	298.309021	298.308167	298.307343	298.306274	298.303741	298.30127	298.298767	298.296295	298.29303	298.285095	298.277161	298.269165	298.26123	298.253265	298.2453	298.237366	298.22937	298.221405	298.21344
0.000108	298.213593	298.222473	298.231354	298.240234	298.249146	298.258026	298.266907	298.275757	298.284668	298.293579	298.302429	298.308044	298.309509	298.311066	298.312622	298.313019	298.312622	298.311798	298.310974	298.310181	298.309326	298.308533	298.307709	298.306885	298.305786	298.303223	298.300659	298.298126	298.295563	298.292236	298.284302	298.276398	298.268433	298.260498	298.252563	298.244629	298.236694	298.22876	298.220856	298.212891
0.00012	298.212891	298.221527	298.230225	298.238892	298.247559	298.256226	298.264893	298.27356	298.282227	298.290894	298.299591	298.305176	298.306885	298.308655	298.310425	298.310974	298.31073	298.309937	298.309174	298.308441	298.307678	298.306946	298.306152	298.30542	298.304352	298.301575	298.298828	298.296082	298.293304	298.289856	298.282013	298.2742	298.266327	298.258514	298.250671	298.242828	298.234985	298.227142	298.219299	298.211456
0.000156	298.211334	298.21936	298.227448	298.235535	298.243622	298.251678	298.259766	298.267822	298.275879	298.283936	298.291992	298.297455	298.299561	298.301697	298.303894	298.304779	298.304779	298.304138	298.303528	298.302917	298.302277	298.301666	298.301025	298.300415	298.299438	298.296326	298.293213	298.290131	298.287048	298.283325	298.275879	298.268402	298.260895	298.253418	298.245941	298.238434	298.230957	298.22345	298.216003	298.208496
0.000196	298.2099	298.217377	298.224854	298.2323	298.239807	298.247284	298.254761	298.262207	298.269714	298.277222	298.284668	298.289917	298.292175	298.294556	298.296936	298.298035	298.298187	298.297699	298.29718	298.296661	298.296143	298.295624	298.295105	298.294586	298.29364	298.290375	298.287109	298.283813	298.280579	298.276794	298.269745	298.262695	298.255615	298.248596	298.241516	298.234436	298.227386	298.220337	298.213257	298.206177
0.000236	298.208588	298.215546	298.222504	298.229462	298.236389	298.243347	298.250305	298.257263	298.264221	298.271149	298.278137	298.283081	298.285461	298.287872	298.290314	298.291473	298.291779	298.291351	298.290894	298.290466	298.290009	298.289551	298.289124	298.288666	298.287781	298.284485	298.281189	298.277893	298.274628	298.270874	298.264221	298.257629	298.250916	298.244293	298.237671	298.230988	298.224335	298.217651	298.211029	298.204376
0.000276	298.207336	298.213806	298.220337	298.226807	298.233276	298.239746	298.246246	298.252716	298.259186	298.265686	298.272186	298.276886	298.279205	298.281616	298.283997	298.285217	298.285583	298.285156	298.28476	298.284393	298.283997	298.2836	298.283203	298.282806	298.281982	298.278748	298.275513	298.272278	298.269073	298.265442	298.259216	298.25296	298.246704	298.240448	298.234192	298.227936	298.22168	298.215393	298.209198	298.202911
0.000316	298.206116	298.212189	298.218201	298.224304	298.230347	298.23645	298.242493	298.248535	298.254578	298.260681	298.266724	298.271179	298.273407	298.275757	298.278076	298.279236	298.279633	298.279266	298.2789	298.278564	298.278198	298.277832	298.277466	298.2771	298.276337	298.273193	298.270081	298.266998	298.263885	298.260406	298.254547	298.248688	298.242798	298.236938	298.231079	298.225189	298.21933	298.21344	298.207581	298.201691
0.000356	298.204865	298.210541	298.216187	298.221893	298.22757	298.233246	298.238922	298.244598	298.250275	298.255981	298.261627	298.265808	298.267975	298.270172	298.2724	298.27356	298.273926	298.27359	298.273254	298.272949	298.272614	298.272278	298.271973	298.271606	298.270874	298.267883	298.264923	298.261963	298.258972	298.255707	298.250183	298.24472	298.239166	298.233673	298.22818	298.222626	298.217133	298.211639	298.206116	298.200592
0.000396	298.203613	298.208923	298.214233	298.219574	298.224915	298.230225	298.235565	298.240906	298.246185	298.251526	298.256836	298.260773	298.262848	298.264954	298.267029	298.268127	298.268494	298.268219	298.267883	298.267609	298.267273	298.266968	298.266663	298.266357	298.265686	298.262848	298.260071	298.257233	298.254425	298.251343	298.246155	298.241028	298.235809	298.230652	298.225494	298.220306	298.215149	298.209961	298.204803	298.199615
0.000436	298.202332	298.207306	298.212311	298.217346	298.222321	298.227325	298.23233	298.237335	298.24231	298.247314	298.252319	298.256012	298.257965	298.259949	298.261932	298.263	298.263367	298.263062	298.262756	298.262512	298.262207	298.261902	298.261627	298.261322	298.260681	298.258026	298.255371	298.252747	298.250092	298.247131	298.24231	298.237488	298.232605	298.227753	298.222931	298.218048	298.213257	298.208374	298.203522	298.198669
0.000476	298.201019	298.205719	298.210419	298.215118	298.219849	298.224548	298.229248	298.233948	298.238617	298.243347	298.248047	298.251526	298.253357	298.255249	298.257111	298.258087	298.258423	298.258179	298.257904	298.257629	298.257355	298.257111	298.256836	298.256561	298.255951	298.253479	298.250977	298.248505	298.246002	298.243256	298.238708	298.234192	298.229614	298.225067	298.220551	298.215973	298.211426	298.206879	298.202362	298.197784
0.0005	298.200226	298.204773	298.20929	298.213837	298.218353	298.2229	298.227448	298.231964	298.236481	298.241028	298.245575	298.248932	298.250671	298.252502	298.254303	298.255249	298.255585	298.25531	298.255066	298.254822	298.254547	298.254303	298.254028	298.253784	298.253204	298.250793	298.248413	298.246033	298.243652	298.240967	298.236603	298.232239	298.227875	298.223511	298.219116	298.214752	298.210388	298.206024	298.20163	298.197266
0.000505	298.200073	298.204559	298.209045	298.213562	298.218048	298.222565	298.227051	298.231567	298.236053	298.24054	298.245026	298.248352	298.250122	298.251923	298.253723	298.254669	298.255005	298.254761	298.254486	298.254242	298.253967	298.253723	298.253479	298.253204	298.252625	298.250244	298.247864	298.245514	298.243134	298.240509	298.236176	298.231873	298.227509	298.223206	298.218872	298.214508	298.210175	298.205811	298.201508	298.197174
0.00051	298.19989	298.204346	298.208801	298.213257	298.217743	298.222198	298.226654	298.23114	298.235596	298.240051	298.244507	298.247833	298.249573	298.251343	298.253113	298.254059	298.254395	298.25415	298.253876	298.253662	298.253387	298.253143	298.252869	298.252625	298.252075	298.249695	298.247345	298.244995	298.242645	298.240051	298.235748	298.231476	298.227142	298.22287	298.218567	298.214233	298.209961	298.205658	298.201355	298.197052
0.000525	298.199402	298.203735	298.208099	298.212463	298.216827	298.221222	298.225586	298.22995	298.234314	298.238647	298.243042	298.246277	298.247986	298.249695	298.251434	298.25235	298.252686	298.252441	298.252167	298.251953	298.251678	298.251465	298.251221	298.250977	298.250397	298.248108	298.24585	298.24353	298.241241	298.238708	298.234497	298.230316	298.226105	298.221924	298.217743	298.213501	298.209351	298.205139	298.200958	298.196747
0.00057	298.197906	298.201996	298.206055	298.210144	298.214203	298.218323	298.222412	298.226501	298.230591	298.23465	298.238739	298.24176	298.243347	298.244965	298.246582	298.247437	298.247742	298.247559	298.247314	298.247101	298.246857	298.246643	298.246399	298.246185	298.245667	298.24353	298.241394	298.239288	298.237152	298.234802	298.230896	298.22699	298.223083	298.219208	298.215332	298.211395	298.207489	298.203583	298.199707	298.195801
0.00062	298.196228	298.200043	298.203796	298.207611	298.211395	298.21524	298.219025	298.222809	298.226624	298.230408	298.234222	298.23703	298.238525	298.240021	298.241516	298.24231	298.242615	298.242432	298.242249	298.242035	298.241821	298.241638	298.241425	298.241211	298.240784	298.23877	298.236847	298.234894	298.232941	298.230774	298.227173	298.223572	298.219971	298.21637	298.212799	298.209167	298.205597	298.201996	298.198395	298.194794
0.00067	298.19455	298.19809	298.20163	298.20517	298.20871	298.21225	298.21579	298.21933	298.22287	298.22641	298.22995	298.232605	298.233978	298.235352	298.236755	298.237518	298.237793	298.23764	298.237457	298.237274	298.237061	298.236938	298.236725	298.236542	298.236145	298.234344	298.232544	298.230774	298.228973	298.22699	298.223694	298.220367	298.21701	298.213715	298.210388	298.207062	298.203766	298.200439	298.197113	298.193787
0.00072	298.192902	298.196167	298.199493	298.202789	298.206085	298.209412	298.212738	298.216034	298.21933	298.222626	298.225922	298.228394	298.229675	298.230988	298.2323	298.233002	298.233276	298.233124	298.232971	298.232819	298.232666	298.232513	298.232361	298.232178	298.231812	298.230133	298.228516	298.226898	298.22525	298.223389	298.220337	298.217285	298.214233	298.211182	298.20813	298.205048	298.201996	298.198944	298.195892	298.19281
0.00077	298.191284	298.194336	298.197449	298.200562	298.203613	298.206726	298.209808	298.212921	298.215973	298.219055	298.222137	298.224426	298.225647	298.226868	298.228088	298.22876	298.229004	298.228882	298.22876	298.228607	298.228485	298.228333	298.22821	298.228088	298.227753	298.226227	298.224731	298.223267	298.221741	298.220032	298.217255	298.214447	298.211609	298.208771	298.205963	298.203125	298.200317	298.197479	298.194702	298.191833
0.00082	298.189697	298.192566	298.195435	298.198364	298.201233	298.204132	298.207031	298.2099	298.212799	298.215698	298.218567	298.220703	298.221863	298.222992	298.224152	298.224762	298.225037	298.224915	298.224792	298.224701	298.224579	298.224487	298.224365	298.224243	298.223938	298.222565	298.221222	298.219818	298.218475	298.216919	298.214325	298.211731	298.209106	298.206512	298.203918	298.201294	298.1987	298.196075	298.193512	298.190887
0.00087	298.188171	298.190857	298.193573	298.196289	298.198975	298.20166	298.204376	298.207092	298.209778	298.212463	298.215179	298.217163	298.218262	298.21933	298.220398	298.221008	298.221252	298.221191	298.221069	298.221008	298.220886	298.220795	298.220734	298.220642	298.220367	298.219086	298.217865	298.216614	298.215393	298.213959	298.211548	298.209167	298.206757	298.204376	298.201965	298.199524	298.197174	298.194763	298.192383	298.189941
0.00092	298.186676	298.189209	298.191742	298.194244	298.196808	298.199341	298.201874	298.204407	298.206909	298.209473	298.211975	298.213867	298.214905	298.215881	298.216919	298.217468	298.217743	298.217651	298.21759	298.217529	298.217438	298.217407	298.217316	298.217224	298.21701	298.215881	298.214722	298.213593	298.212494	298.211151	298.208954	298.206757	298.204529	298.202301	298.200104	298.197845	298.195679	298.193451	298.191193	298.188995
0.00097	298.185242	298.187622	298.189972	298.192352	298.194733	298.197083	298.199493	298.201874	298.204224	298.206604	298.208984	298.210785	298.2117	298.212646	298.213623	298.214142	298.214417	298.214355	298.214294	298.214233	298.214203	298.214172	298.214111	298.21405	298.213837	298.212799	298.211761	298.210754	298.209717	298.208496	298.206482	298.204437	298.202393	298.200348	298.198303	298.196228	298.194214	298.1922	298.190125	298.18808
0.001	298.184418	298.186676	298.188995	298.191284	298.193512	298.195831	298.19812	298.200378	298.202667	298.204956	298.207245	298.208954	298.209869	298.210785	298.2117	298.212219	298.212494	298.212463	298.212402	298.212402	298.212341	298.212311	298.21228	298.212219	298.212067	298.21106	298.210083	298.209106	298.20816	298.207001	298.205048	298.203125	298.201172	298.199249	298.197296	298.195343	298.19342	298.191437	298.189545	298.187561
0.001005	298.184265	298.186554	298.188782	298.191101	298.193329	298.195618	298.197876	298.200195	298.202423	298.204712	298.20697	298.208649	298.209564	298.21051	298.211395	298.211914	298.212158	298.212128	298.212097	298.212067	298.212006	298.211975	298.211975	298.211914	298.211731	298.210754	298.209808	298.208832	298.207855	298.206726	298.204803	298.202911	298.200958	298.199036	298.197113	298.19519	298.193268	298.191315	298.189423	298.187469
0.00101	298.184143	298.186401	298.18866	298.190918	298.193146	298.195404	298.197662	298.199921	298.202148	298.204437	298.206665	298.208374	298.20929	298.210175	298.21106	298.211609	298.211853	298.211823	298.211792	298.211792	298.2117	298.2117	298.211639	298.211609	298.211456	298.210449	298.209534	298.208557	298.207611	298.206482	298.20459	298.202698	298.200745	298.198853	298.19693	298.195007	298.193146	298.191193	298.189301	298.187378
0.001025	298.183716	298.185913	298.188141	298.190338	298.192566	298.194763	298.19696	298.199219	298.201416	298.203613	298.205841	298.207489	298.208374	298.20929	298.210144	298.210663	298.210938	298.210907	298.210846	298.210815	298.210785	298.210785	298.210754	298.210724	298.210571	298.209595	298.208679	298.207733	298.206848	298.20575	298.203888	298.202026	298.200134	298.198303	298.196411	298.19458	298.192719	298.190826	298.188995	298.187103
0.00107	298.182526	298.18457	298.186707	298.188782	298.190887	298.192993	298.195068	298.197174	298.199219	298.201355	298.20343	298.204987	298.205841	298.206696	298.20752	298.208038	298.208282	298.208252	298.208252	298.208282	298.208252	298.208252	298.208221	298.208191	298.208069	298.207184	298.206329	298.205505	298.20462	298.203644	298.201904	298.200195	298.198425	298.196716	298.195007	298.193237	298.191528	298.189758	298.188049	298.18631
0.00112	298.181274	298.183228	298.185211	298.187195	298.189148	298.191101	298.193054	298.195038	298.196991	298.198975	298.200928	298.202393	298.203217	298.204041	298.204834	298.205292	298.205566	298.205566	298.205566	298.205566	298.205566	298.205566	298.205566	298.205566	298.205444	298.204651	298.203888	298.203125	298.202362	298.201416	298.199829	298.198273	298.196655	298.195068	298.193481	298.191833	298.190277	298.18866	298.187073	298.185455
0.00117	298.180054	298.181885	298.183746	298.185608	298.187439	298.189301	298.191162	298.193024	298.194855	298.196716	298.198547	298.199982	298.200714	298.201477	298.202271	298.202698	298.202942	298.202972	298.202972	298.203033	298.203033	298.203064	298.203064	298.203094	298.203003	298.202301	298.201599	298.200867	298.200195	298.199341	298.197876	298.196411	298.194946	298.193481	298.191986	298.190491	298.189056	298.187561	298.186066	298.184601
0.00122	298.178894	298.180634	298.182373	298.184143	298.185852	298.187622	298.189362	298.191101	298.192871	298.19458	298.19635	298.197662	298.198395	298.199127	298.199829	298.200287	298.200531	298.200562	298.200592	298.200653	298.200684	298.200684	298.200714	298.200745	298.200684	298.200043	298.199402	298.198761	298.198181	298.197388	298.196045	298.194702	298.193298	298.191956	298.190613	298.189209	298.187866	298.186493	298.18515	298.183777
0.00127	298.177795	298.179443	298.181091	298.182739	298.184387	298.186035	298.187683	298.189331	298.190948	298.192627	298.194244	298.195496	298.196198	298.196899	298.197571	298.197998	298.198273	298.198303	298.198364	298.198395	298.198456	298.198486	298.198547	298.198578	298.198547	298.197937	298.197388	298.196808	298.196198	298.195496	298.194275	298.193024	298.191742	298.190491	298.18927	298.187988	298.186737	298.185486	298.184204	298.182953
0.00132	298.176758	298.178314	298.179871	298.181427	298.182983	298.184509	298.186066	298.187622	298.189148	298.190735	298.192291	298.193451	298.194153	298.194794	298.195435	298.195862	298.196136	298.196167	298.196228	298.196289	298.19635	298.196411	298.196472	298.196503	298.196472	298.195953	298.195435	298.194916	298.194397	298.193756	298.192596	298.191467	298.190308	298.189148	298.187988	298.186829	298.185669	298.184509	298.18335	298.18219
0.00137	298.175751	298.177216	298.17868	298.180145	298.18161	298.183075	298.18457	298.186035	298.1875	298.188965	298.19043	298.191559	298.1922	298.19281	298.193451	298.193848	298.194092	298.194183	298.194244	298.194336	298.194366	298.194458	298.194519	298.19458	298.19458	298.194092	298.193634	298.193146	298.192688	298.192108	298.19104	298.190002	298.188904	298.187866	298.186798	298.185699	298.184662	298.183594	298.182495	298.181427
0.00142	298.174805	298.176208	298.177551	298.178986	298.180359	298.181732	298.183136	298.184509	298.185913	298.187286	298.18866	298.189728	298.190369	298.190948	298.191559	298.191956	298.1922	298.192291	298.192352	298.192444	298.192505	298.192627	298.192688	298.192749	298.192749	298.192322	298.191925	298.191498	298.191071	298.190552	298.189545	298.188599	298.187561	298.186584	298.185608	298.184601	298.183655	298.182648	298.181671	298.180664
0.00147	298.17392	298.175232	298.176544	298.177887	298.179138	298.180481	298.181793	298.183105	298.184418	298.18573	298.187042	298.188019	298.18866	298.189209	298.189789	298.190155	298.19043	298.190491	298.190613	298.190704	298.190765	298.190857	298.190948	298.19104	298.191071	298.190674	298.190277	298.189911	298.189545	298.189056	298.188141	298.187256	298.18631	298.185425	298.18454	298.183594	298.182709	298.181763	298.180878	298.179962
0.0015	298.17337	298.174652	298.175903	298.177216	298.178467	298.179718	298.181	298.182281	298.183533	298.184814	298.186096	298.187042	298.187653	298.188202	298.188782	298.189117	298.189392	298.189453	298.189575	298.189667	298.189758	298.18988	298.189941	298.190033	298.190063	298.189697	298.189362	298.189026	298.188629	298.188202	298.187347	298.186462	298.185608	298.184753	298.183899	298.183014	298.182159	298.181274	298.18042	298.179535
0.001505	298.173309	298.174591	298.175842	298.177094	298.178375	298.179626	298.180908	298.182159	298.183411	298.184692	298.185944	298.18692	298.1875	298.188049	298.188599	298.188965	298.18924	298.189301	298.189392	298.189514	298.189575	298.189697	298.189789	298.18985	298.18988	298.189545	298.189209	298.188843	298.188507	298.188049	298.187195	298.18634	298.185455	298.184631	298.183777	298.182892	298.182037	298.181152	298.180298	298.179443
0.00151	298.173218	298.1745	298.17572	298.177002	298.178253	298.179504	298.180756	298.182007	298.183258	298.184509	298.185791	298.186737	298.187317	298.187866	298.188416	298.188782	298.189026	298.189117	298.18924	298.189331	298.189423	298.189514	298.189606	298.189697	298.189758	298.189392	298.189026	298.18869	298.188354	298.187897	298.187073	298.186218	298.185364	298.184509	298.183685	298.1828	298.181946	298.181091	298.180237	298.179382
0.001525	298.172943	298.174164	298.175415	298.176636	298.177887	298.179138	298.180389	298.181641	298.182831	298.184082	298.185333	298.186249	298.186829	298.187378	298.187927	298.188293	298.188538	298.18866	298.188721	298.188843	298.188934	298.189026	298.189117	298.189209	298.18927	298.188904	298.188568	298.188263	298.187958	298.1875	298.186646	298.185852	298.184998	298.184174	298.18335	298.182495	298.181702	298.180847	298.179993	298.179169
0.00157	298.172211	298.173401	298.174591	298.17572	298.176941	298.178101	298.179291	298.180481	298.181641	298.182831	298.184021	298.184937	298.185455	298.186005	298.186523	298.18689	298.187103	298.187225	298.187317	298.187439	298.187531	298.187653	298.187744	298.187866	298.187897	298.187592	298.187286	298.186981	298.186707	298.186279	298.185547	298.184753	298.18396	298.183228	298.182434	298.181641	298.180908	298.180115	298.179321	298.178558
0.00162	298.171448	298.172546	298.173706	298.174805	298.175903	298.177032	298.178162	298.179291	298.180389	298.181519	298.182648	298.183472	298.184052	298.18454	298.185059	298.185394	298.185669	298.18573	298.185852	298.185974	298.186096	298.186218	298.18631	298.186401	298.186462	298.186188	298.185913	298.185669	298.185364	298.185028	298.184326	298.183624	298.182861	298.18219	298.181488	298.180725	298.180054	298.179321	298.178619	298.177887
0.00167	298.170715	298.171753	298.172852	298.173889	298.174957	298.176056	298.177094	298.178162	298.17923	298.180298	298.181335	298.18219	298.182678	298.183167	298.183685	298.18399	298.184265	298.184357	298.184448	298.184601	298.184692	298.184814	298.184937	298.185028	298.18512	298.184875	298.184631	298.184448	298.184174	298.183838	298.183167	298.182556	298.181854	298.181213	298.180573	298.179871	298.17923	298.178589	298.177948	298.177246
0.00172	298.170013	298.171021	298.172028	298.173035	298.174042	298.175079	298.176086	298.177094	298.178101	298.179138	298.180115	298.180878	298.181396	298.181885	298.182373	298.182678	298.182922	298.183044	298.183167	298.183289	298.183411	298.183533	298.183655	298.183777	298.183838	298.183624	298.183411	298.183197	298.182983	298.182709	298.182098	298.181519	298.180878	298.180298	298.179688	298.179077	298.178467	298.177826	298.177246	298.176636
0.00177	298.169342	298.170319	298.171234	298.172241	298.173218	298.174164	298.17514	298.176086	298.177032	298.17804	298.178986	298.179749	298.180206	298.180664	298.181122	298.181458	298.181702	298.181793	298.181946	298.182037	298.18219	298.182312	298.182434	298.182556	298.182617	298.182434	298.182251	298.182068	298.181885	298.18161	298.181061	298.180542	298.179932	298.179382	298.178833	298.178284	298.177734	298.177155	298.176575	298.176025
0.00182	298.168701	298.169617	298.170502	298.171448	298.172363	298.173279	298.174225	298.17514	298.176025	298.176971	298.177887	298.178589	298.179047	298.179504	298.179932	298.180237	298.180481	298.180603	298.180756	298.180878	298.181	298.181152	298.181274	298.181396	298.181519	298.181305	298.181152	298.181	298.180817	298.180603	298.180084	298.179596	298.179047	298.178528	298.17804	298.17749	298.177002	298.176453	298.175934	298.175415
0.00187	298.168091	298.168945	298.16983	298.170715	298.1716	298.172485	298.17337	298.174255	298.17511	298.175995	298.17688	298.177551	298.178009	298.178406	298.178833	298.179138	298.179382	298.179504	298.179626	298.179779	298.179901	298.180054	298.180176	298.180298	298.180389	298.180237	298.180115	298.179962	298.17984	298.179596	298.179138	298.17868	298.178162	298.177734	298.177277	298.176758	298.176331	298.175812	298.175354	298.174866
0.00192	298.167542	298.168365	298.16922	298.170044	298.170868	298.171692	298.172546	298.173401	298.174225	298.175079	298.175903	298.176544	298.177002	298.177399	298.177795	298.178101	298.178345	298.178467	298.178589	298.178741	298.178894	298.179016	298.179169	298.17926	298.179382	298.17923	298.179108	298.179016	298.178864	298.17868	298.178253	298.177856	298.177368	298.176971	298.176514	298.176086	298.175659	298.175171	298.174744	298.174316
0.00197	298.166992	298.167786	298.168579	298.169403	298.170166	298.17099	298.171783	298.172607	298.17337	298.174194	298.174988	298.175629	298.176025	298.176422	298.176819	298.177094	298.177338	298.17749	298.177612	298.177765	298.177887	298.17804	298.178162	298.178284	298.178406	298.178284	298.178192	298.178101	298.177979	298.177826	298.177429	298.177032	298.176605	298.176208	298.175812	298.175385	298.175018	298.174591	298.174194	298.173767
0.002	298.166656	298.167419	298.168213	298.169006	298.169769	298.170563	298.171326	298.172119	298.172882	298.173645	298.174438	298.175049	298.175446	298.175842	298.176239	298.176514	298.176758	298.17691	298.177032	298.177185	298.177307	298.17746	298.177582	298.177734	298.177856	298.177734	298.177643	298.177551	298.17746	298.177307	298.17691	298.176575	298.176147	298.175781	298.175415	298.174988	298.174622	298.174255	298.173859	298.173462
0.002005	298.166626	298.167389	298.168182	298.168976	298.169739	298.170502	298.171265	298.172028	298.172821	298.173584	298.174377	298.174957	298.175354	298.175751	298.176147	298.176453	298.176636	298.176819	298.176941	298.177094	298.177216	298.177368	298.17749	298.177643	298.177734	298.177643	298.177551	298.17746	298.177368	298.177185	298.176819	298.176453	298.176086	298.17572	298.175323	298.174927	298.174561	298.174133	298.173798	298.173401
0.00201	298.166565	298.167358	298.168121	298.168884	298.169647	298.170441	298.171204	298.171967	298.172729	298.173492	298.174255	298.174896	298.175293	298.175659	298.176056	298.176331	298.176575	298.176727	298.176819	298.177002	298.177124	298.177277	298.177399	298.177551	298.177643	298.177551	298.17749	298.177368	298.177277	298.177124	298.176758	298.176392	298.175995	298.175629	298.175262	298.174866	298.1745	298.174072	298.173767	298.17334
0.002025	298.166412	298.167175	298.167938	298.168701	298.169434	298.170227	298.170959	298.171722	298.172485	298.173279	298.174011	298.174591	298.175018	298.175385	298.175781	298.176056	298.17627	298.176422	298.176575	298.176697	298.176819	298.176971	298.177124	298.177277	298.177368	298.177277	298.177216	298.177124	298.177063	298.17688	298.176514	298.176178	298.175781	298.175415	298.175079	298.174683	298.174316	298.17392	298.173584	298.173187
0.00207	298.165955	298.166718	298.167419	298.168121	298.168854	298.169617	298.170349	298.171112	298.171814	298.172546	298.173248	298.173859	298.174225	298.174622	298.174988	298.175232	298.175476	298.175629	298.175751	298.175934	298.176025	298.176178	298.176331	298.176483	298.176575	298.176514	298.176453	298.176392	298.1763	298.176147	298.175842	298.175476	298.17511	298.174805	298.174469	298.174103	298.173798	298.173401	298.173065	298.172729
0.00212	298.165497	298.166199	298.166901	298.167603	298.168304	298.169006	298.169708	298.17041	298.171112	298.171783	298.172516	298.173065	298.173431	298.173798	298.174133	298.174438	298.174652	298.174774	298.174927	298.175079	298.175232	298.175354	298.175507	298.175629	298.175781	298.17569	298.175629	298.175568	298.175537	298.175415	298.17511	298.174805	298.174438	298.174164	298.173828	298.173523	298.173218	298.172882	298.172546	298.172241
0.00217	298.165039	298.16571	298.166351	298.167053	298.167725	298.168396	298.169067	298.169739	298.17041	298.171082	298.171753	298.172272	298.172638	298.173004	298.17334	298.173615	298.173828	298.173981	298.174133	298.174286	298.174408	298.174561	298.174713	298.174866	298.174957	298.174927	298.174866	298.174835	298.174774	298.174683	298.174377	298.174133	298.173798	298.173523	298.173248	298.172943	298.172668	298.172363	298.172089	298.171783
0.00222	298.164612	298.165283	298.165894	298.166565	298.167175	298.167816	298.168457	298.169128	298.169769	298.170441	298.171082	298.17157	298.171936	298.172272	298.172607	298.172852	298.173096	298.173218	298.17337	298.173523	298.173645	298.173828	298.17395	298.174103	298.174225	298.174164	298.174164	298.174133	298.174103	298.174011	298.173737	298.173462	298.173218	298.172913	298.172699	298.172363	298.17215	298.171844	298.1716	298.171326
0.00227	298.164215	298.164825	298.165436	298.166077	298.166687	298.167297	298.167938	298.168518	298.169159	298.169769	298.17038	298.170898	298.171234	298.17157	298.171906	298.17215	298.172363	298.172516	298.172638	298.172821	298.172943	298.173096	298.173248	298.17337	298.173523	298.173462	298.173462	298.173431	298.173401	298.17334	298.173096	298.172852	298.172577	298.172363	298.172119	298.171844	298.171631	298.171326	298.171112	298.170868
0.00232	298.163818	298.164398	298.164978	298.165619	298.166229	298.166779	298.167389	298.167969	298.168579	298.169189	298.169769	298.170258	298.170593	298.170898	298.171234	298.171448	298.171661	298.171814	298.171967	298.172119	298.172241	298.172424	298.172546	298.172699	298.172821	298.172791	298.172821	298.172791	298.172791	298.172699	298.172485	298.172272	298.172028	298.171814	298.1716	298.171326	298.171143	298.170898	298.170685	298.170441
0.00237	298.163452	298.164062	298.164581	298.165192	298.16571	298.16629	298.16687	298.16745	298.167999	298.16861	298.169159	298.169647	298.169952	298.170258	298.170563	298.170807	298.171021	298.171173	298.171326	298.171478	298.1716	298.171753	298.171936	298.172058	298.17218	298.17215	298.17215	298.17215	298.17218	298.172089	298.171875	298.171692	298.171478	298.171265	298.171082	298.170837	298.170654	298.170441	298.170227	298.170013
0.00242	298.163086	298.163635	298.164154	298.164734	298.165283	298.165833	298.166412	298.166962	298.16748	298.16803	298.168579	298.169037	298.169373	298.169678	298.169952	298.170197	298.17041	298.170532	298.170685	298.170837	298.17099	298.171143	298.171265	298.171417	298.17157	298.171539	298.171539	298.17157	298.171539	298.171509	298.171326	298.171143	298.170929	298.170776	298.170593	298.17038	298.170197	298.169983	298.16983	298.169617
0.00247	298.16275	298.163269	298.163818	298.164337	298.164856	298.165405	298.165924	298.166443	298.166992	298.167542	298.16806	298.168488	298.168793	298.169067	298.169373	298.169617	298.1698	298.169922	298.170105	298.170258	298.17041	298.170532	298.170685	298.170837	298.170959	298.170959	298.170959	298.170959	298.17099	298.170959	298.170776	298.170624	298.170441	298.170288	298.170105	298.169922	298.169769	298.169556	298.169403	298.16922
0.0025	298.162537	298.163086	298.163544	298.164093	298.164612	298.165131	298.165649	298.166199	298.166687	298.167206	298.167725	298.168152	298.168457	298.168762	298.169037	298.16925	298.169495	298.169617	298.169769	298.169891	298.170044	298.170227	298.170349	298.170471	298.170593	298.170593	298.170654	298.170654	298.170685	298.170624	298.170471	298.170319	298.170135	298.169983	298.16983	298.169647	298.169495	298.169281	298.169189	298.168976
0.002505	298.162506	298.163055	298.163544	298.164062	298.164551	298.1651	298.165619	298.166138	298.166626	298.167175	298.167664	298.168091	298.168396	298.168701	298.169006	298.169189	298.169403	298.169556	298.169708	298.169861	298.169983	298.170135	298.170288	298.17041	298.170563	298.170563	298.170563	298.170624	298.170624	298.170593	298.17041	298.170258	298.170105	298.169922	298.1698	298.169617	298.169434	298.169281	298.169128	298.168945
0.00251	298.162476	298.162994	298.163483	298.164001	298.16452	298.16507	298.165558	298.166077	298.166565	298.167114	298.167633	298.16803	298.168335	298.16864	298.168915	298.169128	298.169342	298.169495	298.169617	298.1698	298.169922	298.170105	298.170227	298.170349	298.170532	298.170502	298.170532	298.170563	298.170593	298.170532	298.17038	298.170227	298.170044	298.169922	298.169739	298.169586	298.169434	298.16925	298.169098	298.168915
0.002525	298.162384	298.162872	298.163391	298.16391	298.164398	298.164948	298.165436	298.165955	298.166443	298.166962	298.16748	298.167877	298.168182	298.168457	298.168762	298.168976	298.169189	298.169312	298.169464	298.169617	298.169769	298.169922	298.170044	298.170166	298.170319	298.170349	298.170349	298.17038	298.17038	298.170349	298.170227	298.170044	298.169922	298.169739	298.169617	298.169434	298.169281	298.169098	298.168945	298.168793
0.00257	298.162109	298.162567	298.163086	298.163574	298.164062	298.164551	298.165039	298.165558	298.166016	298.166504	298.166992	298.167419	298.167725	298.167969	298.168274	298.168488	298.168701	298.168823	298.168976	298.169128	298.16925	298.169434	298.169556	298.169708	298.16983	298.169861	298.169891	298.169922	298.169952	298.169922	298.169769	298.169647	298.169495	298.169342	298.169189	298.169037	298.168915	298.168762	298.16861	298.168457
0.00262	298.161804	298.162262	298.16275	298.163239	298.163696	298.164185	298.164642	298.1651	298.165588	298.166077	298.166565	298.166931	298.167236	298.167511	298.167786	298.167969	298.168182	298.168335	298.168457	298.16861	298.168762	298.168915	298.169037	298.169189	298.169312	298.169342	298.169373	298.169434	298.169434	298.169434	298.169312	298.169189	298.169037	298.168945	298.168793	298.16864	298.168518	298.168365	298.168274	298.168121
0.00267	298.16153	298.161957	298.162445	298.162872	298.163361	298.163788	298.164276	298.164734	298.165192	298.165649	298.166077	298.166473	298.166748	298.167023	298.167297	298.16748	298.167664	298.167847	298.167999	298.168152	298.168274	298.168427	298.168579	298.168701	298.168823	298.168854	298.168915	298.168915	298.168976	298.168945	298.168823	298.168732	298.16861	298.168488	298.168365	298.168213	298.168152	298.167999	298.167908	298.167755
0.00272	298.161255	298.161682	298.16214	298.162567	298.163025	298.163483	298.16394	298.164368	298.164795	298.165222	298.16571	298.166046	298.166321	298.166565	298.16684	298.167053	298.167236	298.167389	298.167511	298.167664	298.167786	298.167969	298.168091	298.168213	298.168365	298.168396	298.168427	298.168488	298.168518	298.168518	298.168396	298.168335	298.168182	298.168091	298.167969	298.167847	298.167786	298.167664	298.167542	298.167419
0.00277	298.16098	298.161407	298.161835	298.162292	298.162689	298.163116	298.163544	298.164001	298.164398	298.164825	298.165253	298.165588	298.165894	298.166138	298.166382	298.166565	298.166748	298.166931	298.167053	298.167206	298.167328	298.16748	298.167633	298.167786	298.167908	298.167938	298.167969	298.16803	298.16806	298.168091	298.167969	298.167877	298.167786	298.167694	298.167603	298.16748	298.167389	298.167267	298.167236	298.167084
0.00282	298.160736	298.161133	298.16156	298.161987	298.162384	298.162811	298.163208	298.163635	298.164032	298.164459	298.164886	298.165222	298.165497	298.16571	298.165985	298.166168	298.166351	298.166504	298.166626	298.166779	298.166931	298.167084	298.167206	298.167328	298.16748	298.167511	298.167542	298.167603	298.167664	298.167664	298.167572	298.16748	298.167389	298.167328	298.167236	298.167145	298.167053	298.166962	298.16687	298.166779
0.00287	298.160492	298.160889	298.161285	298.161682	298.162079	298.162506	298.162903	298.1633	298.163696	298.164124	298.16449	298.164856	298.1651	298.165344	298.165588	298.165771	298.165955	298.166077	298.166229	298.166382	298.166504	298.166626	298.166779	298.166931	298.167053	298.167084	298.167145	298.167206	298.167267	298.167267	298.167175	298.167114	298.167023	298.166931	298.166901	298.166809	298.166748	298.166626	298.166534	298.166473
0.00292	298.160248	298.160614	298.161041	298.161407	298.161804	298.162201	298.162598	298.162964	298.163361	298.163757	298.164124	298.164459	298.164703	298.164948	298.165161	298.165375	298.165558	298.16571	298.165833	298.165985	298.166107	298.16626	298.166382	298.166504	298.166687	298.166687	298.166779	298.166809	298.16687	298.16687	298.166809	298.166748	298.166656	298.166595	298.166534	298.166443	298.166382	298.166321	298.16626	298.166168
0.00297	298.160034	298.1604	298.160767	298.161163	298.16153	298.161926	298.162292	298.162689	298.163025	298.163422	298.163788	298.164124	298.164368	298.164581	298.164795	298.164978	298.165161	298.165314	298.165436	298.165588	298.16571	298.165863	298.166016	298.166138	298.16626	298.166321	298.166382	298.166412	298.166504	298.166504	298.166443	298.166382	298.166321	298.16626	298.166199	298.166107	298.166077	298.165985	298.165924	298.165863
0.003	298.159912	298.160278	298.160675	298.161041	298.161407	298.161774	298.162109	298.162476	298.162842	298.163239	298.163605	298.163879	298.164154	298.164368	298.164581	298.164764	298.164948	298.1651	298.165222	298.165375	298.165497	298.165649	298.165771	298.165924	298.166046	298.166077	298.166138	298.166229	298.16626	298.16629	298.166229	298.166168	298.166138	298.166077	298.166016	298.165955	298.165924	298.165833	298.165771	298.16571
0.003005	298.159882	298.160248	298.160614	298.161011	298.161377	298.161743	298.162109	298.162476	298.162811	298.163208	298.163574	298.163849	298.164124	298.164337	298.164551	298.164734	298.164917	298.16507	298.165192	298.165344	298.165466	298.165619	298.165771	298.165894	298.166046	298.166077	298.166107	298.166199	298.16626	298.16626	298.166199	298.166168	298.166077	298.166046	298.165985	298.165894	298.165894	298.165802	298.165741	298.16568
0.00301	298.159851	298.160217	298.160614	298.16095	298.161316	298.161713	298.162079	298.162445	298.162781	298.163177	298.163513	298.163818	298.164093	298.164307	298.164551	298.164703	298.164886	298.165039	298.165161	298.165314	298.165436	298.165588	298.16571	298.165833	298.165985	298.166016	298.166107	298.166168	298.166199	298.166229	298.166199	298.166138	298.166046	298.166016	298.165955	298.165894	298.165833	298.165771	298.16571	298.165649
0.003015	298.159851	298.160217	298.160583	298.16095	298.161316	298.161682	298.162048	298.162415	298.162781	298.163147	298.163513	298.163788	298.164062	298.164246	298.16449	298.164673	298.164856	298.164978	298.165131	298.165283	298.165405	298.165527	298.165649	298.165802	298.165955	298.165985	298.166077	298.166138	298.166199	298.166199	298.166138	298.166107	298.166016	298.165985	298.165924	298.165863	298.165802	298.165741	298.16568	298.165619
0.003025	298.15979	298.160126	298.160492	298.160889	298.161255	298.161621	298.161987	298.162354	298.162689	298.163086	298.163452	298.163727	298.164001	298.164185	298.164429	298.164612	298.164764	298.164948	298.165039	298.165222	298.165314	298.165466	298.165619	298.165741	298.165894	298.165894	298.165985	298.166046	298.166107	298.166138	298.166077	298.166016	298.165955	298.165894	298.165863	298.165771	298.165771	298.165649	298.165649	298.165558
0.003045	298.159698	298.160065	298.1604	298.160797	298.161133	298.161499	298.161865	298.162231	298.162567	298.162933	298.16333	298.163574	298.163818	298.164062	298.164276	298.164459	298.164642	298.164764	298.164917	298.165039	298.165161	298.165344	298.165466	298.165588	298.16571	298.165771	298.165833	298.165894	298.165955	298.165955	298.165924	298.165894	298.165802	298.165771	298.16571	298.165649	298.165619	298.165527	298.165466	298.165436
0.003085	298.159546	298.159882	298.160248	298.160614	298.16095	298.161316	298.161682	298.162018	298.162354	298.16272	298.163086	298.163391	298.163574	298.163818	298.164032	298.164185	298.164398	298.16449	298.164642	298.164795	298.164917	298.165039	298.165192	298.165314	298.165436	298.165527	298.165558	298.165619	298.16571	298.16571	298.165649	298.165619	298.165558	298.165527	298.165466	298.165405	298.165375	298.165314	298.165283	298.165222
0.003135	298.159363	298.159698	298.160034	298.1604	298.160706	298.161072	298.161377	298.161743	298.162048	298.162445	298.16275	298.163025	298.163269	298.163483	298.163696	298.163879	298.164062	298.164185	298.164307	298.164459	298.164551	298.164734	298.164856	298.164978	298.1651	298.165161	298.165222	298.165283	298.165375	298.165405	298.165344	298.165344	298.165253	298.165222	298.165192	298.165131	298.1651	298.165039	298.164978	298.164948
0.003185	298.159149	298.159454	298.15979	298.160156	298.160492	298.160797	298.161133	298.161499	298.161804	298.16214	298.162476	298.16275	298.162964	298.163177	298.163391	298.163544	298.163727	298.163849	298.163971	298.164124	298.164246	298.164398	298.16452	298.164673	298.164764	298.164856	298.164917	298.164978	298.165009	298.165039	298.165039	298.165009	298.164948	298.164917	298.164917	298.164856	298.164825	298.164764	298.164734	298.164703
0.003235	298.158966	298.159271	298.159607	298.159943	298.160278	298.160583	298.160919	298.161224	298.16156	298.161896	298.162201	298.162476	298.162689	298.162903	298.163086	298.163269	298.163422	298.163574	298.163696	298.163818	298.16394	298.164093	298.164215	298.164368	298.16449	298.16452	298.164581	298.164642	298.164703	298.164734	298.164734	298.164734	298.164673	298.164673	298.164642	298.164581	298.164581	298.16452	298.164459	298.164459
0.003285	298.158813	298.159119	298.159424	298.159729	298.160065	298.1604	298.160706	298.161011	298.161316	298.161621	298.161926	298.162201	298.162415	298.162628	298.162811	298.162964	298.163147	298.163269	298.163391	298.163544	298.163666	298.163788	298.16394	298.164062	298.164185	298.164215	298.164307	298.164368	298.164459	298.16449	298.164459	298.164429	298.164398	298.164398	298.164368	298.164307	298.164307	298.164276	298.164246	298.164215
0.003335	298.15863	298.158936	298.15921	298.159546	298.159882	298.160156	298.160461	298.160767	298.161072	298.161377	298.161682	298.161926	298.16217	298.162354	298.162537	298.16272	298.162872	298.162994	298.163086	298.163269	298.163361	298.163513	298.163635	298.163757	298.163879	298.16394	298.164001	298.164093	298.164185	298.164185	298.164185	298.164185	298.164124	298.164124	298.164124	298.164062	298.164062	298.164001	298.164032	298.163971
0.003385	298.158478	298.158783	298.159027	298.159363	298.159668	298.159943	298.160248	298.160553	298.160828	298.161133	298.161438	298.161682	298.161896	298.162048	298.162262	298.162415	298.162598	298.162689	298.162842	298.162964	298.163086	298.163208	298.163361	298.163483	298.163605	298.163666	298.163727	298.163818	298.163879	298.16391	298.163879	298.163879	298.163849	298.163849	298.163818	298.163818	298.163818	298.163727	298.163757	298.163727
0.003435	298.158325	298.1586	298.158875	298.15918	298.159485	298.15976	298.160034	298.160339	298.160645	298.160919	298.161194	298.161438	298.161652	298.161804	298.162018	298.16217	298.162354	298.162445	298.162567	298.16272	298.162842	298.162964	298.163086	298.163208	298.16333	298.163391	298.163452	298.163513	298.163605	298.163635	298.163635	298.163635	298.163605	298.163605	298.163605	298.163544	298.163574	298.163544	298.163544	298.163513
0.0034675	298.158203	298.158447	298.158752	298.159058	298.159332	298.159637	298.159912	298.160187	298.160461	298.160767	298.161041	298.161316	298.161499	298.161652	298.161865	298.161987	298.16217	298.162292	298.162415	298.162537	298.162659	298.162781	298.162903	298.163025	298.163147	298.163208	298.163269	298.163361	298.163452	298.163483	298.163452	298.163483	298.163452	298.163452	298.163452	298.163391	298.163422	298.163391	298.163391	298.163361
0.0035	298.158112	298.158386	298.158661	298.158936	298.15921	298.159515	298.15979	298.160095	298.160339	298.160645	298.160889	298.161133	298.161316	298.161499	298.161713	298.161865	298.161987	298.162109	298.162231	298.162415	298.162476	298.162628	298.16275	298.162872	298.162994	298.163055	298.163147	298.163208	298.163239	298.1633	298.1633	298.1633	298.163269	298.163269	298.163269	298.163239	298.163239	298.163239	298.163208	298.163208
0.003505	298.158112	298.158386	298.15863	298.158936	298.15921	298.159485	298.15976	298.160034	298.160309	298.160614	298.160889	298.161102	298.161316	298.161499	298.161682	298.161804	298.161987	298.162109	298.162201	298.162354	298.162476	298.162598	298.16272	298.162842	298.162964	298.163025	298.163116	298.163147	298.163239	298.163269	298.1633	298.1633	298.163269	298.163269	298.163269	298.163239	298.163239	298.163208	298.163208	298.163208
0.00351	298.158081	298.158356	298.1586	298.158905	298.15918	298.159485	298.15976	298.160004	298.160278	298.160583	298.160858	298.161072	298.161285	298.161469	298.161652	298.161804	298.161957	298.162079	298.16217	298.162323	298.162445	298.162598	298.16272	298.162811	298.162933	298.163025	298.163086	298.163147	298.163208	298.163269	298.163239	298.163269	298.163239	298.163269	298.163239	298.163208	298.163239	298.163177	298.163177	298.163177
0.003515	298.158081	298.158356	298.1586	298.158905	298.15918	298.159485	298.159729	298.160004	298.160278	298.160583	298.160858	298.161072	298.161285	298.161438	298.161621	298.161804	298.161957	298.162079	298.16217	298.162292	298.162415	298.162537	298.162659	298.162811	298.162903	298.162964	298.163055	298.163116	298.163208	298.163239	298.163239	298.163239	298.163208	298.163208	298.163208	298.163208	298.163177	298.163147	298.163147	298.163147
0.003525	298.158051	298.158325	298.1586	298.158875	298.159149	298.159424	298.159668	298.159973	298.160217	298.160522	298.160767	298.161041	298.161194	298.161377	298.16156	298.161713	298.161896	298.161987	298.162109	298.162262	298.162354	298.162506	298.162598	298.16272	298.162842	298.162903	298.162994	298.163086	298.163147	298.163177	298.163208	298.163177	298.163147	298.163147	298.163177	298.163147	298.163147	298.163116	298.163147	298.163116
0.003545	298.15799	298.158264	298.158539	298.158813	298.159088	298.159363	298.159637	298.159912	298.160156	298.160431	298.160706	298.16095	298.161133	298.161316	298.161499	298.161621	298.161774	298.161926	298.162018	298.16217	298.162262	298.162415	298.162537	298.162659	298.162781	298.162842	298.162903	298.162994	298.163055	298.163086	298.163086	298.163086	298.163055	298.163086	298.163086	298.163055	298.163055	298.163025	298.163055	298.163025
0.003585	298.157867	298.158142	298.158386	298.158661	298.158936	298.15921	298.159485	298.15976	298.160004	298.160278	298.160522	298.160767	298.16095	298.161133	298.161285	298.161438	298.16156	298.161743	298.161835	298.161987	298.162079	298.162231	298.162354	298.162445	298.162567	298.162598	298.16272	298.162811	298.162842	298.162903	298.162903	298.162903	298.162903	298.162903	298.162903	298.162872	298.162903	298.162872	298.162903	298.162872
0.003635	298.157715	298.157959	298.158234	298.158508	298.158752	298.159027	298.159302	298.159546	298.15979	298.160065	298.160309	298.160553	298.160736	298.160919	298.161072	298.161224	298.161377	298.161499	298.161621	298.161743	298.161865	298.161987	298.162109	298.162201	298.162323	298.162384	298.162476	298.162537	298.162628	298.162659	298.162659	298.162689	298.162659	298.162689	298.162689	298.162659	298.162689	298.162659	298.162659	298.162659
0.003685	298.157593	298.157806	298.158112	298.158356	298.1586	298.158844	298.159119	298.159393	298.159607	298.159882	298.160126	298.160339	298.160522	298.160675	298.160858	298.161011	298.161163	298.161255	298.161377	298.161499	298.161621	298.161743	298.161865	298.161987	298.162109	298.16217	298.162262	298.162354	298.162445	298.162445	298.162445	298.162476	298.162445	298.162476	298.162476	298.162476	298.162476	298.162476	298.162506	298.162476
0.003735	298.157471	298.157715	298.157959	298.158203	298.158447	298.158691	298.158966	298.15921	298.159454	298.159729	298.159973	298.160156	298.160339	298.160522	298.160675	298.160797	298.16095	298.161072	298.161194	298.161316	298.161407	298.16153	298.161652	298.161743	298.161865	298.161926	298.162018	298.162109	298.16217	298.162231	298.162231	298.162231	298.162231	298.162231	298.162262	298.162231	298.162262	298.162231	298.162292	298.162262
0.003785	298.157349	298.157593	298.157837	298.158081	298.158325	298.158539	298.158783	298.159058	298.159271	298.159515	298.15976	298.159973	298.160156	298.160309	298.160461	298.160583	298.160736	298.160858	298.16098	298.161102	298.161194	298.161316	298.161438	298.16156	298.161652	298.161713	298.161804	298.161865	298.161957	298.161987	298.162018	298.162048	298.162018	298.162048	298.162048	298.162048	298.162079	298.162048	298.162079	298.162079
0.003835	298.157227	298.157471	298.157654	298.157928	298.158173	298.158386	298.158661	298.158875	298.159088	298.159363	298.159576	298.15979	298.159973	298.160095	298.160278	298.1604	298.160553	298.160675	298.160767	298.160889	298.161011	298.161133	298.161255	298.161377	298.161499	298.16153	298.161621	298.161713	298.161743	298.161804	298.161835	298.161835	298.161835	298.161865	298.161865	298.161865	298.161896	298.161865	298.161896	298.161896
0.003885	298.157104	298.157349	298.157562	298.157806	298.15802	298.158264	298.158508	298.158722	298.158936	298.15918	298.159424	298.159607	298.15976	298.159943	298.160095	298.160217	298.160339	298.160461	298.160583	298.160706	298.160828	298.16095	298.161041	298.161163	298.161255	298.161316	298.161377	298.161469	298.16153	298.161591	298.161621	298.161621	298.161621	298.161652	298.161652	298.161682	298.161682	298.161682	298.161743	298.161713
0.003935	298.156982	298.157196	298.15744	298.157654	298.157898	298.158112	298.158356	298.158569	298.158813	298.159027	298.159271	298.159454	298.159607	298.15976	298.159912	298.160034	298.160187	298.160278	298.1604	298.160522	298.160645	298.160736	298.160858	298.16098	298.161072	298.161133	298.161224	298.161316	298.161377	298.161438	298.161438	298.161469	298.161469	298.161499	298.161499	298.161499	298.16153	298.16153	298.16156	298.16156
0.0039675	298.156921	298.157135	298.157379	298.157593	298.157806	298.15802	298.158264	298.158478	298.158691	298.158936	298.159149	298.159332	298.159485	298.159668	298.15979	298.159912	298.160065	298.160187	298.160278	298.1604	298.160522	298.160645	298.160767	298.160858	298.16095	298.161011	298.161102	298.161163	298.161285	298.161316	298.161316	298.161346	298.161316	298.161377	298.161377	298.161377	298.161407	298.161407	298.161438	298.161438
0.004	298.15686	298.157074	298.157288	298.157532	298.157715	298.157959	298.158173	298.158386	298.1586	298.158813	298.159027	298.15921	298.159393	298.159546	298.159668	298.15979	298.159912	298.160034	298.160156	298.160309	298.1604	298.160522	298.160614	298.160736	298.160858	298.160889	298.161011	298.161041	298.161133	298.161194	298.161194	298.161224	298.161194	298.161224	298.161255	298.161255	298.161316	298.161285	298.161316	298.161316
0.004005	298.15683	298.157043	298.157227	298.157501	298.157715	298.157928	298.158142	298.158386	298.1586	298.158813	298.159027	298.15921	298.159363	298.159515	298.159668	298.15979	298.159912	298.160034	298.160156	298.160278	298.16037	298.160492	298.160583	298.160675	298.160828	298.160858	298.16095	298.161041	298.161102	298.161133	298.161163	298.161194	298.161194	298.161224	298.161255	298.161224	298.161285	298.161285	298.161316	298.161316
0.00401	298.15683	298.157043	298.157227	298.157471	298.157715	298.157928	298.158142	298.158356	298.158569	298.158783	298.158997	298.15918	298.159363	298.159485	298.159637	298.15976	298.159912	298.160004	298.160126	298.160217	298.160339	298.160461	298.160553	298.160675	298.160767	298.160828	298.16095	298.161011	298.161072	298.161133	298.161163	298.161194	298.161194	298.161194	298.161224	298.161224	298.161255	298.161255	298.161285	298.161285
0.004015	298.156799	298.157013	298.157227	298.15744	298.157684	298.157898	298.158142	298.158356	298.158569	298.158752	298.158997	298.15918	298.159363	298.159485	298.159637	298.15976	298.159912	298.160004	298.160126	298.160217	298.160339	298.160461	298.160553	298.160675	298.160767	298.160828	298.16095	298.161011	298.161072	298.161133	298.161133	298.161194	298.161163	298.161194	298.161194	298.161224	298.161255	298.161255	298.161285	298.161285
0.004025	298.156799	298.157013	298.157227	298.15744	298.157654	298.157898	298.158112	298.158325	298.158539	298.158752	298.158966	298.159149	298.159302	298.159454	298.159607	298.159729	298.159851	298.159973	298.160095	298.160217	298.160278	298.160431	298.160553	298.160645	298.160736	298.160797	298.160889	298.16095	298.161041	298.161072	298.161102	298.161133	298.161133	298.161194	298.161163	298.161194	298.161224	298.161224	298.161285	298.161255
0.004045	298.156738	298.156952	298.157166	298.157379	298.157593	298.157806	298.15802	298.158264	298.158447	298.158661	298.158875	298.159088	298.159241	298.159363	298.159546	298.159637	298.15979	298.159882	298.159973	298.160126	298.160217	298.160339	298.160431	298.160522	298.160645	298.160706	298.160797	298.160858	298.16095	298.16098	298.161011	298.161041	298.161041	298.161072	298.161102	298.161102	298.161133	298.161102	298.161194	298.161163
0.004085	298.156677	298.15686	298.157074	298.157318	298.157532	298.157745	298.157959	298.158142	298.158325	298.158539	298.158752	298.158966	298.159119	298.159241	298.159393	298.159515	298.159668	298.15976	298.159851	298.160004	298.160065	298.160217	298.160309	298.160431	298.160522	298.160583	298.160645	298.160767	298.160828	298.160889	298.160889	298.16095	298.160919	298.16095	298.16098	298.16098	298.161011	298.161011	298.161011	298.161041
0.004135	298.156555	298.156769	298.156982	298.157166	298.157379	298.157593	298.157776	298.15802	298.158203	298.158417	298.15863	298.158813	298.158966	298.159088	298.159241	298.159363	298.159485	298.159607	298.159698	298.159821	298.159912	298.160034	298.160156	298.160248	298.160339	298.1604	298.160492	298.160553	298.160675	298.160706	298.160706	298.160736	298.160736	298.160797	298.160797	298.160828	298.160828	298.160828	298.160889	298.160889
0.004185	298.156464	298.156677	298.15686	298.157074	298.157288	298.157471	298.157654	298.157898	298.158081	298.158264	298.158478	298.15863	298.158813	298.158936	298.159088	298.15921	298.159332	298.159424	298.159546	298.159668	298.15976	298.159882	298.159973	298.160065	298.160156	298.160217	298.160309	298.1604	298.160461	298.160522	298.160553	298.160583	298.160583	298.160614	298.160645	298.160645	298.160706	298.160675	298.160706	298.160736
0.004235	298.156372	298.156555	298.156769	298.156952	298.157166	298.157349	298.157562	298.157776	298.157959	298.158173	298.158356	298.158508	298.158691	298.158813	298.158936	298.159058	298.15918	298.159302	298.159393	298.159515	298.159607	298.159729	298.15979	298.159912	298.160004	298.160065	298.160156	298.160217	298.160339	298.160339	298.1604	298.1604	298.1604	298.160461	298.160492	298.160492	298.160522	298.160522	298.160583	298.160583
0.004285	298.156281	298.156464	298.156677	298.15686	298.157043	298.157227	298.15744	298.157654	298.157837	298.15802	298.158203	298.158386	298.158508	298.158661	298.158813	298.158936	298.159058	298.159149	298.159241	298.159363	298.159424	298.159546	298.159668	298.15976	298.159851	298.159912	298.160034	298.160095	298.160156	298.160217	298.160248	298.160248	298.160278	298.160309	298.160339	298.160339	298.1604	298.16037	298.16037	298.160431
0.004335	298.156189	298.156372	298.156555	298.156769	298.156982	298.157135	298.157349	298.157532	298.157715	298.157898	298.158081	298.158264	298.158417	298.158539	298.158691	298.158783	298.158905	298.158997	298.159088	298.15921	298.159302	298.159424	298.159515	298.159607	298.159698	298.15979	298.159851	298.159943	298.160004	298.160034	298.160065	298.160095	298.160126	298.160156	298.160187	298.160187	298.160248	298.160217	298.160248	298.160278
0.004385	298.156097	298.156281	298.156464	298.156647	298.15683	298.157013	298.157227	298.15741	298.157562	298.157776	298.157959	298.158142	298.158264	298.158386	298.158508	298.15863	298.158752	298.158844	298.158966	298.159058	298.159149	298.159271	298.159363	298.159454	298.159546	298.159607	298.159729	298.15976	298.159851	298.159882	298.159912	298.159973	298.159973	298.160004	298.160065	298.160065	298.160095	298.160095	298.160126	298.160156
0.004435	298.156006	298.156189	298.156372	298.156555	298.156738	298.156921	298.157104	298.157318	298.157471	298.157654	298.157837	298.15802	298.158142	298.158264	298.158386	298.158508	298.15863	298.158722	298.158813	298.158936	298.159027	298.159119	298.15921	298.159302	298.159424	298.159485	298.159546	298.159637	298.159698	298.159729	298.15979	298.15979	298.159821	298.159851	298.159882	298.159912	298.159943	298.159943	298.160004	298.160004
0.0044675	298.155975	298.156158	298.156342	298.156525	298.156677	298.15686	298.157043	298.157227	298.157379	298.157593	298.157776	298.157928	298.158051	298.158203	298.158325	298.158417	298.158539	298.15863	298.158722	298.158813	298.158936	298.159027	298.159119	298.15921	298.159332	298.159363	298.159485	298.159546	298.159607	298.159668	298.159668	298.159729	298.159729	298.15976	298.15979	298.159821	298.159851	298.159851	298.159912	298.159912
0.0045	298.155914	298.156097	298.156281	298.156464	298.156647	298.156799	298.156982	298.157166	298.157349	298.157532	298.157684	298.157837	298.157959	298.158112	298.158234	298.158325	298.158447	298.158569	298.15863	298.158752	298.158844	298.158936	298.159058	298.159119	298.159241	298.159302	298.159363	298.159454	298.159515	298.159546	298.159607	298.159637	298.159637	298.159668	298.159729	298.159729	298.15976	298.15976	298.15976	298.159821
0.004505	298.155914	298.156097	298.156281	298.156433	298.156616	298.156799	298.156982	298.157135	298.157318	298.157471	298.157684	298.157806	298.157959	298.158081	298.158203	298.158325	298.158447	298.158508	298.15863	298.158722	298.158813	298.158936	298.158997	298.159119	298.15921	298.159271	298.159332	298.159454	298.159515	298.159546	298.159576	298.159607	298.159637	298.159668	298.159729	298.159729	298.159729	298.15976	298.15976	298.159821
0.00451	298.155884	298.156067	298.15625	298.156433	298.156586	298.156769	298.156952	298.157104	298.157288	298.157471	298.157654	298.157806	298.157959	298.158081	298.158203	298.158325	298.158417	298.158508	298.15863	298.158722	298.158813	298.158905	298.158997	298.159119	298.15918	298.159241	298.159332	298.159424	298.159515	298.159546	298.159546	298.159607	298.159607	298.159668	298.159698	298.159698	298.159729	298.15976	298.15976	298.159821
0.004515	298.155884	298.156067	298.15625	298.156433	298.156586	298.156769	298.156952	298.157104	298.157288	298.157471	298.157654	298.157776	298.157928	298.158051	298.158173	298.158264	298.158386	298.158478	298.1586	298.158691	298.158783	298.158905	298.158997	298.159088	298.15918	298.159241	298.159332	298.159424	298.159485	298.159515	298.159546	298.159607	298.159607	298.159637	298.159668	298.159668	298.159698	298.159729	298.159729	298.15979
0.004525	298.155884	298.156067	298.156219	298.156433	298.156586	298.156769	298.156952	298.157104	298.157288	298.157471	298.157654	298.157776	298.157928	298.158051	298.158173	298.158264	298.158386	298.158478	298.1586	298.158691	298.158783	298.158875	298.158997	298.159058	298.15918	298.15921	298.159302	298.159363	298.159424	298.159485	298.159546	298.159546	298.159576	298.159637	298.159668	298.159668	298.159698	298.159729	298.159698	298.15976
0.004545	298.155853	298.156036	298.156189	298.156372	298.156555	298.156708	298.156891	298.157074	298.157227	298.15741	298.157593	298.157715	298.157867	298.15802	298.158112	298.158234	298.158356	298.158417	298.158539	298.15863	298.158722	298.158844	298.158905	298.158997	298.159088	298.159149	298.159271	298.159332	298.159393	298.159424	298.159485	298.159515	298.159546	298.159576	298.159607	298.159607	298.159668	298.159668	298.159668	298.159729
0.004585	298.155762	298.155945	298.156097	298.156311	298.156433	298.156647	298.156799	298.156982	298.157166	298.157349	298.157471	298.157623	298.157776	298.157898	298.15802	298.158112	298.158234	298.158325	298.158417	298.158539	298.1586	298.158722	298.158813	298.158905	298.158997	298.159058	298.159119	298.15921	298.159302	298.159302	298.159363	298.159424	298.159424	298.159454	298.159485	298.159515	298.159546	298.159546	298.159576	298.159607
0.004635	298.155701	298.155884	298.156036	298.156189	298.156372	298.156555	298.156708	298.15686	298.157043	298.157227	298.157379	298.157501	298.157654	298.157776	298.157898	298.15799	298.158142	298.158203	298.158264	298.158386	298.158478	298.1586	298.158661	298.158752	298.158875	298.158936	298.158997	298.159088	298.15918	298.15918	298.159241	298.159271	298.159271	298.159332	298.159363	298.159363	298.159424	298.159424	298.159454	298.159485
0.004685	298.15564	298.155792	298.155975	298.156128	298.156281	298.156464	298.156616	298.156799	298.156952	298.157104	298.157288	298.15744	298.157562	298.157684	298.157806	298.157898	298.15799	298.158112	298.158173	298.158295	298.158386	298.158478	298.158569	298.15863	298.158752	298.158813	298.158875	298.158997	298.159027	298.159058	298.159119	298.159149	298.15918	298.15921	298.159241	298.159241	298.159302	298.159302	298.159363	298.159363
0.004735	298.155548	298.155701	298.155884	298.156067	298.156189	298.156342	298.156525	298.156708	298.15686	298.157013	298.157166	298.157318	298.15744	298.157562	298.157684	298.157776	298.157898	298.15799	298.158081	298.158173	298.158264	298.158356	298.158447	298.158508	298.15863	298.158691	298.158752	298.158844	298.158905	298.158936	298.158966	298.159027	298.159027	298.159058	298.159119	298.159119	298.15918	298.15918	298.15918	298.159241
0.004785	298.155487	298.15564	298.155792	298.155945	298.156128	298.156281	298.156433	298.156586	298.156738	298.156891	298.157074	298.157196	298.157318	298.15744	298.157532	298.157654	298.157776	298.157837	298.157959	298.158051	298.158142	298.158234	298.158325	298.158386	298.158508	298.158539	298.15863	298.158691	298.158783	298.158813	298.158844	298.158905	298.158905	298.158936	298.158997	298.158997	298.159058	298.159058	298.159058	298.159119
0.004835	298.155426	298.155579	298.155731	298.155853	298.156036	298.156189	298.156372	298.156525	298.156647	298.15683	298.156982	298.157135	298.157227	298.157349	298.157471	298.157532	298.157654	298.157745	298.157837	298.157928	298.15802	298.158112	298.158203	298.158295	298.158386	298.158447	298.158508	298.1586	298.158661	298.158691	298.158752	298.158783	298.158813	298.158813	298.158875	298.158875	298.158936	298.158905	298.158966	298.158997
0.004885	298.155334	298.155487	298.15564	298.155792	298.155945	298.156097	298.15625	298.156433	298.156555	298.156738	298.156891	298.157013	298.157135	298.157257	298.157349	298.15744	298.157562	298.157654	298.157715	298.157837	298.157928	298.15802	298.158112	298.158203	298.158264	298.158325	298.158386	298.158447	298.158569	298.1586	298.15863	298.158661	298.158661	298.158722	298.158752	298.158783	298.158844	298.158844	298.158875	298.158905
0.004935	298.155273	298.155426	298.155579	298.155731	298.155853	298.156036	298.156189	298.156342	298.156494	298.156647	298.156799	298.156921	298.157043	298.157135	298.157257	298.157349	298.157471	298.157532	298.157623	298.157715	298.157806	298.157898	298.157959	298.158081	298.158142	298.158203	298.158295	298.158356	298.158447	298.158447	298.158508	298.158539	298.158569	298.1586	298.15863	298.158661	298.158722	298.158722	298.158783	298.158783
0.0049675	298.155243	298.155396	298.155548	298.15567	298.155823	298.155975	298.156128	298.156311	298.156433	298.156586	298.156708	298.15686	298.156982	298.157104	298.157196	298.157288	298.15741	298.157501	298.157562	298.157684	298.157745	298.157837	298.157928	298.15799	298.158081	298.158142	298.158203	298.158295	298.158356	298.158386	298.158447	298.158478	298.158508	298.158539	298.158569	298.1586	298.15863	298.15863	298.158722	298.158722
0.005	298.155182	298.155334	298.155518	298.155609	298.155762	298.155945	298.156097	298.15625	298.156372	298.156555	298.156677	298.156799	298.156921	298.157043	298.157135	298.157227	298.157349	298.15741	298.157501	298.157593	298.157654	298.157745	298.157837	298.157898	298.15802	298.158051	298.158142	298.158234	298.158264	298.158325	298.158356	298.158417	298.158417	298.158478	298.158508	298.158508	298.158569	298.158569	298.15863	298.158661
0.005005	298.155182	298.155334	298.155457	298.155609	298.155762	298.155914	298.156067	298.156219	298.156372	298.156494	298.156647	298.156769	298.156921	298.157013	298.157104	298.157196	298.157318	298.15741	298.157471	298.157593	298.157654	298.157745	298.157837	298.157898	298.15799	298.158051	298.158142	298.158203	298.158264	298.158325	298.158325	298.158386	298.158386	298.158478	298.158508	298.158478	298.158539	298.158569	298.1586	298.15863
0.00501	298.155182	298.155334	298.155457	298.155609	298.155762	298.155914	298.156067	298.156219	298.156372	298.156494	298.156647	298.156769	298.156921	298.157013	298.157104	298.157196	298.157318	298.15741	298.157471	298.157562	298.157654	298.157715	298.157837	298.157898	298.15799	298.15802	298.158112	298.158203	298.158234	298.158295	298.158325	298.158386	298.158386	298.158447	298.158508	298.158478	298.158539	298.158539	298.1586	298.15863
0.005015	298.155182	298.155334	298.155457	298.155609	298.155762	298.155914	298.156067	298.156219	298.156372	298.156494	298.156647	298.156769	298.156921	298.157013	298.157104	298.157196	298.157318	298.157379	298.157471	298.157562	298.157654	298.157715	298.157806	298.157898	298.157959	298.15802	298.158112	298.158203	298.158234	298.158295	298.158325	298.158386	298.158386	298.158447	298.158447	298.158478	298.158508	298.158539	298.158569	298.1586
0.005025	298.155151	298.155304	298.155426	298.155579	298.155731	298.155884	298.156036	298.156189	298.156311	298.156464	298.156616	298.156738	298.15686	298.156982	298.157074	298.157166	298.157288	298.157379	298.15744	298.157532	298.157593	298.157715	298.157776	298.157867	298.157959	298.15799	298.158081	298.158142	298.158203	298.158264	298.158295	298.158356	298.158356	298.158417	298.158447	298.158447	298.158508	298.158539	298.158539	298.1586
0.005045	298.155151	298.155304	298.155426	298.155579	298.155731	298.155853	298.156036	298.156158	298.156311	298.156464	298.156586	298.156708	298.15683	298.156921	298.157043	298.157104	298.157227	298.157318	298.15741	298.157501	298.157562	298.157654	298.157745	298.157806	298.157898	298.157959	298.158051	298.158112	298.158173	298.158203	298.158264	298.158295	298.158295	298.158356	298.158386	298.158417	298.158447	298.158478	298.158478	298.158539
0.005085	298.15509	298.155243	298.155365	298.155518	298.15564	298.155792	298.155945	298.156097	298.156219	298.156372	298.156494	298.156647	298.156738	298.15686	298.156952	298.157043	298.157166	298.157227	298.157318	298.15741	298.157471	298.157593	298.157654	298.157745	298.157837	298.157867	298.157959	298.15802	298.158112	298.158142	298.158173	298.158234	298.158264	298.158295	298.158325	298.158325	298.158386	298.158417	298.158447	298.158478
0.005135	298.155029	298.155151	298.155304	298.155457	298.155579	298.155762	298.155884	298.156006	298.156158	298.156311	298.156433	298.156555	298.156677	298.156799	298.156891	298.156982	298.157074	298.157166	298.157257	298.157349	298.15741	298.157501	298.157593	298.157654	298.157745	298.157776	298.157867	298.157928	298.15802	298.158051	298.158081	298.158142	298.158112	298.158173	298.158203	298.158234	298.158264	298.158295	298.158325	298.158356
0.005185	298.154968	298.15509	298.155243	298.155365	298.155548	298.15567	298.155823	298.155945	298.156067	298.156219	298.156372	298.156494	298.156616	298.156677	298.156799	298.15686	298.156982	298.157043	298.157166	298.157227	298.157288	298.157379	298.157471	298.157532	298.157623	298.157684	298.157776	298.157837	298.157867	298.157928	298.157959	298.15802	298.15802	298.158081	298.158112	298.158142	298.158173	298.158203	298.158234	298.158264
0.005235	298.154907	298.155029	298.155182	298.155304	298.155426	298.155579	298.155731	298.155884	298.156006	298.156128	298.156281	298.156403	298.156494	298.156616	298.156708	298.156799	298.156891	298.156982	298.157043	298.157135	298.157196	298.157288	298.157379	298.15744	298.157532	298.157593	298.157654	298.157745	298.157806	298.157837	298.157867	298.157928	298.157928	298.15802	298.15802	298.15802	298.158112	298.158112	298.158173	298.158173
0.005285	298.154846	298.154968	298.15509	298.155243	298.155396	298.155518	298.15564	298.155792	298.155914	298.156067	298.156189	298.156311	298.156433	298.156525	298.156616	298.156677	298.156799	298.156891	298.156921	298.157043	298.157104	298.157196	298.157288	298.157349	298.15741	298.157501	298.157562	298.157654	298.157684	298.157715	298.157776	298.157837	298.157837	298.157867	298.157959	298.157928	298.15802	298.15799	298.158081	298.158081
0.005335	298.154816	298.154938	298.15506	298.155212	298.155365	298.155457	298.155609	298.155762	298.155823	298.155975	298.156128	298.15625	298.156342	298.156433	298.156555	298.156616	298.156738	298.156799	298.15686	298.156952	298.157043	298.157104	298.157196	298.157288	298.157349	298.15741	298.15744	298.157532	298.157593	298.157623	298.157684	298.157715	298.157745	298.157806	298.157837	298.157867	298.157898	298.157898	298.157928	298.15799
0.005385	298.154755	298.154907	298.154999	298.155121	298.155243	298.155396	298.155518	298.15567	298.155762	298.155914	298.156036	298.156189	298.15625	298.156372	298.156433	298.156525	298.156616	298.156708	298.156799	298.15686	298.156921	298.157043	298.157104	298.157166	298.157257	298.157288	298.157379	298.15744	298.157501	298.157532	298.157593	298.157654	298.157654	298.157715	298.157745	298.157776	298.157806	298.157837	298.157837	298.157898
0.005435	298.154694	298.154846	298.154968	298.15506	298.155212	298.155334	298.155457	298.155579	298.155701	298.155853	298.155945	298.156067	298.156189	298.156281	298.156372	298.156433	298.156555	298.156616	298.156708	298.156799	298.15686	298.156952	298.157043	298.157104	298.157166	298.157227	298.157318	298.157349	298.15741	298.157471	298.157471	298.157532	298.157562	298.157623	298.157654	298.157684	298.157715	298.157715	298.157776	298.157806
0.0054675	298.154663	298.154785	298.154907	298.155029	298.155182	298.155304	298.155396	298.155548	298.15564	298.155823	298.155945	298.156006	298.156128	298.15625	298.156342	298.156403	298.156525	298.156555	298.156647	298.156738	298.156799	298.156891	298.156952	298.157043	298.157104	298.157166	298.157227	298.157318	298.157349	298.15741	298.15744	298.157471	298.157501	298.157562	298.157593	298.157593	298.157654	298.157684	298.157715	298.157745
0.0055	298.154633	298.154755	298.154907	298.154999	298.155121	298.155243	298.155365	298.155518	298.155609	298.155762	298.155884	298.155975	298.156067	298.156189	298.15625	298.156342	298.156433	298.156525	298.156616	298.156677	298.156738	298.15683	298.156891	298.156982	298.157043	298.157104	298.157166	298.157257	298.157318	298.157349	298.157379	298.15741	298.15744	298.157501	298.157532	298.157532	298.157593	298.157593	298.157654	298.157684
0.005505	298.154633	298.154755	298.154907	298.154999	298.155121	298.155243	298.155365	298.155518	298.155609	298.155762	298.155884	298.155975	298.156067	298.156189	298.15625	298.156342	298.156433	298.156525	298.156616	298.156677	298.156738	298.15683	298.156891	298.156982	298.157043	298.157104	298.157166	298.157257	298.157318	298.157349	298.157379	298.15741	298.15744	298.157471	298.157532	298.157532	298.157593	298.157593	298.157654	298.157684
0.00551	298.154633	298.154755	298.154907	298.154999	298.155121	298.155243	298.155365	298.155518	298.155609	298.155762	298.155884	298.155975	298.156067	298.156189	298.15625	298.156342	298.156433	298.156494	298.156555	298.156647	298.156738	298.156799	298.156891	298.156921	298.157013	298.157074	298.157166	298.157227	298.157288	298.157318	298.157349	298.15741	298.15741	298.157471	298.157501	298.157532	298.157593	298.157593	298.157623	298.157654
0.005515	298.154633	298.154755	298.154907	298.154999	298.155121	298.155243	298.155365	298.155518	298.155579	298.155762	298.155853	298.155975	298.156067	298.156189	298.15625	298.156342	298.156433	298.156494	298.156555	298.156647	298.156738	298.156799	298.156891	298.156921	298.157013	298.157074	298.157166	298.157227	298.157288	298.157318	298.157349	298.15741	298.15741	298.157471	298.157501	298.157532	298.157593	298.157593	298.157623	298.157654
0.005525	298.154602	298.154724	298.154846	298.154968	298.155121	298.155243	298.155334	298.155487	298.155579	298.155701	298.155853	298.155945	298.156067	298.156128	298.15625	298.156311	298.156403	298.156494	298.156555	298.156647	298.156708	298.156799	298.156891	298.156921	298.157013	298.157074	298.157135	298.157227	298.157288	298.157288	298.157349	298.157379	298.157379	298.15744	298.157471	298.157471	298.157532	298.157562	298.157593	298.157623
0.005545	298.154602	298.154724	298.154846	298.154968	298.15506	298.155212	298.155334	298.155457	298.155548	298.155701	298.155823	298.155914	298.156036	298.156128	298.156189	298.156281	298.156372	298.156433	298.156525	298.156616	298.156677	298.156738	298.15683	298.156891	298.156982	298.157043	298.157104	298.157135	298.157196	298.157257	298.157288	298.157349	298.157349	298.15741	298.15744	298.15744	298.157501	298.157532	298.157562	298.157593
0.005585	298.154541	298.154663	298.154816	298.154877	298.155029	298.155151	298.155273	298.155396	298.155518	298.15564	298.155731	298.155853	298.155945	298.156067	298.156128	298.156189	298.156311	298.156372	298.156433	298.156555	298.156616	298.156677	298.156738	298.15683	298.156921	298.156952	298.157043	298.157104	298.157166	298.157196	298.157227	298.157288	298.157288	298.157349	298.15741	298.15741	298.15744	298.157471	298.157532	298.157532
0.005635	298.15451	298.154633	298.154724	298.154846	298.154999	298.155121	298.155212	298.155365	298.155457	298.155579	298.155701	298.155792	298.155884	298.156006	298.156097	298.156158	298.15625	298.156311	298.156372	298.156464	298.156525	298.156616	298.156677	298.156738	298.15683	298.156891	298.156952	298.157013	298.157074	298.157104	298.157135	298.157196	298.157196	298.157227	298.157288	298.157288	298.157349	298.157379	298.15744	298.15744
0.005685	298.154449	298.154572	298.154663	298.154785	298.154938	298.155029	298.155182	298.155273	298.155396	298.155518	298.15564	298.155731	298.155853	298.155945	298.156006	298.156067	298.156158	298.15625	298.156311	298.156403	298.156464	298.156555	298.156616	298.156677	298.156738	298.156799	298.156891	298.156952	298.157013	298.157043	298.157043	298.157104	298.157135	298.157196	298.157227	298.157227	298.157288	298.157288	298.157349	298.157379
0.005735	298.154419	298.154572	298.154602	298.154755	298.154846	298.154999	298.15509	298.155212	298.155304	298.155426	298.155548	298.15567	298.155762	298.155823	298.155945	298.156006	298.156097	298.156158	298.15625	298.156311	298.156372	298.156464	298.156555	298.156586	298.156677	298.156738	298.15683	298.15686	298.156952	298.156982	298.156982	298.157043	298.157043	298.157104	298.157135	298.157166	298.157227	298.157227	298.157227	298.157288
0.005785	298.154358	298.15448	298.154541	298.154694	298.154785	298.154907	298.155029	298.155151	298.155273	298.155396	298.155487	298.155609	298.155701	298.155762	298.155853	298.155945	298.156036	298.156067	298.156158	298.15625	298.156311	298.156372	298.156433	298.156525	298.156586	298.156647	298.156708	298.156769	298.15686	298.15686	298.156921	298.156952	298.156982	298.157013	298.157043	298.157043	298.157104	298.157166	298.157166	298.157196
0.005835	298.154327	298.154419	298.154541	298.154633	298.154755	298.154877	298.154999	298.15509	298.155212	298.155334	298.155457	298.155548	298.15564	298.155701	298.155792	298.155884	298.155945	298.156036	298.156067	298.156189	298.156219	298.156311	298.156372	298.156464	298.156525	298.156555	298.156647	298.156677	298.156769	298.156799	298.15683	298.15686	298.156891	298.156921	298.156982	298.156982	298.157043	298.157043	298.157104	298.157135
0.005885	298.154266	298.154358	298.15448	298.154602	298.154724	298.154816	298.154938	298.15506	298.155182	298.155273	298.155396	298.155487	298.155579	298.15564	298.155731	298.155792	298.155884	298.155945	298.156036	298.156128	298.156158	298.15625	298.156311	298.156372	298.156464	298.156494	298.156586	298.156647	298.156708	298.156738	298.156769	298.156799	298.156799	298.15686	298.156891	298.156921	298.156952	298.156982	298.157013	298.157043
0.005935	298.154236	298.154327	298.154449	298.154541	298.154663	298.154785	298.154907	298.154999	298.155121	298.155212	298.155334	298.155426	298.155518	298.155579	298.15567	298.155731	298.155823	298.155884	298.155945	298.156036	298.156067	298.156158	298.15625	298.156281	298.156372	298.156433	298.156464	298.156555	298.156616	298.156647	298.156677	298.156738	298.156738	298.156799	298.15683	298.15686	298.156891	298.156891	298.156952	298.156982
0.0059675	298.154205	298.154297	298.154419	298.154541	298.154633	298.154755	298.154877	298.154968	298.15509	298.155182	298.155273	298.155396	298.155457	298.155579	298.15564	298.155701	298.155762	298.155853	298.155914	298.156006	298.156067	298.156128	298.156189	298.15625	298.156342	298.156372	298.156433	298.156494	298.156586	298.156586	298.156647	298.156677	298.156708	298.156738	298.156769	298.156799	298.15683	298.15686	298.156921	298.156921
0.006	298.154175	298.154266	298.154358	298.15448	298.154602	298.154724	298.154816	298.154938	298.155029	298.155151	298.155243	298.155365	298.155457	298.155518	298.155609	298.15567	298.155731	298.155792	298.155884	298.155945	298.156006	298.156067	298.156128	298.156189	298.156281	298.156311	298.156403	298.156464	298.156494	298.156525	298.156586	298.156616	298.156647	298.156677	298.156738	298.156738	298.156799	298.15683	298.156891	298.156891
0.006005	298.154175	298.154266	298.154358	298.15448	298.154602	298.154694	298.154816	298.154907	298.155029	298.155121	298.155212	298.155334	298.155426	298.155487	298.155579	298.15564	298.155701	298.155792	298.155884	298.155945	298.156006	298.156067	298.156128	298.156189	298.156281	298.156311	298.156403	298.156464	298.156494	298.156525	298.156586	298.156616	298.156647	298.156677	298.156738	298.156738	298.156799	298.15683	298.156891	298.156891
0.00601	298.154175	298.154266	298.154358	298.15448	298.154602	298.154694	298.154816	298.154907	298.155029	298.155121	298.155212	298.155334	298.155426	298.155487	298.155579	298.15564	298.155701	298.155792	298.155853	298.155945	298.156006	298.156067	298.156128	298.156189	298.15625	298.156311	298.156403	298.156464	298.156494	298.156525	298.156586	298.156616	298.156616	298.156677	298.156708	298.156738	298.156799	298.156799	298.15686	298.15686
0.006015	298.154175	298.154266	298.154358	298.15448	298.154602	298.154694	298.154816	298.154907	298.155029	298.155121	298.155212	298.155334	298.155426	298.155487	298.155579	298.15564	298.155701	298.155792	298.155853	298.155945	298.156006	298.156067	298.156128	298.156189	298.15625	298.156311	298.156372	298.156464	298.156494	298.156494	298.156555	298.156616	298.156616	298.156677	298.156708	298.156738	298.156799	298.156799	298.15686	298.15686
0.006025	298.154144	298.154236	298.154327	298.15448	298.154572	298.154694	298.154785	298.154907	298.154999	298.155121	298.155212	298.155334	298.155396	298.155487	298.155579	298.15564	298.155701	298.155762	298.155853	298.155945	298.155975	298.156067	298.156128	298.156189	298.15625	298.156281	298.156342	298.156433	298.156464	298.156494	298.156555	298.156616	298.156616	298.156677	298.156708	298.156738	298.156769	298.156799	298.15686	298.15686
0.006045	298.154144	298.154236	298.154327	298.154449	298.154572	298.154663	298.154785	298.154907	298.154968	298.15509	298.155212	298.155273	298.155396	298.155457	298.155548	298.155579	298.15567	298.155762	298.155823	298.155884	298.155945	298.156036	298.156097	298.156128	298.156219	298.15625	298.156342	298.156403	298.156433	298.156494	298.156525	298.156555	298.156586	298.156647	298.156677	298.156708	298.156738	298.156738	298.15683	298.15683
0.006085	298.154114	298.154236	298.154266	298.154419	298.154541	298.154602	298.154755	298.154846	298.154938	298.155029	298.155151	298.155212	298.155334	298.155396	298.155487	298.155548	298.15564	298.155701	298.155762	298.155823	298.155884	298.155975	298.156036	298.156097	298.156158	298.156219	298.15625	298.156311	298.156372	298.156433	298.156464	298.156494	298.156525	298.156555	298.156616	298.156616	298.156677	298.156677	298.156769	298.156769
0.006135	298.154083	298.154205	298.154266	298.154358	298.15448	298.154572	298.154694	298.154785	298.154877	298.154968	298.15509	298.155151	298.155273	298.155334	298.155426	298.155487	298.155579	298.15564	298.155701	298.155792	298.155853	298.155914	298.155945	298.156036	298.156097	298.156128	298.156189	298.156281	298.156311	298.156372	298.156403	298.156433	298.156433	298.156494	298.156525	298.156555	298.156616	298.156586	298.156616	298.156677
0.006185	298.154022	298.154144	298.154205	298.154327	298.154419	298.154541	298.154663	298.154755	298.154846	298.154968	298.15506	298.155151	298.155243	298.155304	298.155396	298.155457	298.155518	298.155579	298.15564	298.155731	298.155762	298.155853	298.155884	298.155975	298.156036	298.156067	298.156158	298.156189	298.15625	298.156311	298.156342	298.156372	298.156372	298.156433	298.156464	298.156464	298.156525	298.156555	298.156586	298.156616
0.006235	298.153992	298.154083	298.154175	298.154297	298.154388	298.15451	298.154572	298.154694	298.154785	298.154907	298.154999	298.15506	298.155182	298.155243	298.155334	298.155365	298.155457	298.155518	298.155579	298.15567	298.155701	298.155762	298.155823	298.155884	298.155945	298.156006	298.156067	298.156128	298.156189	298.156219	298.15625	298.156311	298.156342	298.156372	298.156403	298.156433	298.156494	298.156494	298.156525	298.156555
0.006285	298.153961	298.154053	298.154144	298.154266	298.154358	298.15448	298.154541	298.154663	298.154724	298.154846	298.154968	298.155029	298.15509	298.155182	298.155273	298.155334	298.155396	298.155457	298.155518	298.155609	298.15564	298.155731	298.155792	298.155823	298.155914	298.155945	298.156006	298.156097	298.156128	298.156158	298.156189	298.15625	298.15625	298.156311	298.156342	298.156342	298.156403	298.156433	298.156464	298.156494
0.006335	298.153931	298.154022	298.154114	298.154236	298.154327	298.154419	298.15448	298.154602	298.154694	298.154785	298.154877	298.154968	298.15506	298.155121	298.155182	298.155273	298.155334	298.155396	298.155457	298.155548	298.155579	298.15564	298.155701	298.155762	298.155823	298.155884	298.155975	298.156006	298.156036	298.156097	298.156128	298.156189	298.156189	298.15625	298.156311	298.156311	298.156372	298.156372	298.156403	298.156433
0.006385	298.15387	298.153961	298.154053	298.154175	298.154236	298.154358	298.154449	298.154572	298.154663	298.154755	298.154846	298.154938	298.155029	298.15509	298.155151	298.155212	298.155304	298.155365	298.155396	298.155487	298.155548	298.155609	298.15567	298.155731	298.155792	298.155823	298.155884	298.155975	298.155975	298.156006	298.156067	298.156128	298.156128	298.156189	298.156219	298.15625	298.156311	298.156281	298.156342	298.156372
0.006435	298.153839	298.153931	298.154022	298.154114	298.154205	298.154327	298.154419	298.15451	298.154602	298.154663	298.154785	298.154877	298.154968	298.155029	298.15509	298.155151	298.155243	298.155304	298.155365	298.155426	298.155487	298.155548	298.155609	298.15567	298.155731	298.155792	298.155853	298.155884	298.155945	298.155945	298.156006	298.156067	298.156067	298.156128	298.156158	298.156189	298.15625	298.15625	298.156311	298.156311
0.0064675	298.153839	298.153931	298.153992	298.154114	298.154205	298.154297	298.154388	298.15448	298.154572	298.154663	298.154755	298.154846	298.154938	298.154999	298.15509	298.155121	298.155182	298.155273	298.155304	298.155396	298.155426	298.155518	298.155579	298.15564	298.15567	298.155731	298.155792	298.155853	298.155914	298.155945	298.155945	298.156006	298.156006	298.156067	298.156128	298.156128	298.156158	298.156189	298.15625	298.15625
0.0065	298.153809	298.153931	298.153961	298.154083	298.154175	298.154266	298.154358	298.154449	298.154541	298.154633	298.154724	298.154816	298.154907	298.154968	298.155029	298.15509	298.155151	298.155212	298.155273	298.155334	298.155396	298.155487	298.155518	298.155579	298.15564	298.155701	298.155762	298.155792	298.155853	298.155884	298.155945	298.155975	298.156006	298.156036	298.156067	298.156097	298.156128	298.156158	298.156219	298.156219
0.006505	298.153809	298.153931	298.153961	298.154083	298.154175	298.154266	298.154358	298.154449	298.154541	298.154633	298.154724	298.154816	298.154907	298.154968	298.155029	298.15509	298.155151	298.155212	298.155273	298.155334	298.155396	298.155457	298.155518	298.155579	298.15564	298.155701	298.155731	298.155792	298.155853	298.155884	298.155914	298.155975	298.155975	298.156036	298.156067	298.156097	298.156128	298.156158	298.156219	298.156219
0.00651	298.153809	298.153931	298.153961	298.154083	298.154175	298.154266	298.154358	298.154449	298.154541	298.154633	298.154724	298.154816	298.154907	298.154968	298.155029	298.15509	298.155151	298.155212	298.155273	298.155334	298.155396	298.155457	298.155518	298.155579	298.15564	298.155701	298.155731	298.155792	298.155853	298.155884	298.155914	298.155975	298.155975	298.156036	298.156067	298.156097	298.156128	298.156158	298.156219	298.156219
0.006515	298.153809	298.153931	298.153961	298.154053	298.154175	298.154266	298.154358	298.154449	298.154541	298.154602	298.154724	298.154785	298.154877	298.154938	298.155029	298.15506	298.155151	298.155212	298.155273	298.155334	298.155365	298.155457	298.155518	298.155579	298.15564	298.15567	298.155731	298.155762	298.155853	298.155884	298.155884	298.155945	298.155975	298.156006	298.156036	298.156067	298.156097	298.156128	298.156189	298.156189
0.006525	298.153778	298.1539	298.153931	298.154053	298.154144	298.154236	298.154358	298.154449	298.154541	298.154602	298.154724	298.154785	298.154877	298.154938	298.154999	298.15506	298.155151	298.155182	298.155243	298.155334	298.155365	298.155457	298.155487	298.155548	298.15564	298.15564	298.155731	298.155762	298.155853	298.155884	298.155884	298.155945	298.155975	298.156006	298.156036	298.156067	298.156097	298.156128	298.156189	298.156189
0.006545	298.153778	298.1539	298.153931	298.154053	298.154144	298.154236	298.154327	298.154419	298.15448	298.154602	298.154694	298.154785	298.154846	298.154907	298.154999	298.155029	298.15509	298.155151	298.155212	298.155304	298.155365	298.155426	298.155487	298.155548	298.155609	298.15564	298.155701	298.155762	298.155823	298.155853	298.155884	298.155914	298.155945	298.156006	298.156006	298.156036	298.156067	298.156067	298.156158	298.156158
0.006585	298.153748	298.15387	298.1539	298.154022	298.154114	298.154205	298.154297	298.154388	298.15448	298.154541	298.154663	298.154724	298.154816	298.154877	298.154938	298.155029	298.15509	298.155121	298.155212	298.155243	298.155304	298.155396	298.155396	298.155487	298.155548	298.155579	298.15567	298.155701	298.155762	298.155823	298.155823	298.155884	298.155884	298.155945	298.155975	298.156006	298.156036	298.156036	298.156128	298.156128
0.006635	298.153717	298.153839	298.15387	298.153992	298.154053	298.154175	298.154266	298.154358	298.154449	298.154541	298.154602	298.154694	298.154785	298.154846	298.154907	298.154968	298.155029	298.15509	298.155151	298.155212	298.155273	298.155334	298.155365	298.155426	298.155487	298.155548	298.155609	298.15567	298.155701	298.155731	298.155762	298.155823	298.155823	298.155884	298.155914	298.155945	298.155975	298.155975	298.156036	298.156067
0.006685	298.153687	298.153778	298.153839	298.153961	298.154022	298.154114	298.154236	298.154297	298.154388	298.15448	298.154541	298.154663	298.154724	298.154785	298.154846	298.154907	298.154968	298.155029	298.15509	298.155151	298.155212	298.155273	298.155334	298.155396	298.155457	298.155487	298.155579	298.155609	298.15567	298.155701	298.155731	298.155762	298.155792	298.155823	298.155884	298.155884	298.155945	298.155945	298.155975	298.156006
0.006735	298.153656	298.153748	298.153809	298.153931	298.153992	298.154114	298.154175	298.154266	298.154358	298.154449	298.154541	298.154602	298.154663	298.154755	298.154816	298.154846	298.154938	298.154999	298.155029	298.155121	298.155151	298.155243	298.155304	298.155334	298.155396	298.155426	298.155487	298.155548	298.155609	298.15564	298.15564	298.155701	298.155731	298.155762	298.155823	298.155823	298.155853	298.155884	298.155914	298.155945
0.006785	298.153625	298.153687	298.153778	298.15387	298.153961	298.154053	298.154144	298.154205	298.154297	298.154388	298.15448	298.154572	298.154633	298.154694	298.154755	298.154816	298.154877	298.154938	298.154999	298.15506	298.15509	298.155151	298.155212	298.155273	298.155334	298.155365	298.155426	298.155457	298.155548	298.155579	298.155609	298.15564	298.15564	298.155701	298.155762	298.155762	298.155823	298.155823	298.155853	298.155884
0.006835	298.153595	298.153656	298.153748	298.153839	298.153931	298.154022	298.154114	298.154175	298.154266	298.154358	298.154419	298.154541	298.154602	298.154663	298.154724	298.154755	298.154846	298.154907	298.154938	298.155029	298.15506	298.155121	298.155212	298.155243	298.155304	298.155334	298.155396	298.155426	298.155518	298.155518	298.155548	298.155579	298.155609	298.15564	298.155701	298.155701	298.155731	298.155762	298.155792	298.155823
0.006885	298.153564	298.153625	298.153717	298.153809	298.1539	298.153992	298.154053	298.154175	298.154236	298.154297	298.154388	298.15448	298.154541	298.154602	298.154663	298.154724	298.154785	298.154846	298.154907	298.154968	298.155029	298.15509	298.155151	298.155182	298.155243	298.155273	298.155365	298.155396	298.155457	298.155457	298.155518	298.155548	298.155579	298.155579	298.15564	298.15564	298.155701	298.155701	298.155731	298.155762
0.006935	298.153534	298.153595	298.153687	298.153778	298.15387	298.153931	298.154022	298.154114	298.154205	298.154297	298.154358	298.154419	298.15451	298.154572	298.154633	298.154663	298.154755	298.154785	298.154846	298.154907	298.154968	298.155029	298.15506	298.155151	298.155182	298.155212	298.155273	298.155334	298.155396	298.155396	298.155457	298.155487	298.155518	298.155548	298.155579	298.155579	298.15564	298.15567	298.155701	298.155731
0.0069675	298.153503	298.153595	298.153656	298.153748	298.153809	298.1539	298.153992	298.154083	298.154175	298.154266	298.154327	298.154388	298.15448	298.154541	298.154602	298.154663	298.154724	298.154785	298.154816	298.154907	298.154938	298.154999	298.155029	298.15509	298.155151	298.155212	298.155243	298.155304	298.155396	298.155396	298.155426	298.155457	298.155457	298.155518	298.155579	298.155579	298.15564	298.15564	298.15567	298.155701
0.007	298.153503	298.153595	298.153656	298.153748	298.153809	298.1539	298.153992	298.154053	298.154144	298.154236	298.154297	298.154358	298.154449	298.15451	298.154572	298.154633	298.154663	298.154755	298.154785	298.154877	298.154907	298.154968	298.155029	298.15506	298.155151	298.155151	298.155212	298.155273	298.155334	298.155334	298.155396	298.155426	298.155426	298.155487	298.155518	298.155518	298.155579	298.155579	298.15564	298.15564
0.007005	298.153473	298.153564	298.153625	298.153717	298.153809	298.1539	298.153961	298.154053	298.154114	298.154205	298.154297	298.154358	298.154449	298.15451	298.154541	298.154602	298.154663	298.154724	298.154785	298.154846	298.154907	298.154968	298.154999	298.15506	298.155121	298.155151	298.155212	298.155273	298.155334	298.155334	298.155396	298.155426	298.155426	298.155487	298.155518	298.155518	298.155579	298.155579	298.15564	298.15564
0.00701	298.153473	298.153564	298.153625	298.153717	298.153809	298.1539	298.153961	298.154053	298.154114	298.154205	298.154297	298.154358	298.154449	298.15451	298.154541	298.154602	298.154663	298.154724	298.154785	298.154846	298.154877	298.154968	298.154999	298.155029	298.155121	298.155151	298.155182	298.155273	298.155304	298.155334	298.155365	298.155396	298.155426	298.155457	298.155518	298.155518	298.155579	298.155579	298.15564	298.15564
0.007015	298.153473	298.153564	298.153625	298.153717	298.153809	298.1539	298.153961	298.154053	298.154114	298.154205	298.154297	298.154358	298.154449	298.15451	298.154541	298.154602	298.154663	298.154724	298.154785	298.154846	298.154877	298.154968	298.154999	298.155029	298.155121	298.155151	298.155182	298.155273	298.155304	298.155334	298.155365	298.155396	298.155396	298.155457	298.155518	298.155518	298.155579	298.155579	298.15564	298.15564
0.007025	298.153473	298.153564	298.153625	298.153717	298.153778	298.15387	298.153961	298.154053	298.154114	298.154205	298.154266	298.154327	298.154419	298.15448	298.154541	298.154602	298.154663	298.154724	298.154785	298.154846	298.154877	298.154938	298.154999	298.155029	298.15509	298.155121	298.155182	298.155273	298.155304	298.155334	298.155365	298.155396	298.155396	298.155457	298.155518	298.155518	298.155579	298.155579	298.15564	298.15564
0.007045	298.153473	298.153564	298.153625	298.153717	298.153778	298.15387	298.153961	298.154053	298.154114	298.154205	298.154266	298.154327	298.154419	298.15448	298.154541	298.154602	298.154663	298.154694	298.154755	298.154816	298.154877	298.154907	298.154968	298.155029	298.15509	298.15509	298.155151	298.155243	298.155273	298.155304	298.155334	298.155396	298.155396	298.155426	298.155457	298.155487	298.155518	298.155548	298.155609	298.155609
0.007085	298.153442	298.153534	298.153564	298.153687	298.153778	298.153839	298.153931	298.153992	298.154083	298.154175	298.154236	298.154297	298.154388	298.154449	298.15451	298.154541	298.154633	298.154663	298.154724	298.154785	298.154816	298.154907	298.154968	298.154968	298.155029	298.15509	298.155121	298.155182	298.155243	298.155273	298.155304	298.155334	298.155365	298.155396	298.155426	298.155426	298.155518	298.155548	298.155579	298.155579
0.007135	298.153412	298.153503	298.153534	298.153656	298.153748	298.153809	298.1539	298.153992	298.154053	298.154144	298.154205	298.154266	298.154358	298.154419	298.15448	298.15451	298.154602	298.154633	298.154663	298.154724	298.154785	298.154846	298.154907	298.154938	298.154999	298.155029	298.15509	298.155151	298.155182	298.155212	298.155273	298.155304	298.155304	298.155334	298.155396	298.155396	298.155426	298.155457	298.155518	298.155518
0.007185	298.153381	298.153473	298.153503	298.153625	298.153717	298.153748	298.153839	298.153931	298.153992	298.154114	298.154175	298.154205	298.154297	298.154358	298.154419	298.154449	298.15451	298.154572	298.154633	298.154694	298.154724	298.154785	298.154846	298.154907	298.154968	298.154999	298.155029	298.15509	298.155151	298.155151	298.155212	298.155243	298.155243	298.155304	298.155334	298.155334	298.155396	298.155396	298.155457	298.155457
0.007235	298.153351	298.153442	298.153473	298.153564	298.153687	298.153717	298.153839	298.1539	298.153961	298.154083	298.154114	298.154205	298.154297	298.154327	298.154388	298.154419	298.15448	298.154541	298.154602	298.154663	298.154694	298.154755	298.154816	298.154846	298.154907	298.154938	298.154999	298.15509	298.155121	298.155121	298.155151	298.155212	298.155212	298.155243	298.155304	298.155304	298.155365	298.155365	298.155426	298.155426
0.007285	298.15332	298.153381	298.153442	298.153534	298.153625	298.153687	298.153809	298.15387	298.153931	298.154022	298.154114	298.154144	298.154236	298.154297	298.154358	298.154388	298.154449	298.15448	298.154572	298.154633	298.154663	298.154724	298.154755	298.154816	298.154877	298.154907	298.154938	298.154999	298.15506	298.15509	298.15509	298.155151	298.155151	298.155212	298.155243	298.155243	298.155304	298.155304	298.155365	298.155365
0.007335	298.15332	298.153381	298.153442	298.153534	298.153625	298.153687	298.153778	298.153839	298.1539	298.153992	298.154053	298.154114	298.154205	298.154236	298.154297	298.154358	298.154419	298.15448	298.15451	298.154572	298.154602	298.154663	298.154724	298.154755	298.154816	298.154846	298.154907	298.154938	298.155029	298.155029	298.155029	298.15509	298.15509	298.155151	298.155212	298.155182	298.155243	298.155273	298.155304	298.155334
0.007385	298.15329	298.153351	298.153412	298.153503	298.153595	298.153625	298.153717	298.153809	298.153839	298.153931	298.154022	298.154083	298.154144	298.154205	298.154236	298.154297	298.154358	298.154419	298.15448	298.154541	298.154572	298.154633	298.154694	298.154724	298.154785	298.154846	298.154877	298.154907	298.154968	298.154968	298.155029	298.15506	298.15506	298.155121	298.155151	298.155151	298.155212	298.155212	298.155243	298.155273
0.007435	298.153259	298.15332	298.153381	298.153473	298.153564	298.153625	298.153687	298.153778	298.153809	298.1539	298.153992	298.154053	298.154114	298.154175	298.154236	298.154266	298.154327	298.154388	298.154419	298.15448	298.15451	298.154602	298.154602	298.154663	298.154724	298.154755	298.154785	298.154877	298.154907	298.154907	298.154968	298.155029	298.155029	298.15509	298.15509	298.155121	298.155182	298.155182	298.155212	298.155243
0.0074675	298.153229	298.15329	298.153381	298.153473	298.153534	298.153595	298.153687	298.153748	298.153809	298.15387	298.153992	298.154022	298.154114	298.154144	298.154236	298.154236	298.154327	298.154358	298.154419	298.15448	298.15451	298.154572	298.154602	298.154663	298.154724	298.154755	298.154785	298.154846	298.154907	298.154907	298.154938	298.154999	298.155029	298.15506	298.15509	298.15509	298.155151	298.155151	298.155182	298.155212
0.0075	298.153229	298.15329	298.153351	298.153473	298.153534	298.153595	298.153687	298.153748	298.153809	298.15387	298.153961	298.154022	298.154083	298.154114	298.154205	298.154236	298.154297	298.154327	298.154388	298.154449	298.15448	298.154541	298.154572	298.154633	298.154694	298.154724	298.154785	298.154846	298.154877	298.154877	298.154907	298.154968	298.154968	298.155029	298.155029	298.15506	298.155121	298.15509	298.155151	298.155182
0.007505	298.153229	298.15329	298.153351	298.153473	298.153534	298.153595	298.153687	298.153748	298.153809	298.15387	298.153961	298.154022	298.154083	298.154114	298.154175	298.154236	298.154297	298.154327	298.154388	298.154449	298.15448	298.154541	298.154572	298.154633	298.154663	298.154724	298.154724	298.154785	298.154877	298.154846	298.154907	298.154968	298.154968	298.155029	298.155029	298.15506	298.155121	298.15509	298.155151	298.155182
0.00751	298.153229	298.15329	298.153351	298.153473	298.153534	298.153595	298.153687	298.153748	298.153809	298.15387	298.153961	298.154022	298.154083	298.154114	298.154175	298.154236	298.154266	298.154327	298.154388	298.154449	298.154449	298.154541	298.154572	298.154602	298.154663	298.154694	298.154724	298.154785	298.154846	298.154846	298.154907	298.154938	298.154968	298.154999	298.155029	298.155029	298.15509	298.15506	298.155121	298.155151
0.007515	298.153229	298.15329	298.153351	298.153442	298.153534	298.153564	298.153656	298.153717	298.153778	298.153839	298.153931	298.154022	298.154053	298.154114	298.154175	298.154205	298.154266	298.154297	298.154358	298.154419	298.154449	298.15451	298.154572	298.154602	298.154663	298.154694	298.154724	298.154785	298.154846	298.154846	298.154907	298.154938	298.154968	298.154999	298.155029	298.155029	298.15509	298.15506	298.155121	298.155151
0.007525	298.153198	298.15329	298.15332	298.153412	298.153503	298.153564	298.153625	298.153717	298.153748	298.153839	298.153931	298.153992	298.154053	298.154114	298.154175	298.154205	298.154266	298.154297	298.154358	298.154419	298.154449	298.15451	298.154572	298.154602	298.154663	298.154694	298.154724	298.154785	298.154846	298.154846	298.154907	298.154938	298.154968	298.154999	298.155029	298.155029	298.15509	298.15506	298.155121	298.155151
0.007545	298.153198	298.15329	298.15332	298.153412	298.153503	298.153564	298.153625	298.153717	298.153748	298.153839	298.153931	298.153992	298.154053	298.154114	298.154144	298.154205	298.154236	298.154297	298.154358	298.154419	298.154449	298.15451	298.154541	298.154572	298.154633	298.154663	298.154724	298.154755	298.154785	298.154846	298.154846	298.154907	298.154907	298.154938	298.154999	298.154999	298.15506	298.155029	298.15509	298.155121
0.007585	298.153168	298.153259	298.15329	298.153412	298.153442	298.153503	298.153595	298.153687	298.153748	298.153809	298.15387	298.153961	298.154022	298.154053	298.154114	298.154175	298.154236	298.154236	298.154327	298.154358	298.154419	298.15448	298.15451	298.154541	298.154602	298.154633	298.154694	298.154755	298.154755	298.154785	298.154846	298.154907	298.154877	298.154907	298.154968	298.154999	298.154999	298.155029	298.15506	298.15509
0.007635	298.153168	298.153259	298.15329	298.153381	298.153412	298.153503	298.153595	298.153656	298.153717	298.153809	298.153839	298.153931	298.153992	298.154053	298.154083	298.154114	298.154205	298.154236	298.154297	298.154358	298.154388	298.154419	298.15448	298.154541	298.154572	298.154602	298.154663	298.154724	298.154755	298.154785	298.154816	298.154846	298.154846	298.154907	298.154907	298.154938	298.154999	298.154999	298.15506	298.15506
0.007685	298.153137	298.153229	298.15329	298.15332	298.153412	298.153473	298.153564	298.153625	298.153687	298.153778	298.153809	298.1539	298.153931	298.153992	298.154053	298.154114	298.154175	298.154205	298.154236	298.154297	298.154358	298.154419	298.154449	298.15448	298.154541	298.154572	298.154663	298.154694	298.154694	298.154755	298.154785	298.154816	298.154785	298.154846	298.154877	298.154907	298.154938	298.154938	298.154999	298.154999
0.007735	298.153107	298.153198	298.153229	298.15332	298.153381	298.153442	298.153503	298.153595	298.153656	298.153748	298.153809	298.15387	298.153931	298.153992	298.154053	298.154083	298.154144	298.154175	298.154236	298.154297	298.154297	298.154358	298.154419	298.154449	298.15451	298.15451	298.154572	298.154663	298.154663	298.154694	298.154724	298.154755	298.154785	298.154816	298.154846	298.154846	298.154907	298.154907	298.154968	298.154968
0.007785	298.153076	298.153168	298.153198	298.15329	298.153351	298.153412	298.153503	298.153595	298.153625	298.153687	298.153748	298.153839	298.15387	298.153931	298.153992	298.154022	298.154114	298.154114	298.154175	298.154236	298.154266	298.154327	298.154358	298.154419	298.154449	298.15448	298.15451	298.154572	298.154633	298.154663	298.154663	298.154724	298.154724	298.154785	298.154785	298.154846	298.154846	298.154877	298.154938	298.154938
0.007835	298.153076	298.153168	298.153198	298.15329	298.15332	298.153412	298.153473	298.153564	298.153595	298.153656	298.153717	298.153809	298.15387	298.1539	298.153961	298.153992	298.154053	298.154114	298.154144	298.154205	298.154236	298.154297	298.154327	298.154358	298.154419	298.154449	298.15451	298.154541	298.154572	298.154602	298.154633	298.154694	298.154694	298.154724	298.154755	298.154785	298.154816	298.154846	298.154877	298.154877
0.007885	298.153046	298.153137	298.153137	298.153259	298.15332	298.153381	298.153442	298.153503	298.153564	298.153625	298.153687	298.153778	298.153839	298.15387	298.153931	298.153992	298.154022	298.154053	298.154114	298.154175	298.154205	298.154266	298.154297	298.154327	298.154388	298.154419	298.154449	298.15451	298.154541	298.154572	298.154602	298.154663	298.154663	298.154694	298.154724	298.154724	298.154755	298.154785	298.154846	298.154846
0.007935	298.153015	298.153107	298.153107	298.153229	298.153259	298.153351	298.153412	298.153503	298.153534	298.153625	298.153687	298.153748	298.153809	298.15387	298.1539	298.153931	298.153992	298.154053	298.154083	298.154144	298.154175	298.154236	298.154266	298.154297	298.154358	298.154388	298.154419	298.154449	298.15448	298.154541	298.154572	298.154602	298.154602	298.154663	298.154694	298.154694	298.154755	298.154724	298.154816	298.154816
0.0079675	298.153015	298.153107	298.153107	298.153229	298.153259	298.15332	298.153381	298.153473	298.153503	298.153595	298.153656	298.153717	298.153778	298.153809	298.15387	298.1539	298.153961	298.154022	298.154053	298.154114	298.154114	298.154205	298.154236	298.154266	298.154327	298.154358	298.154388	298.154449	298.154449	298.15448	298.15451	298.154572	298.154602	298.154633	298.154663	298.154663	298.154724	298.154724	298.154785	298.154785
0.008	298.152985	298.153076	298.153107	298.153198	298.153229	298.15329	298.153351	298.153442	298.153503	298.153564	298.153625	298.153687	298.153748	298.153809	298.153839	298.15387	298.153931	298.153992	298.154022	298.154083	298.154114	298.154175	298.154236	298.154236	298.154297	298.154358	298.154388	298.154449	298.154449	298.15448	298.15451	298.154572	298.154572	298.154602	298.154663	298.154633	298.154694	298.154694	298.154785	298.154755
0.00802	298.152985	298.153076	298.153107	298.153198	298.153229	298.15329	298.153351	298.153442	298.153503	298.153564	298.153625	298.153687	298.153748	298.153809	298.153839	298.15387	298.153931	298.153992	298.154022	298.154083	298.154114	298.154144	298.154205	298.154236	298.154297	298.154327	298.154388	298.154419	298.154419	298.15448	298.15451	298.154541	298.154541	298.154602	298.154633	298.154602	298.154694	298.154694	298.154785	298.154755
0.00804	298.152985	298.153076	298.153076	298.153168	298.153229	298.15329	298.153351	298.153412	298.153473	298.153564	298.153595	298.153687	298.153717	298.153778	298.153809	298.153839	298.153931	298.153961	298.153992	298.154053	298.154083	298.154144	298.154175	298.154236	298.154266	298.154297	298.154388	298.154419	298.154419	298.15448	298.15448	298.154541	298.154541	298.154602	298.154602	298.154602	298.154663	298.154663	298.154724	298.154724
0.00806	298.152954	298.153015	298.153076	298.153168	298.153198	298.153259	298.15332	298.153381	298.153473	298.153534	298.153595	298.153656	298.153717	298.153748	298.153809	298.153839	298.1539	298.153961	298.153992	298.154053	298.154083	298.154114	298.154175	298.154175	298.154266	298.154297	298.154358	298.154388	298.154419	298.154419	298.15448	298.15451	298.15451	298.154572	298.154602	298.154602	298.154663	298.154663	298.154724	298.154724
0.0081	298.152954	298.153015	298.153046	298.153168	298.153168	298.153259	298.15332	298.153381	298.153442	298.153534	298.153564	298.153656	298.153687	298.153748	298.153778	298.153809	298.15387	298.153931	298.153961	298.154022	298.154053	298.154114	298.154114	298.154175	298.154236	298.154236	298.154297	298.154358	298.154358	298.154419	298.154419	298.15448	298.15448	298.154541	298.154572	298.154572	298.154633	298.154633	298.154663	298.154694
0.00818	298.152924	298.152954	298.153046	298.153137	298.153168	298.153229	298.15329	298.153351	298.153412	298.153503	298.153534	298.153564	298.153656	298.153687	298.153748	298.153778	298.153839	298.15387	298.153931	298.153992	298.153992	298.154053	298.154083	298.154144	298.154175	298.154205	298.154236	298.154297	298.154327	298.154327	298.154388	298.154419	298.154419	298.15448	298.15451	298.15451	298.154541	298.154572	298.154602	298.154633
0.00834	298.152863	298.152924	298.152954	298.153046	298.153107	298.153168	298.153198	298.153259	298.15332	298.153381	298.153442	298.153473	298.153564	298.153625	298.153656	298.153687	298.153748	298.153778	298.153809	298.15387	298.1539	298.153961	298.153992	298.154022	298.154083	298.154114	298.154144	298.154205	298.154205	298.154236	298.154297	298.154297	298.154327	298.154358	298.154419	298.154419	298.154449	298.154449	298.15448	298.15451
0.00854	298.152771	298.152832	298.152893	298.152954	298.152985	298.153076	298.153137	298.153168	298.153229	298.15332	298.153351	298.153412	298.153473	298.153503	298.153564	298.153595	298.153625	298.153687	298.153717	298.153778	298.153809	298.15387	298.15387	298.153931	298.153961	298.153992	298.154022	298.154083	298.154114	298.154114	298.154144	298.154175	298.154205	298.154236	298.154236	298.154266	298.154297	298.154297	298.154358	298.154358
0.00874	298.15271	298.152771	298.152802	298.152893	298.152924	298.152985	298.153046	298.153076	298.153137	298.153168	298.153259	298.15329	298.153351	298.153381	298.153442	298.153473	298.153503	298.153564	298.153595	298.153656	298.153687	298.153717	298.153778	298.153778	298.153839	298.15387	298.153931	298.153961	298.153992	298.153992	298.154053	298.154053	298.154083	298.154114	298.154114	298.154144	298.154175	298.154205	298.154236	298.154236
0.00894	298.152649	298.15271	298.15274	298.152802	298.152832	298.152924	298.152954	298.153015	298.153046	298.153107	298.153198	298.153198	298.153259	298.15332	298.153351	298.153381	298.153442	298.153442	298.153503	298.153564	298.153564	298.153625	298.153656	298.153687	298.153717	298.153748	298.153809	298.153839	298.1539	298.15387	298.1539	298.153931	298.153931	298.153992	298.154022	298.154022	298.154053	298.154053	298.154144	298.154114
0.00914	298.152588	298.152618	298.152679	298.15274	298.152771	298.152832	298.152893	298.152954	298.152985	298.153046	298.153076	298.153107	298.153168	298.153198	298.153259	298.153259	298.15332	298.153381	298.153381	298.153442	298.153473	298.153503	298.153534	298.153564	298.153625	298.153656	298.153687	298.153748	298.153748	298.153748	298.153778	298.153809	298.153809	298.15387	298.1539	298.1539	298.153961	298.153931	298.153992	298.153992
0.00934	298.152527	298.152588	298.152618	298.152679	298.15271	298.152771	298.152832	298.152893	298.152893	298.152985	298.153015	298.153076	298.153107	298.153137	298.153198	298.153198	298.153259	298.15329	298.15332	298.153381	298.153381	298.153442	298.153442	298.153473	298.153503	298.153534	298.153595	298.153625	298.153656	298.153687	298.153687	298.153748	298.153748	298.153778	298.153809	298.153809	298.15387	298.15387	298.15387	298.1539
0.00954	298.152466	298.152527	298.152557	298.152618	298.152649	298.15271	298.15274	298.152802	298.152832	298.152863	298.152924	298.152985	298.153015	298.153046	298.153076	298.153107	298.153168	298.153198	298.153229	298.153259	298.15332	298.153351	298.153381	298.153381	298.153442	298.153442	298.153473	298.153534	298.153595	298.153564	298.153595	298.153625	298.153625	298.153687	298.153687	298.153687	298.153748	298.153717	298.153778	298.153778
0.00974	298.152405	298.152466	298.152496	298.152527	298.152588	298.152649	298.152679	298.15274	298.152771	298.152802	298.152832	298.152893	298.152924	298.152954	298.152985	298.153015	298.153076	298.153107	298.153137	298.153198	298.153198	298.153259	298.15329	298.15332	298.153351	298.153351	298.153412	298.153412	298.153473	298.153473	298.153503	298.153534	298.153534	298.153564	298.153595	298.153595	298.153625	298.153656	298.153687	298.153687
0.00987	298.152374	298.152435	298.152466	298.152496	298.152527	298.152618	298.152649	298.152679	298.15274	298.152771	298.152802	298.152863	298.152893	298.152924	298.152954	298.152985	298.153015	298.153076	298.153076	298.153137	298.153168	298.153198	298.153198	298.153259	298.15329	298.15329	298.153351	298.153412	298.153412	298.153442	298.153442	298.153503	298.153473	298.153503	298.153564	298.153564	298.153564	298.153595	298.153625	298.153625
0.01	298.152344	298.152405	298.152405	298.152496	298.152496	298.152557	298.152588	298.152649	298.152679	298.15274	298.15274	298.152802	298.152832	298.152893	298.152893	298.152954	298.152985	298.153015	298.153046	298.153076	298.153107	298.153137	298.153168	298.153198	298.153229	298.153229	298.153259	298.153351	298.153351	298.153381	298.153381	298.153442	298.153442	298.153473	298.153503	298.153473	298.153503	298.153534	298.153564	298.153564
0.0101	298.152313	298.152374	298.152374	298.152435	298.152496	298.152527	298.152588	298.152618	298.152649	298.15271	298.15271	298.152771	298.152802	298.152832	298.152893	298.152893	298.152954	298.152954	298.152985	298.153046	298.153046	298.153107	298.153137	298.153137	298.153168	298.153198	298.153229	298.153259	298.15329	298.15329	298.15332	298.153381	298.153381	298.153412	298.153442	298.153412	298.153442	298.153473	298.153534	298.153503
0.0102	298.152283	298.152344	298.152344	298.152435	298.152466	298.152496	298.152527	298.152588	298.152618	298.152649	298.15271	298.15271	298.152771	298.152802	298.152832	298.152863	298.152893	298.152954	298.152954	298.152985	298.153015	298.153076	298.153076	298.153107	298.153137	298.153168	298.153198	298.153229	298.15329	298.153259	298.15329	298.15332	298.153351	298.153381	298.153412	298.153412	298.153412	298.153442	298.153503	298.153473
0.0103	298.152252	298.152313	298.152313	298.152374	298.152405	298.152466	298.152496	298.152588	298.152588	298.152649	298.152679	298.152679	298.15274	298.152771	298.152802	298.152832	298.152863	298.152893	298.152924	298.152954	298.152985	298.153015	298.153046	298.153076	298.153107	298.153137	298.153168	298.153168	298.153229	298.153198	298.153259	298.15329	298.15329	298.15332	298.153381	298.153351	298.153381	298.153381	298.153473	298.153442
0.0105	298.152222	298.152283	298.152283	298.152374	298.152374	298.152405	298.152435	298.152466	298.152527	298.152588	298.152618	298.152618	298.152679	298.15271	298.15274	298.152771	298.152802	298.152832	298.152863	298.152893	298.152924	298.152954	298.152954	298.152985	298.153015	298.153046	298.153107	298.153107	298.153168	298.153168	298.153198	298.153198	298.153198	298.153259	298.15329	298.153259	298.15329	298.15332	298.15332	298.153351
0.0109	298.15213	298.152161	298.152191	298.152252	298.152283	298.152313	298.152344	298.152405	298.152405	298.152466	298.152466	298.152496	298.152557	298.152588	298.152618	298.152649	298.152679	298.15271	298.15271	298.152771	298.152771	298.152832	298.152832	298.152832	298.152893	298.152893	298.152924	298.152985	298.152985	298.153015	298.153015	298.153046	298.153076	298.153076	298.153107	298.153137	298.153137	298.153168	298.153168	298.153198
0.0117	298.151978	298.152008	298.152008	298.1521	298.1521	298.15213	298.152161	298.152191	298.152222	298.152252	298.152283	298.152313	298.152344	298.152374	298.152405	298.152405	298.152466	298.152466	298.152466	298.152527	298.152527	298.152588	298.152588	298.152588	298.152649	298.152649	298.15271	298.15274	298.152771	298.15274	298.152771	298.152802	298.152802	298.152832	298.152863	298.152832	298.152893	298.152893	298.152893	298.152924
0.0127	298.151794	298.151794	298.151825	298.151855	298.151886	298.151947	298.151978	298.152008	298.152008	298.152039	298.1521	298.15213	298.15213	298.152161	298.152161	298.152161	298.152222	298.152252	298.152252	298.152283	298.152313	298.152344	298.152344	298.152344	298.152405	298.152405	298.152435	298.152466	298.152466	298.152466	298.152496	298.152527	298.152527	298.152527	298.152557	298.152557	298.152588	298.152588	298.152588	298.152618
0.0137	298.151672	298.151672	298.151733	298.151733	298.151733	298.151794	298.151825	298.151825	298.151855	298.151886	298.151886	298.151947	298.151947	298.151978	298.152008	298.152008	298.152039	298.152039	298.1521	298.1521	298.1521	298.15213	298.15213	298.152161	298.152191	298.152191	298.152222	298.152222	298.152252	298.152252	298.152283	298.152313	298.152283	298.152313	298.152344	298.152344	298.152374	298.152374	298.152374	298.152405
0.0147	298.15155	298.151581	298.151581	298.151611	298.151642	298.151642	298.151672	298.151703	298.151733	298.151733	298.151733	298.151764	298.151794	298.151794	298.151855	298.151825	298.151855	298.151886	298.151917	298.151917	298.151917	298.151947	298.151978	298.151978	298.152008	298.152008	298.152008	298.152069	298.152069	298.152069	298.152069	298.1521	298.1521	298.1521	298.152161	298.152161	298.152161	298.152161	298.152191	298.152191
0.015699999	298.151428	298.151428	298.151459	298.151489	298.15152	298.15152	298.15155	298.151581	298.151581	298.151611	298.151611	298.151642	298.151672	298.151672	298.151703	298.151703	298.151733	298.151733	298.151733	298.151794	298.151794	298.151794	298.151794	298.151825	298.151855	298.151855	298.151886	298.151886	298.151886	298.151917	298.151917	298.151917	298.151917	298.151947	298.151978	298.151978	298.151978	298.151978	298.152008	298.152008
0.0167	298.151337	298.151306	298.151367	298.151367	298.151428	298.151428	298.151459	298.151459	298.151489	298.151489	298.15152	298.15155	298.15155	298.15155	298.15155	298.151581	298.151611	298.151611	298.151611	298.151642	298.151642	298.151672	298.151672	298.151672	298.151703	298.151703	298.151733	298.151733	298.151764	298.151764	298.151764	298.151794	298.151794	298.151825	298.151825	298.151794	298.151825	298.151855	298.151825	298.151855
0.0177	298.151245	298.151245	298.151276	298.151306	298.151306	298.151306	298.151337	298.151367	298.151367	298.151367	298.151398	298.151398	298.151428	298.151428	298.151459	298.151459	298.151489	298.151489	298.151489	298.15155	298.15152	298.15155	298.15155	298.15155	298.151581	298.151581	298.151611	298.151611	298.151642	298.151611	298.151642	298.151642	298.151642	298.151672	298.151703	298.151672	298.151703	298.151672	298.151672	298.151703
0.0187	298.151184	298.151184	298.151184	298.151215	298.151245	298.151245	298.151276	298.151306	298.151276	298.151306	298.151306	298.151306	298.151337	298.151337	298.151367	298.151367	298.151367	298.151398	298.151398	298.151428	298.151428	298.151428	298.151428	298.151428	298.151489	298.151459	298.151489	298.151489	298.15152	298.15152	298.15152	298.15155	298.15155	298.15155	298.15155	298.15155	298.151581	298.151581	298.151581	298.151581
0.01935	298.151123	298.151123	298.151154	298.151154	298.151184	298.151184	298.151184	298.151215	298.151245	298.151245	298.151276	298.151276	298.151306	298.151306	298.151306	298.151306	298.151306	298.151306	298.151337	298.151367	298.151367	298.151367	298.151367	298.151398	298.151428	298.151398	298.151459	298.151428	298.151489	298.151489	298.151459	298.151489	298.151489	298.151489	298.15152	298.151489	298.15152	298.15152	298.15152	298.15152
0.02	298.151093	298.151062	298.151093	298.151123	298.151123	298.151154	298.151184	298.151184	298.151184	298.151215	298.151215	298.151245	298.151245	298.151245	298.151245	298.151245	298.151306	298.151306	298.151306	298.151306	298.151306	298.151306	298.151306	298.151337	298.151337	298.151337	298.151398	298.151398	298.151428	298.151398	298.151398	298.151428	298.151398	298.151428	298.151428	298.151428	298.151459	298.151459	298.151459	298.151459
0.020300001	298.151062	298.151031	298.151062	298.151093	298.151123	298.151123	298.151154	298.151184	298.151154	298.151184	298.151184	298.151215	298.151215	298.151215	298.151245	298.151215	298.151245	298.151245	298.151245	298.151306	298.151306	298.151306	298.151306	298.151306	298.151337	298.151337	298.151367	298.151367	298.151398	298.151367	298.151367	298.151398	298.151367	298.151398	298.151428	298.151398	298.151428	298.151428	298.151428	298.151428
0.0206	298.151062	298.151031	298.151062	298.151093	298.151093	298.151123	298.151123	298.151154	298.151154	298.151184	298.151184	298.151184	298.151184	298.151215	298.151215	298.151215	298.151215	298.151245	298.151245	298.151245	298.151245	298.151276	298.151276	298.151306	298.151306	298.151306	298.151306	298.151337	298.151367	298.151337	298.151337	298.151367	298.151367	298.151367	298.151398	298.151367	298.151398	298.151367	298.151398	298.151398
0.0209	298.151031	298.151001	298.151062	298.151062	298.151093	298.151093	298.151093	298.151123	298.151123	298.151123	298.151123	298.151154	298.151184	298.151184	298.151184	298.151184	298.151184	298.151215	298.151184	298.151245	298.151215	298.151245	298.151276	298.151245	298.151276	298.151276	298.151276	298.151306	298.151337	298.151306	298.151306	298.151337	298.151306	298.151367	298.151367	298.151337	298.151367	298.151337	298.151367	298.151367
0.021500001	298.151001	298.151001	298.151031	298.151031	298.151062	298.151062	298.151062	298.151093	298.151062	298.151093	298.151093	298.151123	298.151123	298.151123	298.151154	298.151123	298.151154	298.151154	298.151154	298.151184	298.151184	298.151184	298.151184	298.151184	298.151215	298.151215	298.151245	298.151245	298.151306	298.151245	298.151276	298.151306	298.151276	298.151276	298.151306	298.151306	298.151306	298.151276	298.151337	298.151306
0.022700001	298.15094	298.15094	298.15097	298.15097	298.151001	298.151001	298.151001	298.151001	298.151001	298.151031	298.151062	298.151062	298.151062	298.151062	298.151062	298.151062	298.151093	298.151062	298.151062	298.151123	298.151123	298.151123	298.151123	298.151123	298.151154	298.151123	298.151184	298.151184	298.151184	298.151184	298.151184	298.151184	298.151184	298.151215	298.151245	298.151215	298.151245	298.151184	298.151184	298.151215
0.0251	298.150848	298.150848	298.150879	298.150848	298.150879	298.150879	298.150879	298.15094	298.150879	298.15094	298.15094	298.150909	298.15094	298.15094	298.15094	298.15094	298.15097	298.15097	298.15097	298.151001	298.151001	298.151001	298.151001	298.151001	298.151001	298.151001	298.151031	298.151031	298.151031	298.151001	298.151031	298.151062	298.151031	298.151062	298.151093	298.151062	298.151093	298.151093	298.151062	298.151093
0.028100001	298.150757	298.150757	298.150757	298.150757	298.150787	298.150787	298.150787	298.150818	298.150757	298.150787	298.150818	298.150787	298.150818	298.150818	298.150818	298.150818	298.150848	298.150818	298.150848	298.150879	298.150848	298.150848	298.150879	298.150879	298.150879	298.150879	298.150909	298.150909	298.150909	298.15094	298.150909	298.15094	298.150909	298.15094	298.15094	298.15094	298.15094	298.150909	298.15094	298.15094
0.031099999	298.150665	298.150665	298.150665	298.150696	298.150696	298.150696	298.150696	298.150696	298.150726	298.150726	298.150726	298.150726	298.150726	298.150726	298.150757	298.150726	298.150757	298.150757	298.150757	298.150757	298.150757	298.150757	298.150757	298.150757	298.150757	298.150757	298.150757	298.150787	298.150818	298.150787	298.150818	298.150818	298.150787	298.150818	298.150818	298.150787	298.150818	298.150818	298.150818	298.150818
0.0341	298.150604	298.150574	298.150604	298.150604	298.150635	298.150635	298.150635	298.150635	298.150635	298.150635	298.150635	298.150635	298.150635	298.150635	298.150635	298.150635	298.150665	298.150635	298.150665	298.150665	298.150635	298.150665	298.150696	298.150665	298.150696	298.150665	298.150696	298.150726	298.150696	298.150696	298.150696	298.150696	298.150726	298.150726	298.150726	298.150726	298.150726	298.150696	298.150757	298.150726
0.037099998	298.150543	298.150513	298.150543	298.150543	298.150543	298.150543	298.150574	298.150574	298.150574	298.150574	298.150574	298.150574	298.150604	298.150574	298.150574	298.150574	298.150574	298.150574	298.150574	298.150604	298.150604	298.150604	298.150604	298.150604	298.150604	298.150574	298.150635	298.150604	298.150604	298.150574	298.150604	298.150635	298.150604	298.150635	298.150635	298.150635	298.150635	298.150604	298.150665	298.150635
0.040100001	298.150482	298.150452	298.150513	298.150482	298.150482	298.150482	298.150482	298.150513	298.150513	298.150513	298.150513	298.150513	298.150513	298.150513	298.150513	298.150513	298.150513	298.150513	298.150513	298.150543	298.150543	298.150543	298.150543	298.150543	298.150543	298.150543	298.150543	298.150543	298.150574	298.150513	298.150543	298.150574	298.150543	298.150574	298.150574	298.150543	298.150574	298.150574	298.150574	298.150574
0.043099999	298.150452	298.150421	298.150452	298.150452	298.150452	298.150452	298.150452	298.150452	298.150452	298.150452	298.150452	298.150452	298.150452	298.150452	298.150452	298.150452	298.150452	298.150452	298.150482	298.150482	298.150452	298.150482	298.150482	298.150482	298.150482	298.150482	298.150482	298.150513	298.150513	298.150482	298.150513	298.150513	298.150513	298.150513	298.150513	298.150513	298.150513	298.150513	298.150482	298.150513
0.046100002	298.150391	298.150391	298.150391	298.150391	298.150391	298.150391	298.150421	298.150421	298.150421	298.150421	298.150421	298.150421	298.150452	298.150421	298.150452	298.150421	298.150421	298.150421	298.150452	298.150452	298.150452	298.150452	298.150452	298.150452	298.150452	298.150452	298.150452	298.150452	298.150482	298.150452	298.150452	298.150452	298.150452	298.150452	298.150452	298.150452	298.150452	298.150452	298.150421	298.150452
0.048050001	298.15036	298.15036	298.15036	298.150391	298.15036	298.150391	298.15036	298.150391	298.150391	298.150391	298.150391	298.150421	298.150391	298.150391	298.150391	298.150391	298.150391	298.150391	298.150391	298.150391	298.150421	298.150421	298.150421	298.150421	298.150421	298.150421	298.150421	298.150421	298.150452	298.150421	298.150421	298.150452	298.150421	298.150421	298.150452	298.150391	298.150452	298.150421	298.150421	298.150421
0.050000001	298.15036	298.15036	298.15033	298.15036	298.15036	298.15036	298.15036	298.15036	298.15036	298.15036	298.15033	298.15036	298.15036	298.15036	298.150391	298.15036	298.150391	298.15036	298.15036	298.150391	298.15036	298.150391	298.150391	298.150391	298.150391	298.150391	298.150421	298.150421	298.150421	298.150391	298.150391	298.150421	298.150391	298.150391	298.150391	298.150391	298.150421	298.150391	298.150391	298.150391
0.100000001	298.150085	298.150055	298.150085	298.150085	298.150085	298.150085	298.150085	298.150116	298.150085	298.150085	298.150085	298.150085	298.150085	298.150085	298.150085	298.150085	298.150085	298.150085	298.150085	298.150085	298.150085	298.150085	298.150085	298.150085	298.150085	298.150085	298.150085	298.150085	298.150116	298.150085	298.150085	298.150116	298.150085	298.150085	298.150085	298.150085	298.150085	298.150116	298.150116	298.150085
0.10125	298.150085	298.150055	298.150085	298.150085	298.150085	298.150085	298.150085	298.150116	298.150085	298.150085	298.150085	298.150085	298.150085	298.150085	298.150085	298.150085	298.150085	298.150085	298.150085	298.150085	298.150085	298.150085	298.150085	298.150085	298.150085	298.150085	298.150085	298.150085	298.150116	298.150085	298.150085	298.150116	298.150085	298.150085	298.150085	298.150085	298.150085	298.150116	298.150116	298.150085
0.102499999	298.150085	298.150055	298.150085	298.150085	298.150085	298.150085	298.150085	298.150116	298.150085	298.150085	298.150085	298.150085	298.150085	298.150085	298.150085	298.150085	298.150085	298.150085	298.150085	298.150085	298.150085	298.150085	298.150085	298.150085	298.150085	298.150085	298.150085	298.150085	298.150116	298.150085	298.150085	298.150116	298.150085	298.150085	298.150085	298.150085	298.150085	298.150116	298.150116	298.150085
0.103749998	298.150085	298.150055	298.150085	298.150085	298.150085	298.150085	298.150085	298.150116	298.150085	298.150085	298.150085	298.150085	298.150085	298.150085	298.150085	298.150085	298.150085	298.150085	298.150085	298.150085	298.150085	298.150085	298.150085	298.150085	298.150085	298.150085	298.150085	298.150085	298.150116	298.150085	298.150085	298.150116	298.150085	298.150085	298.150085	298.150085	298.150085	298.150116	298.150116	298.150085
0.106250003	298.150085	298.150055	298.150085	298.150085	298.150085	298.150085	298.150085	298.150116	298.150085	298.150085	298.150085	298.150085	298.150085	298.150085	298.150085	298.150085	298.150085	298.150085	298.150085	298.150085	298.150085	298.150085	298.150085	298.150085	298.150085	298.150085	298.150085	298.150085	298.150116	298.150085	298.150085	298.150116	298.150085	298.150085	298.150085	298.150085	298.150085	298.150116	298.150116	298.150085
0.111249998	298.150055	298.150055	298.150055	298.150085	298.150024	298.150055	298.150055	298.150085	298.150024	298.150055	298.150055	298.150024	298.150055	298.150055	298.150055	298.150024	298.150055	298.150055	298.150055	298.150055	298.150055	298.150055	298.150055	298.150024	298.150055	298.150055	298.150055	298.150055	298.150085	298.150024	298.150055	298.150085	298.150055	298.150085	298.150085	298.150055	298.150085	298.150024	298.150085	298.150055
0.121250004	298.150055	298.150055	298.150055	298.150085	298.150024	298.150055	298.150055	298.150085	298.150024	298.150055	298.150055	298.150024	298.150055	298.150055	298.150055	298.150024	298.150055	298.150055	298.150055	298.150055	298.150055	298.150055	298.150055	298.150024	298.150055	298.150055	298.150055	298.150055	298.150085	298.150024	298.150055	298.150085	298.150055	298.150085	298.150085	298.150055	298.150085	298.150024	298.150085	298.150055
0.133750007	298.150024	298.150024	298.150055	298.149994	298.150024	298.150024	298.150024	298.150024	298.150024	298.150024	298.150024	298.150024	298.150024	298.150024	298.150024	298.150024	298.150024	298.150024	298.150024	298.150024	298.150024	298.150024	298.150024	298.150024	298.150024	298.150024	298.150024	298.150024	298.150055	298.150024	298.150024	298.150055	298.150024	298.150024	298.150055	298.150024	298.150055	298.149994	298.150055	298.150024
0.146249995	298.150024	298.150024	298.150055	298.149994	298.150024	298.150024	298.150024	298.150024	298.150024	298.150024	298.150024	298.150024	298.150024	298.150024	298.150024	298.150024	298.150024	298.150024	298.150024	298.150024	298.150024	298.150024	298.150024	298.150024	298.150024	298.150024	298.150024	298.150024	298.150055	298.150024	298.150024	298.150055	298.150024	298.150024	298.150055	298.150024	298.150055	298.149994	298.150055	298.150024
0.158749998	298.150024	298.150024	298.150055	298.149994	298.150024	298.150024	298.150024	298.150024	298.150024	298.150024	298.150024	298.150024	298.150024	298.150024	298.150024	298.150024	298.150024	298.150024	298.150024	298.150024	298.150024	298.150024	298.150024	298.150024	298.150024	298.150024	298.150024	298.150024	298.150055	298.150024	298.150024	298.150055	298.150024	298.150024	298.150055	298.150024	298.150055	298.149994	298.150055	298.150024
0.171250001	298.150024	298.150024	298.150055	298.149994	298.150024	298.150024	298.150024	298.150024	298.150024	298.150024	298.150024	298.150024	298.150024	298.150024	298.150024	298.150024	298.150024	298.150024	298.150024	298.150024	298.150024	298.150024	298.150024	298.150024	298.150024	298.150024	298.150024	298.150024	298.150055	298.150024	298.150024	298.150055	298.150024	298.150024	298.150055	298.150024	298.150055	298.149994	298.150055	298.150024
0.183750004	298.150024	298.150024	298.150055	298.149994	298.150024	298.150024	298.150024	298.150024	298.150024	298.150024	298.150024	298.150024	298.150024	298.150024	298.150024	298.150024	298.150024	298.150024	298.150024	298.150024	298.150024	298.150024	298.150024	298.150024	298.150024	298.150024	298.150024	298.150024	298.150055	298.150024	298.150024	298.150055	298.150024	298.150024	298.150055	298.150024	298.150055	298.149994	298.150055	298.150024
0.196250007	298.150024	298.150024	298.150024	298.149994	298.149994	298.150024	298.150024	298.150024	298.149994	298.150024	298.150024	298.149994	298.149994	298.149994	298.149994	298.149994	298.149963	298.150024	298.149994	298.149994	298.149994	298.150024	298.149994	298.149994	298.150024	298.149963	298.149994	298.149994	298.150024	298.149963	298.149994	298.150024	298.149994	298.149994	298.150024	298.149994	298.150024	298.149994	298.150024	298.149994
0.208749995	298.149994	298.149994	298.149994	298.149994	298.149963	298.149963	298.149994	298.149963	298.149994	298.149994	298.149963	298.149963	298.149994	298.149994	298.149994	298.149994	298.149963	298.150024	298.149994	298.149994	298.149994	298.150024	298.149994	298.149994	298.150024	298.149963	298.149994	298.149994	298.150024	298.149963	298.149994	298.150024	298.149994	298.149994	298.150024	298.149994	298.150024	298.149994	298.150024	298.149994
0.216875002	298.149994	298.149994	298.149994	298.149994	298.149963	298.149963	298.149994	298.149963	298.149994	298.149994	298.149963	298.149963	298.149994	298.149994	298.149994	298.149994	298.149963	298.150024	298.149994	298.149994	298.149994	298.150024	298.149994	298.149994	298.150024	298.149963	298.149994	298.149994	298.150024	298.149963	298.149994	298.150024	298.149994	298.149994	298.150024	298.149994	298.150024	298.149994	298.150024	298.149994
0.224999994	298.149994	298.149994	298.149994	298.149994	298.149963	298.149963	298.149994	298.149963	298.149994	298.149994	298.149963	298.149963	298.149994	298.149994	298.149994	298.149994	298.149963	298.150024	298.149994	298.149994	298.149994	298.150024	298.149994	298.149994	298.150024	298.149963	298.149994	298.149994	298.150024	298.149963	298.149994	298.150024	298.149994	298.149994	298.150024	298.149994	298.150024	298.149994	298.150024	298.149994
0.375	298.149994	298.149994	298.149994	298.149994	298.149963	298.149963	298.149994	298.149963	298.149994	298.149994	298.149963	298.149963	298.149994	298.149994	298.149994	298.149994	298.149963	298.150024	298.149994	298.149994	298.149994	298.150024	298.149994	298.149994	298.150024	298.149963	298.149994	298.149994	298.150024	298.149963	298.149994	298.150024	298.149994	298.149994	298.150024	298.149994	298.150024	298.149994	298.150024	298.149994
