# Supplementary material for: Dynamic Characterisation of Fibre-Optic Temperature Sensors for Physiological Monitoring
Source: Sensors (Basel). 2020 Dec 31;21(1):221. doi: 10.3390/s21010221 (PMC7795630; doi:10.3390/s21010221)
Supplement: Supplementary file 1 [file sensors-21-00221-s001.zip › Supplementary Data/Simulations/Optical heating/Temp_dist_dome_ansys_1.csv]

-0.00006	0	-0.00001	25
-0.00006	0	0	25
-0.00006	0	0.00001	25
-0.00005	0	-0.00003	25
-0.00005	0	-0.00002	25
-0.00005	0	-0.00001	25.09738098
-0.00005	0	0	25.09751758
-0.00005	0	0.00001	25.09738098
-0.00005	0	0.00002	25
-0.00005	0	0.00003	25
-0.00004	0	-0.00004	25
-0.00004	0	-0.00003	25.09751758
-0.00004	0	-0.00002	25.09820434
-0.00004	0	-0.00001	25.09861945
-0.00004	0	0	25.09875833
-0.00004	0	0.00001	25.09861945
-0.00004	0	0.00002	25.09820434
-0.00004	0	0.00003	25.09751758
-0.00004	0	0.00004	25
-0.00003	0	-0.00005	25
-0.00003	0	-0.00004	25.09751758
-0.00003	0	-0.00003	25.09848083
-0.00003	0	-0.00002	25.09917652
-0.00003	0	-0.00001	25.09959704
-0.00003	0	0	25.09973773
-0.00003	0	0.00001	25.09959704
-0.00003	0	0.00002	25.09917652
-0.00003	0	0.00003	25.09848083
-0.00003	0	0.00004	25.09751758
-0.00003	0	0.00005	25
-0.00002	0	-0.00005	25
-0.00002	0	-0.00004	25.09820434
-0.00002	0	-0.00003	25.09917652
-0.00002	0	-0.00002	25.09987869
-0.00002	0	-0.00001	25.10030312
-0.00002	0	0	25.10044513
-0.00002	0	0.00001	25.10030312
-0.00002	0	0.00002	25.09987869
-0.00002	0	0.00003	25.09917652
-0.00002	0	0.00004	25.09820434
-0.00002	0	0.00005	25
-0.00001	0	-0.00006	25
-0.00001	0	-0.00005	25.09738098
-0.00001	0	-0.00004	25.09861945
-0.00001	0	-0.00003	25.09959704
-0.00001	0	-0.00002	25.10030312
-0.00001	0	-0.00001	25.10072993
-0.00001	0	0	25.10087273
-0.00001	0	0.00001	25.10072993
-0.00001	0	0.00002	25.10030312
-0.00001	0	0.00003	25.09959704
-0.00001	0	0.00004	25.09861945
-0.00001	0	0.00005	25.09738098
-0.00001	0	0.00006	25
0	0	-0.00006	25
0	0	-0.00005	25.09751758
0	0	-0.00004	25.09875833
0	0	-0.00003	25.09973773
0	0	-0.00002	25.10044513
0	0	-0.00001	25.10087273
0	0	0	25.1010158
0	0	0.00001	25.10087273
0	0	0.00002	25.10044513
0	0	0.00003	25.09973773
0	0	0.00004	25.09875833
0	0	0.00005	25.09751758
0	0	0.00006	25
0.00001	0	-0.00006	25
0.00001	0	-0.00005	25.09738098
0.00001	0	-0.00004	25.09861945
0.00001	0	-0.00003	25.09959704
0.00001	0	-0.00002	25.10030312
0.00001	0	-0.00001	25.10072993
0.00001	0	0	25.10087273
0.00001	0	0.00001	25.10072993
0.00001	0	0.00002	25.10030312
0.00001	0	0.00003	25.09959704
0.00001	0	0.00004	25.09861945
0.00001	0	0.00005	25.09738098
0.00001	0	0.00006	25
0.00002	0	-0.00005	25
0.00002	0	-0.00004	25.09820434
0.00002	0	-0.00003	25.09917652
0.00002	0	-0.00002	25.09987869
0.00002	0	-0.00001	25.10030312
0.00002	0	0	25.10044513
0.00002	0	0.00001	25.10030312
0.00002	0	0.00002	25.09987869
0.00002	0	0.00003	25.09917652
0.00002	0	0.00004	25.09820434
0.00002	0	0.00005	25
0.00003	0	-0.00005	25
0.00003	0	-0.00004	25.09751758
0.00003	0	-0.00003	25.09848083
0.00003	0	-0.00002	25.09917652
0.00003	0	-0.00001	25.09959704
0.00003	0	0	25.09973773
0.00003	0	0.00001	25.09959704
0.00003	0	0.00002	25.09917652
0.00003	0	0.00003	25.09848083
0.00003	0	0.00004	25.09751758
0.00003	0	0.00005	25
0.00004	0	-0.00004	25
0.00004	0	-0.00003	25.09751758
0.00004	0	-0.00002	25.09820434
0.00004	0	-0.00001	25.09861945
0.00004	0	0	25.09875833
0.00004	0	0.00001	25.09861945
0.00004	0	0.00002	25.09820434
0.00004	0	0.00003	25.09751758
0.00004	0	0.00004	25
0.00005	0	-0.00003	25
0.00005	0	-0.00002	25
0.00005	0	-0.00001	25.09738098
0.00005	0	0	25.09751758
0.00005	0	0.00001	25.09738098
0.00005	0	0.00002	25
0.00005	0	0.00003	25
0.00006	0	-0.00001	25
0.00006	0	0	25
0.00006	0	0.00001	25
-0.00005	0.00001	-0.00003	25
-0.00005	0.00001	-0.00002	25
-0.00005	0.00001	-0.00001	25.08706444
-0.00005	0.00001	0	25.08718239
-0.00005	0.00001	0.00001	25.08706444
-0.00005	0.00001	0.00002	25
-0.00005	0.00001	0.00003	25
-0.00004	0.00001	-0.00004	25
-0.00004	0.00001	-0.00003	25.08718239
-0.00004	0.00001	-0.00002	25.08777532
-0.00004	0.00001	-0.00001	25.08813361
-0.00004	0.00001	0	25.08825346
-0.00004	0.00001	0.00001	25.08813361
-0.00004	0.00001	0.00002	25.08777532
-0.00004	0.00001	0.00003	25.08718239
-0.00004	0.00001	0.00004	25
-0.00003	0.00001	-0.00005	25
-0.00003	0.00001	-0.00004	25.08718239
-0.00003	0.00001	-0.00003	25.08801397
-0.00003	0.00001	-0.00002	25.08861431
-0.00003	0.00001	-0.00001	25.08897708
-0.00003	0.00001	0	25.08909844
-0.00003	0.00001	0.00001	25.08897708
-0.00003	0.00001	0.00002	25.08861431
-0.00003	0.00001	0.00003	25.08801397
-0.00003	0.00001	0.00004	25.08718239
-0.00003	0.00001	0.00005	25
-0.00002	0.00001	-0.00005	25
-0.00002	0.00001	-0.00004	25.08777532
-0.00002	0.00001	-0.00003	25.08861431
-0.00002	0.00001	-0.00002	25.08922002
-0.00002	0.00001	-0.00001	25.08958604
-0.00002	0.00001	0	25.08970849
-0.00002	0.00001	0.00001	25.08958604
-0.00002	0.00001	0.00002	25.08922002
-0.00002	0.00001	0.00003	25.08861431
-0.00002	0.00001	0.00004	25.08777532
-0.00002	0.00001	0.00005	25
-0.00001	0.00001	-0.00005	25.08706444
-0.00001	0.00001	-0.00004	25.08813361
-0.00001	0.00001	-0.00003	25.08897708
-0.00001	0.00001	-0.00002	25.08958604
-0.00001	0.00001	-0.00001	25.08995403
-0.00001	0.00001	0	25.09007714
-0.00001	0.00001	0.00001	25.08995403
-0.00001	0.00001	0.00002	25.08958604
-0.00001	0.00001	0.00003	25.08897708
-0.00001	0.00001	0.00004	25.08813361
-0.00001	0.00001	0.00005	25.08706444
0	0.00001	-0.00005	25.08718239
0	0.00001	-0.00004	25.08825346
0	0.00001	-0.00003	25.08909844
0	0.00001	-0.00002	25.08970849
0	0.00001	-0.00001	25.09007714
0	0.00001	0	25.09020046
0	0.00001	0.00001	25.09007714
0	0.00001	0.00002	25.08970849
0	0.00001	0.00003	25.08909844
0	0.00001	0.00004	25.08825346
0	0.00001	0.00005	25.08718239
0.00001	0.00001	-0.00005	25.08706444
0.00001	0.00001	-0.00004	25.08813361
0.00001	0.00001	-0.00003	25.08897708
0.00001	0.00001	-0.00002	25.08958604
0.00001	0.00001	-0.00001	25.08995403
0.00001	0.00001	0	25.09007714
0.00001	0.00001	0.00001	25.08995403
0.00001	0.00001	0.00002	25.08958604
0.00001	0.00001	0.00003	25.08897708
0.00001	0.00001	0.00004	25.08813361
0.00001	0.00001	0.00005	25.08706444
0.00002	0.00001	-0.00005	25
0.00002	0.00001	-0.00004	25.08777532
0.00002	0.00001	-0.00003	25.08861431
0.00002	0.00001	-0.00002	25.08922002
0.00002	0.00001	-0.00001	25.08958604
0.00002	0.00001	0	25.08970849
0.00002	0.00001	0.00001	25.08958604
0.00002	0.00001	0.00002	25.08922002
0.00002	0.00001	0.00003	25.08861431
0.00002	0.00001	0.00004	25.08777532
0.00002	0.00001	0.00005	25
0.00003	0.00001	-0.00005	25
0.00003	0.00001	-0.00004	25.08718239
0.00003	0.00001	-0.00003	25.08801397
0.00003	0.00001	-0.00002	25.08861431
0.00003	0.00001	-0.00001	25.08897708
0.00003	0.00001	0	25.08909844
0.00003	0.00001	0.00001	25.08897708
0.00003	0.00001	0.00002	25.08861431
0.00003	0.00001	0.00003	25.08801397
0.00003	0.00001	0.00004	25.08718239
0.00003	0.00001	0.00005	25
0.00004	0.00001	-0.00004	25
0.00004	0.00001	-0.00003	25.08718239
0.00004	0.00001	-0.00002	25.08777532
0.00004	0.00001	-0.00001	25.08813361
0.00004	0.00001	0	25.08825346
0.00004	0.00001	0.00001	25.08813361
0.00004	0.00001	0.00002	25.08777532
0.00004	0.00001	0.00003	25.08718239
0.00004	0.00001	0.00004	25
0.00005	0.00001	-0.00003	25
0.00005	0.00001	-0.00002	25
0.00005	0.00001	-0.00001	25.08706444
0.00005	0.00001	0	25.08718239
0.00005	0.00001	0.00001	25.08706444
0.00005	0.00001	0.00002	25
0.00005	0.00001	0.00003	25
-0.00004	0.00002	-0.00002	25.0785419
-0.00004	0.00002	-0.00001	25.07885179
-0.00004	0.00002	0	25.07895545
-0.00004	0.00002	0.00001	25.07885179
-0.00004	0.00002	0.00002	25.0785419
-0.00003	0.00002	-0.00003	25.07874832
-0.00003	0.00002	-0.00002	25.07926746
-0.00003	0.00002	-0.00001	25.07958109
-0.00003	0.00002	0	25.07968599
-0.00003	0.00002	0.00001	25.07958109
-0.00003	0.00002	0.00002	25.07926746
-0.00003	0.00002	0.00003	25.07874832
-0.00002	0.00002	-0.00004	25.0785419
-0.00002	0.00002	-0.00003	25.07926746
-0.00002	0.00002	-0.00002	25.07979108
-0.00002	0.00002	-0.00001	25.08010741
-0.00002	0.00002	0	25.08021321
-0.00002	0.00002	0.00001	25.08010741
-0.00002	0.00002	0.00002	25.07979108
-0.00002	0.00002	0.00003	25.07926746
-0.00002	0.00002	0.00004	25.0785419
-0.00001	0.00002	-0.00004	25.07885179
-0.00001	0.00002	-0.00003	25.07958109
-0.00001	0.00002	-0.00002	25.08010741
-0.00001	0.00002	-0.00001	25.08042537
-0.00001	0.00002	0	25.08053173
-0.00001	0.00002	0.00001	25.08042537
-0.00001	0.00002	0.00002	25.08010741
-0.00001	0.00002	0.00003	25.07958109
-0.00001	0.00002	0.00004	25.07885179
0	0.00002	-0.00004	25.07895545
0	0.00002	-0.00003	25.07968599
0	0.00002	-0.00002	25.08021321
0	0.00002	-0.00001	25.08053173
0	0.00002	0	25.08063826
0	0.00002	0.00001	25.08053173
0	0.00002	0.00002	25.08021321
0	0.00002	0.00003	25.07968599
0	0.00002	0.00004	25.07895545
0.00001	0.00002	-0.00004	25.07885179
0.00001	0.00002	-0.00003	25.07958109
0.00001	0.00002	-0.00002	25.08010741
0.00001	0.00002	-0.00001	25.08042537
0.00001	0.00002	0	25.08053173
0.00001	0.00002	0.00001	25.08042537
0.00001	0.00002	0.00002	25.08010741
0.00001	0.00002	0.00003	25.07958109
0.00001	0.00002	0.00004	25.07885179
0.00002	0.00002	-0.00004	25.0785419
0.00002	0.00002	-0.00003	25.07926746
0.00002	0.00002	-0.00002	25.07979108
0.00002	0.00002	-0.00001	25.08010741
0.00002	0.00002	0	25.08021321
0.00002	0.00002	0.00001	25.08010741
0.00002	0.00002	0.00002	25.07979108
0.00002	0.00002	0.00003	25.07926746
0.00002	0.00002	0.00004	25.0785419
0.00003	0.00002	-0.00003	25.07874832
0.00003	0.00002	-0.00002	25.07926746
0.00003	0.00002	-0.00001	25.07958109
0.00003	0.00002	0	25.07968599
0.00003	0.00002	0.00001	25.07958109
0.00003	0.00002	0.00002	25.07926746
0.00003	0.00002	0.00003	25.07874832
0.00004	0.00002	-0.00002	25.0785419
0.00004	0.00002	-0.00001	25.07885179
0.00004	0.00002	0	25.07895545
0.00004	0.00002	0.00001	25.07885179
0.00004	0.00002	0.00002	25.0785419
-0.00002	0.00003	0	25.07180297
-0.00001	0.00003	-0.00001	25.07198666
-0.00001	0.00003	0	25.07207873
-0.00001	0.00003	0.00001	25.07198666
0	0.00003	-0.00002	25.07180297
0	0.00003	-0.00001	25.07207873
0	0.00003	0	25.07217096
0	0.00003	0.00001	25.07207873
0	0.00003	0.00002	25.07180297
0.00001	0.00003	-0.00001	25.07198666
0.00001	0.00003	0	25.07207873
0.00001	0.00003	0.00001	25.07198666
0.00002	0.00003	0	25.07180297
