# Supplementary material for: Dynamic Characterisation of Fibre-Optic Temperature Sensors for Physiological Monitoring
Source: Sensors (Basel). 2020 Dec 31;21(1):221. doi: 10.3390/s21010221 (PMC7795630; doi:10.3390/s21010221)
Supplement: Supplementary file 1 [file sensors-21-00221-s001.zip › Supplementary Data/Simulations/Temperature step/30um dome/temp_step_with_water_30um_dome_xy_t66.csv]

[Name]
Plane 1
[Data]
X [ m ]	Y [ m ]	Z [ m ]	Temperature [ K ]
-1.49967527e-04	-1.62362630e-04	-3.69482223e-13	3.23147430e+02
-1.49912361e-04	-1.62033117e-04	-3.69482223e-13	3.23147400e+02
-1.49356361e-04	-1.62277036e-04	0.00000000e+00	3.23146973e+02
-1.50216394e-04	-1.61732314e-04	-2.84217094e-14	3.23147491e+02
-1.99999995e-04	-1.47338375e-04	0.00000000e+00	3.23149994e+02
-1.99999995e-04	-1.47338375e-04	0.00000000e+00	3.23149994e+02
-1.99999995e-04	-1.47338375e-04	0.00000000e+00	3.23149994e+02
-1.99999995e-04	-1.64892248e-04	0.00000000e+00	3.23149994e+02
-1.99999995e-04	-1.64892248e-04	0.00000000e+00	3.23149994e+02
-1.99999995e-04	-1.64892248e-04	0.00000000e+00	3.23149994e+02
-1.99999995e-04	-1.64892248e-04	0.00000000e+00	3.23149994e+02
-1.99999995e-04	-1.47338375e-04	-2.42992318e-19	3.23149994e+02
-1.68211482e-04	-1.92274034e-04	0.00000000e+00	3.23149841e+02
-1.68846338e-04	-1.91777362e-04	0.00000000e+00	3.23149872e+02
-1.67591614e-04	-1.90432300e-04	0.00000000e+00	3.23149811e+02
-1.99999995e-04	-1.82446121e-04	0.00000000e+00	3.23149994e+02
-1.99999995e-04	-1.82446121e-04	0.00000000e+00	3.23149994e+02
-1.99999995e-04	-1.82446121e-04	0.00000000e+00	3.23149994e+02
-1.99999995e-04	-1.82446121e-04	-2.42548096e-19	3.23149994e+02
-1.99999995e-04	-1.64892248e-04	-2.43880788e-19	3.23149994e+02
-1.50416716e-04	-1.62617434e-04	5.68434189e-14	3.23147522e+02
-1.48305844e-04	-1.59349336e-04	0.00000000e+00	3.23146515e+02
-1.47511339e-04	-1.72089611e-04	1.13686838e-13	3.23146179e+02
-1.48284016e-04	-1.70696992e-04	1.13686838e-13	3.23146393e+02
-1.47108964e-04	-1.70904765e-04	5.68434189e-14	3.23146027e+02
-1.58677867e-04	-1.54488836e-04	-2.27373675e-13	3.23149261e+02
-1.57187780e-04	-1.55154819e-04	2.27373675e-13	3.23149048e+02
-1.59443865e-04	-1.56008333e-04	0.00000000e+00	3.23149323e+02
-1.70028739e-04	-1.93937536e-04	-5.68434189e-14	3.23149872e+02
-1.57745788e-04	-1.52985216e-04	2.27373675e-13	3.23149170e+02
-1.99999995e-04	-1.99999995e-04	0.00000000e+00	3.23149994e+02
-1.99999995e-04	-1.99999995e-04	0.00000000e+00	3.23149994e+02
-1.99999995e-04	-1.99999995e-04	0.00000000e+00	3.23149994e+02
-1.93641768e-04	-1.59276926e-04	2.27373675e-13	3.23149994e+02
-1.92091698e-04	-1.58904717e-04	1.13686838e-13	3.23150024e+02
-1.92079082e-04	-1.60089301e-04	-2.27373675e-13	3.23149994e+02
-1.99999995e-04	-1.47338375e-04	0.00000000e+00	3.23149994e+02
-1.99999995e-04	-1.99999995e-04	0.00000000e+00	3.23149994e+02
-1.69148319e-04	-1.59568124e-04	-4.54747351e-13	3.23149872e+02
-1.66611266e-04	-1.60193755e-04	0.00000000e+00	3.23149780e+02
-1.67634731e-04	-1.62797805e-04	0.00000000e+00	3.23149841e+02
-1.62354496e-04	-1.52267632e-04	0.00000000e+00	3.23149475e+02
-1.70959363e-04	-1.61913806e-04	0.00000000e+00	3.23149902e+02
-1.92076332e-04	-1.61556192e-04	2.27373675e-13	3.23149994e+02
-1.90004241e-04	-1.60953321e-04	0.00000000e+00	3.23149994e+02
-1.45997386e-04	-1.70213287e-04	0.00000000e+00	3.23145203e+02
-1.58858646e-04	-1.65922786e-04	-1.13686838e-13	3.23149292e+02
-1.60514726e-04	-1.64157304e-04	2.27373675e-13	3.23149475e+02
-1.58555631e-04	-1.63577060e-04	2.27373675e-13	3.23149231e+02
-1.88340200e-04	-1.57965434e-04	0.00000000e+00	3.23150024e+02
-1.72003696e-04	-1.86607984e-04	-2.84217094e-14	3.23149902e+02
-1.68283354e-04	-1.54077788e-04	-1.13686838e-13	3.23149841e+02
-1.61214193e-04	-1.65727659e-04	-2.27373675e-13	3.23149506e+02
-1.67114107e-04	-1.94620792e-04	5.68434189e-14	3.23149811e+02
-1.73707042e-04	-1.69890365e-04	1.13686838e-13	3.23149933e+02
-1.74894521e-04	-1.66781290e-04	-1.13686838e-13	3.23149963e+02
-1.72367101e-04	-1.67873179e-04	1.13686838e-13	3.23149902e+02
-1.99999995e-04	-1.82446121e-04	-2.42548096e-19	3.23149994e+02
-1.79288283e-04	-1.59460673e-04	2.27373675e-13	3.23149963e+02
-1.76638408e-04	-1.62154276e-04	-1.13686838e-13	3.23149963e+02
-1.80657516e-04	-1.62074721e-04	0.00000000e+00	3.23149963e+02
-1.77755544e-04	-1.70064042e-04	1.13686838e-13	3.23149963e+02
-1.93702072e-04	-1.74030836e-04	2.27373675e-13	3.23149994e+02
-1.90303079e-04	-1.71560125e-04	-2.27373675e-13	3.23149994e+02
-1.90213002e-04	-1.76873000e-04	2.27373675e-13	3.23149994e+02
-1.51902554e-04	-1.51625019e-04	0.00000000e+00	3.23148041e+02
-1.53270172e-04	-1.48056337e-04	0.00000000e+00	3.23148315e+02
-1.49412343e-04	-1.47350060e-04	2.27373675e-13	3.23147156e+02
-1.60239273e-04	-1.91357700e-04	-1.13686838e-13	3.23149475e+02
-1.60446332e-04	-1.92844323e-04	0.00000000e+00	3.23149445e+02
-1.76651156e-04	-1.92464620e-04	0.00000000e+00	3.23149963e+02
-1.86456367e-04	-1.74101006e-04	2.27373675e-13	3.23149994e+02
-1.66422687e-04	-1.78047325e-04	0.00000000e+00	3.23149811e+02
-1.68183571e-04	-1.75419438e-04	-3.41060513e-13	3.23149841e+02
-1.63290533e-04	-1.75415393e-04	0.00000000e+00	3.23149597e+02
-1.75964640e-04	-1.53902321e-04	0.00000000e+00	3.23149963e+02
-1.87590384e-04	-1.66067199e-04	0.00000000e+00	3.23149994e+02
-1.84410339e-04	-1.68461163e-04	0.00000000e+00	3.23149994e+02
-1.84371369e-04	-1.64571044e-04	0.00000000e+00	3.23149994e+02
-1.59950214e-04	-1.69709238e-04	5.68434189e-14	3.23149414e+02
-1.72459695e-04	-1.81634809e-04	-5.68434189e-14	3.23149902e+02
-1.67034770e-04	-1.73056309e-04	0.00000000e+00	3.23149841e+02
-1.78055518e-04	-1.66638813e-04	0.00000000e+00	3.23149963e+02
-1.83918892e-04	-1.57276460e-04	0.00000000e+00	3.23149963e+02
-1.55057249e-04	-1.74347020e-04	0.00000000e+00	3.23148682e+02
-1.59118572e-04	-1.74316840e-04	0.00000000e+00	3.23149323e+02
-1.56426308e-04	-1.70760410e-04	0.00000000e+00	3.23149017e+02
-1.76708578e-04	-1.53832443e-04	-7.10542736e-14	3.23149963e+02
-1.88267688e-04	-1.94886088e-04	-5.68434189e-14	3.23149994e+02
-1.89174694e-04	-1.99999995e-04	0.00000000e+00	3.23149994e+02
-1.91907660e-04	-1.95789980e-04	5.68434189e-14	3.23149963e+02
-1.92174717e-04	-1.50772670e-04	2.27373675e-13	3.23149994e+02
-1.95629051e-04	-1.52588938e-04	2.27373675e-13	3.23149994e+02
-1.61032600e-04	-1.94679495e-04	-5.68434189e-14	3.23149475e+02
-1.46194143e-04	-1.53207613e-04	0.00000000e+00	3.23145355e+02
-1.52456356e-04	-1.84098579e-04	0.00000000e+00	3.23148193e+02
-1.47063256e-04	-1.81988842e-04	2.27373675e-13	3.23145569e+02
-1.51420798e-04	-1.78704242e-04	0.00000000e+00	3.23147949e+02
-1.62146258e-04	-1.83651777e-04	2.27373675e-13	3.23149597e+02
-1.57257833e-04	-1.85045326e-04	1.13686838e-13	3.23148987e+02
-1.60530020e-04	-1.78015209e-04	1.13686838e-13	3.23149475e+02
-1.77970825e-04	-1.99999995e-04	0.00000000e+00	3.23149963e+02
-1.83503347e-04	-2.00000009e-04	4.54747351e-13	3.23149994e+02
-1.78408271e-04	-1.93052445e-04	0.00000000e+00	3.23149963e+02
-1.83913100e-04	-1.81598763e-04	-2.84217094e-14	3.23149994e+02
-1.74681161e-04	-1.82208285e-04	0.00000000e+00	3.23149902e+02
-1.80746079e-04	-1.73997541e-04	0.00000000e+00	3.23149963e+02
-1.74562054e-04	-1.74244327e-04	0.00000000e+00	3.23149902e+02
-1.86694509e-04	-1.48324252e-04	-1.13686838e-13	3.23149994e+02
-1.86794103e-04	-1.55148693e-04	0.00000000e+00	3.23149994e+02
-1.57933304e-04	-1.76340312e-04	-1.13686838e-13	3.23149048e+02
-1.84994162e-04	-1.93395739e-04	0.00000000e+00	3.23149994e+02
-1.91662402e-04	-1.42045043e-04	2.84217094e-14	3.23149994e+02
-1.58195806e-04	-1.91198633e-04	0.00000000e+00	3.23149170e+02
-1.95727203e-04	-1.70711603e-04	0.00000000e+00	3.23149994e+02
-1.99937829e-04	-1.73669192e-04	0.00000000e+00	3.23149994e+02
-1.93523898e-04	-1.89699844e-04	0.00000000e+00	3.23149994e+02
-1.88554899e-04	-1.88113932e-04	-1.13686838e-13	3.23149994e+02
-1.91913554e-04	-1.82477437e-04	2.27373675e-13	3.23149994e+02
-1.49523956e-04	-1.54400055e-04	0.00000000e+00	3.23146301e+02
-1.46237973e-04	-1.73724096e-04	-5.68434189e-14	3.23145477e+02
-1.84055927e-04	-1.82681921e-04	0.00000000e+00	3.23149994e+02
-1.71719046e-04	-1.83541444e-04	0.00000000e+00	3.23149841e+02
-1.95580476e-04	-1.91784668e-04	1.13686838e-13	3.23149994e+02
-1.99937829e-04	-1.91223065e-04	0.00000000e+00	3.23149994e+02
-1.58234703e-04	-1.46167818e-04	-2.27373675e-13	3.23149231e+02
-1.64937723e-04	-1.47256360e-04	0.00000000e+00	3.23149658e+02
-1.82753589e-04	-1.81768308e-04	-2.84217094e-14	3.23149994e+02
-1.85380297e-04	-1.58540890e-04	0.00000000e+00	3.23149994e+02
-1.43819780e-04	-1.46658320e-04	0.00000000e+00	3.23143463e+02
-1.44433667e-04	-1.51945103e-04	0.00000000e+00	3.23144135e+02
-1.67357008e-04	-2.00000009e-04	0.00000000e+00	3.23149780e+02
-1.73967506e-04	-1.99999995e-04	2.27373675e-13	3.23149933e+02
-1.99937829e-04	-1.56115319e-04	0.00000000e+00	3.23149994e+02
-1.61035248e-04	-1.73853710e-04	1.13686838e-13	3.23149506e+02
-1.65533478e-04	-1.67813327e-04	2.27373675e-13	3.23149780e+02
-1.77979557e-04	-1.92925989e-04	0.00000000e+00	3.23149963e+02
-1.92291933e-04	-1.67839811e-04	0.00000000e+00	3.23149994e+02
-1.53504108e-04	-1.99999995e-04	2.70894413e-20	3.23148438e+02
-1.64631158e-04	-1.99999995e-04	0.00000000e+00	3.23149719e+02
-1.53504108e-04	-1.99999995e-04	2.70894413e-20	3.23148438e+02
-1.51583779e-04	-1.88372738e-04	2.27373675e-13	3.23147858e+02
-1.46093647e-04	-1.86730904e-04	2.27373675e-13	3.23145203e+02
-1.78416245e-04	-1.92452120e-04	0.00000000e+00	3.23149933e+02
-1.86281453e-04	-1.89711296e-04	0.00000000e+00	3.23149994e+02
-1.83238139e-04	-1.82989243e-04	0.00000000e+00	3.23149994e+02
-1.76545916e-04	-1.53166882e-04	-1.42108547e-14	3.23149963e+02
-1.75910231e-04	-1.40777920e-04	0.00000000e+00	3.23149963e+02
-1.69754087e-04	-1.48292776e-04	-1.13686838e-13	3.23149872e+02
-1.84115022e-04	-1.48625753e-04	-1.13686838e-13	3.23149994e+02
-1.76787144e-04	-1.53374393e-04	-1.42108547e-14	3.23149933e+02
-1.85234356e-04	-1.56109076e-04	0.00000000e+00	3.23149994e+02
-1.75052846e-04	-1.84092249e-04	5.68434189e-14	3.23149902e+02
-1.82657925e-04	-1.47411774e-04	-1.13686838e-13	3.23149994e+02
-1.93584303e-04	-1.92149440e-04	0.00000000e+00	3.23149994e+02
-1.87742320e-04	-1.90439940e-04	2.27373675e-13	3.23149994e+02
-1.78155169e-04	-1.92536201e-04	-1.42108547e-14	3.23149963e+02
-1.74208617e-04	-1.84113334e-04	0.00000000e+00	3.23149902e+02
-1.76481364e-04	-1.53417044e-04	0.00000000e+00	3.23149963e+02
-1.68955361e-04	-1.50162014e-04	0.00000000e+00	3.23149841e+02
-1.45658036e-04	-1.54491878e-04	-5.68434189e-14	3.23145081e+02
-1.73732027e-04	-1.83429322e-04	0.00000000e+00	3.23149933e+02
-1.67554361e-04	-1.49025815e-04	1.13686838e-13	3.23149841e+02
-1.43817248e-04	-1.82512056e-04	2.27373675e-13	3.23143738e+02
-1.44296238e-04	-1.55477348e-04	-5.68434189e-14	3.23143921e+02
-1.74404588e-04	-1.83284472e-04	0.00000000e+00	3.23149933e+02
-1.82985939e-04	-1.82443211e-04	2.84217094e-14	3.23149994e+02
-1.45059865e-04	-1.54137306e-04	-5.68434189e-14	3.23144684e+02
-1.84118806e-04	-1.46019869e-04	0.00000000e+00	3.23149994e+02
-1.83344469e-04	-1.82324729e-04	2.84217094e-14	3.23149994e+02
-1.53504108e-04	-1.99999995e-04	2.70894413e-20	3.23148438e+02
-1.53504108e-04	-1.99999995e-04	0.00000000e+00	3.23148438e+02
-1.53504108e-04	-1.99999995e-04	0.00000000e+00	3.23148438e+02
-1.53504108e-04	-1.99999995e-04	0.00000000e+00	3.23148438e+02
-1.46367660e-04	-1.71460357e-04	5.68434189e-14	3.23145569e+02
-1.59531453e-04	-1.92601932e-04	-1.13686838e-13	3.23149414e+02
-1.58930998e-04	-1.93451662e-04	-1.13686838e-13	3.23149292e+02
-1.47992716e-04	-1.91774539e-04	0.00000000e+00	3.23146576e+02
-1.45346159e-04	-1.96273642e-04	0.00000000e+00	3.23144531e+02
-1.42825214e-04	-1.99999995e-04	0.00000000e+00	3.23142822e+02
-1.29326800e-04	-1.44319958e-04	3.41060513e-13	3.23107635e+02
-1.31048233e-04	-1.43820740e-04	-1.13686838e-13	3.23113312e+02
-1.29340173e-04	-1.42710735e-04	2.27373675e-13	3.23107758e+02
-1.36696704e-04	-1.53692468e-04	4.54747351e-13	3.23133423e+02
-1.34088492e-04	-1.52328314e-04	1.13686838e-13	3.23124664e+02
-1.36826304e-04	-1.51151587e-04	0.00000000e+00	3.23133636e+02
-1.23307371e-04	-1.49685889e-04	3.41060513e-13	3.23059601e+02
-1.20158664e-04	-1.46404607e-04	5.68434189e-14	3.23023285e+02
-1.21783742e-04	-1.49572414e-04	-4.54747351e-13	3.23046844e+02
-1.21644625e-04	-1.54667010e-04	0.00000000e+00	3.23044678e+02
-1.24355662e-04	-1.43131721e-04	0.00000000e+00	3.23057648e+02
-1.19959586e-04	-1.50036329e-04	0.00000000e+00	3.23015503e+02
-1.32435365e-04	-1.59253017e-04	5.68434189e-14	3.23120544e+02
-1.41041266e-04	-1.61206655e-04	0.00000000e+00	3.23140778e+02
-1.40315271e-04	-1.59059709e-04	-2.27373675e-13	3.23139832e+02
-1.43214012e-04	-1.53924411e-04	-5.68434189e-14	3.23142029e+02
-1.33245267e-04	-1.60506432e-04	-5.68434189e-14	3.23121948e+02
-1.41463766e-04	-1.46960476e-04	0.00000000e+00	3.23140991e+02
-1.34624046e-04	-1.47940736e-04	-1.13686838e-13	3.23127472e+02
-1.32119894e-04	-1.48860767e-04	0.00000000e+00	3.23119293e+02
-1.30813438e-04	-1.60133772e-04	0.00000000e+00	3.23113495e+02
-1.22536847e-04	-1.59105548e-04	0.00000000e+00	3.23053040e+02
-1.26864092e-04	-1.54516267e-04	0.00000000e+00	3.23092285e+02
-1.14934301e-04	-1.53456698e-04	0.00000000e+00	3.22932800e+02
-1.19602548e-04	-1.58875191e-04	0.00000000e+00	3.23011810e+02
-1.39731579e-04	-1.66607235e-04	-4.54747351e-13	3.23138824e+02
-1.32354122e-04	-1.61543256e-04	-1.13686838e-13	3.23120056e+02
-1.17311698e-04	-1.43651909e-04	1.13686838e-13	3.22977753e+02
-1.14558032e-04	-1.48841398e-04	2.27373675e-13	3.22924255e+02
-1.26192434e-04	-1.65701378e-04	0.00000000e+00	3.23084961e+02
-1.24360100e-04	-1.66441110e-04	0.00000000e+00	3.23072357e+02
-1.20743796e-04	-1.60801952e-04	-4.54747351e-13	3.23033112e+02
-1.31502180e-04	-1.61131262e-04	-1.13686838e-13	3.23117584e+02
-1.31810666e-04	-1.60561991e-04	0.00000000e+00	3.23118683e+02
-1.24871876e-04	-1.67168138e-04	2.84217094e-14	3.23076935e+02
-1.24759972e-04	-1.66986356e-04	-4.26325641e-13	3.23076294e+02
-1.24624014e-04	-1.67025049e-04	1.42108547e-14	3.23075195e+02
-1.09425040e-04	-1.99999995e-04	0.00000000e+00	3.22764862e+02
-1.09923589e-04	-1.99999995e-04	-2.84217094e-14	3.22785950e+02
-1.09744447e-04	-1.99595539e-04	0.00000000e+00	3.22780212e+02
-1.10203408e-04	-1.99598289e-04	2.84217094e-14	3.22792542e+02
-1.24535058e-04	-1.67146907e-04	2.84217094e-14	3.23074036e+02
-1.33179477e-04	-1.99999995e-04	-1.42108547e-14	3.23123749e+02
-1.33484005e-04	-1.99999995e-04	-1.42108547e-14	3.23124359e+02
-1.33243040e-04	-1.99864211e-04	-1.42108547e-14	3.23123932e+02
-1.12053116e-04	-2.00000009e-04	0.00000000e+00	3.22840393e+02
-1.39432814e-04	-1.92080231e-04	1.70530257e-13	3.23138245e+02
-1.39512602e-04	-1.90566425e-04	1.13686838e-13	3.23138123e+02
-1.38411895e-04	-1.90694729e-04	0.00000000e+00	3.23136658e+02
-1.39738549e-04	-1.89068960e-04	0.00000000e+00	3.23138519e+02
-1.32539964e-04	-1.99193237e-04	-7.10542736e-15	3.23120605e+02
-1.33012640e-04	-1.99999995e-04	-1.42108547e-14	3.23122772e+02
-1.30584725e-04	-1.78891263e-04	1.13686838e-13	3.23113708e+02
-1.30852510e-04	-1.76887581e-04	-2.27373675e-13	3.23114685e+02
-1.27574473e-04	-1.76754664e-04	0.00000000e+00	3.23093750e+02
-1.09489083e-04	-1.70233718e-04	0.00000000e+00	3.22772064e+02
-1.10547480e-04	-1.67825376e-04	0.00000000e+00	3.22804688e+02
-1.08747598e-04	-1.69128078e-04	-5.68434189e-14	3.22736969e+02
-1.30510540e-04	-1.74888555e-04	0.00000000e+00	3.23113342e+02
-1.00573961e-04	-1.86821926e-04	3.41060513e-13	3.22294708e+02
-9.81284538e-05	-1.85134500e-04	0.00000000e+00	3.22076569e+02
-1.01980520e-04	-1.85553276e-04	0.00000000e+00	3.22393372e+02
-1.10223766e-04	-1.71255044e-04	0.00000000e+00	3.22793762e+02
-1.07985921e-04	-1.72086380e-04	0.00000000e+00	3.22700562e+02
-1.35173002e-04	-1.77089038e-04	0.00000000e+00	3.23127441e+02
-1.07810338e-04	-1.54145542e-04	0.00000000e+00	3.22701263e+02
-1.09602552e-04	-1.55311107e-04	5.68434189e-14	3.22768768e+02
-1.08428372e-04	-1.53273853e-04	-3.97903932e-13	3.22730835e+02
-1.05027844e-04	-1.69810955e-04	0.00000000e+00	3.22506165e+02
-1.37818846e-04	-1.89583021e-04	0.00000000e+00	3.23134796e+02
-1.42687932e-04	-1.73919281e-04	0.00000000e+00	3.23141235e+02
-1.03729319e-04	-1.91609157e-04	2.84217094e-14	3.22498657e+02
-1.05708721e-04	-1.52872119e-04	0.00000000e+00	3.22576965e+02
-1.09636007e-04	-1.52923516e-04	5.68434189e-14	3.22767029e+02
-1.08365937e-04	-1.51959772e-04	5.68434189e-14	3.22727875e+02
-1.13206290e-04	-1.70075626e-04	5.68434189e-14	3.22872742e+02
-1.24637474e-04	-1.67627382e-04	2.84217094e-14	3.23075317e+02
-1.06624328e-04	-1.95876200e-04	1.42108547e-14	3.22637115e+02
-1.15220450e-04	-1.92354855e-04	1.13686838e-13	3.22937164e+02
-1.12285095e-04	-1.88378734e-04	1.13686838e-13	3.22858215e+02
-1.13028436e-04	-1.92230975e-04	0.00000000e+00	3.22878265e+02
-1.33579641e-04	-1.91275583e-04	0.00000000e+00	3.23118042e+02
-1.02285558e-04	-1.82320480e-04	0.00000000e+00	3.22411713e+02
-1.05705993e-04	-1.85508368e-04	-5.68434189e-14	3.22568817e+02
-1.16581388e-04	-1.89984916e-04	-1.13686838e-13	3.22957886e+02
-1.16954994e-04	-1.81686482e-04	4.54747351e-13	3.22964172e+02
-1.19534823e-04	-1.77834067e-04	0.00000000e+00	3.22999878e+02
-1.14361741e-04	-1.78774819e-04	-2.27373675e-13	3.22919312e+02
-9.86242812e-05	-1.55082831e-04	0.00000000e+00	3.22137543e+02
-9.38413286e-05	-1.61889388e-04	0.00000000e+00	3.21696869e+02
-9.86664745e-05	-1.61802163e-04	-2.27373675e-13	3.22118866e+02
-1.23162958e-04	-1.92338674e-04	-5.68434189e-14	3.23040131e+02
-9.71997288e-05	-1.67260572e-04	0.00000000e+00	3.22023621e+02
-1.11974106e-04	-1.83189492e-04	-1.13686838e-13	3.22849609e+02
-1.38376679e-04	-1.84662378e-04	0.00000000e+00	3.23136658e+02
-9.45833963e-05	-1.81956479e-04	0.00000000e+00	3.21770416e+02
-9.93988651e-05	-1.76902278e-04	0.00000000e+00	3.22152100e+02
-9.40172540e-05	-1.76688569e-04	0.00000000e+00	3.21725433e+02
-1.23515798e-04	-1.67510938e-04	0.00000000e+00	3.23060059e+02
-9.66425432e-05	-1.71433567e-04	0.00000000e+00	3.21966278e+02
-1.26684317e-04	-1.83901750e-04	-2.27373675e-13	3.23085724e+02
-1.23571299e-04	-1.78972783e-04	0.00000000e+00	3.23065826e+02
-1.22226964e-04	-1.84369201e-04	2.27373675e-13	3.23052032e+02
-1.26307976e-04	-1.90820283e-04	5.68434189e-14	3.23087616e+02
-1.08588458e-04	-1.78269751e-04	0.00000000e+00	3.22692566e+02
-1.37985466e-04	-1.75392051e-04	0.00000000e+00	3.23136047e+02
-1.34894493e-04	-1.68806539e-04	-2.27373675e-13	3.23126862e+02
-1.05274521e-04	-1.92578766e-04	0.00000000e+00	3.22567352e+02
-1.16196396e-04	-1.72107393e-04	-5.68434189e-14	3.22957550e+02
-1.16739509e-04	-1.97816873e-04	-5.68434189e-14	3.22967346e+02
-9.55100404e-05	-1.44184392e-04	-2.27373675e-13	3.21868927e+02
-1.00936180e-04	-1.41831784e-04	0.00000000e+00	3.22297424e+02
-9.87983803e-05	-1.49861677e-04	0.00000000e+00	3.22155884e+02
-9.37948353e-05	-1.97479327e-04	1.13686838e-13	3.21686981e+02
-9.54010902e-05	-1.91996020e-04	0.00000000e+00	3.21861206e+02
-1.03457518e-04	-1.92604624e-04	-1.98951966e-13	3.22470367e+02
-9.56567237e-05	-1.99999995e-04	1.13686838e-13	3.21851196e+02
-1.01557795e-04	-1.99999995e-04	-2.27373675e-13	3.22371216e+02
-1.03906190e-04	-1.93089509e-04	0.00000000e+00	3.22509460e+02
-1.26557308e-04	-1.93914748e-04	-1.13686838e-13	3.23090027e+02
-1.18853197e-04	-1.99999995e-04	5.68434189e-14	3.23001465e+02
-1.24354003e-04	-1.99999995e-04	-2.27373675e-13	3.23073822e+02
-1.10727269e-04	-1.45410435e-04	0.00000000e+00	3.22806519e+02
-1.04806139e-04	-1.61434553e-04	0.00000000e+00	3.22566833e+02
-1.10455789e-04	-1.61482836e-04	-2.27373675e-13	3.22787994e+02
-1.13776587e-04	-1.59222080e-04	2.27373675e-13	3.22903381e+02
-9.47357767e-05	-1.86894395e-04	0.00000000e+00	3.21787048e+02
-1.01663260e-04	-1.54929512e-04	1.13686838e-13	3.22359192e+02
-9.98861433e-05	-1.67079532e-04	0.00000000e+00	3.22219574e+02
-1.03731014e-04	-1.41674347e-04	0.00000000e+00	3.22504608e+02
-1.01049562e-04	-1.50861015e-04	0.00000000e+00	3.22325165e+02
-1.06561172e-04	-1.46407096e-04	0.00000000e+00	3.22647186e+02
-1.37153387e-04	-1.78263945e-04	-1.13686838e-13	3.23134033e+02
-1.32195972e-04	-1.84473582e-04	0.00000000e+00	3.23120636e+02
-1.27945212e-04	-1.91317013e-04	-5.68434189e-14	3.23098145e+02
-9.92994246e-05	-1.69745108e-04	0.00000000e+00	3.22189484e+02
-1.03342114e-04	-1.74741261e-04	0.00000000e+00	3.22481171e+02
-1.30736415e-04	-1.67777675e-04	0.00000000e+00	3.23114685e+02
-1.14533483e-04	-1.62090728e-04	1.13686838e-13	3.22917603e+02
-1.16928939e-04	-1.69110499e-04	3.41060513e-13	3.22972931e+02
-1.22909420e-04	-1.75766560e-04	-2.27373675e-13	3.23058105e+02
-1.17139265e-04	-1.70385159e-04	-5.68434189e-14	3.22976044e+02
-1.38499192e-04	-1.77473092e-04	0.00000000e+00	3.23136688e+02
-1.03924664e-04	-1.77263457e-04	0.00000000e+00	3.22517761e+02
-1.09334083e-04	-1.83807395e-04	0.00000000e+00	3.22759216e+02
-1.28097920e-04	-1.92522886e-04	-1.13686838e-13	3.23098907e+02
-1.04303268e-04	-1.92404259e-04	2.84217094e-14	3.22531982e+02
-1.10137698e-04	-1.85605561e-04	0.00000000e+00	3.22795624e+02
-1.17447365e-04	-1.99999995e-04	1.13686838e-13	3.22982727e+02
-1.04081097e-04	-1.92653388e-04	0.00000000e+00	3.22521210e+02
-9.96745875e-05	-1.52387860e-04	-1.13686838e-13	3.22234497e+02
-9.52008631e-05	-1.84681281e-04	-3.41060513e-13	3.21837463e+02
-1.26844840e-04	-1.92339241e-04	0.00000000e+00	3.23092407e+02
-9.81196790e-05	-1.69044331e-04	0.00000000e+00	3.22108673e+02
-1.37659081e-04	-1.76878486e-04	1.13686838e-13	3.23135437e+02
-9.32437761e-05	-1.99999995e-04	-1.13686838e-13	3.21634125e+02
-1.08088294e-04	-1.19377655e-04	-1.56319402e-13	3.22716125e+02
-1.08251501e-04	-1.19475881e-04	-1.70530257e-13	3.22721924e+02
-1.08160159e-04	-1.19285745e-04	0.00000000e+00	3.22719208e+02
-1.07992084e-04	-1.19233373e-04	-1.70530257e-13	3.22710388e+02
-1.05003732e-04	-1.29591732e-04	2.27373675e-13	3.22577240e+02
-1.07008338e-04	-1.29969048e-04	1.13686838e-13	3.22650391e+02
-1.05196938e-04	-1.31203924e-04	0.00000000e+00	3.22586884e+02
-1.12756388e-04	-1.34954229e-04	-3.41060513e-13	3.22874664e+02
-1.13035137e-04	-1.35123919e-04	-3.41060513e-13	3.22883545e+02
-1.12984271e-04	-1.34698596e-04	-2.84217094e-14	3.22882416e+02
-1.03124054e-04	-1.30675398e-04	-1.13686838e-13	3.22445435e+02
-1.08155502e-04	-1.19061471e-04	0.00000000e+00	3.22718933e+02
-1.08459659e-04	-1.19250406e-04	0.00000000e+00	3.22727295e+02
-1.45693804e-04	-1.15964882e-04	0.00000000e+00	3.23144897e+02
-1.45335129e-04	-1.13204551e-04	3.41060513e-13	3.23144775e+02
-1.43741083e-04	-1.14596864e-04	-3.41060513e-13	3.23143585e+02
-1.35435781e-04	-1.31466019e-04	5.68434189e-14	3.23128601e+02
-1.36913455e-04	-1.30175235e-04	0.00000000e+00	3.23133728e+02
-1.37390452e-04	-1.31023538e-04	0.00000000e+00	3.23134979e+02
-1.38163421e-04	-1.28811706e-04	0.00000000e+00	3.23136230e+02
-1.55095171e-04	-1.27724794e-04	1.13686838e-13	3.23148682e+02
-1.54491485e-04	-1.29926411e-04	0.00000000e+00	3.23148407e+02
-1.56801441e-04	-1.30274871e-04	1.13686838e-13	3.23149048e+02
-1.53972054e-04	-9.82301572e-05	-1.13686838e-13	3.23148560e+02
-1.53287619e-04	-9.78550015e-05	0.00000000e+00	3.23148315e+02
-1.53912362e-04	-9.73426941e-05	0.00000000e+00	3.23148529e+02
-1.01193480e-04	-1.12259346e-04	0.00000000e+00	3.22347198e+02
-1.04146362e-04	-1.10791239e-04	-2.27373675e-13	3.22502563e+02
-1.01218349e-04	-1.09669847e-04	-4.54747351e-13	3.22350952e+02
-1.00470126e-04	-1.22616693e-04	0.00000000e+00	3.22246155e+02
-1.14069917e-04	-1.34879243e-04	0.00000000e+00	3.22903107e+02
-1.38317599e-04	-1.31032051e-04	2.27373675e-13	3.23135986e+02
-1.38614763e-04	-1.34543283e-04	2.84217094e-14	3.23136932e+02
-1.42354445e-04	-1.18714073e-04	0.00000000e+00	3.23141968e+02
-9.70485562e-05	-1.10008434e-04	0.00000000e+00	3.21956177e+02
-1.33404232e-04	-9.70015681e-05	3.97903932e-13	3.23124146e+02
-1.32287823e-04	-9.59969184e-05	0.00000000e+00	3.23120422e+02
-1.32216344e-04	-9.81378544e-05	0.00000000e+00	3.23119965e+02
-1.48973675e-04	-1.03036451e-04	0.00000000e+00	3.23146423e+02
-1.46541119e-04	-1.04889128e-04	-2.27373675e-13	3.23145691e+02
-1.45934726e-04	-1.01794518e-04	-1.13686838e-13	3.23145386e+02
-1.54317255e-04	-1.16560681e-04	2.27373675e-13	3.23148590e+02
-1.50777429e-04	-1.14887582e-04	0.00000000e+00	3.23147644e+02
-1.51803819e-04	-1.19661127e-04	-2.27373675e-13	3.23148041e+02
-1.54814421e-04	-1.09801796e-04	-4.54747351e-13	3.23148712e+02
-1.54578724e-04	-1.06776111e-04	2.27373675e-13	3.23148682e+02
-1.51962668e-04	-1.08828288e-04	0.00000000e+00	3.23147949e+02
-1.29446620e-04	-1.24022336e-04	0.00000000e+00	3.23104614e+02
-1.31414636e-04	-1.23197358e-04	0.00000000e+00	3.23117340e+02
-1.30223561e-04	-1.22529615e-04	0.00000000e+00	3.23110901e+02
-1.31898123e-04	-1.20581382e-04	0.00000000e+00	3.23118988e+02
-1.44615726e-04	-9.46158543e-05	-1.70530257e-13	3.23144287e+02
-1.43823316e-04	-9.42689876e-05	-1.13686838e-13	3.23143402e+02
-1.41327444e-04	-9.98467731e-05	0.00000000e+00	3.23140320e+02
-1.35542301e-04	-1.40681470e-04	0.00000000e+00	3.23125916e+02
-9.82006095e-05	-1.23820006e-04	0.00000000e+00	3.22107513e+02
-1.48408129e-04	-1.25836770e-04	-2.27373675e-13	3.23146698e+02
-1.43466052e-04	-1.25118138e-04	1.13686838e-13	3.23142609e+02
-1.47513929e-04	-1.28614745e-04	0.00000000e+00	3.23146301e+02
-1.39936572e-04	-1.07900931e-04	-5.68434189e-14	3.23138611e+02
-1.53018205e-04	-1.34367176e-04	1.13686838e-13	3.23148132e+02
-1.30833461e-04	-1.26628918e-04	0.00000000e+00	3.23114685e+02
-1.36015413e-04	-1.02023703e-04	-2.84217094e-14	3.23130737e+02
-1.22764934e-04	-1.18210628e-04	0.00000000e+00	3.23050781e+02
-1.25375664e-04	-1.18847747e-04	0.00000000e+00	3.23081299e+02
-1.24937840e-04	-1.17851145e-04	0.00000000e+00	3.23078094e+02
-1.34572896e-04	-1.23357691e-04	0.00000000e+00	3.23125153e+02
-1.40238961e-04	-1.13830269e-04	0.00000000e+00	3.23136871e+02
-1.27678999e-04	-1.16668933e-04	-1.13686838e-13	3.23092712e+02
-1.15073533e-04	-1.26469196e-04	4.54747351e-13	3.22935913e+02
-1.16337585e-04	-1.22343816e-04	0.00000000e+00	3.22961182e+02
-1.19119220e-04	-1.25953695e-04	0.00000000e+00	3.22998779e+02
-1.13747934e-04	-1.36209215e-04	-2.84217094e-14	3.22898621e+02
-1.25608669e-04	-1.39213924e-04	0.00000000e+00	3.23075378e+02
-1.29584892e-04	-1.39406868e-04	-5.68434189e-14	3.23108856e+02
-1.60820055e-04	-1.38439427e-04	1.13686838e-13	3.23149506e+02
-1.54747569e-04	-1.38273521e-04	1.13686838e-13	3.23148315e+02
-1.60063093e-04	-1.36029732e-04	1.13686838e-13	3.23149445e+02
-9.67323795e-05	-1.13678310e-04	-1.13686838e-13	3.21911621e+02
-1.39990705e-04	-1.04856641e-04	-5.68434189e-14	3.23138550e+02
-1.06616732e-04	-1.02757855e-04	8.52651283e-14	3.22650543e+02
-1.06528947e-04	-1.02655875e-04	0.00000000e+00	3.22646179e+02
-1.24483646e-04	-1.20730787e-04	-1.13686838e-13	3.23073914e+02
-1.41010882e-04	-1.41757657e-04	0.00000000e+00	3.23140533e+02
-1.18898155e-04	-1.31372290e-04	-1.13686838e-13	3.23002014e+02
-1.23143938e-04	-1.11575282e-04	2.84217094e-14	3.23060699e+02
-1.14296163e-04	-1.12939546e-04	0.00000000e+00	3.22910095e+02
-1.14267648e-04	-1.07232670e-04	0.00000000e+00	3.22911987e+02
-1.11096240e-04	-1.10240886e-04	0.00000000e+00	3.22823883e+02
-1.50062522e-04	-1.42239631e-04	0.00000000e+00	3.23147461e+02
-1.60337193e-04	-1.43372832e-04	-2.27373675e-13	3.23149475e+02
-1.53182802e-04	-1.41174096e-04	1.13686838e-13	3.23148071e+02
-1.42151781e-04	-1.35854847e-04	1.13686838e-13	3.23141296e+02
-1.48825507e-04	-1.34322283e-04	1.13686838e-13	3.23146912e+02
-9.80895420e-05	-1.23472288e-04	0.00000000e+00	3.22100433e+02
-1.23429767e-04	-9.93718859e-05	0.00000000e+00	3.23060944e+02
-1.24149577e-04	-9.68558306e-05	0.00000000e+00	3.23065765e+02
-1.22646656e-04	-1.07418418e-04	2.84217094e-14	3.23055786e+02
-1.20095254e-04	-1.00621037e-04	0.00000000e+00	3.23018127e+02
-9.55261130e-05	-1.02966289e-04	0.00000000e+00	3.21851837e+02
-9.33488482e-05	-1.05069135e-04	0.00000000e+00	3.21635010e+02
-1.31939581e-04	-1.08478795e-04	-1.13686838e-13	3.23118774e+02
-1.36778923e-04	-1.05233492e-04	0.00000000e+00	3.23132019e+02
-1.29927765e-04	-1.03983781e-04	-2.27373675e-13	3.23110443e+02
-1.45980812e-04	-1.43205136e-04	5.68434189e-14	3.23144836e+02
-1.23555612e-04	-1.09421329e-04	-5.68434189e-14	3.23062836e+02
-1.06908075e-04	-1.02695994e-04	8.52651283e-14	3.22659546e+02
-1.21463774e-04	-1.10028021e-04	-8.52651283e-14	3.23033081e+02
-1.38053991e-04	-1.41752229e-04	5.68434189e-14	3.23134705e+02
-1.23412465e-04	-1.27011401e-04	0.00000000e+00	3.23064880e+02
-1.21175930e-04	-1.33456313e-04	0.00000000e+00	3.23038940e+02
-1.28267027e-04	-1.32062240e-04	1.13686838e-13	3.23098938e+02
-9.80334007e-05	-1.23799298e-04	3.55271368e-15	3.22096130e+02
-9.76897136e-05	-1.33651367e-04	-2.27373675e-13	3.22075378e+02
-9.22487525e-05	-1.11337664e-04	0.00000000e+00	3.21517181e+02
-9.15212731e-05	-1.16462339e-04	-2.27373675e-13	3.21429138e+02
-1.34781672e-04	-1.14069495e-04	0.00000000e+00	3.23128326e+02
-1.39547963e-04	-1.21593112e-04	0.00000000e+00	3.23138580e+02
-1.23230420e-04	-1.09997905e-04	1.42108547e-13	3.23060730e+02
-1.31737295e-04	-1.11604721e-04	2.27373675e-13	3.23117737e+02
-1.38987758e-04	-1.38440882e-04	5.68434189e-14	3.23136810e+02
-1.30839864e-04	-1.33889203e-04	1.13686838e-13	3.23114502e+02
-1.37033348e-04	-1.06064443e-04	-5.68434189e-14	3.23132507e+02
-1.38189484e-04	-1.06590553e-04	0.00000000e+00	3.23136383e+02
-1.22617668e-04	-1.10339432e-04	2.84217094e-14	3.23055389e+02
-1.18265583e-04	-1.17277843e-04	-2.27373675e-13	3.22997284e+02
-1.21270561e-04	-1.35167749e-04	-1.13686838e-13	3.23039978e+02
-1.28300831e-04	-1.34321279e-04	2.27373675e-13	3.23099518e+02
-1.17918622e-04	-1.42333491e-04	0.00000000e+00	3.22991150e+02
-1.19954377e-04	-1.35002367e-04	0.00000000e+00	3.23021088e+02
-9.79945908e-05	-1.23602513e-04	-2.09610107e-13	3.22092163e+02
-1.19195451e-04	-1.42426099e-04	-1.13686838e-13	3.23009460e+02
-1.41715398e-04	-1.38522984e-04	-1.13686838e-13	3.23140656e+02
-1.50035499e-04	-1.38464777e-04	-3.41060513e-13	3.23147461e+02
-1.16784300e-04	-1.05160085e-04	0.00000000e+00	3.22969635e+02
-1.22587284e-04	-1.09868874e-04	0.00000000e+00	3.23054993e+02
-1.15088784e-04	-1.03279053e-04	-1.13686838e-13	3.22933502e+02
-1.40759250e-04	-1.39413358e-04	-1.13686838e-13	3.23140076e+02
-1.48842228e-04	-1.40032076e-04	-1.13686838e-13	3.23146881e+02
-1.32552639e-04	-1.13356073e-04	2.27373675e-13	3.23121460e+02
-1.38145755e-04	-1.04756051e-04	-5.68434189e-14	3.23136322e+02
-1.41109078e-04	-1.23273217e-04	0.00000000e+00	3.23140686e+02
-1.39392781e-04	-1.24004524e-04	0.00000000e+00	3.23138153e+02
-1.40217380e-04	-1.38360789e-04	5.68434189e-14	3.23139618e+02
-1.39892203e-04	-1.39536758e-04	5.68434189e-14	3.23139069e+02
-9.80865298e-05	-1.23665755e-04	3.55271368e-15	3.22099548e+02
-1.38339339e-04	-1.05633255e-04	-5.68434189e-14	3.23136688e+02
-9.80319455e-05	-1.23685866e-04	3.55271368e-15	3.22096039e+02
-9.80490149e-05	-1.23646867e-04	0.00000000e+00	3.22097504e+02
-1.06621177e-04	-1.02627317e-04	0.00000000e+00	3.22650696e+02
-9.41096951e-05	-1.02003309e-04	4.54747351e-13	3.21730316e+02
-9.69801113e-05	-9.98411851e-05	0.00000000e+00	3.21970825e+02
-1.06475971e-04	-1.02489583e-04	0.00000000e+00	3.22643127e+02
-1.22099547e-04	-9.83212303e-05	1.13686838e-13	3.23050018e+02
-9.32357507e-05	-9.97628740e-05	0.00000000e+00	3.21622498e+02
-1.06670916e-04	-1.02506761e-04	8.52651283e-14	3.22652344e+02
-1.20406694e-04	-9.77854506e-05	0.00000000e+00	3.23017273e+02
-1.09096582e-04	-9.27247456e-05	0.00000000e+00	3.22748230e+02
-1.04710853e-04	-9.35415883e-05	0.00000000e+00	3.22542847e+02
-9.43032428e-05	-9.29227681e-05	1.13686838e-13	3.21731995e+02
-9.81803823e-05	-9.36541255e-05	0.00000000e+00	3.22091705e+02
-1.12552494e-04	-9.72178241e-05	0.00000000e+00	3.22873657e+02
-1.01830206e-04	-9.72631096e-05	0.00000000e+00	3.22391602e+02
-1.12655493e-04	-1.35629642e-04	8.52651283e-14	3.22871613e+02
-1.11853376e-04	-1.35493901e-04	8.52651283e-14	3.22835938e+02
-1.04364561e-04	-1.34887203e-04	-1.13686838e-13	3.22537170e+02
-9.59922618e-05	-1.38281001e-04	2.27373675e-13	3.21912720e+02
-1.01447717e-04	-1.38254618e-04	0.00000000e+00	3.22341187e+02
-9.68073145e-05	-1.35947892e-04	0.00000000e+00	3.21995605e+02
-1.06431646e-04	-1.41072320e-04	0.00000000e+00	3.22608154e+02
-1.04349274e-04	-1.39487733e-04	1.13686838e-13	3.22535583e+02
-1.82182630e-04	-1.04729872e-04	2.27373675e-13	3.23149994e+02
-1.82075833e-04	-1.04327642e-04	2.27373675e-13	3.23149994e+02
-1.81871641e-04	-1.04937608e-04	2.27373675e-13	3.23149994e+02
-1.99999995e-04	-1.47338375e-04	0.00000000e+00	3.23149994e+02
-1.82787320e-04	-1.05053899e-04	-2.27373675e-13	3.23149994e+02
-1.81419324e-04	-1.04424325e-04	0.00000000e+00	3.23149994e+02
-1.84871693e-04	-1.31549372e-04	1.13686838e-13	3.23149994e+02
-1.84182136e-04	-1.31705208e-04	-2.84217094e-13	3.23149994e+02
-1.84323217e-04	-1.32074740e-04	2.84217094e-14	3.23149994e+02
-1.83668133e-04	-1.32078916e-04	0.00000000e+00	3.23149994e+02
-1.68371422e-04	-1.27622858e-04	0.00000000e+00	3.23149841e+02
-1.67003731e-04	-1.24808052e-04	-3.41060513e-13	3.23149811e+02
-1.66246842e-04	-1.27680134e-04	0.00000000e+00	3.23149780e+02
-1.84235076e-04	-1.32410802e-04	0.00000000e+00	3.23149994e+02
-1.85157653e-04	-1.32284680e-04	0.00000000e+00	3.23149994e+02
-1.99999995e-04	-1.12230628e-04	0.00000000e+00	3.23149994e+02
-1.99999995e-04	-1.12230628e-04	0.00000000e+00	3.23149994e+02
-1.99999995e-04	-1.12230628e-04	0.00000000e+00	3.23149994e+02
-1.80582894e-04	-9.68812674e-05	-2.27373675e-13	3.23149994e+02
-1.79711482e-04	-9.56382573e-05	-2.27373675e-13	3.23149994e+02
-1.79191760e-04	-9.71522095e-05	0.00000000e+00	3.23149963e+02
-1.81296971e-04	-1.05229512e-04	0.00000000e+00	3.23149994e+02
-1.86576042e-04	-1.02847815e-04	-2.84217094e-14	3.23149994e+02
-1.99999995e-04	-1.29784501e-04	0.00000000e+00	3.23149994e+02
-1.99999995e-04	-1.29784501e-04	0.00000000e+00	3.23149994e+02
-1.99999995e-04	-1.29784501e-04	0.00000000e+00	3.23149994e+02
-1.63631863e-04	-1.25699225e-04	1.13686838e-13	3.23149597e+02
-1.64345925e-04	-1.29496664e-04	2.27373675e-13	3.23149658e+02
-1.89505736e-04	-1.11069952e-04	-2.27373675e-13	3.23149994e+02
-1.87568949e-04	-1.12417511e-04	0.00000000e+00	3.23149994e+02
-1.87153433e-04	-1.10977962e-04	-1.13686838e-13	3.23149994e+02
-1.99999995e-04	-1.29784501e-04	-2.44325010e-19	3.23149994e+02
-1.99999995e-04	-1.29784501e-04	0.00000000e+00	3.23149994e+02
-1.67691498e-04	-1.31208013e-04	1.13686838e-13	3.23149811e+02
-1.67596649e-04	-1.39670228e-04	5.68434189e-14	3.23149841e+02
-1.65928213e-04	-1.42370816e-04	-1.13686838e-13	3.23149750e+02
-1.67221457e-04	-1.42432618e-04	-1.13686838e-13	3.23149811e+02
-1.87026133e-04	-1.22054218e-04	0.00000000e+00	3.23149994e+02
-1.84052231e-04	-1.18597032e-04	-2.27373675e-13	3.23149994e+02
-1.83795783e-04	-1.21096535e-04	-4.54747351e-13	3.23149994e+02
-1.67462145e-04	-1.44776815e-04	5.68434189e-14	3.23149841e+02
-1.99999995e-04	-1.12230628e-04	0.00000000e+00	3.23149994e+02
-1.80585761e-04	-1.13646885e-04	0.00000000e+00	3.23149963e+02
-1.79608280e-04	-1.11747118e-04	0.00000000e+00	3.23149963e+02
-1.77810405e-04	-1.12006601e-04	3.41060513e-13	3.23149963e+02
-1.77427180e-04	-1.25665829e-04	2.27373675e-13	3.23149963e+02
-1.74943038e-04	-1.26178056e-04	1.13686838e-13	3.23149963e+02
-1.76747461e-04	-1.28666143e-04	-1.13686838e-13	3.23149963e+02
-1.99999995e-04	-9.46767541e-05	-2.45657675e-19	3.23149994e+02
-1.99999995e-04	-9.46767541e-05	0.00000000e+00	3.23149994e+02
-1.99999995e-04	-9.46767541e-05	0.00000000e+00	3.23149994e+02
-1.70978630e-04	-1.02602775e-04	-1.13686838e-13	3.23149902e+02
-1.73703942e-04	-1.03456718e-04	0.00000000e+00	3.23149933e+02
-1.73130218e-04	-1.00454192e-04	1.13686838e-13	3.23149933e+02
-1.99999995e-04	-1.12230628e-04	-2.44769231e-19	3.23149994e+02
-1.57363087e-04	-1.26950967e-04	0.00000000e+00	3.23149109e+02
-1.64106590e-04	-1.15027346e-04	-2.27373675e-13	3.23149689e+02
-1.63873541e-04	-1.10861336e-04	-2.27373675e-13	3.23149658e+02
-1.60585041e-04	-1.13805756e-04	2.27373675e-13	3.23149445e+02
-1.55377114e-04	-9.79234828e-05	-8.52651283e-14	3.23148712e+02
-1.71775275e-04	-1.11053669e-04	0.00000000e+00	3.23149902e+02
-1.69995663e-04	-1.12634072e-04	0.00000000e+00	3.23149902e+02
-1.69278457e-04	-1.09981760e-04	0.00000000e+00	3.23149841e+02
-1.59915784e-04	-1.10067231e-04	-2.27373675e-13	3.23149353e+02
-1.56098962e-04	-1.20605087e-04	0.00000000e+00	3.23148834e+02
-1.60736730e-04	-1.18230528e-04	1.13686838e-13	3.23149475e+02
-1.71273685e-04	-9.66646621e-05	-1.13686838e-13	3.23149902e+02
-1.74763001e-04	-9.76884694e-05	0.00000000e+00	3.23149933e+02
-1.75694251e-04	-1.21184989e-04	0.00000000e+00	3.23149963e+02
-1.78336457e-04	-1.19310767e-04	1.13686838e-13	3.23149963e+02
-1.68919840e-04	-9.97263414e-05	-1.13686838e-13	3.23149811e+02
-1.99999995e-04	-1.12230628e-04	0.00000000e+00	3.23149994e+02
-1.74026223e-04	-1.40958480e-04	0.00000000e+00	3.23149933e+02
-1.64556928e-04	-1.35610375e-04	0.00000000e+00	3.23149658e+02
-1.72732180e-04	-1.21896053e-04	1.13686838e-13	3.23149933e+02
-1.79810770e-04	-1.36591581e-04	0.00000000e+00	3.23149963e+02
-1.92544860e-04	-1.16509320e-04	1.42108547e-14	3.23149994e+02
-1.73701119e-04	-1.16094699e-04	0.00000000e+00	3.23149933e+02
-1.88672129e-04	-1.37667215e-04	-1.42108547e-14	3.23149963e+02
-1.82833479e-04	-1.01903308e-04	0.00000000e+00	3.23149994e+02
-1.76813744e-04	-1.17063850e-04	-1.70530257e-13	3.23149963e+02
-1.72044733e-04	-1.30315690e-04	0.00000000e+00	3.23149902e+02
-1.82443808e-04	-9.55025607e-05	0.00000000e+00	3.23149994e+02
-1.92325359e-04	-1.17531410e-04	-8.52651283e-14	3.23149994e+02
-1.64739176e-04	-1.05640822e-04	-2.27373675e-13	3.23149719e+02
-1.63589371e-04	-1.00814344e-04	0.00000000e+00	3.23149689e+02
-1.60323310e-04	-1.04089544e-04	0.00000000e+00	3.23149384e+02
-1.91284329e-04	-1.03567749e-04	0.00000000e+00	3.23149994e+02
-1.99937829e-04	-1.21007564e-04	0.00000000e+00	3.23149994e+02
-1.93473839e-04	-1.17487019e-04	1.42108547e-13	3.23149994e+02
-1.95540604e-04	-1.23542748e-04	-2.27373675e-13	3.23149994e+02
-1.99937829e-04	-1.38561445e-04	0.00000000e+00	3.23149994e+02
-1.95377914e-04	-1.36102535e-04	0.00000000e+00	3.23149994e+02
-1.92031759e-04	-1.41308628e-04	5.68434189e-14	3.23149994e+02
-1.76368776e-04	-1.40488162e-04	-2.84217094e-14	3.23149963e+02
-1.83345372e-04	-1.39759824e-04	-2.27373675e-13	3.23149994e+02
-1.91264306e-04	-1.41396085e-04	0.00000000e+00	3.23149994e+02
-1.76823873e-04	-9.12245596e-05	0.00000000e+00	3.23149963e+02
-1.72512984e-04	-9.14313496e-05	0.00000000e+00	3.23149902e+02
-1.92425476e-04	-1.31776309e-04	2.27373675e-13	3.23149994e+02
-1.91973100e-04	-1.26542436e-04	0.00000000e+00	3.23149994e+02
-1.75974026e-04	-1.40086733e-04	0.00000000e+00	3.23149963e+02
-1.77196445e-04	-1.32763147e-04	2.27373675e-13	3.23149963e+02
-1.70863204e-04	-1.33869282e-04	2.27373675e-13	3.23149872e+02
-1.93086598e-04	-1.00920479e-04	5.68434189e-14	3.23149994e+02
-1.99937829e-04	-1.03453691e-04	0.00000000e+00	3.23149994e+02
-1.69143634e-04	-1.18233176e-04	0.00000000e+00	3.23149872e+02
-1.74809538e-04	-1.19126707e-04	0.00000000e+00	3.23149963e+02
-1.93100132e-04	-1.17748270e-04	-2.84217094e-14	3.23149994e+02
-1.64893601e-04	-9.83523496e-05	0.00000000e+00	3.23149719e+02
-1.68576342e-04	-9.32932162e-05	0.00000000e+00	3.23149841e+02
-1.91594940e-04	-1.41263838e-04	5.68434189e-14	3.23149963e+02
-1.92012376e-04	-1.34603397e-04	0.00000000e+00	3.23149994e+02
-1.75584442e-04	-1.40440563e-04	0.00000000e+00	3.23149963e+02
-1.68272061e-04	-1.35254842e-04	0.00000000e+00	3.23149841e+02
-1.62469354e-04	-9.67484375e-05	0.00000000e+00	3.23149597e+02
-1.91937346e-04	-1.00318910e-04	0.00000000e+00	3.23149994e+02
-1.85481113e-04	-9.43647901e-05	0.00000000e+00	3.23149994e+02
-1.59626099e-04	-1.22720434e-04	0.00000000e+00	3.23149384e+02
-1.92145933e-04	-1.00962759e-04	-5.68434189e-14	3.23150024e+02
-1.93296888e-04	-1.17159667e-04	1.42108547e-13	3.23149994e+02
-1.92155101e-04	-9.91190464e-05	0.00000000e+00	3.23149994e+02
-1.87124184e-04	-9.32159674e-05	1.13686838e-13	3.23149994e+02
-1.92654188e-04	-1.00225225e-04	5.68434189e-14	3.23149994e+02
-1.93067637e-04	-1.17311676e-04	0.00000000e+00	3.23149994e+02
-1.76043774e-04	-1.18866934e-04	0.00000000e+00	3.23149963e+02
-1.91602740e-04	-1.41498283e-04	0.00000000e+00	3.23149994e+02
-1.75936351e-04	-1.40436867e-04	-2.84217094e-14	3.23149933e+02
-1.99999995e-04	-9.46767541e-05	-2.45657675e-19	3.23149994e+02
-1.92008622e-04	-9.06761197e-05	0.00000000e+00	3.23149994e+02
-5.41582631e-05	-1.60921176e-04	4.26325641e-13	3.14927246e+02
-5.38426430e-05	-1.61194112e-04	2.84217094e-14	3.14898285e+02
-5.38189779e-05	-1.60685435e-04	-2.84217094e-14	3.14896820e+02
-5.34805222e-05	-1.60894589e-04	-2.84217094e-14	3.14867065e+02
-5.44793438e-05	-1.60417825e-04	0.00000000e+00	3.14955292e+02
-8.83258326e-05	-1.41308701e-04	-3.97903932e-13	3.20985474e+02
-8.83670582e-05	-1.41388664e-04	5.68434189e-14	3.20991302e+02
-8.84116016e-05	-1.41283803e-04	5.68434189e-14	3.20996704e+02
-5.39378525e-05	-1.60028139e-04	0.00000000e+00	3.14905853e+02
-4.99903836e-05	-1.58038121e-04	1.42108547e-14	3.14559601e+02
-6.25000030e-05	-1.64860729e-04	0.00000000e+00	3.15688507e+02
-5.70693010e-05	-1.71993423e-04	2.27373675e-13	3.15196472e+02
-5.51722296e-05	-1.73477514e-04	0.00000000e+00	3.15023956e+02
-5.49117540e-05	-1.71253254e-04	0.00000000e+00	3.15004669e+02
-8.76630002e-05	-1.43067591e-04	0.00000000e+00	3.20877075e+02
-4.89967133e-05	-1.66122714e-04	2.13162821e-14	3.14470001e+02
-7.50953986e-05	-1.54997513e-04	0.00000000e+00	3.18570862e+02
-7.23954581e-05	-1.57150469e-04	1.13686838e-13	3.17938782e+02
-7.60633557e-05	-1.56640686e-04	2.27373675e-13	3.18754700e+02
-8.50511424e-05	-1.85889701e-04	0.00000000e+00	3.20470093e+02
-8.66248884e-05	-1.83594617e-04	0.00000000e+00	3.20738373e+02
-8.73442768e-05	-1.86038145e-04	-1.13686838e-13	3.20842346e+02
-8.82014283e-05	-1.41320415e-04	5.68434189e-14	3.20962189e+02
-9.12544492e-05	-1.79075039e-04	0.00000000e+00	3.21359497e+02
-9.10661329e-05	-1.74730405e-04	0.00000000e+00	3.21337280e+02
-5.11462422e-05	-1.99999995e-04	3.41060513e-13	3.14666046e+02
-5.22872142e-05	-1.99999995e-04	0.00000000e+00	3.14762909e+02
-4.95051136e-05	-1.96281617e-04	5.68434189e-14	3.14516113e+02
-6.82124009e-05	-1.89371727e-04	-1.13686838e-13	3.16980927e+02
-7.01756871e-05	-1.88471662e-04	0.00000000e+00	3.17422821e+02
-7.03543774e-05	-1.91125175e-04	0.00000000e+00	3.17463287e+02
-5.16477885e-05	-1.73392065e-04	-1.13686838e-13	3.14708588e+02
-7.58129900e-05	-1.94651686e-04	0.00000000e+00	3.18692383e+02
-7.55073561e-05	-1.89629543e-04	0.00000000e+00	3.18623138e+02
-7.92524806e-05	-1.91345520e-04	0.00000000e+00	3.19426575e+02
-8.78088904e-05	-1.65693462e-04	1.13686838e-13	3.20888184e+02
-8.87856586e-05	-1.65491016e-04	0.00000000e+00	3.21051270e+02
-8.85834597e-05	-1.66186292e-04	0.00000000e+00	3.21022888e+02
-7.17257353e-05	-1.71344422e-04	0.00000000e+00	3.17784943e+02
-7.33965499e-05	-1.72620290e-04	3.41060513e-13	3.18148956e+02
-7.48525781e-05	-1.69926410e-04	0.00000000e+00	3.18451050e+02
-5.13846207e-05	-1.84476201e-04	-1.70530257e-13	3.14677643e+02
-5.08359517e-05	-1.83833457e-04	4.26325641e-14	3.14628967e+02
-5.10813879e-05	-1.84704928e-04	1.42108547e-14	3.14651001e+02
-7.07513682e-05	-1.74876244e-04	1.13686838e-13	3.17549591e+02
-5.17890439e-05	-1.85507903e-04	4.26325641e-14	3.14713257e+02
-8.21719950e-05	-1.55012953e-04	5.68434189e-14	3.19949982e+02
-9.02218380e-05	-1.66249010e-04	-1.13686838e-13	3.21211243e+02
-4.94031774e-05	-1.43799640e-04	0.00000000e+00	3.14512817e+02
-4.53666507e-05	-1.47695202e-04	4.54747351e-13	3.14178284e+02
-4.85696401e-05	-1.47811108e-04	0.00000000e+00	3.14452271e+02
-9.08328584e-05	-1.58299008e-04	2.27373675e-13	3.21341980e+02
-9.62228805e-05	-1.54088440e-04	0.00000000e+00	3.21872742e+02
-9.03617183e-05	-1.55525311e-04	2.27373675e-13	3.21280212e+02
-6.92505564e-05	-1.72735847e-04	-1.13686838e-13	3.17225189e+02
-6.25000030e-05	-1.64860729e-04	0.00000000e+00	3.15688507e+02
-4.54130277e-05	-1.43338548e-04	0.00000000e+00	3.14173523e+02
-9.25361601e-05	-1.92120177e-04	0.00000000e+00	3.21538940e+02
-9.11053503e-05	-1.84297416e-04	0.00000000e+00	3.21309937e+02
-8.40538632e-05	-1.55298127e-04	0.00000000e+00	3.20284790e+02
-4.56955022e-05	-1.54029316e-04	-8.52651283e-14	3.14186249e+02
-7.93284125e-05	-1.81701791e-04	0.00000000e+00	3.19367035e+02
-9.41341423e-05	-1.47996820e-04	0.00000000e+00	3.21703369e+02
-8.62546149e-05	-1.61100877e-04	0.00000000e+00	3.20645020e+02
-7.14949274e-05	-1.50315507e-04	-1.70530257e-13	3.17713318e+02
-5.12408005e-05	-1.61217977e-04	0.00000000e+00	3.14674255e+02
-8.18571789e-05	-1.97622576e-04	-1.13686838e-13	3.19900970e+02
-6.25000030e-05	-1.64860729e-04	8.86470205e-20	3.15688507e+02
-7.23105768e-05	-1.59941235e-04	2.27373675e-13	3.17922150e+02
-7.60348412e-05	-1.60246156e-04	0.00000000e+00	3.18751282e+02
-7.72549829e-05	-1.63519289e-04	1.13686838e-13	3.18989502e+02
-7.70804982e-05	-1.82710268e-04	0.00000000e+00	3.18954041e+02
-6.25000030e-05	-1.82430362e-04	8.90924831e-20	3.15689362e+02
-4.78933216e-05	-1.68192782e-04	0.00000000e+00	3.14373505e+02
-6.25000030e-05	-1.99999995e-04	0.00000000e+00	3.15689789e+02
-6.25000030e-05	-1.82430362e-04	0.00000000e+00	3.15689362e+02
-5.05274838e-05	-1.85633777e-04	-5.68434189e-14	3.14602264e+02
-5.36095176e-05	-1.96878042e-04	0.00000000e+00	3.14877563e+02
-7.23944395e-05	-1.66777842e-04	0.00000000e+00	3.17965271e+02
-7.72779313e-05	-1.65900768e-04	-1.13686838e-13	3.18993652e+02
-7.19073723e-05	-1.62277225e-04	0.00000000e+00	3.17834290e+02
-8.38011838e-05	-1.98720882e-04	1.13686838e-13	3.20261261e+02
-8.80899170e-05	-1.92583277e-04	0.00000000e+00	3.20969360e+02
-8.38481792e-05	-1.92471227e-04	-2.27373675e-13	3.20280884e+02
-8.69025098e-05	-1.79923736e-04	0.00000000e+00	3.20777924e+02
-8.01792994e-05	-1.73546519e-04	2.27373675e-13	3.19615082e+02
-8.05787131e-05	-1.68785686e-04	2.27373675e-13	3.19680328e+02
-8.51238146e-05	-1.72979780e-04	2.27373675e-13	3.20479248e+02
-6.96851857e-05	-1.85038400e-04	-5.68434189e-14	3.17302612e+02
-7.44605568e-05	-1.83624827e-04	0.00000000e+00	3.18368958e+02
-7.53743006e-05	-1.78425020e-04	5.68434189e-14	3.18577454e+02
-6.25000030e-05	-1.82430362e-04	0.00000000e+00	3.15689362e+02
-6.25000030e-05	-1.99999995e-04	0.00000000e+00	3.15689789e+02
-8.21887661e-05	-1.55571426e-04	5.68434189e-14	3.19953613e+02
-4.30659675e-05	-1.83360025e-04	0.00000000e+00	3.13980377e+02
-4.40239673e-05	-1.79758092e-04	0.00000000e+00	3.14053833e+02
-4.26679726e-05	-1.99999995e-04	2.27373675e-13	3.13955383e+02
-4.47198690e-05	-1.94652253e-04	-5.68434189e-14	3.14109558e+02
-5.86068709e-05	-1.53992340e-04	0.00000000e+00	3.15349304e+02
-6.25000030e-05	-1.47291095e-04	0.00000000e+00	3.15688812e+02
-5.50811092e-05	-1.50996450e-04	2.27373675e-13	3.15028046e+02
-7.74624568e-05	-1.79975061e-04	0.00000000e+00	3.19029083e+02
-4.41863049e-05	-1.87465834e-04	-5.68434189e-14	3.14065002e+02
-6.25000030e-05	-1.64860729e-04	0.00000000e+00	3.15688507e+02
-7.05417042e-05	-1.50327513e-04	-1.98951966e-13	3.17499542e+02
-6.23073356e-05	-1.56075912e-04	0.00000000e+00	3.15688965e+02
-6.71825546e-05	-1.57978066e-04	2.27373675e-13	3.16772186e+02
-9.16706049e-05	-1.98248323e-04	1.13686838e-13	3.21413544e+02
-5.46881420e-05	-1.79899565e-04	2.27373675e-13	3.14990723e+02
-4.97247602e-05	-1.77317270e-04	0.00000000e+00	3.14542755e+02
-6.25000030e-05	-1.64860729e-04	0.00000000e+00	3.15688507e+02
-5.33464481e-05	-1.44929742e-04	0.00000000e+00	3.14859131e+02
-6.25000030e-05	-1.82430362e-04	0.00000000e+00	3.15689362e+02
-6.68205685e-05	-1.76717731e-04	0.00000000e+00	3.16675537e+02
-6.23073356e-05	-1.73645545e-04	0.00000000e+00	3.15688995e+02
-6.25000030e-05	-1.99999995e-04	0.00000000e+00	3.15689789e+02
-6.23073356e-05	-1.91215178e-04	0.00000000e+00	3.15688934e+02
-5.77129867e-05	-1.91762258e-04	0.00000000e+00	3.15255249e+02
-6.25000030e-05	-1.82430362e-04	8.90924831e-20	3.15689362e+02
-6.25000030e-05	-1.82430362e-04	0.00000000e+00	3.15689362e+02
-7.84219301e-05	-1.45859696e-04	0.00000000e+00	3.19258545e+02
-7.18969022e-05	-1.49617728e-04	2.84217094e-14	3.17797913e+02
-8.28137272e-05	-1.54374735e-04	-2.84217094e-14	3.20084869e+02
-4.65668018e-05	-1.54822454e-04	1.42108547e-13	3.14262726e+02
-6.25000030e-05	-1.47291095e-04	8.86470205e-20	3.15688812e+02
-7.21864199e-05	-1.99999995e-04	0.00000000e+00	3.17907227e+02
-6.25000030e-05	-1.99999995e-04	0.00000000e+00	3.15689789e+02
-8.95443227e-05	-1.50890992e-04	0.00000000e+00	3.21189850e+02
-8.34191087e-05	-1.54706926e-04	5.68434189e-14	3.20189392e+02
-8.05378950e-05	-2.00000009e-04	2.27373675e-13	3.19611694e+02
-6.25000030e-05	-1.64860729e-04	8.86470205e-20	3.15688507e+02
-4.78421607e-05	-1.91420360e-04	0.00000000e+00	3.14379700e+02
-5.57986059e-05	-1.91687970e-04	1.13686838e-13	3.15082306e+02
-8.31017314e-05	-1.55570146e-04	0.00000000e+00	3.20139618e+02
-8.09615813e-05	-1.65217483e-04	2.27373675e-13	3.19753540e+02
-7.60840048e-05	-1.80672112e-04	0.00000000e+00	3.18738220e+02
-6.95032504e-05	-1.78474787e-04	1.13686838e-13	3.17279968e+02
-6.25000030e-05	-1.82430362e-04	0.00000000e+00	3.15689362e+02
-6.25000030e-05	-1.82430362e-04	0.00000000e+00	3.15689362e+02
-6.25000030e-05	-1.64860729e-04	0.00000000e+00	3.15688507e+02
-4.58546492e-05	-1.55585207e-04	0.00000000e+00	3.14201111e+02
-4.23375059e-05	-1.63077682e-04	1.13686838e-13	3.13920868e+02
-4.73308355e-05	-1.67869104e-04	0.00000000e+00	3.14324493e+02
-4.72830579e-05	-1.78003422e-04	3.41060513e-13	3.14332031e+02
-6.25000030e-05	-1.99999995e-04	0.00000000e+00	3.15689789e+02
-4.65662015e-05	-1.90001825e-04	-1.13686838e-13	3.14266815e+02
-4.73353357e-05	-1.68044164e-04	0.00000000e+00	3.14325012e+02
-4.70662962e-05	-1.75467605e-04	-1.13686838e-13	3.14317657e+02
-9.66731095e-05	-1.68997358e-04	0.00000000e+00	3.21963470e+02
-4.61120835e-05	-1.91624189e-04	0.00000000e+00	3.14230865e+02
-6.25000030e-05	-1.47291095e-04	8.86470205e-20	3.15688812e+02
-7.11457542e-05	-1.49880085e-04	-1.98951966e-13	3.17635681e+02
-6.25000030e-05	-1.47291095e-04	0.00000000e+00	3.15688812e+02
-7.11879693e-05	-1.49473228e-04	-1.98951966e-13	3.17644623e+02
-6.25000030e-05	-1.64860729e-04	8.86470205e-20	3.15688507e+02
-6.25000030e-05	-1.47291095e-04	8.86470205e-20	3.15688812e+02
-5.41941154e-05	-1.42703226e-04	3.41060513e-13	3.14945221e+02
-4.58252180e-05	-1.55058588e-04	0.00000000e+00	3.14199158e+02
-8.41393630e-05	-1.99999995e-04	-2.27373675e-13	3.20303894e+02
-7.68430546e-05	-1.81025054e-04	0.00000000e+00	3.18909637e+02
-8.29642959e-05	-1.99999995e-04	-1.13686838e-13	3.20122253e+02
-5.27345328e-05	-1.42168574e-04	0.00000000e+00	3.14816193e+02
-6.25000030e-05	-1.99999995e-04	8.14381091e-20	3.15689789e+02
-6.25000030e-05	-1.64860729e-04	0.00000000e+00	3.15688507e+02
-8.30074423e-05	-1.55055241e-04	0.00000000e+00	3.20124268e+02
-6.25000030e-05	-1.82430362e-04	8.90924831e-20	3.15689362e+02
-6.25000030e-05	-1.82430362e-04	8.90924831e-20	3.15689362e+02
-1.99152637e-05	-1.84396864e-04	4.26325641e-14	3.12473724e+02
-1.98315211e-05	-1.84144490e-04	0.00000000e+00	3.12470612e+02
-2.00421400e-05	-1.84146804e-04	0.00000000e+00	3.12480988e+02
-1.99516180e-05	-1.83773780e-04	4.26325641e-14	3.12474945e+02
-2.98236137e-05	-1.81548734e-04	-2.27373675e-13	3.13013855e+02
-3.10019241e-05	-1.81037016e-04	-2.27373675e-13	3.13091339e+02
-3.00925913e-05	-1.80539297e-04	0.00000000e+00	3.13030426e+02
-2.87241855e-05	-1.80303454e-04	-1.70530257e-13	3.12949585e+02
-3.10841460e-05	-1.82155345e-04	1.70530257e-13	3.13097046e+02
-2.55638024e-05	-1.50435051e-04	0.00000000e+00	3.12761841e+02
-2.41646085e-05	-1.50306354e-04	0.00000000e+00	3.12689606e+02
-2.49528111e-05	-1.49065047e-04	0.00000000e+00	3.12727386e+02
-2.06840978e-05	-1.84739431e-04	2.84217094e-14	3.12514587e+02
-4.08122723e-05	-1.83846365e-04	0.00000000e+00	3.13799500e+02
-4.07747393e-05	-1.81967247e-04	0.00000000e+00	3.13797241e+02
-3.44472792e-05	-1.74529385e-04	-1.13686838e-13	3.13325897e+02
-3.54731201e-05	-1.72025451e-04	1.13686838e-13	3.13396271e+02
-3.30578478e-05	-1.73261302e-04	0.00000000e+00	3.13233063e+02
-2.99452659e-05	-1.84145552e-04	0.00000000e+00	3.13015778e+02
-2.06457717e-05	-1.47166895e-04	0.00000000e+00	3.12523010e+02
-2.33425199e-05	-1.53702800e-04	0.00000000e+00	3.12639679e+02
-4.01265279e-05	-1.99999995e-04	-1.13686838e-13	3.13751801e+02
-4.06586769e-05	-1.45864906e-04	0.00000000e+00	3.13791748e+02
-3.04060522e-05	-1.73802997e-04	0.00000000e+00	3.13072876e+02
-3.03478810e-05	-1.66663958e-04	0.00000000e+00	3.13042694e+02
-1.97777808e-05	-1.70842919e-04	-2.27373675e-13	3.12482239e+02
-2.73784990e-05	-1.65231992e-04	2.84217094e-14	3.12875427e+02
-1.98969174e-05	-1.67570179e-04	-2.27373675e-13	3.12502258e+02
-2.45019637e-05	-1.96878624e-04	2.27373675e-13	3.12735779e+02
-2.64384835e-05	-1.99999995e-04	0.00000000e+00	3.12837982e+02
-2.86415525e-05	-1.93796091e-04	2.27373675e-13	3.12947144e+02
-3.62019018e-05	-1.49186875e-04	1.13686838e-13	3.13445343e+02
-3.60554222e-05	-1.54138004e-04	-1.13686838e-13	3.13443878e+02
-3.30217881e-05	-1.52740860e-04	1.13686838e-13	3.13232422e+02
-3.77782089e-05	-1.95719709e-04	0.00000000e+00	3.13572388e+02
-3.33941134e-05	-1.91926170e-04	0.00000000e+00	3.13262360e+02
-3.83693987e-05	-1.91255705e-04	-2.27373675e-13	3.13617615e+02
-4.07006337e-05	-1.78202230e-04	1.13686838e-13	3.13785736e+02
-4.38904535e-05	-1.92051783e-04	0.00000000e+00	3.14046722e+02
-3.11288823e-05	-1.99999995e-04	0.00000000e+00	3.13137146e+02
-1.92208699e-05	-1.99999995e-04	-1.98951966e-13	3.12449066e+02
-3.03972738e-05	-1.62624376e-04	-8.52651283e-14	3.13047668e+02
-2.02659066e-05	-1.62400145e-04	-2.27373675e-13	3.12494629e+02
-3.39498947e-05	-1.45238053e-04	0.00000000e+00	3.13304993e+02
-2.74098711e-05	-1.44710764e-04	-2.27373675e-13	3.12886749e+02
-2.86437953e-05	-1.48782899e-04	-2.27373675e-13	3.12953583e+02
-4.42697528e-05	-1.54821959e-04	0.00000000e+00	3.14075378e+02
-3.91116955e-05	-1.59360352e-04	0.00000000e+00	3.13665222e+02
-2.02142619e-05	-1.56478680e-04	0.00000000e+00	3.12496002e+02
-1.82640761e-05	-1.50965090e-04	0.00000000e+00	3.12439636e+02
-1.65547754e-05	-1.45546466e-04	5.68434189e-14	3.12339355e+02
-1.84861783e-05	-1.42526755e-04	5.68434189e-14	3.12416321e+02
-2.15751370e-05	-1.41562516e-04	-5.68434189e-14	3.12560242e+02
-2.67342057e-05	-1.91634928e-04	0.00000000e+00	3.12855469e+02
-2.05155739e-05	-1.92858919e-04	0.00000000e+00	3.12543365e+02
-2.93289086e-05	-1.64008074e-04	-5.68434189e-14	3.12977692e+02
-2.34598956e-05	-1.58818468e-04	0.00000000e+00	3.12660431e+02
-2.93002668e-05	-1.54806054e-04	2.27373675e-13	3.12994019e+02
-4.52005988e-05	-1.74098444e-04	0.00000000e+00	3.14157959e+02
-4.71753046e-05	-1.68009734e-04	0.00000000e+00	3.14311462e+02
-3.97783442e-05	-1.70230691e-04	1.13686838e-13	3.13722504e+02
-3.09182869e-05	-1.89863087e-04	0.00000000e+00	3.13094849e+02
-3.63818290e-05	-1.86975085e-04	0.00000000e+00	3.13493256e+02
-4.13355447e-05	-1.64639627e-04	1.13686838e-13	3.13836121e+02
-3.37711281e-05	-1.96718465e-04	-2.27373675e-13	3.13297424e+02
-3.02229164e-05	-1.91847939e-04	-1.13686838e-13	3.13043152e+02
-3.85314124e-05	-1.67460821e-04	2.27373675e-13	3.13630219e+02
-4.06868276e-05	-1.62739045e-04	2.27373675e-13	3.13788025e+02
-3.00410084e-05	-1.64431680e-04	1.13686838e-13	3.13027161e+02
-2.14654392e-05	-1.76204048e-04	2.27373675e-13	3.12571411e+02
-2.91638098e-05	-1.65372898e-04	0.00000000e+00	3.12968903e+02
-2.42835722e-05	-1.75141031e-04	0.00000000e+00	3.12721344e+02
-1.85804729e-05	-1.99434260e-04	2.27373675e-13	3.12417816e+02
-2.88114716e-05	-1.89813669e-04	-1.13686838e-13	3.12962158e+02
-4.52753338e-05	-1.55530302e-04	0.00000000e+00	3.14154541e+02
-3.57012250e-05	-1.99999980e-04	-2.27373675e-13	3.13449310e+02
-2.89628078e-05	-1.64680183e-04	1.13686838e-13	3.12959839e+02
-2.17067973e-05	-1.59876479e-04	3.41060513e-13	3.12570740e+02
-3.72291433e-05	-1.44934165e-04	3.41060513e-13	3.13531921e+02
-2.20404509e-05	-1.58186333e-04	3.41060513e-13	3.12588165e+02
-1.64670164e-05	-1.43849946e-04	3.41060513e-13	3.12343506e+02
-1.98033813e-05	-1.59040137e-04	0.00000000e+00	3.12484009e+02
-2.96507824e-05	-1.64806741e-04	0.00000000e+00	3.13000610e+02
-1.49177349e-05	-1.44788501e-04	0.00000000e+00	3.12295502e+02
-1.86186044e-05	-1.99999995e-04	2.27373675e-13	3.12421814e+02
-1.42103363e-06	-1.45121026e-04	-3.41060513e-13	3.12035156e+02
5.11216331e-06	-1.44042817e-04	2.84217094e-14	3.12065613e+02
-1.39346284e-07	-1.54872730e-04	0.00000000e+00	3.12020813e+02
-2.80001609e-06	-1.45094382e-04	1.13686838e-13	3.12041504e+02
-1.46284208e-06	-1.43940546e-04	1.13686838e-13	3.12034821e+02
0.00000000e+00	-1.99999995e-04	0.00000000e+00	3.12019897e+02
0.00000000e+00	-1.99999995e-04	0.00000000e+00	3.12019897e+02
0.00000000e+00	-1.99999995e-04	0.00000000e+00	3.12019897e+02
-2.88997342e-08	-1.56791008e-04	1.27897692e-13	3.12023132e+02
1.94444851e-08	-1.56547670e-04	1.27897692e-13	3.12022217e+02
2.11278646e-07	-1.56706228e-04	0.00000000e+00	3.12022369e+02
3.18367995e-07	-1.56528375e-04	1.27897692e-13	3.12022308e+02
2.14690459e-07	-1.57049057e-04	-1.42108547e-14	3.12021149e+02
0.00000000e+00	-1.99999995e-04	0.00000000e+00	3.12019897e+02
0.00000000e+00	-1.99999995e-04	0.00000000e+00	3.12019897e+02
-1.01331880e-05	-1.67491438e-04	2.84217094e-13	3.12142639e+02
-1.05664039e-05	-1.67347564e-04	-1.42108547e-13	3.12153015e+02
-1.01891756e-05	-1.67064572e-04	-1.42108547e-13	3.12143433e+02
-1.96456658e-05	-1.84059158e-04	-1.42108547e-14	3.12462921e+02
-1.34229967e-05	-1.75355235e-04	0.00000000e+00	3.12234833e+02
-1.24086946e-05	-1.75867652e-04	0.00000000e+00	3.12210876e+02
-1.31722345e-05	-1.76801026e-04	0.00000000e+00	3.12226746e+02
-2.34918775e-06	-1.67078499e-04	0.00000000e+00	3.12032104e+02
-1.71985357e-06	-1.66760132e-04	0.00000000e+00	3.12027893e+02
-2.45010642e-06	-1.66413636e-04	0.00000000e+00	3.12033508e+02
-7.91603452e-06	-1.58750088e-04	-3.41060513e-13	3.12102112e+02
-8.90627598e-06	-1.57767325e-04	5.68434189e-14	3.12123596e+02
-7.57418138e-06	-1.57459974e-04	1.13686838e-13	3.12096436e+02
1.72788390e-07	-1.85409735e-04	-8.52651283e-14	3.12024689e+02
6.08623111e-07	-1.84886696e-04	0.00000000e+00	3.12024933e+02
9.18561227e-09	-1.84723845e-04	0.00000000e+00	3.12026245e+02
-1.93827454e-05	-1.84795004e-04	4.26325641e-14	3.12451630e+02
-1.20712448e-05	-1.77152702e-04	0.00000000e+00	3.12200409e+02
8.78603203e-07	-1.85540834e-04	0.00000000e+00	3.12024292e+02
6.86955627e-06	-1.44366204e-04	-5.68434189e-14	3.12076965e+02
6.89463377e-06	-1.43965677e-04	0.00000000e+00	3.12079102e+02
6.23848109e-07	-1.84024131e-04	0.00000000e+00	3.12022308e+02
-1.06612106e-05	-1.66781028e-04	0.00000000e+00	3.12154144e+02
-1.46846851e-05	-1.76125439e-04	0.00000000e+00	3.12285034e+02
-1.74521520e-05	-1.68294981e-04	-1.13686838e-13	3.12388977e+02
-1.66912901e-06	-1.67905033e-04	1.98951966e-13	3.12026917e+02
-9.52606297e-06	-1.59117699e-04	5.68434189e-14	3.12137268e+02
-8.69354426e-06	-1.55814312e-04	5.68434189e-14	3.12114410e+02
8.92857133e-06	-1.99999995e-04	0.00000000e+00	3.12112488e+02
8.92857133e-06	-1.99999995e-04	0.00000000e+00	3.12112488e+02
-1.41486453e-05	-1.49065396e-04	2.27373675e-13	3.12276642e+02
-1.56355345e-05	-1.52663575e-04	2.27373675e-13	3.12327881e+02
-9.50920094e-06	-1.95252433e-04	0.00000000e+00	3.12140167e+02
-1.18349235e-05	-1.92795153e-04	0.00000000e+00	3.12194397e+02
-7.96592394e-06	-1.92974228e-04	0.00000000e+00	3.12112427e+02
-1.25265615e-05	-1.89282640e-04	0.00000000e+00	3.12214691e+02
-1.10437850e-05	-1.84081277e-04	-2.27373675e-13	3.12187805e+02
-8.40731900e-06	-1.84235803e-04	-2.27373675e-13	3.12123505e+02
-5.45752937e-06	-1.78919203e-04	0.00000000e+00	3.12089386e+02
-5.19857804e-06	-1.73804277e-04	0.00000000e+00	3.12105896e+02
-9.06070738e-07	-1.75638430e-04	2.27373675e-13	3.12055725e+02
-7.87143654e-06	-1.87699028e-04	0.00000000e+00	3.12118988e+02
-1.64592966e-05	-1.65369638e-04	1.13686838e-13	3.12344818e+02
-6.40349481e-06	-1.50697364e-04	0.00000000e+00	3.12115295e+02
-9.74230898e-06	-1.48007835e-04	2.27373675e-13	3.12158997e+02
-1.44121677e-05	-1.60864409e-04	0.00000000e+00	3.12276733e+02
-1.41945657e-05	-1.57677132e-04	0.00000000e+00	3.12281616e+02
2.85524243e-06	-1.65262012e-04	-2.84217094e-14	3.12061401e+02
2.13567455e-06	-1.58349634e-04	0.00000000e+00	3.12039673e+02
-1.56390543e-05	-1.92252846e-04	3.41060513e-13	3.12319580e+02
-1.09389612e-05	-1.99999995e-04	0.00000000e+00	3.12195862e+02
-1.79696326e-05	-1.99999995e-04	-2.84217094e-14	3.12396393e+02
-1.35971641e-05	-1.94396940e-04	0.00000000e+00	3.12247833e+02
-4.40090253e-06	-1.92053150e-04	2.27373675e-13	3.12078491e+02
6.47902084e-07	-1.92173466e-04	0.00000000e+00	3.12070038e+02
2.66384677e-06	-1.74133776e-04	2.27373675e-13	3.12051758e+02
3.13206533e-06	-1.69358274e-04	0.00000000e+00	3.12060974e+02
7.93154231e-06	-1.64503013e-04	-5.68434189e-14	3.12098022e+02
5.14746625e-06	-1.91614497e-04	0.00000000e+00	3.12080963e+02
3.85505882e-06	-1.78698538e-04	2.27373675e-13	3.12063141e+02
8.01901660e-06	-1.63635748e-04	0.00000000e+00	3.12102783e+02
-3.56769524e-05	-1.16056231e-04	-2.27373675e-13	3.13412262e+02
-3.45846602e-05	-1.16456235e-04	2.27373675e-13	3.13336456e+02
-3.56235105e-05	-1.17083153e-04	-1.70530257e-13	3.13406677e+02
-2.09773607e-05	-1.25694540e-04	1.70530257e-13	3.12524109e+02
-2.11890583e-05	-1.26596729e-04	0.00000000e+00	3.12537262e+02
-2.05592187e-05	-1.26451181e-04	0.00000000e+00	3.12510376e+02
-3.11783988e-05	-1.01846985e-04	2.27373675e-13	3.13107727e+02
-3.05123795e-05	-1.01127072e-04	1.70530257e-13	3.13060364e+02
-3.05400390e-05	-1.02222679e-04	0.00000000e+00	3.13063934e+02
-4.82326213e-05	-1.30337197e-04	1.13686838e-13	3.14408325e+02
-4.60640586e-05	-1.30137603e-04	0.00000000e+00	3.14226562e+02
-4.63677570e-05	-1.29229200e-04	0.00000000e+00	3.14253418e+02
-2.05711003e-05	-1.27501669e-04	1.13686838e-13	3.12506775e+02
-2.09864811e-05	-1.40501681e-04	-1.13686838e-13	3.12533447e+02
-2.01638723e-05	-1.41096287e-04	-1.13686838e-13	3.12494965e+02
-4.50735315e-05	-9.86285741e-05	0.00000000e+00	3.14145508e+02
-4.42943347e-05	-9.98332762e-05	2.27373675e-13	3.14088470e+02
-4.52156382e-05	-1.00489713e-04	0.00000000e+00	3.14159332e+02
-3.73152143e-05	-1.16497547e-04	-5.68434189e-14	3.13534027e+02
-4.60653828e-05	-9.98784963e-05	2.27373675e-13	3.14233398e+02
-1.96723722e-05	-1.39636759e-04	0.00000000e+00	3.12469360e+02
-5.12130573e-05	-9.34044947e-05	-3.62376795e-13	3.14669281e+02
-5.12213446e-05	-9.33788833e-05	9.23705556e-14	3.14670013e+02
-5.11699618e-05	-9.33785341e-05	8.88178420e-14	3.14665497e+02
-4.26448569e-05	-1.29100430e-04	0.00000000e+00	3.13949158e+02
-2.37519146e-07	-1.33053443e-04	5.68434189e-14	3.12027771e+02
-4.63997651e-07	-1.34077403e-04	0.00000000e+00	3.12032501e+02
-1.27793783e-06	-1.33468042e-04	0.00000000e+00	3.12038757e+02
-3.29354989e-05	-1.03272323e-04	0.00000000e+00	3.13225555e+02
-2.21243063e-05	-1.25979263e-04	-5.68434189e-14	3.12583069e+02
-4.26950064e-05	-1.02391699e-04	-5.68434189e-14	3.13950378e+02
-4.19644857e-05	-1.37216004e-04	0.00000000e+00	3.13898621e+02
-3.80467282e-05	-1.36921444e-04	0.00000000e+00	3.13602173e+02
-4.00669742e-05	-1.35581562e-04	0.00000000e+00	3.13757263e+02
-5.02204057e-05	-1.07741602e-04	-1.13686838e-13	3.14582153e+02
-4.82944815e-05	-1.06028179e-04	-1.13686838e-13	3.14418732e+02
-4.74479275e-05	-1.06583189e-04	-1.13686838e-13	3.14345001e+02
-3.38754435e-05	-1.18043950e-04	0.00000000e+00	3.13285828e+02
-1.13625356e-05	-1.27518098e-04	0.00000000e+00	3.12187683e+02
-9.40405153e-06	-1.27932741e-04	0.00000000e+00	3.12149414e+02
-1.04704141e-05	-1.29515829e-04	0.00000000e+00	3.12157349e+02
-4.81133939e-05	-1.27816878e-04	5.68434189e-14	3.14396484e+02
-6.36492769e-06	-9.91325142e-05	5.68434189e-14	3.12103455e+02
-2.47910179e-06	-9.76181327e-05	0.00000000e+00	3.12047089e+02
-2.50885910e-06	-9.65669969e-05	-5.68434189e-14	3.12045288e+02
-4.64124387e-05	-1.31526394e-04	-5.68434189e-14	3.14250244e+02
-2.34551371e-05	-1.29100401e-04	5.68434189e-14	3.12653595e+02
-3.24566863e-05	-1.10026871e-04	3.55271368e-15	3.13180298e+02
-3.75780946e-05	-1.31189692e-04	-1.13686838e-13	3.13546631e+02
-8.73783301e-06	-1.23770587e-04	1.13686838e-13	3.12120239e+02
-3.66814638e-05	-1.13286325e-04	0.00000000e+00	3.13479218e+02
-2.78833595e-05	-1.00281322e-04	0.00000000e+00	3.12909424e+02
-1.54867848e-05	-1.12942769e-04	0.00000000e+00	3.12309509e+02
-1.16236588e-05	-1.14349685e-04	-5.68434189e-14	3.12198578e+02
-1.41854944e-05	-1.11907626e-04	0.00000000e+00	3.12266846e+02
-2.43489849e-05	-1.37884461e-04	0.00000000e+00	3.12704590e+02
-1.71316715e-05	-1.09781395e-04	1.13686838e-13	3.12375305e+02
-1.29897508e-05	-1.36550414e-04	-1.13686838e-13	3.12240570e+02
-9.64367700e-06	-1.38364907e-04	0.00000000e+00	3.12163300e+02
-1.00212674e-05	-1.35570459e-04	1.13686838e-13	3.12152710e+02
-1.26328032e-05	-1.30212487e-04	0.00000000e+00	3.12221313e+02
-4.41988959e-05	-1.26415092e-04	0.00000000e+00	3.14064850e+02
-4.70675695e-05	-1.08466927e-04	0.00000000e+00	3.14308533e+02
-3.70859307e-05	-9.49403184e-05	-2.84217094e-13	3.13522247e+02
-3.59172845e-05	-9.44828353e-05	5.68434189e-14	3.13439514e+02
-4.43237768e-05	-1.06700238e-04	5.68434189e-14	3.14085815e+02
-3.84781561e-05	-1.19709701e-04	5.68434189e-14	3.13615967e+02
-2.65324670e-05	-1.12494781e-04	-2.27373675e-13	3.12827515e+02
-2.68759977e-05	-1.16049450e-04	0.00000000e+00	3.12839111e+02
-2.41267044e-05	-1.13455419e-04	-1.13686838e-13	3.12699829e+02
-3.59636360e-05	-1.20842553e-04	-5.68434189e-14	3.13424286e+02
-4.67891914e-06	-9.65154541e-05	0.00000000e+00	3.12082886e+02
-2.38768371e-05	-1.08767046e-04	0.00000000e+00	3.12676361e+02
-3.79819539e-05	-1.41387049e-04	0.00000000e+00	3.13578339e+02
-2.84588859e-05	-1.02926104e-04	0.00000000e+00	3.12942078e+02
-1.48080217e-05	-1.42542936e-04	1.70530257e-13	3.12284180e+02
-1.36173840e-05	-1.08028224e-04	1.13686838e-13	3.12241211e+02
-3.21428088e-05	-1.09017274e-04	7.10542736e-15	3.13159332e+02
-3.47792957e-06	-1.03747152e-04	-2.84217094e-14	3.12041351e+02
-7.58952228e-06	-1.09204251e-04	2.84217094e-14	3.12119080e+02
-3.75983582e-05	-9.84145227e-05	-5.68434189e-14	3.13551819e+02
-1.69586729e-05	-1.18535383e-04	2.27373675e-13	3.12394196e+02
-1.36079398e-05	-1.21902602e-04	0.00000000e+00	3.12284546e+02
-8.43093221e-06	-1.19046425e-04	1.13686838e-13	3.12131378e+02
-4.86763420e-05	-1.34036964e-04	5.68434189e-14	3.14444305e+02
-3.15129801e-05	-1.35007620e-04	5.68434189e-14	3.13135620e+02
-5.52087149e-05	-1.00273057e-04	0.00000000e+00	3.15039978e+02
-5.53669379e-05	-1.05136074e-04	0.00000000e+00	3.15039673e+02
-3.07889991e-06	-1.26120241e-04	2.27373675e-13	3.12073303e+02
-5.15767942e-06	-1.20948105e-04	-1.13686838e-13	3.12067596e+02
8.78120375e-07	-1.25560764e-04	1.13686838e-13	3.12043732e+02
-3.20992185e-05	-1.09672415e-04	0.00000000e+00	3.13156982e+02
-4.88565129e-05	-1.21574943e-04	2.27373675e-13	3.14467194e+02
-4.30371583e-05	-1.22379395e-04	5.68434189e-14	3.13970734e+02
-4.54064539e-05	-1.18523451e-04	-1.13686838e-13	3.14172852e+02
6.86484327e-07	-1.31874753e-04	0.00000000e+00	3.12024353e+02
-2.84052530e-05	-1.36692557e-04	0.00000000e+00	3.12924500e+02
-5.47186391e-05	-1.10973706e-04	0.00000000e+00	3.14985321e+02
-4.88489677e-05	-1.14818176e-04	-2.27373675e-13	3.14483490e+02
-5.29669633e-05	-1.19581091e-04	2.27373675e-13	3.14831970e+02
-2.00217401e-05	-9.69016619e-05	-1.13686838e-13	3.12503784e+02
-1.43555335e-05	-9.59901881e-05	2.27373675e-13	3.12285187e+02
-1.31578054e-05	-1.00760371e-04	0.00000000e+00	3.12234558e+02
-1.91045219e-05	-1.02325335e-04	0.00000000e+00	3.12463654e+02
-5.40485998e-05	-1.28984393e-04	-2.27373675e-13	3.14927612e+02
-5.32186423e-05	-1.23789985e-04	0.00000000e+00	3.14850983e+02
-4.27270470e-06	-1.08638029e-04	0.00000000e+00	3.12048218e+02
-6.38984261e-07	-1.14356750e-04	0.00000000e+00	3.12052948e+02
-6.13483007e-06	-1.17109019e-04	1.13686838e-13	3.12075684e+02
-2.33853989e-05	-9.61271071e-05	0.00000000e+00	3.12659973e+02
-2.81777484e-05	-9.40716709e-05	2.27373675e-13	3.12946899e+02
-2.60046618e-05	-1.20658086e-04	0.00000000e+00	3.12815308e+02
-2.04300231e-05	-1.17195013e-04	-2.27373675e-13	3.12539612e+02
-3.50895643e-05	-1.27241889e-04	1.13686838e-13	3.13378723e+02
-2.86448085e-05	-1.32840287e-04	-2.27373675e-13	3.12941711e+02
-2.85537571e-05	-1.22753525e-04	-2.27373675e-13	3.12952332e+02
-2.75663806e-05	-1.34481757e-04	1.13686838e-13	3.12881531e+02
-1.88390259e-05	-1.34390342e-04	2.27373675e-13	3.12465759e+02
-4.39765354e-05	-1.14695998e-04	0.00000000e+00	3.14073120e+02
-3.95699535e-05	-1.08198881e-04	0.00000000e+00	3.13708496e+02
-5.11863946e-05	-1.41224722e-04	0.00000000e+00	3.14674133e+02
-4.62199168e-05	-1.38741278e-04	0.00000000e+00	3.14258484e+02
-5.40682086e-05	-1.32960005e-04	4.54747351e-13	3.14938110e+02
-5.29764402e-05	-1.39965196e-04	0.00000000e+00	3.14829773e+02
-1.75996865e-06	-1.18845957e-04	0.00000000e+00	3.12070221e+02
3.62272726e-06	-1.16392068e-04	-1.13686838e-13	3.12048767e+02
3.81563314e-06	-1.22661062e-04	0.00000000e+00	3.12049713e+02
-3.23258864e-05	-1.09571061e-04	1.77635684e-13	3.13171692e+02
-3.84123450e-05	-1.06518746e-04	-1.13686838e-13	3.13616394e+02
-2.28921308e-05	-9.74924042e-05	1.13686838e-13	3.12636444e+02
-2.27993114e-05	-1.04671257e-04	0.00000000e+00	3.12635071e+02
-2.13954336e-05	-1.05986459e-04	-2.27373675e-13	3.12564484e+02
-1.36227045e-05	-1.03317041e-04	2.27373675e-13	3.12262512e+02
-3.71400893e-05	-1.27718071e-04	-3.41060513e-13	3.13522339e+02
-4.15262439e-05	-1.23474572e-04	-1.13686838e-13	3.13854095e+02
-1.22250267e-05	-1.03881030e-04	0.00000000e+00	3.12212433e+02
-4.60049159e-06	-1.07919528e-04	5.68434189e-14	3.12058289e+02
-2.89488016e-05	-1.35165974e-04	0.00000000e+00	3.12961853e+02
-3.57101926e-05	-1.43830155e-04	-1.13686838e-13	3.13425903e+02
-2.16723020e-05	-1.03878352e-04	0.00000000e+00	3.12576294e+02
-2.20691200e-05	-9.70006950e-05	0.00000000e+00	3.12593567e+02
-3.59736368e-05	-1.29077089e-04	1.13686838e-13	3.13437958e+02
-2.91564356e-05	-1.34257687e-04	0.00000000e+00	3.12975922e+02
-1.12752987e-05	-1.02416889e-04	-1.13686838e-13	3.12198517e+02
-4.09767290e-06	-1.07370579e-04	2.84217094e-13	3.12050293e+02
-3.66133963e-06	-1.08146771e-04	2.84217094e-13	3.12047272e+02
2.19721665e-06	-1.14074806e-04	0.00000000e+00	3.12051025e+02
-5.48178868e-05	-1.08486973e-04	-1.13686838e-13	3.15002197e+02
-6.06822096e-06	-1.19085977e-04	1.13686838e-13	3.12081787e+02
-3.22518281e-05	-1.09637840e-04	0.00000000e+00	3.13166779e+02
-6.84013344e-07	-1.37973213e-04	0.00000000e+00	3.12022583e+02
-4.03720696e-06	-1.42910489e-04	-5.68434189e-14	3.12058777e+02
-2.36861001e-06	-1.43648533e-04	-3.41060513e-13	3.12040344e+02
3.22207416e-06	-1.25706400e-04	0.00000000e+00	3.12061188e+02
-3.22512569e-05	-1.09588880e-04	-2.77111667e-13	3.13166870e+02
-4.04081493e-06	-1.07844338e-04	0.00000000e+00	3.12049713e+02
-1.25079705e-05	-1.02263170e-04	2.27373675e-13	3.12228912e+02
1.16752426e-05	-9.93047579e-05	2.27373675e-13	3.12191376e+02
8.22065704e-06	-9.87639141e-05	2.84217094e-14	3.12152191e+02
1.13172537e-05	-9.97650932e-05	-1.70530257e-13	3.12182922e+02
-3.21292714e-06	-1.07484688e-04	0.00000000e+00	3.12046143e+02
2.83991471e-06	-1.11383910e-04	0.00000000e+00	3.12047241e+02
-1.32974935e-06	-9.66526131e-05	2.84217094e-13	3.12051331e+02
-1.24700477e-06	-9.83590580e-05	-5.68434189e-14	3.12046509e+02
4.37741755e-06	-1.05388375e-04	0.00000000e+00	3.12079285e+02
2.43550744e-07	-1.34093876e-04	0.00000000e+00	3.12027008e+02
5.73954708e-07	-1.33674286e-04	0.00000000e+00	3.12029816e+02
6.75969159e-06	-1.43729689e-04	3.69482223e-13	3.12076843e+02
-1.07459446e-05	-1.42634904e-04	1.13686838e-13	3.12168091e+02
-9.22563850e-05	-1.30944856e-04	1.13686838e-13	3.21461700e+02
-9.79210308e-05	-1.23653808e-04	-2.09610107e-13	3.22082428e+02
-8.89743023e-05	-1.19511351e-04	0.00000000e+00	3.21072174e+02
-8.82267050e-05	-1.26290237e-04	-1.13686838e-13	3.20973633e+02
-9.11469833e-05	-1.27887353e-04	1.13686838e-13	3.21343475e+02
-8.70170697e-05	-1.15559233e-04	0.00000000e+00	3.20754333e+02
-8.90526280e-05	-1.28420259e-04	0.00000000e+00	3.21104767e+02
-9.15471755e-05	-1.01969359e-04	0.00000000e+00	3.21377899e+02
-8.44843889e-05	-1.06124848e-04	0.00000000e+00	3.20398804e+02
-8.79690779e-05	-1.06832762e-04	1.13686838e-13	3.20884979e+02
-8.44213355e-05	-1.03739811e-04	0.00000000e+00	3.20383545e+02
-8.55693215e-05	-9.44112326e-05	0.00000000e+00	3.20524719e+02
-8.80617881e-05	-9.45963693e-05	0.00000000e+00	3.20941528e+02
-8.70427539e-05	-9.55785072e-05	0.00000000e+00	3.20795929e+02
-8.07661709e-05	-1.07070940e-04	1.13686838e-13	3.19680511e+02
-8.43310409e-05	-1.13154929e-04	2.27373675e-13	3.20370026e+02
-8.77138227e-05	-1.11976675e-04	-1.13686838e-13	3.20843933e+02
-8.35391766e-05	-9.68742825e-05	5.68434189e-14	3.20137360e+02
-7.95703309e-05	-1.02429542e-04	0.00000000e+00	3.19437042e+02
-6.23273008e-05	-9.66630469e-05	-2.27373675e-13	3.15692780e+02
-5.74066289e-05	-9.93471986e-05	1.13686838e-13	3.15235504e+02
-5.54409635e-05	-9.84209182e-05	0.00000000e+00	3.15057648e+02
-5.98885672e-05	-9.54310672e-05	2.27373675e-13	3.15472321e+02
-6.24392778e-05	-1.01130776e-04	2.27373675e-13	3.15691589e+02
-6.71342132e-05	-9.59222380e-05	0.00000000e+00	3.16735168e+02
-8.08029945e-05	-1.11902656e-04	-1.13686838e-13	3.19688232e+02
-5.91169155e-05	-1.02282123e-04	0.00000000e+00	3.15384521e+02
-7.01651225e-05	-9.62651902e-05	0.00000000e+00	3.17420410e+02
-7.58656970e-05	-1.00443256e-04	1.13686838e-13	3.18701599e+02
-7.63894495e-05	-9.59261670e-05	-2.27373675e-13	3.18820709e+02
-6.93880938e-05	-9.94640068e-05	0.00000000e+00	3.17235168e+02
-6.56518532e-05	-1.05060775e-04	-1.13686838e-13	3.16404480e+02
-7.78577887e-05	-9.95536102e-05	2.27373675e-13	3.19119415e+02
-7.99568224e-05	-9.38102385e-05	-2.27373675e-13	3.19570068e+02
-7.37997179e-05	-1.03056140e-04	1.13686838e-13	3.18225647e+02
-7.66866142e-05	-1.02510610e-04	-1.13686838e-13	3.18887115e+02
-7.71726045e-05	-1.09205677e-04	2.27373675e-13	3.19002014e+02
-6.23623928e-05	-1.04196821e-04	3.41060513e-13	3.15690491e+02
-8.83267639e-05	-1.41258060e-04	-3.97903932e-13	3.20985626e+02
-8.83382309e-05	-1.41191646e-04	0.00000000e+00	3.20987274e+02
-7.53807471e-05	-1.19317992e-04	-5.68434189e-14	3.18585449e+02
-7.74232831e-05	-1.18554977e-04	-1.13686838e-13	3.19019348e+02
-7.63982825e-05	-1.18285017e-04	0.00000000e+00	3.18821777e+02
-8.80405205e-05	-1.41173121e-04	5.68434189e-14	3.20934082e+02
-7.67715683e-05	-1.15913172e-04	-1.13686838e-13	3.18889801e+02
-7.68240570e-05	-1.27573556e-04	-1.13686838e-13	3.18885925e+02
-7.97016473e-05	-1.26931889e-04	1.13686838e-13	3.19496887e+02
-7.89003388e-05	-1.28724685e-04	-1.13686838e-13	3.19349060e+02
-7.70072875e-05	-1.29736465e-04	-1.13686838e-13	3.18927887e+02
-8.84427063e-05	-1.41215074e-04	0.00000000e+00	3.21000031e+02
-7.38840899e-05	-1.17123549e-04	1.13686838e-13	3.18241577e+02
-8.06029639e-05	-1.29802094e-04	2.27373675e-13	3.19646240e+02
-8.31355574e-05	-1.28686486e-04	1.13686838e-13	3.20066040e+02
-7.86947639e-05	-1.32993926e-04	-5.68434189e-14	3.19292908e+02
-8.34798848e-05	-1.15941722e-04	-1.13686838e-13	3.20219360e+02
-8.83735629e-05	-1.40924152e-04	0.00000000e+00	3.20992126e+02
-6.24372915e-05	-1.14184542e-04	1.13686838e-13	3.15689697e+02
-6.52997333e-05	-1.12817026e-04	0.00000000e+00	3.16319580e+02
-6.23774395e-05	-1.11347348e-04	0.00000000e+00	3.15689758e+02
-5.89454212e-05	-1.10482746e-04	-1.13686838e-13	3.15366638e+02
-6.94189876e-05	-1.06150750e-04	2.27373675e-13	3.17271118e+02
-6.89487206e-05	-1.10669091e-04	0.00000000e+00	3.17136261e+02
-7.33072666e-05	-1.07632804e-04	1.13686838e-13	3.18115112e+02
-6.24644890e-05	-1.08056913e-04	-1.13686838e-13	3.15690186e+02
-8.46991315e-05	-1.21137593e-04	-2.27373675e-13	3.20431641e+02
-7.21738761e-05	-1.36502218e-04	0.00000000e+00	3.17848541e+02
-6.23073356e-05	-1.38506279e-04	0.00000000e+00	3.15688538e+02
-5.76364982e-05	-1.35010981e-04	0.00000000e+00	3.15257324e+02
-5.55048246e-05	-1.40737800e-04	0.00000000e+00	3.15056885e+02
-6.23134983e-05	-1.20058168e-04	2.27373675e-13	3.15688965e+02
-6.67118293e-05	-1.21871788e-04	2.27373675e-13	3.16681885e+02
-6.67942077e-05	-1.16064490e-04	-1.13686838e-13	3.16666504e+02
-6.25000030e-05	-1.29721462e-04	0.00000000e+00	3.15688782e+02
-7.06006322e-05	-1.29608932e-04	0.00000000e+00	3.17557617e+02
-7.04888662e-05	-1.24883460e-04	2.27373675e-13	3.17527649e+02
-5.87368268e-05	-1.17765128e-04	0.00000000e+00	3.15362030e+02
-6.25000030e-05	-1.29721462e-04	8.82015579e-20	3.15688782e+02
-6.25000030e-05	-1.29721462e-04	0.00000000e+00	3.15688782e+02
-6.25000030e-05	-1.29721462e-04	0.00000000e+00	3.15688782e+02
-5.83870642e-05	-1.22705649e-04	-2.27373675e-13	3.15325256e+02
-6.25000030e-05	-1.47291095e-04	0.00000000e+00	3.15688812e+02
-6.99618686e-05	-1.39564101e-04	5.68434189e-14	3.17365082e+02
-7.39635871e-05	-1.44713471e-04	-2.27373675e-13	3.18296753e+02
-7.62767886e-05	-1.39829936e-04	0.00000000e+00	3.18776550e+02
-7.88242760e-05	-1.40627759e-04	0.00000000e+00	3.19326630e+02
-8.54146128e-05	-1.35298047e-04	2.27373675e-13	3.20565796e+02
-8.77779967e-05	-1.30656510e-04	2.27373675e-13	3.20899902e+02
-7.95437518e-05	-1.37953641e-04	1.13686838e-13	3.19463623e+02
-6.91311943e-05	-1.38996256e-04	5.68434189e-14	3.17178558e+02
-6.91002788e-05	-1.17885807e-04	-1.13686838e-13	3.17182739e+02
-6.99429947e-05	-1.37990894e-04	0.00000000e+00	3.17361237e+02
-7.50274776e-05	-1.10679794e-04	2.27373675e-13	3.18519928e+02
-6.85979830e-05	-1.14417016e-04	0.00000000e+00	3.17072754e+02
-5.66171911e-05	-1.08351996e-04	0.00000000e+00	3.15161804e+02
-7.01607278e-05	-1.38956908e-04	5.68434189e-14	3.17411804e+02
-7.74412911e-05	-1.37955038e-04	3.41060513e-13	3.19043945e+02
-6.25000030e-05	-1.29721462e-04	0.00000000e+00	3.15688782e+02
-6.25000030e-05	-1.29721462e-04	8.82015579e-20	3.15688782e+02
-5.54462968e-05	-7.47331142e-05	0.00000000e+00	3.15080078e+02
-5.62121932e-05	-7.60885669e-05	0.00000000e+00	3.15143066e+02
-5.45155417e-05	-7.54821449e-05	0.00000000e+00	3.14996735e+02
-5.44693030e-05	-7.33379275e-05	0.00000000e+00	3.14990448e+02
-5.53608625e-05	-4.82081159e-05	-1.98951966e-13	3.15186737e+02
-5.50450313e-05	-4.87587749e-05	0.00000000e+00	3.15156036e+02
-5.46854390e-05	-4.85699638e-05	0.00000000e+00	3.15125519e+02
-5.46987540e-05	-4.92436702e-05	2.84217094e-14	3.15120575e+02
-7.22355762e-05	-8.55654216e-05	4.54747351e-13	3.17920349e+02
-7.26261569e-05	-8.71598168e-05	4.54747351e-13	3.18007233e+02
-7.42370903e-05	-8.42505324e-05	-1.13686838e-13	3.18350342e+02
-6.25000030e-05	-7.02785328e-05	0.00000000e+00	3.15719421e+02
-6.25000030e-05	-7.02785328e-05	0.00000000e+00	3.15719421e+02
-6.25000030e-05	-7.02785328e-05	0.00000000e+00	3.15719421e+02
-8.77206621e-05	-5.14152489e-05	-3.97903932e-13	3.20913483e+02
-8.87605711e-05	-5.19399764e-05	0.00000000e+00	3.21048828e+02
-8.83240355e-05	-5.09889760e-05	-3.97903932e-13	3.20999939e+02
-8.79092040e-05	-5.21742477e-05	-3.97903932e-13	3.20942780e+02
-9.61740734e-05	-4.41741286e-05	0.00000000e+00	3.21944855e+02
-9.64644059e-05	-4.69972911e-05	-3.41060513e-13	3.21971283e+02
-9.75945586e-05	-4.49478248e-05	0.00000000e+00	3.22075623e+02
-6.25000030e-05	-5.27088996e-05	-3.69733804e-20	3.15787659e+02
-6.25000030e-05	-5.27088996e-05	-3.69733804e-20	3.15787659e+02
-6.25000030e-05	-5.27088996e-05	0.00000000e+00	3.15787659e+02
-6.25000030e-05	-5.27088996e-05	0.00000000e+00	3.15787659e+02
-6.25000030e-05	-5.27088996e-05	0.00000000e+00	3.15787659e+02
-5.44778377e-05	-7.74639266e-05	0.00000000e+00	3.14983765e+02
-4.58650538e-05	-6.89311128e-05	-5.68434189e-14	3.14257996e+02
-4.45229380e-05	-6.82715254e-05	-5.68434189e-14	3.14146393e+02
-4.46508020e-05	-6.92939211e-05	0.00000000e+00	3.14156342e+02
-6.25000030e-05	-7.02785328e-05	-3.65279178e-20	3.15719421e+02
-6.25000030e-05	-7.02785328e-05	-3.65279178e-20	3.15719421e+02
-7.54942739e-05	-7.10729146e-05	1.13686838e-13	3.18631653e+02
-7.73445499e-05	-7.27608931e-05	-2.27373675e-13	3.19035034e+02
-7.74095533e-05	-6.92301619e-05	0.00000000e+00	3.19052887e+02
-1.00531775e-04	-8.56544139e-05	-2.27373675e-13	3.22268127e+02
-1.03481150e-04	-8.53855163e-05	2.27373675e-13	3.22486633e+02
-1.02500708e-04	-8.32859514e-05	1.13686838e-13	3.22430084e+02
-8.52458325e-05	-5.29290774e-05	1.13686838e-13	3.20471252e+02
-7.62026975e-05	-8.53926176e-05	0.00000000e+00	3.18740387e+02
-6.25000030e-05	-7.02785328e-05	0.00000000e+00	3.15719421e+02
-9.44313651e-05	-7.40838223e-05	0.00000000e+00	3.21767914e+02
-9.69213143e-05	-7.58831666e-05	2.27373675e-13	3.21975403e+02
-9.73279966e-05	-7.22566328e-05	0.00000000e+00	3.22011871e+02
-6.50594156e-05	-8.81626329e-05	0.00000000e+00	3.16274536e+02
-5.17643748e-05	-7.64382276e-05	5.68434189e-14	3.14744812e+02
-8.89813455e-05	-5.42280541e-05	0.00000000e+00	3.21080414e+02
-4.53100402e-05	-7.13638874e-05	5.68434189e-14	3.14201447e+02
-9.25890345e-05	-7.73171632e-05	0.00000000e+00	3.21539062e+02
-8.72847886e-05	-9.34476411e-05	-3.97903932e-13	3.20835266e+02
-8.88657887e-05	-9.33525807e-05	0.00000000e+00	3.21032501e+02
-1.02366728e-04	-8.86302150e-05	1.13686838e-13	3.22419800e+02
-5.42085036e-05	-4.82432151e-05	0.00000000e+00	3.15086151e+02
-5.29665704e-05	-4.90623097e-05	0.00000000e+00	3.14971802e+02
-7.52178457e-05	-8.93561082e-05	0.00000000e+00	3.18549744e+02
-8.83958346e-05	-3.92544207e-05	0.00000000e+00	3.21042694e+02
-8.71880547e-05	-4.03281156e-05	0.00000000e+00	3.20868958e+02
-7.97255780e-05	-4.97983710e-05	0.00000000e+00	3.19533234e+02
-8.06371245e-05	-4.59672628e-05	-1.13686838e-13	3.19720459e+02
-7.92282735e-05	-4.58531176e-05	0.00000000e+00	3.19444489e+02
-8.09531048e-05	-7.16570648e-05	0.00000000e+00	3.19702911e+02
-1.00593228e-04	-4.81160532e-05	0.00000000e+00	3.22272461e+02
-7.05848579e-05	-7.90654594e-05	0.00000000e+00	3.17511444e+02
-6.82567916e-05	-4.71829553e-05	0.00000000e+00	3.17098419e+02
-7.18699157e-05	-4.82915566e-05	1.13686838e-13	3.17881042e+02
-7.04130944e-05	-5.06465149e-05	0.00000000e+00	3.17543427e+02
-9.35733842e-05	-6.87058418e-05	0.00000000e+00	3.21661377e+02
-1.00227189e-04	-4.49916406e-05	0.00000000e+00	3.22232513e+02
-6.25000030e-05	-7.02785328e-05	0.00000000e+00	3.15719421e+02
-8.99880542e-05	-7.35553040e-05	1.13686838e-13	3.21155518e+02
-7.94921143e-05	-7.89262413e-05	1.13686838e-13	3.19462433e+02
-8.04678784e-05	-8.02078866e-05	-2.27373675e-13	3.19650116e+02
-8.18063709e-05	-7.69798644e-05	0.00000000e+00	3.19885315e+02
-5.16212531e-05	-9.32094481e-05	-2.13162821e-14	3.14706238e+02
-5.12233564e-05	-9.33281408e-05	9.23705556e-14	3.14670166e+02
-8.77054990e-05	-8.39348140e-05	0.00000000e+00	3.20905151e+02
-9.03178370e-05	-8.47510819e-05	0.00000000e+00	3.21229248e+02
-8.91610398e-05	-8.20155401e-05	0.00000000e+00	3.21102997e+02
-7.07804138e-05	-6.57096898e-05	0.00000000e+00	3.17563141e+02
-8.60277651e-05	-8.33473605e-05	0.00000000e+00	3.20616638e+02
-7.07680665e-05	-9.20312013e-05	1.13686838e-13	3.17551392e+02
-7.14595517e-05	-7.57928938e-05	5.68434189e-14	3.17704102e+02
-9.76366282e-05	-8.27542099e-05	-1.13686838e-13	3.21965027e+02
-9.57155789e-05	-9.04929402e-05	0.00000000e+00	3.21889221e+02
-6.24784443e-05	-9.02786414e-05	0.00000000e+00	3.15695160e+02
-8.53808451e-05	-6.11223659e-05	0.00000000e+00	3.20529694e+02
-8.16157262e-05	-9.08341026e-05	0.00000000e+00	3.19853821e+02
-8.34258826e-05	-8.51269870e-05	0.00000000e+00	3.20207947e+02
-8.58338826e-05	-8.66283226e-05	-2.27373675e-13	3.20631561e+02
-7.57127491e-05	-5.27128723e-05	0.00000000e+00	3.18674072e+02
-5.29885874e-05	-6.37107296e-05	-2.27373675e-13	3.14899902e+02
-4.79647206e-05	-6.04903253e-05	-2.27373675e-13	3.14486298e+02
-5.29617246e-05	-5.80373235e-05	0.00000000e+00	3.14924957e+02
-8.38317719e-05	-7.94916705e-05	-1.13686838e-13	3.20185730e+02
-5.81300555e-05	-5.88938456e-05	0.00000000e+00	3.15383484e+02
-5.76733000e-05	-6.47293346e-05	4.54747351e-13	3.15314331e+02
-6.23073356e-05	-6.14937162e-05	0.00000000e+00	3.15745514e+02
-8.42357331e-05	-6.39397040e-05	1.42108547e-14	3.20330994e+02
-9.47245280e-05	-6.09105991e-05	0.00000000e+00	3.21770874e+02
-9.66231892e-05	-5.52502970e-05	0.00000000e+00	3.21979614e+02
-1.00175763e-04	-5.83248111e-05	0.00000000e+00	3.22266510e+02
-1.02472492e-04	-5.38586246e-05	1.13686838e-13	3.22407471e+02
-4.83494805e-05	-8.71478260e-05	-1.13686838e-13	3.14442017e+02
-4.24145292e-05	-8.67742492e-05	1.13686838e-13	3.13946838e+02
-4.66026540e-05	-8.24215240e-05	0.00000000e+00	3.14288910e+02
-9.55220603e-05	-6.42219311e-05	0.00000000e+00	3.21836487e+02
-1.00852681e-04	-6.24678505e-05	2.27373675e-13	3.22319702e+02
-1.00353398e-04	-6.71406742e-05	0.00000000e+00	3.22285736e+02
-4.73747859e-05	-5.34719657e-05	1.13686838e-13	3.14465698e+02
-6.94105911e-05	-6.48350033e-05	-2.84217094e-14	3.17262726e+02
-6.58799399e-05	-5.83677756e-05	-2.27373675e-13	3.16536682e+02
-5.87436443e-05	-8.19837878e-05	2.27373675e-13	3.15379852e+02
-5.43752285e-05	-8.52541707e-05	0.00000000e+00	3.14978516e+02
-6.14882156e-05	-8.82513923e-05	-1.70530257e-13	3.15607239e+02
-1.03739803e-04	-7.68084064e-05	-4.54747351e-13	3.22502502e+02
-1.03232422e-04	-7.30131142e-05	0.00000000e+00	3.22468384e+02
-1.08387583e-04	-6.64529289e-05	1.77635684e-13	3.22726196e+02
-1.08398257e-04	-6.61689992e-05	1.77635684e-13	3.22727173e+02
-9.23561674e-05	-6.08832197e-05	0.00000000e+00	3.21528137e+02
-9.30718816e-05	-5.55612496e-05	2.27373675e-13	3.21614777e+02
-4.63123470e-05	-4.80562267e-05	0.00000000e+00	3.14414001e+02
-4.77062495e-05	-4.38897332e-05	-1.13686838e-13	3.14575409e+02
-7.03677943e-05	-6.49358408e-05	0.00000000e+00	3.17472778e+02
-7.80930131e-05	-6.40365542e-05	-2.27373675e-13	3.19230011e+02
-7.90545819e-05	-5.71642413e-05	0.00000000e+00	3.19392090e+02
-8.45384129e-05	-6.34549797e-05	-2.84217094e-14	3.20390289e+02
-7.28958403e-05	-7.76972374e-05	2.84217094e-14	3.18007690e+02
-6.90752495e-05	-7.73791835e-05	-5.68434189e-14	3.17175598e+02
-6.23073356e-05	-7.90633494e-05	0.00000000e+00	3.15705536e+02
-6.24681779e-05	-8.73536919e-05	-1.13686838e-13	3.15697052e+02
-7.76120141e-05	-5.56221530e-05	0.00000000e+00	3.19083374e+02
-7.01156896e-05	-5.52933743e-05	0.00000000e+00	3.17488892e+02
-6.99612574e-05	-6.45656328e-05	-5.68434189e-14	3.17385559e+02
-4.94540291e-05	-7.99481859e-05	1.13686838e-13	3.14543488e+02
-8.69830910e-05	-7.06138017e-05	0.00000000e+00	3.20782654e+02
-9.19544545e-05	-6.44104730e-05	0.00000000e+00	3.21480286e+02
-8.48833806e-05	-6.35357137e-05	-4.26325641e-14	3.20448578e+02
-6.23073356e-05	-4.39240830e-05	0.00000000e+00	3.15854279e+02
-8.81850574e-05	-7.78853937e-05	0.00000000e+00	3.20938843e+02
-8.45945033e-05	-7.30606407e-05	-2.27373675e-13	3.20411987e+02
-9.19166923e-05	-8.16015236e-05	0.00000000e+00	3.21465240e+02
-9.51875554e-05	-8.66513728e-05	-2.27373675e-13	3.21846039e+02
-8.50422584e-05	-6.31729781e-05	1.42108547e-14	3.20470612e+02
-1.06420033e-04	-4.63626820e-05	0.00000000e+00	3.22652466e+02
-1.04923049e-04	-5.11324652e-05	-1.13686838e-13	3.22576294e+02
-5.44590039e-05	-6.75057745e-05	-2.27373675e-13	3.15018158e+02
-8.46796029e-05	-6.37807170e-05	0.00000000e+00	3.20417023e+02
-4.10458815e-05	-6.12752483e-05	0.00000000e+00	3.13917297e+02
-1.03675586e-04	-6.00587882e-05	0.00000000e+00	3.22495728e+02
-1.05437182e-04	-5.43449351e-05	2.27373675e-13	3.22600006e+02
-7.00409801e-05	-7.69697217e-05	-5.68434189e-14	3.17393188e+02
-6.99466473e-05	-6.55144686e-05	0.00000000e+00	3.17381104e+02
-4.68491198e-05	-7.70950719e-05	1.13686838e-13	3.14326630e+02
-8.47552292e-05	-6.33582604e-05	3.97903932e-13	3.20430389e+02
-8.03182775e-05	-5.60179469e-05	-1.13686838e-13	3.19626923e+02
-4.54219953e-05	-5.15283646e-05	0.00000000e+00	3.14320007e+02
-4.41632947e-05	-5.90206982e-05	0.00000000e+00	3.14194275e+02
-4.58758186e-05	-5.06156321e-05	1.13686838e-13	3.14359467e+02
-7.94145235e-05	-5.47775489e-05	-1.13686838e-13	3.19470856e+02
-6.29251299e-05	-8.92470416e-05	-5.68434189e-14	3.15800201e+02
-6.90281668e-05	-9.53945564e-05	0.00000000e+00	3.17167694e+02
-4.71993189e-05	-7.84457370e-05	1.13686838e-13	3.14357147e+02
-6.98854274e-05	-6.50441871e-05	-5.68434189e-14	3.17369385e+02
-6.24415552e-05	-8.87231727e-05	0.00000000e+00	3.15695618e+02
-4.52484346e-05	-8.96233760e-05	0.00000000e+00	3.14173462e+02
-3.04607092e-05	-5.44913819e-05	1.13686838e-13	3.13189514e+02
-2.95383252e-05	-5.28221790e-05	-3.41060513e-13	3.13133820e+02
-2.88161864e-05	-5.44760333e-05	0.00000000e+00	3.13082275e+02
-4.31720473e-05	-6.95168419e-05	-5.68434189e-14	3.14034698e+02
-4.40942604e-05	-6.99258089e-05	-5.68434189e-14	3.14108398e+02
-3.17652084e-05	-6.37620469e-05	1.13686838e-13	3.13218140e+02
-2.90943171e-05	-6.29611532e-05	-1.13686838e-13	3.13058075e+02
-2.91917222e-05	-6.45577966e-05	0.00000000e+00	3.13056274e+02
-3.14786594e-05	-5.76590683e-05	-1.13686838e-13	3.13230225e+02
-1.02477497e-05	-4.74867884e-05	0.00000000e+00	3.12313995e+02
-7.97056327e-06	-4.92875624e-05	-3.41060513e-13	3.12255493e+02
-1.01008500e-05	-5.01063769e-05	3.41060513e-13	3.12291595e+02
-2.71332938e-05	-5.28664641e-05	-1.13686838e-13	3.12990662e+02
-1.92019670e-05	-4.88273545e-05	1.70530257e-13	3.12596893e+02
-1.81786854e-05	-4.82079813e-05	-2.84217094e-13	3.12560760e+02
-1.80394454e-05	-4.92571053e-05	1.70530257e-13	3.12549255e+02
-2.33226274e-05	-6.04329143e-05	-5.68434189e-14	3.12738831e+02
-3.76438438e-05	-5.35861509e-05	0.00000000e+00	3.13679871e+02
-3.79742924e-05	-5.40183537e-05	0.00000000e+00	3.13700500e+02
-3.81557948e-05	-5.23248200e-05	0.00000000e+00	3.13725769e+02
-3.84362029e-05	-5.44686918e-05	1.42108547e-13	3.13732758e+02
-3.76514399e-05	-5.50653422e-05	2.84217094e-14	3.13669464e+02
-3.92593938e-05	-5.34581559e-05	2.84217094e-14	3.13803864e+02
-2.96857143e-05	-6.65188418e-05	0.00000000e+00	3.13071655e+02
-3.82100552e-05	-7.74782966e-05	-1.13686838e-13	3.13636505e+02
-3.51266062e-05	-7.53598943e-05	1.13686838e-13	3.13421387e+02
-3.49827387e-05	-7.78882386e-05	0.00000000e+00	3.13413391e+02
-3.81974824e-05	-8.05813834e-05	1.13686838e-13	3.13622437e+02
-5.27258044e-06	-4.23726633e-05	0.00000000e+00	3.12246887e+02
-2.52061691e-05	-6.89580484e-05	-5.68434189e-14	3.12801147e+02
-2.33178253e-05	-5.76658822e-05	-5.68434189e-14	3.12751648e+02
-1.54171321e-05	-7.54318608e-05	-4.54747351e-13	3.12359192e+02
-1.52686443e-05	-7.12005494e-05	0.00000000e+00	3.12360046e+02
-1.02148324e-05	-7.40008472e-05	-2.27373675e-13	3.12208801e+02
-2.36915748e-05	-8.02869108e-05	1.13686838e-13	3.12705017e+02
-2.29616326e-05	-7.33504203e-05	0.00000000e+00	3.12664459e+02
-2.01136500e-05	-8.03194634e-05	0.00000000e+00	3.12536530e+02
-3.78729201e-05	-7.40011965e-05	0.00000000e+00	3.13610168e+02
-1.93054530e-05	-5.90027339e-05	-5.68434189e-14	3.12553802e+02
-1.33970625e-05	-6.12540025e-05	-1.13686838e-13	3.12326843e+02
-1.26469449e-05	-5.77956889e-05	-1.13686838e-13	3.12320129e+02
-1.99171900e-05	-5.41079826e-05	0.00000000e+00	3.12596252e+02
-2.19350495e-05	-7.14991766e-05	5.68434189e-14	3.12627289e+02
-3.99154442e-06	-5.68144605e-05	1.70530257e-13	3.12142242e+02
-4.62185972e-06	-5.71036362e-05	0.00000000e+00	3.12152679e+02
-4.33548339e-05	-7.77710084e-05	1.13686838e-13	3.14038849e+02
-4.27171690e-05	-6.79579971e-05	-5.68434189e-14	3.14007812e+02
-3.29365284e-05	-6.70089648e-05	-1.13686838e-13	3.13290680e+02
-3.03499619e-05	-7.29704770e-05	2.27373675e-13	3.13100098e+02
-2.95777463e-05	-7.58998212e-05	0.00000000e+00	3.13050293e+02
-2.45752017e-05	-7.14838170e-05	5.68434189e-14	3.12759308e+02
-4.24160207e-05	-4.36347182e-05	1.13686838e-13	3.14141968e+02
-9.83303471e-06	-6.80001540e-05	1.70530257e-13	3.12207397e+02
-2.53907874e-05	-4.71469502e-05	1.13686838e-13	3.12935822e+02
-2.89980962e-05	-4.59324729e-05	-2.27373675e-13	3.13160339e+02
-3.47234891e-05	-8.35451792e-05	0.00000000e+00	3.13383850e+02
-2.91513716e-05	-8.05233140e-05	-4.54747351e-13	3.13017883e+02
-2.83136578e-05	-8.78278443e-05	-1.70530257e-13	3.12934357e+02
-3.50021073e-05	-4.73673208e-05	2.27373675e-13	3.13571960e+02
-3.87720283e-05	-4.46412014e-05	0.00000000e+00	3.13843567e+02
-1.21799276e-05	-8.06118187e-05	0.00000000e+00	3.12252838e+02
-8.39023051e-06	-7.67772290e-05	1.13686838e-13	3.12149170e+02
-3.61540733e-05	-6.23494052e-05	-1.13686838e-13	3.13530579e+02
-2.21083997e-06	-4.20724682e-05	0.00000000e+00	3.12216125e+02
-7.49718367e-07	-5.08564190e-05	4.54747351e-13	3.12176544e+02
-3.48401009e-05	-7.19895761e-05	-1.13686838e-13	3.13406860e+02
-2.09021000e-05	-5.96536593e-05	5.68434189e-14	3.12614380e+02
-1.69516952e-05	-6.65575135e-05	0.00000000e+00	3.12459381e+02
-2.29303914e-05	-7.05047860e-05	5.68434189e-14	3.12674194e+02
-2.65855233e-05	-8.69705254e-05	-5.68434189e-14	3.12839111e+02
-3.76048338e-05	-7.00505771e-05	1.13686838e-13	3.13608246e+02
-3.57822646e-05	-6.45979890e-05	1.13686838e-13	3.13496490e+02
-9.63086222e-06	-6.60740043e-05	2.27373675e-13	3.12218414e+02
-9.51943184e-06	-6.37189514e-05	0.00000000e+00	3.12207550e+02
-4.37741037e-05	-5.01114228e-05	1.13686838e-13	3.14194519e+02
-7.58201622e-06	-7.28349332e-05	-1.13686838e-13	3.12148804e+02
-8.10422898e-06	-6.63393512e-05	1.13686838e-13	3.12169098e+02
-3.77417018e-05	-8.58587737e-05	0.00000000e+00	3.13597443e+02
-2.87326347e-05	-8.87581700e-05	2.27373675e-13	3.12964294e+02
-2.08393303e-05	-5.83543770e-05	5.68434189e-14	3.12618591e+02
-2.34354138e-05	-7.13717236e-05	5.68434189e-14	3.12697784e+02
-2.37317581e-05	-7.06910650e-05	5.68434189e-14	3.12717194e+02
-2.12854193e-05	-5.90441268e-05	5.68434189e-14	3.12638977e+02
-3.21216703e-06	-3.96133801e-05	0.00000000e+00	3.12243500e+02
-5.96388054e-06	-7.43831260e-05	-1.13686838e-13	3.12123199e+02
-2.79039396e-05	-8.86176567e-05	2.84217094e-13	3.12913574e+02
-2.02315437e-06	-3.93303817e-05	0.00000000e+00	3.12243286e+02
-2.09550581e-05	-5.89014744e-05	0.00000000e+00	3.12624481e+02
-3.70295820e-05	-9.41477774e-05	5.68434189e-14	3.13518982e+02
-3.81829195e-05	-9.42635743e-05	1.13686838e-13	3.13605042e+02
-3.73467155e-05	-9.24232081e-05	1.13686838e-13	3.13538452e+02
-3.19531646e-05	-9.12916876e-05	2.84217094e-14	3.13173309e+02
-2.12787290e-05	-8.26416217e-05	-2.27373675e-13	3.12572876e+02
-5.44107343e-06	-9.43119230e-05	5.68434189e-14	3.12087219e+02
-1.47138571e-05	-8.35646642e-05	0.00000000e+00	3.12336578e+02
-1.08838394e-05	-8.63856112e-05	1.13686838e-13	3.12185425e+02
-1.86594243e-05	-8.88560025e-05	0.00000000e+00	3.12445557e+02
-1.46883913e-05	-8.95029079e-05	1.13686838e-13	3.12301819e+02
-1.67965554e-05	-9.11609823e-05	0.00000000e+00	3.12371094e+02
-2.03705422e-05	-9.36698634e-05	5.68434189e-14	3.12512024e+02
-7.18174397e-06	-8.86332055e-05	1.13686838e-13	3.12122620e+02
-2.53946837e-06	-8.94810073e-05	3.41060513e-13	3.12062866e+02
-2.52579339e-05	-8.90991723e-05	0.00000000e+00	3.12774048e+02
-2.79619144e-05	-8.94355544e-05	5.68434189e-14	3.12911621e+02
-1.24051603e-05	-9.21178580e-05	0.00000000e+00	3.12223053e+02
-1.07009637e-05	-8.97361897e-05	1.13686838e-13	3.12187683e+02
1.09302209e-05	-9.83376449e-05	0.00000000e+00	3.12174530e+02
-3.63431514e-06	-5.72070458e-05	-2.55795385e-13	3.12140442e+02
-4.03932472e-06	-5.76751954e-05	-2.84217094e-14	3.12138550e+02
-3.55074280e-06	-8.70341464e-05	-3.41060513e-13	3.12078552e+02
-7.72385306e-07	-8.76248887e-05	0.00000000e+00	3.12061371e+02
2.98955820e-06	-9.21442916e-05	-2.27373675e-13	3.12073822e+02
5.28471310e-06	-9.22843756e-05	1.13686838e-13	3.12085571e+02
4.28232443e-06	-9.01103995e-05	-1.13686838e-13	3.12071503e+02
-1.03547645e-05	-5.98013939e-05	1.13686838e-13	3.12265259e+02
2.37239033e-06	-4.79937953e-05	0.00000000e+00	3.12189453e+02
1.10619351e-06	-5.22420232e-05	0.00000000e+00	3.12170685e+02
-9.40659447e-06	-8.22991715e-05	0.00000000e+00	3.12183289e+02
3.13748251e-06	-5.97834805e-05	-2.84217094e-14	3.12147430e+02
-1.79842823e-06	-8.16054235e-05	2.13162821e-14	3.12050751e+02
6.05577861e-06	-7.65192235e-05	1.13686838e-13	3.12120972e+02
-1.40707641e-06	-8.10829006e-05	-7.10542736e-15	3.12053131e+02
4.54040628e-06	-7.40064279e-05	1.13686838e-13	3.12098755e+02
6.23739879e-06	-8.24691888e-05	-2.27373675e-13	3.12127960e+02
4.81949064e-06	-8.53160018e-05	0.00000000e+00	3.12092163e+02
-1.54407803e-06	-8.14075684e-05	2.13162821e-14	3.12052063e+02
-5.55394308e-06	-6.58398640e-05	0.00000000e+00	3.12134155e+02
-2.21262144e-06	-6.45953041e-05	1.13686838e-13	3.12109161e+02
-2.29244392e-07	-6.72280221e-05	1.13686838e-13	3.12092377e+02
5.65282699e-06	-6.14745441e-05	-8.52651283e-14	3.12145813e+02
-2.02429601e-06	-8.13325096e-05	2.13162821e-14	3.12054840e+02
-4.29539705e-06	-6.97617506e-05	0.00000000e+00	3.12108551e+02
-5.22720711e-06	-6.00106723e-05	0.00000000e+00	3.12143494e+02
6.13244583e-06	-6.02222135e-05	-8.52651283e-14	3.12153137e+02
-1.76642902e-06	-8.12366125e-05	-1.98951966e-13	3.12051697e+02
7.94580956e-07	-7.21743272e-05	0.00000000e+00	3.12100769e+02
4.71714338e-06	-4.31074623e-05	-2.27373675e-13	3.12250824e+02
2.87178227e-06	-6.97609867e-05	4.54747351e-13	3.12116241e+02
6.48892637e-06	-6.11827854e-05	-8.52651283e-14	3.12153015e+02
6.54420364e-06	-6.08521223e-05	-1.42108547e-14	3.12154846e+02
-7.56171903e-06	-6.53533061e-05	0.00000000e+00	3.12166138e+02
-1.76295282e-06	-8.13489823e-05	-7.10542736e-15	3.12052155e+02
0.00000000e+00	0.00000000e+00	0.00000000e+00	3.12385895e+02
8.92857133e-06	0.00000000e+00	0.00000000e+00	3.12512421e+02
2.43814611e-06	4.51107189e-06	-2.27373675e-13	3.12569824e+02
6.30528518e-07	6.55900931e-06	0.00000000e+00	3.12631409e+02
3.31184856e-06	6.81678512e-06	0.00000000e+00	3.12702240e+02
0.00000000e+00	0.00000000e+00	0.00000000e+00	3.12385895e+02
0.00000000e+00	0.00000000e+00	0.00000000e+00	3.12385895e+02
-5.02469538e-06	8.24820563e-06	0.00000000e+00	3.12879761e+02
-6.75930278e-06	5.38634367e-06	-2.27373675e-13	3.12800476e+02
-7.36951188e-06	1.02714603e-05	0.00000000e+00	3.13211548e+02
-1.03870852e-05	0.00000000e+00	-2.27373675e-13	3.12601166e+02
-1.21185849e-05	8.40764187e-06	0.00000000e+00	3.13129395e+02
-1.45006079e-05	4.83942586e-06	0.00000000e+00	3.12996765e+02
-1.59253395e-05	8.27075110e-06	0.00000000e+00	3.13328461e+02
-1.85805966e-05	0.00000000e+00	-2.27373675e-13	3.12960724e+02
-1.83255070e-05	9.08289076e-06	0.00000000e+00	3.13600983e+02
-2.18783516e-05	4.40913664e-06	1.13686838e-13	3.13536194e+02
-2.29838824e-05	1.00215711e-05	0.00000000e+00	3.14113708e+02
-4.17279734e-05	-3.44394289e-06	0.00000000e+00	3.14815430e+02
-4.41655284e-05	-7.36087122e-06	0.00000000e+00	3.14992157e+02
-3.93289592e-05	-8.02166323e-06	2.27373675e-13	3.14502747e+02
-5.05434400e-05	-3.29209934e-06	0.00000000e+00	3.15804932e+02
-4.63134820e-05	0.00000000e+00	1.13686838e-13	3.15412476e+02
-5.27310149e-05	0.00000000e+00	2.27373675e-13	3.16159485e+02
-5.21691545e-05	5.49874494e-06	0.00000000e+00	3.17023834e+02
-5.49818760e-05	-5.01400336e-06	0.00000000e+00	3.16204254e+02
-2.23841671e-05	0.00000000e+00	-2.27373675e-13	3.13186340e+02
-2.85398746e-05	7.94592415e-06	-2.27373675e-13	3.14372498e+02
-2.48051292e-05	2.58235059e-06	0.00000000e+00	3.13608490e+02
-3.11682816e-05	3.43234774e-06	0.00000000e+00	3.14183807e+02
-2.93644207e-05	0.00000000e+00	0.00000000e+00	3.13733551e+02
-3.34060205e-05	7.63951539e-06	-1.13686838e-13	3.14838348e+02
-3.27460621e-05	0.00000000e+00	2.27373675e-13	3.14010559e+02
-3.51480994e-05	4.74637136e-06	0.00000000e+00	3.14736023e+02
-3.76172975e-05	7.47337617e-06	0.00000000e+00	3.15330353e+02
-3.93536175e-05	0.00000000e+00	1.13686838e-13	3.14653381e+02
-3.57199497e-05	-4.35765969e-06	0.00000000e+00	3.14227417e+02
-4.12243971e-05	3.27160478e-06	0.00000000e+00	3.15244202e+02
-4.23306774e-05	0.00000000e+00	2.27373675e-13	3.14972076e+02
-4.35862421e-05	9.51830771e-06	0.00000000e+00	3.16503052e+02
-5.18407214e-05	5.67355892e-06	-1.70530257e-13	3.17018158e+02
-5.12272600e-05	5.96936479e-06	0.00000000e+00	3.16972076e+02
-5.20016656e-05	5.98670022e-06	0.00000000e+00	3.17089539e+02
-5.26315598e-05	6.07606489e-06	-1.70530257e-13	3.17212189e+02
-2.14029060e-05	-3.18218990e-05	3.41060513e-13	3.12860504e+02
-2.28041372e-05	-3.29987197e-05	0.00000000e+00	3.12920776e+02
-2.39313431e-05	-3.18372004e-05	-1.13686838e-13	3.12987793e+02
-3.12418160e-05	-2.72856960e-05	2.06057393e-13	3.13487732e+02
-3.10479445e-05	-2.72475190e-05	-7.10542736e-15	3.13474792e+02
-3.11109397e-05	-2.71651152e-05	0.00000000e+00	3.13480133e+02
-2.49761397e-05	-3.37268139e-05	0.00000000e+00	3.13028381e+02
-1.41205455e-05	-3.62528590e-05	0.00000000e+00	3.12510712e+02
-1.33256299e-05	-4.04933162e-05	-2.27373675e-13	3.12453308e+02
-1.23783466e-05	-3.79915145e-05	0.00000000e+00	3.12455353e+02
-1.86473007e-05	-7.29096428e-06	1.13686838e-13	3.12927673e+02
-2.08882266e-05	-7.23779885e-06	1.13686838e-13	3.13056152e+02
-1.99231763e-05	-8.48767468e-06	1.13686838e-13	3.12986145e+02
-3.12567499e-05	-2.70826040e-05	2.06057393e-13	3.13492310e+02
-3.10739852e-05	-2.69690845e-05	2.13162821e-13	3.13479797e+02
-3.10927171e-05	-2.73909736e-05	2.06057393e-13	3.13475769e+02
-5.42424241e-05	-2.38930170e-05	5.68434189e-14	3.15477539e+02
-5.50315308e-05	-2.51544079e-05	-5.68434189e-14	3.15516785e+02
-5.52260353e-05	-2.36413798e-05	0.00000000e+00	3.15570404e+02
-5.48062017e-05	-4.77798567e-05	2.84217094e-14	3.15142731e+02
-2.42256392e-05	-1.04281271e-05	4.54747351e-13	3.13253632e+02
-2.24615651e-05	-1.28463671e-05	2.27373675e-13	3.13124939e+02
-2.58177715e-05	-1.32305522e-05	0.00000000e+00	3.13319458e+02
-2.26555658e-05	-3.63632171e-05	1.13686838e-13	3.12864441e+02
-3.07968221e-05	-7.65361438e-06	1.13686838e-13	3.13742767e+02
-2.93058183e-05	-9.12250744e-06	0.00000000e+00	3.13599365e+02
-2.88574047e-05	-7.45201396e-06	0.00000000e+00	3.13592468e+02
-4.85079800e-05	-9.60372745e-06	1.13686838e-13	3.15358887e+02
-4.63844408e-05	-1.22665970e-05	-1.13686838e-13	3.15075195e+02
-4.91631254e-05	-1.22977935e-05	0.00000000e+00	3.15354858e+02
-5.14182357e-05	-1.25831730e-05	-1.13686838e-13	3.15546875e+02
-4.38849165e-05	-2.53500584e-05	1.13686838e-13	3.14532104e+02
-4.37849594e-05	-2.84970920e-05	-2.27373675e-13	3.14471741e+02
-4.63111974e-05	-2.68205476e-05	-2.27373675e-13	3.14715485e+02
-2.71547797e-05	-2.57148968e-05	0.00000000e+00	3.13253632e+02
-5.73208035e-06	-3.92321926e-05	5.68434189e-14	3.12287872e+02
-2.98863652e-05	-5.39995972e-06	-1.70530257e-13	3.13687378e+02
-4.65625053e-05	-3.07742121e-05	2.27373675e-13	3.14659882e+02
-4.91831233e-05	-2.02164210e-05	0.00000000e+00	3.15103882e+02
-2.06402929e-05	-4.22372432e-06	-5.68434189e-14	3.13039215e+02
-4.88030346e-05	-2.85139286e-05	-1.13686838e-13	3.14893341e+02
-1.93904871e-05	-4.69652150e-05	-5.68434189e-14	3.12618011e+02
-1.38055675e-05	-1.12315010e-05	0.00000000e+00	3.12695618e+02
-1.24458138e-05	-1.71666179e-05	-2.27373675e-13	3.12604492e+02
-1.56941715e-05	-1.48032159e-05	0.00000000e+00	3.12779999e+02
-1.82112781e-05	-4.03741942e-05	0.00000000e+00	3.12637146e+02
-3.58845500e-05	-1.35531827e-05	0.00000000e+00	3.14076721e+02
-3.33576390e-05	-1.59278243e-05	0.00000000e+00	3.13835297e+02
-3.66050808e-05	-1.76423418e-05	0.00000000e+00	3.14062561e+02
-2.64528389e-05	-4.64048935e-06	0.00000000e+00	3.13430450e+02
-3.84844316e-05	-1.52602788e-05	0.00000000e+00	3.14275330e+02
-2.07138692e-05	-2.39211695e-05	0.00000000e+00	3.12879425e+02
-1.09436696e-05	-2.97753068e-05	-5.68434189e-14	3.12451752e+02
-1.00238703e-05	-3.01129530e-05	0.00000000e+00	3.12425049e+02
-4.74374829e-05	-1.82687127e-05	0.00000000e+00	3.14998871e+02
-2.85667775e-05	-4.24938007e-05	-2.27373675e-13	3.13162079e+02
-2.44209750e-05	-4.28481217e-05	0.00000000e+00	3.12909912e+02
-4.71045096e-05	-2.02137362e-05	0.00000000e+00	3.14919800e+02
-3.47993773e-05	-4.42540404e-05	-1.13686838e-13	3.13569153e+02
-5.51243393e-05	-2.17538945e-05	5.68434189e-14	3.15616455e+02
-4.22019402e-05	-1.06748148e-05	-1.13686838e-13	3.14706177e+02
-2.06370605e-05	-2.26484426e-05	-2.84217094e-14	3.12889099e+02
-5.05416974e-05	-4.21862278e-05	-1.13686838e-13	3.14838348e+02
-4.73276887e-05	-4.02759433e-05	1.13686838e-13	3.14584656e+02
-1.91010386e-05	-2.40702302e-05	0.00000000e+00	3.12813629e+02
-1.04437504e-05	-2.74434533e-05	1.70530257e-13	3.12449768e+02
-5.50177501e-05	-3.52973875e-05	0.00000000e+00	3.15323792e+02
-5.44887880e-05	-3.13027449e-05	0.00000000e+00	3.15340515e+02
-5.11844992e-05	-3.38338286e-05	0.00000000e+00	3.15009888e+02
-3.61360071e-05	-3.48830836e-05	-2.27373675e-13	3.13771118e+02
-3.25133587e-05	-3.77814140e-05	-2.27373675e-13	3.13476929e+02
-3.76395801e-05	-4.19385651e-05	0.00000000e+00	3.13785217e+02
-1.35614173e-05	-3.26748864e-06	0.00000000e+00	3.12701965e+02
-2.02330084e-05	-2.28752033e-05	1.98951966e-13	3.12866821e+02
-5.34259016e-05	-7.97069424e-06	-5.68434189e-14	3.15932434e+02
-4.36820374e-05	-3.58836405e-05	-1.13686838e-13	3.14340912e+02
-3.93828814e-05	-3.39509061e-05	2.27373675e-13	3.14023254e+02
-3.94258022e-05	-4.07200132e-05	1.13686838e-13	3.13933594e+02
-4.59170478e-05	-1.87616752e-05	0.00000000e+00	3.14847321e+02
-7.27529368e-06	-7.86028249e-06	1.98951966e-13	3.12485962e+02
-3.82879152e-05	-2.23040443e-05	-4.54747351e-13	3.14125671e+02
-3.80534912e-05	-2.69026641e-05	0.00000000e+00	3.14030212e+02
-6.55000076e-06	-3.45792359e-05	0.00000000e+00	3.12324188e+02
-7.22510777e-06	-9.24257347e-06	0.00000000e+00	3.12481812e+02
-2.90411735e-05	-3.73813818e-05	-2.27373675e-13	3.13244598e+02
-2.42727365e-05	-3.96930009e-05	1.13686838e-13	3.12934418e+02
0.00000000e+00	0.00000000e+00	0.00000000e+00	3.12385895e+02
-2.79442756e-05	-1.53691035e-05	0.00000000e+00	3.13446106e+02
-2.06953919e-05	-2.29421694e-05	-1.42108547e-14	3.12890625e+02
-4.79449191e-05	-1.87038113e-05	8.52651283e-14	3.15034851e+02
-5.48087555e-05	-1.46106549e-05	0.00000000e+00	3.15813019e+02
-4.65366247e-05	-1.94557815e-05	0.00000000e+00	3.14888580e+02
-5.53558457e-05	-8.82218683e-06	-1.13686838e-13	3.16095825e+02
-7.79640504e-06	-1.96976453e-05	0.00000000e+00	3.12451813e+02
-6.56509155e-06	-1.12992793e-05	0.00000000e+00	3.12452454e+02
-5.50364239e-05	-4.00640929e-05	0.00000000e+00	3.15265717e+02
-4.95479617e-05	-3.73873445e-05	0.00000000e+00	3.14823608e+02
-2.02656356e-05	-2.32197708e-05	0.00000000e+00	3.12866577e+02
-1.15933462e-05	-2.12145424e-05	0.00000000e+00	3.12556213e+02
-4.71043058e-05	-1.89828861e-05	0.00000000e+00	3.14948059e+02
-4.35740258e-05	-1.52052799e-05	-2.27373675e-13	3.14735107e+02
-6.94622850e-06	-8.50555080e-06	0.00000000e+00	3.12477509e+02
-1.32186760e-05	-6.40280177e-06	-2.27373675e-13	3.12710693e+02
-2.28276485e-06	-3.24659995e-05	2.84217094e-14	3.12276306e+02
-3.58707962e-06	-3.88107255e-05	0.00000000e+00	3.12249023e+02
-2.16058106e-05	-4.07534390e-05	0.00000000e+00	3.12784241e+02
-4.71303611e-05	-3.54750664e-05	-4.54747351e-13	3.14643982e+02
-2.06301611e-05	-2.32445527e-05	-1.42108547e-14	3.12883636e+02
-1.32340142e-06	-3.75518612e-05	5.68434189e-14	3.12254059e+02
-2.04485259e-05	-2.33451992e-05	0.00000000e+00	3.12873138e+02
-4.73800428e-05	-1.92201533e-05	0.00000000e+00	3.14968445e+02
-5.51040066e-05	-6.29481747e-06	-1.13686838e-13	3.16176575e+02
-6.19847060e-06	-8.65930269e-06	2.27373675e-13	3.12465057e+02
-6.45418959e-06	-8.88816521e-06	-2.84217094e-14	3.12467468e+02
-2.04660082e-05	-2.31402319e-05	0.00000000e+00	3.12876190e+02
-6.74840885e-06	-8.74030229e-06	0.00000000e+00	3.12473633e+02
-2.04457629e-05	-2.32330422e-05	0.00000000e+00	3.12874420e+02
-1.93944788e-06	-2.75032926e-05	-1.70530257e-13	3.12317596e+02
-1.52955624e-06	-2.81228640e-05	-1.70530257e-13	3.12310333e+02
-2.18263995e-06	-2.81807570e-05	0.00000000e+00	3.12317535e+02
-1.08767688e-06	-2.74329777e-05	5.68434189e-14	3.12315613e+02
-9.60118905e-06	-2.91093020e-05	-2.27373675e-13	3.12424194e+02
-1.64625840e-06	-2.65673661e-05	-1.70530257e-13	3.12318451e+02
-2.32654656e-07	-2.89144009e-05	-1.70530257e-13	3.12307739e+02
-5.46524871e-06	-1.91253366e-05	0.00000000e+00	3.12415375e+02
-6.24575887e-06	-2.03761265e-05	1.13686838e-13	3.12419922e+02
6.36663208e-06	-1.62401757e-05	2.27373675e-13	3.12486145e+02
4.06641993e-06	-1.97470417e-05	0.00000000e+00	3.12417236e+02
1.52965140e-06	-1.65971851e-05	4.54747351e-13	3.12423828e+02
1.46390551e-06	-2.70780001e-05	0.00000000e+00	3.12341766e+02
4.50370362e-06	-1.10348828e-05	0.00000000e+00	3.12433319e+02
0.00000000e+00	0.00000000e+00	0.00000000e+00	3.12385895e+02
8.92857133e-06	0.00000000e+00	0.00000000e+00	3.12512421e+02
-5.72922909e-06	-9.42032420e-06	-2.84217094e-14	3.12460815e+02
7.68162226e-06	-2.29864054e-05	2.27373675e-13	3.12428131e+02
5.95679285e-06	-3.61676648e-05	0.00000000e+00	3.12311798e+02
5.76294951e-06	-3.30203293e-05	-2.27373675e-13	3.12320374e+02
7.85332850e-06	-2.74792328e-05	0.00000000e+00	3.12395569e+02
3.93369146e-06	-8.44760143e-06	0.00000000e+00	3.12445709e+02
7.77401419e-06	-2.50491885e-05	1.13686838e-13	3.12431824e+02
-6.25000030e-05	9.02774064e-19	0.00000000e+00	3.17553070e+02
-6.25000030e-05	0.00000000e+00	0.00000000e+00	3.17553070e+02
-6.25000030e-05	2.91700429e-20	0.00000000e+00	3.17553070e+02
-6.25000030e-05	-2.24046057e-19	0.00000000e+00	3.17553070e+02
-6.25000030e-05	7.84748444e-20	0.00000000e+00	3.17553070e+02
-6.25000030e-05	0.00000000e+00	0.00000000e+00	3.17553070e+02
-5.69681615e-05	-6.97704627e-06	0.00000000e+00	3.16329254e+02
-5.97120379e-05	8.60002547e-06	-2.27373675e-13	3.18949310e+02
-6.25000030e-05	-8.32309197e-20	0.00000000e+00	3.17553070e+02
-6.23073356e-05	-8.78481660e-06	0.00000000e+00	3.16789978e+02
-6.70069421e-05	7.25603104e-06	-5.68434189e-14	3.19513519e+02
-6.25000030e-05	3.97159527e-19	0.00000000e+00	3.17553070e+02
-6.25000030e-05	3.27274559e-20	0.00000000e+00	3.17553070e+02
-6.25000030e-05	-1.81580701e-20	0.00000000e+00	3.17553070e+02
-6.25000030e-05	-6.04776406e-19	0.00000000e+00	3.17553070e+02
-6.86547937e-05	-9.61668047e-06	-1.13686838e-13	3.18046143e+02
-6.84177212e-05	6.99325483e-06	-1.13686838e-13	3.19624725e+02
-7.04041158e-05	-7.54189841e-06	0.00000000e+00	3.18550690e+02
-6.96548741e-05	4.79031996e-06	0.00000000e+00	3.19584595e+02
-6.97660435e-05	-1.08427967e-05	0.00000000e+00	3.18221619e+02
-6.96585776e-05	-9.52255050e-06	0.00000000e+00	3.18270721e+02
-7.18721640e-05	-1.39497456e-06	2.27373675e-13	3.19301056e+02
-7.08556763e-05	7.16515888e-06	-5.68434189e-14	3.19945282e+02
-7.40070755e-05	-2.41213343e-08	1.13686838e-13	3.19760529e+02
-7.39964307e-05	-2.58994532e-06	-1.13686838e-13	3.19602295e+02
-7.06680730e-05	-9.53855215e-06	-1.13686838e-13	3.18452576e+02
-7.67255333e-05	6.29447368e-06	1.13686838e-13	3.20656555e+02
-7.32408007e-05	-1.68456099e-05	0.00000000e+00	3.18682800e+02
-7.77385430e-05	-1.17566597e-05	-2.27373675e-13	3.19779449e+02
-7.80433911e-05	-7.27415500e-06	2.27373675e-13	3.20024506e+02
-7.99846894e-05	-9.18535875e-07	5.68434189e-14	3.20606781e+02
-8.05303644e-05	5.96243467e-07	-2.84217094e-14	3.20805359e+02
-8.02099821e-05	-1.68321349e-05	2.27373675e-13	3.20016083e+02
-8.11804712e-05	-1.36765289e-06	-1.42108547e-13	3.20772797e+02
-8.15119565e-05	-6.66390861e-07	-1.70530257e-13	3.20852234e+02
-8.43938542e-05	-9.59710087e-06	-3.41060513e-13	3.20880493e+02
-7.93371655e-05	8.17425098e-06	-1.13686838e-13	3.21060364e+02
-8.52144876e-05	-1.23092323e-05	0.00000000e+00	3.20929016e+02
-8.43921152e-05	6.90177649e-06	0.00000000e+00	3.21571686e+02
-8.24428571e-05	-1.22562801e-06	0.00000000e+00	3.20941284e+02
-8.45323957e-05	-1.86025936e-05	-2.27373675e-13	3.20696869e+02
-8.69018259e-05	-6.59202942e-06	0.00000000e+00	3.21317078e+02
-8.66045157e-05	-1.03367765e-05	1.13686838e-13	3.21180115e+02
-8.65756010e-05	1.26779025e-06	0.00000000e+00	3.21574249e+02
-8.74174439e-05	-2.62151889e-06	0.00000000e+00	3.21510254e+02
-8.99669976e-05	-2.71260092e-07	-1.13686838e-13	3.21804016e+02
-9.05828274e-05	3.20034928e-06	2.27373675e-13	3.21963135e+02
-9.32415569e-05	-1.64709672e-05	8.52651283e-14	3.21812012e+02
-9.22452018e-05	-1.50946244e-05	-2.84217094e-14	3.21722717e+02
-9.02270694e-05	-3.89540764e-06	1.13686838e-13	3.21741119e+02
-9.30045353e-05	1.81369069e-06	1.13686838e-13	3.22148315e+02
-8.87270289e-05	-9.82123493e-06	-1.13686838e-13	3.21401459e+02
-9.36339638e-05	-1.60871459e-05	-3.69482223e-13	3.21864441e+02
-9.26692446e-05	5.23449489e-06	2.27373675e-13	3.22211761e+02
-9.50445828e-05	-7.21541892e-06	0.00000000e+00	3.22127869e+02
-9.37693549e-05	-1.51342465e-05	2.84217094e-14	3.21889679e+02
-9.39316888e-05	-3.50852201e-06	-2.27373675e-13	3.22108673e+02
-9.38556914e-05	-1.62391134e-05	2.84217094e-14	3.21880585e+02
-1.00726356e-04	6.10601728e-06	0.00000000e+00	3.22658356e+02
-9.72445923e-05	-3.90213700e-06	-2.27373675e-13	3.22318481e+02
-9.58892342e-05	1.26505051e-06	1.13686838e-13	3.22327118e+02
-1.01351150e-04	-7.92287119e-06	5.68434189e-14	3.22510193e+02
-1.02508806e-04	-9.43345094e-06	-5.68434189e-14	3.22569397e+02
-1.01160505e-04	-9.16430508e-07	0.00000000e+00	3.22597595e+02
-1.02986989e-04	-8.46227431e-06	0.00000000e+00	3.22609497e+02
-1.03084931e-04	-1.06757907e-05	0.00000000e+00	3.22597992e+02
-9.44945350e-05	-1.65461261e-05	-2.84217094e-14	3.21923218e+02
-1.01166195e-04	6.14599185e-06	0.00000000e+00	3.22683624e+02
-1.03197177e-04	-7.43034934e-06	2.84217094e-13	3.22628876e+02
-1.02450533e-04	-1.84246310e-05	0.00000000e+00	3.22518127e+02
-7.05162238e-05	-4.11744368e-05	0.00000000e+00	3.17605988e+02
-7.05162238e-05	-4.11744368e-05	0.00000000e+00	3.17605988e+02
-7.05162238e-05	-4.11744368e-05	0.00000000e+00	3.17605988e+02
-7.05162238e-05	-2.91040960e-05	0.00000000e+00	3.17761169e+02
-7.05162238e-05	-2.91040960e-05	0.00000000e+00	3.17761169e+02
-7.05162238e-05	-2.91040960e-05	0.00000000e+00	3.17761169e+02
-7.05162238e-05	-4.11744368e-05	0.00000000e+00	3.17605988e+02
-7.05162238e-05	-4.11744368e-05	-4.29082268e-20	3.17605988e+02
-7.05162238e-05	-4.11744368e-05	0.00000000e+00	3.17605988e+02
-7.05162238e-05	-2.91040960e-05	-4.29082268e-20	3.17761169e+02
-7.05162238e-05	-2.91040960e-05	-4.29082268e-20	3.17761169e+02
-6.25000030e-05	-3.51392664e-05	-3.69733804e-20	3.15963806e+02
-6.25000030e-05	-3.51392664e-05	-3.69733804e-20	3.15963806e+02
-6.25000030e-05	-3.51392664e-05	-3.69733804e-20	3.15963806e+02
-6.25000030e-05	-3.51392664e-05	0.00000000e+00	3.15963806e+02
-8.67599592e-05	-3.87601976e-05	-3.41060513e-13	3.20801422e+02
-7.05162238e-05	-2.91040960e-05	0.00000000e+00	3.17761169e+02
-6.25000030e-05	-1.75696332e-05	0.00000000e+00	3.16394440e+02
-6.25000030e-05	-1.75696332e-05	0.00000000e+00	3.16394440e+02
-6.25000030e-05	-1.75696332e-05	0.00000000e+00	3.16394440e+02
-8.02399300e-05	-4.48717183e-05	0.00000000e+00	3.19656372e+02
-8.75370315e-05	-3.70342605e-05	0.00000000e+00	3.20935638e+02
-7.05162238e-05	-2.91040960e-05	-4.29082268e-20	3.17761169e+02
-6.25000030e-05	-1.75696332e-05	0.00000000e+00	3.16394440e+02
-6.25000030e-05	-1.75696332e-05	-3.69733804e-20	3.16394440e+02
-6.25000030e-05	-1.75696332e-05	-3.69733804e-20	3.16394440e+02
-9.67958986e-05	-4.21152145e-05	0.00000000e+00	3.22012451e+02
-6.25000030e-05	-3.51392664e-05	0.00000000e+00	3.15963806e+02
-6.25000030e-05	-3.51392664e-05	0.00000000e+00	3.15963806e+02
-8.94853874e-05	-3.78873665e-05	0.00000000e+00	3.21165283e+02
-9.37774457e-05	-1.70661951e-05	0.00000000e+00	3.21866730e+02
-7.05162238e-05	-2.91040960e-05	0.00000000e+00	3.17761169e+02
-7.05162238e-05	-4.11744368e-05	0.00000000e+00	3.17605988e+02
-5.65019800e-05	-2.42137357e-05	1.13686838e-13	3.15665588e+02
-8.72978708e-05	-2.81015200e-05	0.00000000e+00	3.20968353e+02
-9.02170432e-05	-2.60867637e-05	1.13686838e-13	3.21333252e+02
-8.73350873e-05	-2.46636864e-05	-1.13686838e-13	3.21015656e+02
-9.29071102e-05	-3.24718094e-05	-1.13686838e-13	3.21607788e+02
-9.54817588e-05	-3.34087890e-05	1.13686838e-13	3.21912292e+02
-9.52479968e-05	-3.04337536e-05	1.13686838e-13	3.21903564e+02
-8.35707688e-05	-2.54740480e-05	0.00000000e+00	3.20358948e+02
-8.02346331e-05	-3.45466651e-05	-2.84217094e-14	3.19679260e+02
-1.02174919e-04	-3.82359067e-05	-5.68434189e-14	3.22406250e+02
-8.01642309e-05	-2.13485619e-05	0.00000000e+00	3.19888702e+02
-6.25000030e-05	-1.75696332e-05	-3.69733804e-20	3.16394440e+02
-6.97004725e-05	-1.84225864e-05	-2.27373675e-13	3.17899719e+02
-7.49202809e-05	-2.14146057e-05	0.00000000e+00	3.18883972e+02
-9.92774076e-05	-3.01635973e-05	-5.68434189e-14	3.22212524e+02
-7.89734186e-05	-3.64226726e-05	0.00000000e+00	3.19456146e+02
-5.79719417e-05	-1.22931469e-05	0.00000000e+00	3.16219574e+02
-7.96989552e-05	-3.28073911e-05	-8.52651283e-14	3.19600037e+02
-5.76794300e-05	-2.96355447e-05	0.00000000e+00	3.15655579e+02
-1.01859361e-04	-3.56303608e-05	2.84217094e-14	3.22381989e+02
-9.71048139e-05	-2.54197530e-05	2.27373675e-13	3.22091217e+02
-1.01538040e-04	-2.73924397e-05	0.00000000e+00	3.22410156e+02
-1.00997400e-04	-2.21900700e-05	0.00000000e+00	3.22399170e+02
-5.85147791e-05	-4.18491327e-05	2.27373675e-13	3.15543213e+02
-6.23073356e-05	-2.63544498e-05	0.00000000e+00	3.16134033e+02
-1.06021456e-04	-2.18175755e-05	1.13686838e-13	3.22664551e+02
-1.04600767e-04	-2.63400980e-05	-1.13686838e-13	3.22574677e+02
-7.86105229e-05	-3.32507007e-05	0.00000000e+00	3.19411346e+02
-7.80609480e-05	-2.45808587e-05	2.27373675e-13	3.19451477e+02
-1.03744649e-04	-3.71706155e-05	-5.68434189e-14	3.22520874e+02
-1.03160979e-04	-3.51838207e-05	0.00000000e+00	3.22488281e+02
-1.04444363e-04	-3.58366851e-05	0.00000000e+00	3.22551331e+02
-1.04566148e-04	-2.89656236e-05	0.00000000e+00	3.22558929e+02
-7.83692376e-05	-3.36735284e-05	-8.52651283e-14	3.19355743e+02
-7.85948359e-05	-3.40188235e-05	-8.52651283e-14	3.19400299e+02
-1.03484817e-04	-3.62236824e-05	0.00000000e+00	3.22507141e+02
-7.87607205e-05	-3.36078265e-05	0.00000000e+00	3.19435638e+02
-1.03844381e-04	-3.65069063e-05	3.97903932e-13	3.22526306e+02
-1.45602899e-04	-9.38778685e-05	-1.70530257e-13	3.23144653e+02
-1.43864047e-04	-9.32676994e-05	0.00000000e+00	3.23143616e+02
-1.45615835e-04	-9.09393493e-05	0.00000000e+00	3.23144928e+02
-1.65538426e-04	-9.23604530e-05	0.00000000e+00	3.23149689e+02
-1.61527743e-04	-8.74356119e-05	2.27373675e-13	3.23149567e+02
-1.58504510e-04	-9.26755019e-05	0.00000000e+00	3.23149231e+02
-1.50824344e-04	-9.03788241e-05	2.84217094e-14	3.23146912e+02
-1.55599293e-04	-8.84534966e-05	1.98951966e-13	3.23148834e+02
-1.54409325e-04	-9.28786176e-05	0.00000000e+00	3.23148651e+02
-1.81955314e-04	-9.29475063e-05	-1.13686838e-13	3.23149994e+02
-1.68456390e-04	-9.10902891e-05	0.00000000e+00	3.23149841e+02
-1.64432087e-04	-8.48224445e-05	0.00000000e+00	3.23149719e+02
-1.54861176e-04	-8.77637722e-05	2.27373675e-13	3.23148743e+02
-1.48728039e-04	-8.45705654e-05	1.13686838e-13	3.23146851e+02
-1.84781253e-04	-9.25928034e-05	-1.13686838e-13	3.23149994e+02
-1.61847594e-04	-8.29777055e-05	2.27373675e-13	3.23149597e+02
-1.55332062e-04	-8.77211860e-05	2.27373675e-13	3.23148834e+02
-1.55118498e-04	-8.68107309e-05	0.00000000e+00	3.23148804e+02
-1.58921612e-04	-8.06215976e-05	1.13686838e-13	3.23149231e+02
-1.54717636e-04	-8.82587847e-05	-2.84217094e-14	3.23148712e+02
-1.50365639e-04	-8.27284675e-05	-1.13686838e-13	3.23147278e+02
-1.47120969e-04	-8.49029602e-05	1.13686838e-13	3.23145935e+02
-1.47922517e-04	-8.36903491e-05	-1.13686838e-13	3.23146515e+02
-1.99999995e-04	-5.95690035e-05	-2.45657675e-19	3.23149994e+02
-1.99999995e-04	-5.95690035e-05	0.00000000e+00	3.23149994e+02
-1.99999995e-04	-5.95690035e-05	0.00000000e+00	3.23149994e+02
-1.99999995e-04	-5.95690035e-05	0.00000000e+00	3.23149994e+02
-1.50608408e-04	-5.25890609e-05	0.00000000e+00	3.23147583e+02
-1.50016946e-04	-5.30088655e-05	0.00000000e+00	3.23147095e+02
-1.50755208e-04	-5.32588529e-05	0.00000000e+00	3.23147675e+02
-1.69724270e-04	-6.29020506e-05	-1.13686838e-13	3.23149872e+02
-1.69834020e-04	-6.38435813e-05	0.00000000e+00	3.23149872e+02
-1.67985505e-04	-6.35853867e-05	-5.68434189e-14	3.23149811e+02
-1.92411899e-04	-5.39301254e-05	-4.54747351e-13	3.23149994e+02
-1.91554718e-04	-5.33023122e-05	0.00000000e+00	3.23149994e+02
-1.92573294e-04	-5.21437287e-05	0.00000000e+00	3.23149994e+02
-1.48287858e-04	-7.37305381e-05	0.00000000e+00	3.23146454e+02
-1.46451101e-04	-7.39198294e-05	1.13686838e-13	3.23145721e+02
-1.45769212e-04	-7.20922835e-05	-1.13686838e-13	3.23145142e+02
-1.99999995e-04	-7.71228733e-05	-2.45657675e-19	3.23149994e+02
-1.99999995e-04	-7.71228733e-05	-2.45657675e-19	3.23149994e+02
-1.99999995e-04	-7.71228733e-05	0.00000000e+00	3.23149994e+02
-1.99999995e-04	-9.46767541e-05	0.00000000e+00	3.23149994e+02
-1.51487242e-04	-5.33562670e-05	1.13686838e-13	3.23147827e+02
-1.51113854e-04	-5.39024259e-05	0.00000000e+00	3.23147766e+02
-1.99999995e-04	-4.20151264e-05	-2.45657675e-19	3.23149994e+02
-1.99999995e-04	-4.20151264e-05	-2.45657675e-19	3.23149994e+02
-1.99999995e-04	-4.20151264e-05	-2.45657675e-19	3.23149994e+02
-1.72694592e-04	-6.21901272e-05	5.68434189e-14	3.23149902e+02
-1.81918585e-04	-7.56184163e-05	0.00000000e+00	3.23149994e+02
-1.80514471e-04	-7.47189260e-05	0.00000000e+00	3.23149994e+02
-1.82182121e-04	-7.36086804e-05	0.00000000e+00	3.23149994e+02
-1.93574524e-04	-5.33971761e-05	0.00000000e+00	3.23149994e+02
-1.47994710e-04	-7.14710841e-05	1.13686838e-13	3.23146393e+02
-1.51610788e-04	-5.25618962e-05	0.00000000e+00	3.23147858e+02
-1.99999995e-04	-5.95690035e-05	-2.45657675e-19	3.23149994e+02
-1.81875861e-04	-7.77309833e-05	-1.13686838e-13	3.23149994e+02
-1.90162245e-04	-5.52999809e-05	-5.68434189e-14	3.23149994e+02
-1.88626276e-04	-8.10076817e-05	1.70530257e-13	3.23149994e+02
-1.87267811e-04	-8.07222677e-05	2.27373675e-13	3.23150024e+02
-1.86545993e-04	-8.17868349e-05	-1.70530257e-13	3.23149994e+02
-1.76422967e-04	-8.38884807e-05	1.70530257e-13	3.23149963e+02
-1.74379558e-04	-8.36446416e-05	1.13686838e-13	3.23149933e+02
-1.74784960e-04	-8.18287663e-05	0.00000000e+00	3.23149933e+02
-1.66418700e-04	-4.27061059e-05	-1.98951966e-13	3.23149811e+02
-1.65982754e-04	-4.28546991e-05	-1.84741111e-13	3.23149750e+02
-1.66523692e-04	-4.34759750e-05	2.84217094e-14	3.23149811e+02
-1.47488012e-04	-7.94462831e-05	5.68434189e-14	3.23146271e+02
-1.49216838e-04	-5.55588631e-05	0.00000000e+00	3.23146881e+02
-1.99999995e-04	-7.71228733e-05	0.00000000e+00	3.23149994e+02
-1.75202746e-04	-8.53068050e-05	-1.70530257e-13	3.23149933e+02
-1.99999995e-04	-7.71228733e-05	0.00000000e+00	3.23149994e+02
-1.70801315e-04	-6.48967616e-05	-5.68434189e-14	3.23149902e+02
-1.69105886e-04	-6.73770410e-05	-5.68434189e-14	3.23149872e+02
-1.72040047e-04	-8.01889255e-05	0.00000000e+00	3.23149902e+02
-1.72763175e-04	-8.61902226e-05	-5.68434189e-14	3.23149902e+02
-1.69149149e-04	-6.06243702e-05	0.00000000e+00	3.23149872e+02
-1.54905196e-04	-8.08712794e-05	0.00000000e+00	3.23148743e+02
-1.54964015e-04	-7.82264178e-05	-2.27373675e-13	3.23148773e+02
-1.90136954e-04	-7.52505148e-05	-2.84217094e-14	3.23149994e+02
-1.57738090e-04	-6.41820588e-05	1.13686838e-13	3.23149109e+02
-1.54544687e-04	-6.48466521e-05	0.00000000e+00	3.23148682e+02
-1.54703914e-04	-6.30034992e-05	0.00000000e+00	3.23148712e+02
-1.53779867e-04	-7.26852959e-05	5.68434189e-14	3.23147980e+02
-1.91995263e-04	-5.56316736e-05	0.00000000e+00	3.23149994e+02
-1.71727588e-04	-8.34235470e-05	0.00000000e+00	3.23149841e+02
-1.88334496e-04	-7.26539220e-05	5.68434189e-14	3.23149994e+02
-1.69265157e-04	-4.45640653e-05	2.84217094e-14	3.23149841e+02
-1.88494610e-04	-8.26732721e-05	5.68434189e-14	3.23149994e+02
-1.45849946e-04	-6.58926147e-05	5.68434189e-14	3.23145264e+02
-1.49117055e-04	-6.25047542e-05	0.00000000e+00	3.23146423e+02
-1.51459739e-04	-4.95386703e-05	0.00000000e+00	3.23147888e+02
-1.61781645e-04	-6.17819023e-05	-1.13686838e-13	3.23149567e+02
-1.60480253e-04	-5.75400773e-05	-2.27373675e-13	3.23149475e+02
-1.58101218e-04	-5.95905221e-05	2.27373675e-13	3.23149109e+02
-1.44705904e-04	-4.59971707e-05	0.00000000e+00	3.23144348e+02
-1.42964142e-04	-4.69730185e-05	0.00000000e+00	3.23142883e+02
-1.56877111e-04	-6.96232673e-05	-5.68434189e-14	3.23149048e+02
-1.99937829e-04	-8.58998173e-05	0.00000000e+00	3.23149994e+02
-1.96503228e-04	-8.34995153e-05	0.00000000e+00	3.23149994e+02
-1.95911984e-04	-8.80433145e-05	2.27373675e-13	3.23149994e+02
-1.99999995e-04	-5.95690035e-05	-2.45657675e-19	3.23149994e+02
-1.64664729e-04	-5.20968460e-05	0.00000000e+00	3.23149689e+02
-1.59634568e-04	-5.18657835e-05	0.00000000e+00	3.23149414e+02
-1.58897368e-04	-4.85465971e-05	2.27373675e-13	3.23149292e+02
-1.57327915e-04	-7.42193952e-05	-5.68434189e-14	3.23149139e+02
-1.64944591e-04	-5.59111104e-05	0.00000000e+00	3.23149719e+02
-1.79291208e-04	-6.94500777e-05	-2.27373675e-13	3.23149963e+02
-1.76770729e-04	-6.32173615e-05	0.00000000e+00	3.23149963e+02
-1.75263136e-04	-7.14343769e-05	-2.27373675e-13	3.23149963e+02
-1.78840652e-04	-8.83611865e-05	0.00000000e+00	3.23149963e+02
-1.89699815e-04	-4.58307914e-05	1.13686838e-13	3.23149994e+02
-1.85970901e-04	-4.79051414e-05	0.00000000e+00	3.23149994e+02
-1.87770929e-04	-8.91026575e-05	0.00000000e+00	3.23149994e+02
-1.83111610e-04	-8.63100722e-05	0.00000000e+00	3.23149994e+02
-1.38510586e-04	-5.28345336e-05	1.13686838e-13	3.23136963e+02
-1.42385194e-04	-5.83112596e-05	-5.68434189e-14	3.23141388e+02
-1.87788188e-04	-6.37249686e-05	0.00000000e+00	3.23149994e+02
-1.79703144e-04	-6.18616759e-05	-1.13686838e-13	3.23149963e+02
-1.84183416e-04	-6.70823647e-05	-2.27373675e-13	3.23149994e+02
-1.48813328e-04	-4.26566185e-05	-5.68434189e-14	3.23146210e+02
-1.83920027e-04	-5.22725459e-05	0.00000000e+00	3.23149994e+02
-1.85914250e-04	-5.70176417e-05	-1.13686838e-13	3.23149994e+02
-1.79355658e-04	-5.85862035e-05	-2.27373675e-13	3.23149994e+02
-1.76715766e-04	-4.97895417e-05	1.13686838e-13	3.23149963e+02
-1.90741732e-04	-7.05267375e-05	5.68434189e-14	3.23149994e+02
-1.96068606e-04	-4.70243467e-05	2.27373675e-13	3.23149963e+02
-1.99937829e-04	-5.07920631e-05	0.00000000e+00	3.23149994e+02
-1.69958148e-04	-7.31812543e-05	-1.13686838e-13	3.23149872e+02
-1.85965822e-04	-5.95891397e-05	-1.13686838e-13	3.23149994e+02
-1.66595768e-04	-7.29917519e-05	0.00000000e+00	3.23149811e+02
-1.58939685e-04	-7.20412936e-05	-1.13686838e-13	3.23149292e+02
[truncated: 6,847 more rows]
