# Supplementary material for: Dynamic Characterisation of Fibre-Optic Temperature Sensors for Physiological Monitoring
Source: Sensors (Basel). 2020 Dec 31;21(1):221. doi: 10.3390/s21010221 (PMC7795630; doi:10.3390/s21010221)
Supplement: Supplementary file 1 [file sensors-21-00221-s001.zip › Supplementary Data/Simulations/Temperature step/30um dome/Tempstep_signal_30um.csv]

9.99999997e-07	0.0173052568833107
1.99999999e-06	0.032569456920675
3.7816701e-06	0.0548587653601725
6.14813007e-06	0.0782172778852936
9.34002037e-06	0.10202055164504
1.37950001e-05	0.125870804745674
2.03219006e-05	0.149617992399992
3.03219003e-05	0.173483283831651
4.03218983e-05	0.191108162081611
5.03219017e-05	0.20550143617935
6.03219014e-05	0.218168188303473
7.03218975e-05	0.229882872734072
8.03219009e-05	0.241054453745272
9.0321897e-05	0.251902819362141
9.99999975e-05	0.262204078586188
0.000103999999	0.266433835281229
0.000108	0.270640279598015
0.000119999997	0.283097655208769
0.000155999995	0.319358828425177
0.000195999994	0.358456811304308
0.000236000007	0.396518382357271
0.000276000006	0.433704058347428
0.000315999991	0.470149343631659
0.000356000004	0.505966024949308
0.000395999989	0.541229840040152
0.000436000002	0.575994507819161
0.000475999987	0.610286284826839
0.000500000024	0.630695207619452
0.000505000004	0.63493970612897
0.000509999983	0.639176880679703
0.000524999981	0.65182330535884
0.000569999975	0.689169483286528
0.000620000006	0.729895110989226
0.000669999979	0.769808147441566
0.000720000011	0.808860206084534
0.000769999984	0.847010121772592
0.000820000016	0.884217811645613
0.000869999989	0.920448456012229
0.00092000002	0.955676033074208
0.000969999994	0.989882609757706
0.00100000005	1.01003574501945
0.00100499997	1.01338428047316
0.00101000001	1.01672248108961
0.00102500001	1.02664294140532
0.00107	1.05556366581063
0.00112000003	1.08665991484634
0.00116999994	1.11672446049159
0.00121999998	1.14576915475999
0.00127000001	1.17381266460385
0.00132000004	1.20087299104872
0.00136999995	1.22697435826124
0.00141999999	1.25213972897726
0.00147000002	1.27639782576656
0.00150000001	1.29063150477321
0.00150500005	1.29299404362716
0.00150999997	1.295349028722
0.00152499997	1.30233397148646
0.00156999996	1.32259785567963
0.00162	1.34429036896544
0.00167000003	1.36519062215234
0.00171999994	1.38532801238528
0.00176999997	1.40473061360412
0.00182	1.42342694205257
0.00187000004	1.44144664938563
0.00191999995	1.45881609592458
0.0019700001	1.47556173218117
0.00200000009	1.48539072455413
0.0020049999	1.48702289743251
0.00200999994	1.4886486581405
0.00202500005	1.49347296140539
0.00206999993	1.50748355371469
0.00212000008	1.52250299540136
0.00216999999	1.53699743229756
0.00221999991	1.55098901913149
0.00227000006	1.56449965859234
0.00231999997	1.57754883923034
0.00236999989	1.59015797077589
0.00242000003	1.60234492699952
0.00246999995	1.61412778305593
0.00249999994	1.62105540917129
0.00250499998	1.62220522498748
0.00251000002	1.62335275021333
0.0025249999	1.62675858625483
0.00257000001	1.63667535864595
0.00261999993	1.64734005079239
0.00267000007	1.65766416897147
0.00271999999	1.6676630529727
0.0027699999	1.67734989036966
0.00282000005	1.68673725469953
0.00286999997	1.69583821616475
0.00292000012	1.70466386448429
0.00297000003	1.71322565755183
0.00300000003	1.7182694349541
0.00300500006	1.71910819996742
0.0030100001	1.71994410359604
0.00302499998	1.72242784729624
0.00307000009	1.72968387908104
0.00312000001	1.73751164790009
0.00316999992	1.74511538363979
0.00322000007	1.75250450564256
0.00326999999	1.75968712240056
0.0033199999	1.76667001549438
0.00337000005	1.77346311575747
0.00341999996	1.78007049287948
0.00347000011	1.78650215800043
0.00350000011	1.79029729679783
0.00350499991	1.79092853111331
0.00350999995	1.79155822724918
0.00352500007	1.79343034502627
0.00356999994	1.79891564421985
0.00362000009	1.80485289393891
0.00367000001	1.81063687795974
0.00371999992	1.8162748374636
0.00377000007	1.82177126220524
0.00381999998	1.82713095698825
0.0038699999	1.8323605514285
0.00392000005	1.83746170725416
0.00396999996	1.84244278870291
0.00400000019	1.84538649752384
0.004005	1.84587596974775
0.0040099998	1.84636408911489
0.00402500015	1.84781860410236
0.00406999979	1.85208971250126
0.00412000017	1.85672492592675
0.00417000009	1.86125370720758
0.00422	1.86567967631666
0.00426999992	1.87000647546559
0.00431999983	1.87423566136628
0.00437000021	1.87837209812561
0.00442000013	1.88241841362152
0.00447000004	1.88637702940584
0.00449999981	1.88872150422446
0.00450500008	1.88911136665534
0.00450999988	1.8895013427509
0.00452500023	1.89066058779339
0.00456999987	1.8940735562934
0.00461999979	1.89778472901676
0.00467000017	1.90142033820381
0.00472000008	1.90498160451435
0.00477	1.90846941008512
0.00481999991	1.91188844481956
0.00486999983	1.91523833807196
0.00492000021	1.91852250966655
0.00497000013	1.92174243600864
0.00499999989	1.92365271052377
0.00500500016	1.92397036376182
0.00500999996	1.92428707185336
0.00502499985	1.92523258406016
0.00506999996	1.9280198186267
0.00511999987	1.93105815452713
0.00516999979	1.9340385510937
0.00522000017	1.93696513484838
0.00527000008	1.93983761792304
0.00532	1.94265716290964
0.00536999991	1.94542565515925
0.00541999983	1.94814501461652
0.00547000021	1.95081616542472
0.00549999997	1.95240127742016
0.00550499978	1.95266490657829
0.00551000005	1.95292891379502
0.00552499993	1.95371417610336
0.00557000004	1.95603459478138
0.00561999995	1.95856829904929
0.00566999987	1.96105861182656
0.00571999978	1.96350627934652
0.00577000016	1.96591243949143
0.00582000008	1.96827950269373
0.00586999999	1.97060730216288
0.00591999991	1.97289715245557
0.00596999982	1.97515000736671
0.00600000005	1.97648822732779
0.00600499986	1.97671128931542
0.00601000013	1.97693268710392
0.00601499993	1.97715581457229
0.00602500001	1.97759759334462
0.00604500016	1.97847730976447
0.006085	1.98021262592476
0.00613499992	1.9823489461253
0.00618499983	1.98445283729916
0.00623500021	1.98652255864709
0.00628500013	1.98856091348597
0.00633500004	1.99056778073822
0.00638499996	1.99254497780319
0.00643499987	1.99449285061685
0.00646749977	1.99574620754132
0.00650000013	1.9969868525542
0.00650499994	1.99717831576149
0.00651000021	1.99736928353905
0.00651500002	1.99755848704313
0.00652500009	1.99793873121842
0.00654499978	1.9986914594838
0.00658500008	2.00018186038672
0.006635	2.0020168666466
0.00668499991	2.00382550146582
0.00673499983	2.00560863709723
0.00678500021	2.0073661376374
0.00683500012	2.00909904830718
0.00688500004	2.01080775952003
0.00693499995	2.01249366243275
0.00696749985	2.01357926511907
0.00700000022	2.0146553792758
0.00700500002	2.01482123580803
0.00700999983	2.01498570612539
0.0070150001	2.01515141687032
0.00702500017	2.01547917267432
0.00704499986	2.01613323135123
0.00708500016	2.01742771759216
0.00713500008	2.01902271594357
0.00718499999	2.02059625761614
0.00723499991	2.02214996850894
0.00728499983	2.02368289359159
0.00733500021	2.02519584210717
0.00738500012	2.02668971348922
0.00743500004	2.02816379609801
0.00746749993	2.02911415758588
0.00749999983	2.03005690354037
0.0075050001	2.03020157149413
0.00750999991	2.03034624315435
0.00751500018	2.03049122245049
0.00752499979	2.03077879161358
0.00754499994	2.03135256843458
0.00758499978	2.03248700121926
0.00763500016	2.0338881629955
0.00768500008	2.03527213051829
0.00773499999	2.03663924231071
0.00778499991	2.03798905359792
0.00783499982	2.03932248975865
0.00788499974	2.04064107044024
0.00793499965	2.04194325622758
0.00796750002	2.04278348899782
0.00800000038	2.04361569728893
0.0080199996	2.0441260578683
0.00803999975	2.04463495192623
0.00805999991	2.04513938588105
0.00810000021	2.04614186633002
0.00817999989	2.04810755978833
0.00834000017	2.05190100226396
0.00853999984	2.0564392893712
0.00874000043	2.06078802827386
0.00894000009	2.06495921677285
0.00913999975	2.06896312669566
0.00934000034	2.07281097748724
0.00954	2.07651080598159
0.00973999966	2.08007213406642
0.00987000018	2.0823310181474
0.00999999978	2.08453545808336
0.0100999996	2.08619949660698
0.0102000004	2.08783399714028
0.0103000002	2.08943886331538
0.0104999999	2.09253757245636
0.0109000001	2.09833453896014
0.0116999997	2.1085994934391
0.0125000002	2.11775361785076
0.0132999998	2.12596879913269
0.0141000003	2.13338517471286
0.0148999998	2.14011549624489
0.0156999994	2.14625394479797
0.0164999999	2.15187500656493
0.0173000004	2.15704657024539
0.0181000009	2.16181971205055
0.0190999992	2.16725515939917
0.0199999996	2.17176922975267
0.0203000009	2.17323259946561
0.0206000004	2.17465894785179
0.0208999999	2.17604834286294
0.0215000007	2.17869181138022
0.0227000006	2.18351528686974
0.0251000002	2.19175029893143
0.0274999999	2.19888781922864
0.0298999995	2.20516162017387
0.0322999991	2.2107412499304
0.0346999988	2.21575581056861
0.0370999984	2.22030284367858
0.0401000008	2.22539556731485
0.0430999994	2.2299956484711
0.0461000018	2.23418207668528
0.0480500013	2.23674379682522
0.0500000007	2.23916300122735
0.100000001	2.27230167726256
0.10125	2.27273033517755
0.102499999	2.27314610574198
0.103749998	2.27354862819407
0.106250003	2.27430440440248
0.111249998	2.2756416495654
0.121250004	2.27775711847505
0.133750007	2.27974275020038
0.146249995	2.28123228873433
0.158749998	2.28234730956887
0.171250001	2.28318316995549
0.183750004	2.28380800321994
0.196250007	2.28427504396684
0.208749995	2.28462376225545
0.216875002	2.2848094273287
0.224999994	2.28496200980338
0.226500005	2.28498820704057
0.228	2.28501406699018
0.229499996	2.28503923383236
0.232500002	2.28508571650803
0.238499999	2.28516481106225
0.250499994	2.28528386739901
0.265500009	2.28539003267875
0.280499995	2.28546381711576
0.29550001	2.28551782513437
0.310499996	2.28555577801728
0.325500011	2.28558261647151
0.340499997	2.28560167630824
0.355500013	2.28561583126705
0.365249991	2.28562280434792
0.375	2.28562777594207
