# Supplementary material for: Dynamic Characterisation of Fibre-Optic Temperature Sensors for Physiological Monitoring
Source: Sensors (Basel). 2020 Dec 31;21(1):221. doi: 10.3390/s21010221 (PMC7795630; doi:10.3390/s21010221)
Supplement: Supplementary file 1 [file sensors-21-00221-s001.zip › Supplementary Data/Simulations/Temperature step/30um dome/Tempstep_temps_30um.csv]

	0	8.11E-07	1.62E-06	2.43E-06	3.24E-06	4.05E-06	4.86E-06	5.68E-06	6.49E-06	7.30E-06	8.11E-06	8.92E-06	9.73E-06	1.05E-05	1.14E-05	1.22E-05	1.30E-05	1.38E-05	1.46E-05	1.54E-05	1.62E-05	1.70E-05	1.78E-05	1.86E-05	1.95E-05	2.03E-05	2.11E-05	2.19E-05	2.27E-05	2.35E-05	2.43E-05	2.51E-05	2.59E-05	2.68E-05	2.76E-05	2.84E-05	2.92E-05	3.00E-05
1.00E-06	298.151154	298.15213	298.153107	298.154053	298.15506	298.156006	298.156982	298.157959	298.158936	298.161499	298.164795	298.16803	298.171295	298.174866	298.178925	298.182831	298.186798	298.19458	298.218231	298.241852	298.265472	298.287323	298.30838	298.329346	298.348236	298.377502	298.418243	298.458984	298.499695	298.540405	298.581116	298.621857	298.662598	298.703339	298.744019	298.78476	298.8255	298.866272
2.00E-06	298.151367	298.152832	298.154297	298.155731	298.157227	298.158691	298.160156	298.161621	298.163086	298.167114	298.172302	298.17749	298.182739	298.188446	298.194855	298.20105	298.207275	298.220703	298.263916	298.307098	298.350281	298.391418	298.43161	298.471741	298.507202	298.564575	298.646545	298.728455	298.810364	298.892303	298.974213	299.056152	299.138092	299.220001	299.301941	299.383911	299.46582	299.547791
3.78E-06	298.150909	298.152466	298.153992	298.155518	298.157043	298.158569	298.160095	298.161652	298.163208	298.167786	298.173828	298.17984	298.185913	298.19278	298.200195	298.207458	298.21463	298.233704	298.301422	298.369202	298.43692	298.504944	298.573059	298.641113	298.699402	298.802887	298.95697	299.111084	299.265198	299.41925	299.573364	299.727478	299.881561	300.035675	300.189758	300.343842	300.497986	300.6521
6.15E-06	298.150269	298.151337	298.152435	298.153534	298.154663	298.155731	298.156799	298.157928	298.159027	298.16272	298.167664	298.172546	298.17749	298.183472	298.189758	298.195862	298.201935	298.223877	298.310913	298.39798	298.485016	298.577545	298.672577	298.767548	298.846252	299.003998	299.248535	299.493011	299.737518	299.982025	300.226532	300.471069	300.715576	300.960083	301.20459	301.449097	301.693604	301.938171
9.34E-06	298.149902	298.15033	298.150787	298.151215	298.151642	298.1521	298.152527	298.152954	298.153412	298.155151	298.15741	298.159668	298.161987	298.165405	298.169006	298.172455	298.175903	298.197693	298.294983	298.392273	298.489563	298.59967	298.715729	298.831696	298.924774	299.144592	299.498444	299.852295	300.206116	300.559998	300.913818	301.267639	301.621521	301.975372	302.329193	302.683075	303.036896	303.390778
1.38E-05	298.149933	298.149872	298.14978	298.149658	298.149628	298.149536	298.149445	298.149414	298.149323	298.148987	298.148438	298.147919	298.14743	298.147827	298.148346	298.148865	298.149353	298.168304	298.263306	298.358276	298.453247	298.568787	298.693787	298.818756	298.915924	299.206116	299.688293	300.17041	300.652527	301.134674	301.616821	302.098969	302.581116	303.063232	303.54538	304.027527	304.509644	304.991852
2.03E-05	298.150024	298.149872	298.149658	298.149475	298.149261	298.149078	298.148895	298.148712	298.148529	298.14743	298.145874	298.144287	298.142761	298.141663	298.140533	298.139526	298.138428	298.152954	298.231689	298.310394	298.389069	298.493439	298.609619	298.725708	298.814514	299.184509	299.811707	300.438873	301.06604	301.693237	302.320435	302.947632	303.574829	304.202026	304.829193	305.45639	306.083618	306.710815
3.03E-05	298.149994	298.150024	298.150055	298.150085	298.150085	298.150146	298.150146	298.150177	298.150208	298.150635	298.151184	298.151733	298.152344	298.152771	298.152832	298.152985	298.153137	298.163879	298.218323	298.272736	298.327148	298.406372	298.496948	298.587463	298.660583	299.120392	299.899933	300.679474	301.458984	302.238525	303.018066	303.797607	304.577148	305.356689	306.1362	306.915802	307.695282	308.474884
4.03E-05	298.149994	298.150208	298.150452	298.150696	298.150909	298.151184	298.151398	298.151642	298.151886	298.154388	298.157959	298.161499	298.1651	298.168243	298.170624	298.173096	298.175507	298.185364	298.22583	298.266327	298.306793	298.367401	298.437256	298.507019	298.572449	299.101288	299.985291	300.869263	301.753235	302.637207	303.52121	304.405212	305.289185	306.173187	307.057129	307.941162	308.825134	309.709167
5.03E-05	298.150116	298.150543	298.150909	298.151306	298.151733	298.152161	298.152527	298.152954	298.153381	298.157715	298.163879	298.170074	298.1763	298.182037	298.186737	298.191406	298.196075	298.207275	298.245453	298.28363	298.321777	298.37439	298.433624	298.492798	298.560699	299.143951	300.099274	301.054565	302.009888	302.96521	303.920502	304.875824	305.831116	306.786438	307.74176	308.697083	309.652344	310.607727
6.03E-05	298.15036	298.15094	298.15152	298.152069	298.152649	298.153229	298.153809	298.154388	298.154999	298.160828	298.169098	298.177368	298.185699	298.193604	298.200287	298.20697	298.213623	298.227905	298.273682	298.319489	298.365234	298.420074	298.479065	298.538025	298.617249	299.244019	300.247406	301.250793	302.254211	303.257629	304.261047	305.264465	306.267883	307.271271	308.274689	309.278076	310.281525	311.284973
7.03E-05	298.150696	298.151489	298.152283	298.153046	298.153839	298.154663	298.155457	298.15625	298.157043	298.164185	298.174316	298.184479	298.194641	298.204559	298.213135	298.22168	298.230225	298.248993	298.309845	298.370728	298.431549	298.496918	298.564362	298.631775	298.728943	299.390625	300.425659	301.460663	302.495667	303.53067	304.565674	305.600677	306.635712	307.670715	308.705719	309.740753	310.775726	311.810791
8.03E-05	298.151184	298.152252	298.15332	298.154358	298.155426	298.156494	298.157562	298.15863	298.159698	298.168274	298.180481	298.192596	298.204773	298.216858	298.227539	298.23822	298.24884	298.273224	298.354309	298.435425	298.516479	298.59845	298.680817	298.763123	298.882751	299.572571	300.62735	301.682068	302.736816	303.791565	304.846313	305.901062	306.955811	308.010559	309.065277	310.120056	311.174805	312.229584
9.03E-05	298.151947	298.153351	298.154694	298.156067	298.157471	298.158844	298.160248	298.161652	298.163025	298.173462	298.18811	298.20282	298.217499	298.232178	298.245483	298.258728	298.271973	298.30304	298.407593	298.512146	298.616669	298.719299	298.821075	298.92276	299.067505	299.779968	300.845856	301.911743	302.9776	304.043488	305.109375	306.175262	307.24115	308.307037	309.372925	310.438782	311.5047	312.570618
1.00E-04	298.153015	298.154785	298.156494	298.158234	298.159973	298.161713	298.163452	298.165222	298.166992	298.179626	298.197449	298.21521	298.233093	298.250885	298.267395	298.283813	298.300232	298.338654	298.46756	298.596466	298.725403	298.850403	298.973663	299.096832	299.266998	299.99707	301.067841	302.13855	303.20929	304.280029	305.350769	306.421478	307.492249	308.562988	309.633728	310.704498	311.775238	312.845978
0.000104	298.153503	298.155396	298.157288	298.15921	298.161102	298.163025	298.164948	298.16684	298.168762	298.182434	298.20166	298.220886	298.240143	298.259399	298.277313	298.295197	298.313049	298.354614	298.493805	298.633026	298.772186	298.906769	299.039215	299.171631	299.352478	300.089142	301.161011	302.23288	303.304749	304.376587	305.448425	306.520325	307.592163	308.664062	309.735901	310.80777	311.879639	312.951538
0.000108	298.154114	298.156189	298.158234	298.160309	298.162384	298.164459	298.166504	298.168579	298.170654	298.185455	298.206268	298.227051	298.247864	298.268677	298.288177	298.307617	298.327026	298.371918	298.521515	298.671112	298.820709	298.965027	299.106995	299.248901	299.44046	300.183136	301.255371	302.327576	303.39978	304.471985	305.544189	306.616425	307.68866	308.760864	309.833069	310.905273	311.977539	313.049774
0.00012	298.156921	298.159607	298.162201	298.164886	298.167511	298.170197	298.172852	298.175507	298.178162	298.197205	298.223999	298.250793	298.277588	298.304321	298.329803	298.355164	298.380554	298.436279	298.616882	298.797485	298.978119	299.152313	299.323578	299.494751	299.717834	300.47403	301.54248	302.610901	303.679352	304.747803	305.816223	306.884674	307.953125	309.021576	310.090027	311.158508	312.226929	313.29541
0.000156	298.185455	298.190765	298.196045	298.201355	298.206665	298.211975	298.217255	298.222534	298.227875	298.265381	298.318176	298.370911	298.423706	298.476013	298.527344	298.578583	298.629852	298.721893	298.981995	299.242096	299.502197	299.755157	300.004852	300.254456	300.556213	301.329468	302.368378	303.407227	304.446106	305.485016	306.523895	307.562775	308.601685	309.640564	310.679443	311.718353	312.757233	313.796173
0.000196	298.254913	298.263947	298.27301	298.282074	298.291107	298.300171	298.309235	298.318298	298.327362	298.388428	298.474213	298.559937	298.645691	298.730591	298.815125	298.899658	298.984131	299.116455	299.445618	299.774841	300.104004	300.426666	300.746338	301.065948	301.43457	302.210266	303.208679	304.207031	305.205444	306.203796	307.202209	308.200592	309.198975	310.197388	311.19574	312.194153	313.192535	314.190979
0.000236	298.370911	298.383972	298.397095	298.410156	298.423279	298.43634	298.449463	298.462585	298.475677	298.560303	298.678955	298.797516	298.916138	299.03363	299.151794	299.269806	299.387909	299.557373	299.938507	300.319702	300.700836	301.076538	301.449707	301.822845	302.240631	303.009399	303.966034	304.922668	305.879272	306.835876	307.792511	308.749146	309.70575	310.662384	311.619019	312.575653	313.532257	314.488953
0.000276	298.537537	298.554443	298.57135	298.588257	298.605164	298.62207	298.638977	298.655914	298.672821	298.779175	298.927856	299.076538	299.225311	299.372833	299.522186	299.671509	299.820801	300.022858	300.441956	300.861084	301.280151	301.694946	302.107758	302.520477	302.973358	303.729706	304.645996	305.562256	306.478516	307.394775	308.311066	309.227356	310.143646	311.059875	311.976196	312.892456	313.808746	314.725037
0.000316	298.7547	298.774811	298.794983	298.815125	298.835266	298.855408	298.875549	298.895721	298.915863	299.040894	299.215668	299.390381	299.565186	299.738831	299.915588	300.092438	300.269226	300.498596	300.94458	301.390564	301.836487	302.279175	302.720367	303.161469	303.638428	304.379333	305.25766	306.135986	307.014282	307.892639	308.770935	309.649261	310.527618	311.405945	312.284271	313.162598	314.040924	314.919281
0.000356	299.019318	299.041931	299.064545	299.087158	299.109772	299.132385	299.154999	299.177612	299.200226	299.340637	299.536896	299.733154	299.929443	300.124756	300.324615	300.524506	300.724396	300.975922	301.440063	301.904205	302.368317	302.830078	303.290741	303.751343	304.243958	304.967651	305.810669	306.653687	307.496674	308.339722	309.182709	310.025696	310.868774	311.711761	312.554779	313.397797	314.240845	315.083893
0.000396	299.326263	299.350555	299.374817	299.399109	299.423401	299.447693	299.471954	299.496246	299.520538	299.673004	299.88623	300.099487	300.312744	300.52533	300.743774	300.962341	301.180939	301.449707	301.925232	302.400757	302.876251	303.350098	303.823303	304.296387	304.798126	305.503723	306.313965	307.124207	307.934448	308.74469	309.554932	310.365173	311.175415	311.985687	312.795929	313.606171	314.416412	315.226715
0.000436	299.669495	299.694702	299.71991	299.745148	299.770355	299.795563	299.820801	299.846008	299.871216	300.032654	300.258728	300.484741	300.710815	300.936523	301.169403	301.402496	301.63559	301.917236	302.398804	302.880371	303.361938	303.842529	304.322693	304.802795	305.308594	305.995667	306.775452	307.555237	308.334991	309.114777	309.894562	310.674347	311.454132	312.233948	313.013702	313.793488	314.573273	315.353119
0.000476	300.042694	300.068237	300.093719	300.119232	300.144745	300.170288	300.195801	300.221313	300.246826	300.414551	300.649719	300.884827	301.120026	301.355194	301.598694	301.84259	302.086456	302.377136	302.860535	303.343964	303.827393	304.310425	304.793274	305.276062	305.781952	306.450348	307.201721	307.953125	308.704468	309.455811	310.207184	310.958557	311.709961	312.461304	313.212677	313.96405	314.715424	315.466827
0.0005	300.276001	300.301514	300.327026	300.352509	300.378021	300.403534	300.429016	300.454559	300.480042	300.650665	300.890045	301.129425	301.368835	301.608429	301.857117	302.106232	302.355316	302.650146	303.133362	303.616638	304.099915	304.583038	305.066132	305.549164	306.053955	306.711151	307.446167	308.181152	308.916138	309.651123	310.386108	311.121155	311.85614	312.591125	313.326111	314.061096	314.796143	315.531158
0.000505	300.324982	300.350494	300.375946	300.401489	300.426971	300.452454	300.477966	300.503479	300.528992	300.700134	300.940369	301.180542	301.420837	301.661316	301.911011	302.161133	302.411255	302.706879	303.190033	303.673218	304.156372	304.639496	305.122589	305.605621	306.110107	306.765015	307.496613	308.22821	308.959839	309.691406	310.423035	311.154633	311.886261	312.617859	313.349487	314.081116	314.812714	315.544373
0.00051	300.37439	300.399841	300.425354	300.450806	300.476288	300.50177	300.527222	300.552734	300.578217	300.749878	300.990906	301.231873	301.4729	301.714203	301.964905	302.216003	302.467102	302.763489	303.24649	303.729523	304.212555	304.695587	305.178619	305.661621	306.165771	306.818298	307.54657	308.274841	309.003082	309.731323	310.459595	311.187866	311.916107	312.644379	313.37265	314.100891	314.829163	315.557465
0.000525	300.525665	300.551025	300.576355	300.601715	300.627075	300.652435	300.677795	300.703156	300.728516	300.901428	301.144379	301.387268	301.630219	301.873535	302.126709	302.38031	302.633911	302.932129	303.414307	303.896484	304.378632	304.860962	305.343414	305.825775	306.328522	306.974091	307.692535	308.41095	309.129395	309.847839	310.566254	311.284668	312.003113	312.721588	313.440002	314.158478	314.876862	315.595367
0.00057	300.999603	301.024231	301.048828	301.073425	301.098053	301.122681	301.147278	301.171936	301.196533	301.371002	301.616516	301.862061	302.107605	302.353882	302.611145	302.868958	303.12674	303.427246	303.9039	304.380554	304.857178	305.334381	305.811951	306.289398	306.785187	307.410095	308.100952	308.791748	309.482605	310.173401	310.864227	311.555054	312.24588	312.936707	313.627563	314.318359	315.009216	315.700073
0.00062	301.541687	301.565216	301.588776	301.612335	301.635895	301.659454	301.682983	301.706543	301.730103	301.904175	302.149597	302.394989	302.640442	302.886993	303.14563	303.404846	303.664093	303.96405	304.431885	304.899719	305.367523	305.836304	306.305603	306.77478	307.260498	307.862793	308.524902	309.186981	309.84903	310.511108	311.173187	311.835266	312.497375	313.159424	313.821503	314.483582	315.14563	315.80777
0.00067	302.091431	302.113831	302.136261	302.158691	302.181122	302.203522	302.225952	302.248383	302.270813	302.442902	302.685974	302.929016	303.172119	303.416626	303.674194	303.932373	304.190521	304.487579	304.944611	305.401672	305.858795	306.317139	306.776123	307.235046	307.708893	308.289185	308.924133	309.559143	310.194092	310.829041	311.46405	312.098999	312.733978	313.368988	314.003937	314.638947	315.273895	315.908905
0.00072	302.642548	302.663879	302.685242	302.706573	302.727936	302.749268	302.77063	302.791992	302.813324	302.982361	303.221436	303.460449	303.699524	303.940308	304.194946	304.450226	304.705475	304.997803	305.442749	305.887726	306.332703	306.779205	307.226501	307.673676	308.134521	308.693237	309.302551	309.911865	310.521179	311.130432	311.739746	312.34903	312.958374	313.567657	314.176941	314.786285	315.395569	316.004913
0.00077	303.190063	303.210449	303.230865	303.251251	303.271667	303.292114	303.3125	303.332916	303.353333	303.518555	303.752441	303.986328	304.220215	304.456146	304.70639	304.957397	305.208344	305.49469	305.926666	306.358612	306.790588	307.224304	307.658936	308.093445	308.540466	309.078247	309.663147	310.248047	310.832947	311.417847	312.002747	312.587616	313.172516	313.757416	314.342285	314.927216	315.512085	316.097046
0.00082	303.730042	303.749725	303.769379	303.789001	303.808716	303.828369	303.848022	303.867706	303.88739	304.048309	304.276245	304.50415	304.732117	304.96228	305.207245	305.452972	305.6987	305.978149	306.396545	306.814972	307.233398	307.653778	308.075073	308.496307	308.929108	309.446594	310.00824	310.569824	311.13147	311.693085	312.2547	312.816345	313.377991	313.939606	314.501221	315.062866	315.624512	316.186157
0.00087	304.259583	304.278717	304.297821	304.316956	304.33609	304.355255	304.37439	304.393524	304.412659	304.569061	304.790558	305.012024	305.233521	305.457428	305.696442	305.936249	306.176056	306.448029	306.852631	307.257263	307.661835	308.068542	308.476257	308.883881	309.302216	309.800018	310.339447	310.878845	311.418213	311.957642	312.49707	313.036438	313.575867	314.115265	314.654663	315.194092	315.73349	316.272949
0.00092	304.77652	304.795319	304.814148	304.832977	304.851776	304.870605	304.889404	304.908264	304.927063	305.078796	305.29361	305.508362	305.723206	305.940521	306.173157	306.406616	306.640045	306.904236	307.294922	307.685669	308.076355	308.469299	308.863342	309.257263	309.661163	310.139954	310.658142	311.17627	311.694427	312.212585	312.730743	313.248901	313.76709	314.285217	314.803375	315.321533	315.839722	316.35791
0.00097	305.279297	305.298004	305.316742	305.335419	305.354126	305.372864	305.391571	305.410278	305.429016	305.576111	305.784088	305.992065	306.200073	306.410675	306.636749	306.863586	307.090424	307.346619	307.723572	308.100525	308.477448	308.856689	309.237061	309.61734	310.007019	310.467438	310.965271	311.463135	311.960938	312.45874	312.956604	313.454407	313.952271	314.450073	314.947937	315.445801	315.943604	316.441467
0.001	305.575592	305.594299	305.613037	305.631744	305.650482	305.669189	305.687927	305.706665	305.725403	305.86969	306.073608	306.277466	306.481445	306.687988	306.910065	307.132904	307.355713	307.607056	307.97583	308.344574	308.713318	309.084412	309.456696	309.828827	310.209991	310.659668	311.14563	311.631592	312.117523	312.603455	313.089417	313.575378	314.06134	314.547302	315.033264	315.519226	316.005127	316.49115
0.001005	305.624817	305.643524	305.662262	305.681	305.699707	305.718445	305.737183	305.75592	305.774658	305.918518	306.121735	306.324951	306.528198	306.73407	306.955475	307.177673	307.399811	307.650391	308.017761	308.385132	308.752533	309.122253	309.493164	309.863953	310.243713	310.691589	311.175568	311.659546	312.143524	312.627502	313.11145	313.595459	314.079468	314.563416	315.047394	315.531372	316.01535	316.49939
0.00101	305.673889	305.692596	305.711395	305.730072	305.74884	305.767578	305.786285	305.805023	305.823792	305.967163	306.169739	306.372253	306.574829	306.78006	307.000732	307.22226	307.443756	307.693481	308.059509	308.425537	308.791534	309.159973	309.52948	309.898926	310.277283	310.723389	311.205414	311.687439	312.169434	312.651459	313.133484	313.615479	314.097534	314.579529	315.061554	315.543579	316.025574	316.50766
0.001025	305.819763	305.838501	305.8573	305.876068	305.894836	305.913574	305.932343	305.951141	305.96991	306.111938	306.312439	306.512939	306.71344	306.916687	307.135345	307.354858	307.57431	307.821655	308.183594	308.545532	308.907501	309.271851	309.63736	310.002747	310.376923	310.817749	311.293945	311.770142	312.246368	312.722565	313.198792	313.674988	314.151215	314.627411	315.103638	315.579834	316.056061	316.532318
0.00107	306.244385	306.263367	306.28241	306.301422	306.320435	306.339417	306.358429	306.377472	306.396484	306.534515	306.729004	306.923462	307.117981	307.315216	307.527863	307.741333	307.954773	308.194885	308.544922	308.894928	309.244934	309.597412	309.95105	310.304626	310.666412	311.091949	311.551422	312.010895	312.470337	312.92981	313.389252	313.848724	314.308197	314.76767	315.227112	315.686584	316.146057	316.60556
0.00112	306.69989	306.71933	306.738739	306.758179	306.777618	306.797058	306.816498	306.835938	306.855408	306.989136	307.177124	307.365082	307.553101	307.743866	307.949921	308.156738	308.363556	308.595825	308.932983	309.270142	309.6073	309.946899	310.28772	310.628418	310.97699	311.3862	311.827881	312.269531	312.711182	313.152832	313.594482	314.036133	314.477783	314.919464	315.361084	315.802795	316.244415	316.686127
0.00117	307.139038	307.159058	307.179016	307.198975	307.218994	307.238953	307.258942	307.278931	307.29895	307.428589	307.610291	307.791992	307.973694	308.158203	308.357788	308.558105	308.758484	308.983124	309.307831	309.632568	309.957245	310.284454	310.612823	310.941101	311.276825	311.67041	312.095062	312.519653	312.944275	313.368896	313.793518	314.21814	314.642761	315.067383	315.492004	315.916656	316.341278	316.76593
0.00122	307.561951	307.58255	307.603241	307.62384	307.64447	307.6651	307.68576	307.70636	307.72702	307.852844	308.028442	308.204102	308.379761	308.558258	308.751526	308.945618	309.139648	309.356934	309.669617	309.982361	310.295044	310.61026	310.926666	311.243011	311.566315	311.944946	312.353302	312.761597	313.169952	313.578278	313.986633	314.394958	314.803314	315.211639	315.619965	316.02832	316.436676	316.845032
0.00127	307.968842	307.990204	308.011597	308.032928	308.054291	308.075684	308.097046	308.118408	308.139771	308.261871	308.431732	308.601593	308.771484	308.944153	309.131378	309.319366	309.507385	309.717468	310.018646	310.319855	310.621033	310.924744	311.229584	311.534363	311.845856	312.210144	312.602905	312.995667	313.388428	313.781189	314.173981	314.566772	314.959534	315.352295	315.745056	316.137848	316.530609	316.923431
0.00132	308.360077	308.382263	308.404388	308.426514	308.4487	308.470856	308.493011	308.515167	308.537354	308.655945	308.820312	308.984619	309.148987	309.316132	309.497467	309.679657	309.861755	310.065002	310.355133	310.645294	310.935425	311.228058	311.521851	311.815552	312.115631	312.466248	312.844177	313.222076	313.599976	313.977844	314.355743	314.733673	315.111572	315.489471	315.867371	316.2453	316.623169	317.001129
0.00137	308.736053	308.759064	308.782043	308.805054	308.828003	308.851013	308.874023	308.897003	308.920013	309.035339	309.194397	309.353455	309.512573	309.674438	309.85022	310.026703	310.203217	310.399872	310.679443	310.958984	311.238556	311.520599	311.803772	312.086914	312.376068	312.713593	313.077332	313.44101	313.804688	314.168396	314.532104	314.895813	315.259552	315.62323	315.986938	316.350647	316.714355	317.078094
0.00142	309.09729	309.121155	309.14502	309.168854	309.192688	309.216553	309.240387	309.264282	309.288147	309.40033	309.554382	309.708466	309.862579	310.019409	310.189789	310.36084	310.531982	310.72229	310.99176	311.26123	311.530731	311.802612	312.075653	312.348633	312.62738	312.952423	313.302612	313.65271	314.002869	314.353027	314.703156	315.053314	315.403473	315.753632	316.10376	316.453949	316.804047	317.154266
0.00147	309.444244	309.468994	309.493713	309.518402	309.543152	309.567902	309.592621	309.617371	309.64209	309.751343	309.900696	310.049988	310.199341	310.351379	310.516602	310.682556	310.84845	311.032745	311.292572	311.552399	311.812195	312.074463	312.337799	312.601074	312.869904	313.182983	313.520264	313.857452	314.194641	314.53186	314.86908	315.206299	315.543549	315.880737	316.217987	316.555176	316.892395	317.229675
0.0015	309.6474	309.672668	309.697906	309.723175	309.748444	309.773682	309.79895	309.824219	309.849487	309.957031	310.103607	310.250122	310.396729	310.545929	310.708191	310.871094	311.034027	311.214783	311.468964	311.723175	311.977386	312.233948	312.491638	312.749268	313.012268	313.31842	313.648132	313.977783	314.307434	314.637146	314.966797	315.296478	315.62616	315.955841	316.285522	316.615234	316.944855	317.274597
0.001505	309.681122	309.706451	309.731812	309.757172	309.782501	309.807831	309.833191	309.858521	309.883881	309.99115	310.137268	310.283325	310.429474	310.578217	310.73999	310.902374	311.064819	311.244995	311.49823	311.751526	312.004761	312.260437	312.517181	312.773865	313.035889	313.340942	313.669373	313.997803	314.326202	314.654602	314.983032	315.311462	315.639893	315.968323	316.296722	316.625183	316.953613	317.282074
0.00151	309.714722	309.740173	309.765594	309.790985	309.816406	309.841858	309.86731	309.892731	309.918182	310.025146	310.170807	310.316437	310.462128	310.610382	310.771637	310.933563	311.09549	311.275085	311.527435	311.779785	312.032104	312.286804	312.542633	312.798401	313.059448	313.363342	313.690552	314.0177	314.344879	314.672058	314.999207	315.326416	315.653595	315.980804	316.307953	316.635162	316.962341	317.289551
0.001525	309.81424	309.839935	309.865631	309.891327	309.917023	309.942688	309.968384	309.99411	310.019775	310.125946	310.270264	310.414551	310.558899	310.705811	310.865601	311.026001	311.186462	311.364349	311.613953	311.863525	312.113129	312.365112	312.618164	312.871124	313.129364	313.429871	313.753357	314.076843	314.40036	314.723877	315.047363	315.37085	315.694366	316.017853	316.341339	316.664856	316.988342	317.31189
0.00157	310.102112	310.128571	310.15509	310.181519	310.208038	310.234497	310.260986	310.287476	310.313965	310.417786	310.558197	310.698608	310.839111	310.982117	311.137665	311.293915	311.450073	311.623016	311.864685	312.106415	312.348145	312.592133	312.83725	313.082336	313.332367	313.623108	313.936035	314.248962	314.56189	314.874817	315.187714	315.500641	315.813538	316.126465	316.439392	316.752319	317.065247	317.378204
0.00162	310.409302	310.436646	310.463989	310.491272	310.518646	310.545959	310.573303	310.600647	310.627991	310.729309	310.865692	311.002075	311.138458	311.277344	311.428406	311.580139	311.731873	311.899536	312.132874	312.366241	312.599579	312.835205	313.071899	313.308533	313.549988	313.830383	314.132141	314.433807	314.735535	315.037231	315.338928	315.640625	315.942352	316.244049	316.545776	316.847443	317.1492	317.450928
0.00167	310.704407	310.732544	310.760742	310.788879	310.817078	310.845245	310.873413	310.901611	310.929749	311.028717	311.161255	311.293762	311.42627	311.561249	311.708038	311.855469	312.002869	312.165527	312.390961	312.616333	312.841736	313.069366	313.298035	313.526672	313.759857	314.030457	314.321472	314.612488	314.903503	315.194519	315.485535	315.77655	316.067566	316.358582	316.649597	316.940643	317.231659	317.522705
0.00172	310.987946	311.016907	311.045898	311.074829	311.103821	311.132782	311.161774	311.190735	311.219727	311.316467	311.445282	311.574127	311.703003	311.834229	311.976959	312.12027	312.26358	312.421478	312.639313	312.857117	313.074921	313.294952	313.515961	313.736938	313.962311	314.223541	314.504395	314.785187	315.06601	315.346832	315.627655	315.908478	316.189301	316.470154	316.750977	317.03183	317.312622	317.593506
0.00177	311.260376	311.290131	311.319855	311.349609	311.379364	311.409119	311.438843	311.468628	311.498352	311.592957	311.718323	311.843658	311.969025	312.096741	312.235596	312.374969	312.514374	312.667725	312.878326	313.088928	313.29953	313.512268	313.726013	313.939697	314.157623	314.409851	314.681	314.952087	315.223206	315.494324	315.765411	316.03656	316.307678	316.578796	316.849854	317.120972	317.39209	317.663269
0.00182	311.522278	311.552765	311.583282	311.613708	311.644196	311.674683	311.705139	311.735657	311.766144	311.858765	311.980774	312.102783	312.224854	312.349182	312.484314	312.619965	312.755646	312.904633	313.108337	313.312103	313.515808	313.721619	313.928436	314.135162	314.345947	314.589722	314.851562	315.113403	315.375244	315.637115	315.898956	316.160828	316.422668	316.684509	316.946381	317.208221	317.470062	317.731964
0.00187	311.774078	311.805267	311.836426	311.867615	311.898834	311.929993	311.961182	311.992371	312.02356	312.114227	312.233124	312.35199	312.470886	312.59198	312.723572	312.855652	312.987762	313.132599	313.329773	313.526978	313.724152	313.92337	314.123566	314.3237	314.527679	314.763306	315.016357	315.269379	315.5224	315.775391	316.028381	316.281433	316.534454	316.787476	317.040497	317.293549	317.546539	317.799591
0.00192	312.016266	312.048126	312.079956	312.111816	312.143646	312.175507	312.207336	312.239197	312.271057	312.359924	312.475769	312.591614	312.70752	312.825562	312.953735	313.082428	313.211151	313.35199	313.542938	313.733887	313.924866	314.117767	314.311676	314.505463	314.703003	314.930908	315.175537	315.420105	315.664703	315.909302	316.1539	316.398499	316.643127	316.887695	317.132294	317.376953	317.62149	317.86615
0.00197	312.249298	312.281769	312.31424	312.34671	312.37915	312.411621	312.444092	312.476562	312.509033	312.59613	312.709167	312.822144	312.93515	313.050262	313.175201	313.300659	313.426117	313.563202	313.748199	313.933197	314.118195	314.305145	314.493042	314.680847	314.872192	315.092712	315.329285	315.565857	315.802429	316.039001	316.275543	316.512115	316.748688	316.985291	317.221832	317.458405	317.694977	317.93158
0.002	312.385895	312.418701	312.451569	312.484375	312.517181	312.550018	312.582855	312.615692	312.648529	312.734619	312.845947	312.957245	313.068604	313.182037	313.305054	313.428589	313.552124	313.687042	313.868561	314.05011	314.231628	314.4151	314.599457	314.783783	314.971527	315.187805	315.419678	315.65155	315.883423	316.115295	316.347198	316.579102	316.811005	317.042877	317.274719	317.506653	317.738556	317.970459
0.002005	312.408569	312.441437	312.474365	312.507233	312.540131	312.572998	312.605865	312.638794	312.671692	312.757568	312.868652	312.979675	313.090729	313.203888	313.326599	313.449829	313.573059	313.707581	313.88855	314.069519	314.250488	314.43335	314.617157	314.800873	314.988068	315.203583	315.434692	315.665802	315.896912	316.128021	316.3591	316.59021	316.82135	317.052429	317.283539	317.514648	317.745789	317.976929
0.00201	312.431152	312.464081	312.49704	312.529968	312.562927	312.595886	312.628845	312.661743	312.694733	312.780457	312.891235	313.002014	313.112854	313.225677	313.348053	313.471008	313.593933	313.728088	313.908478	314.088867	314.269257	314.451538	314.634766	314.817902	315.004486	315.219299	315.449646	315.679993	315.910309	316.140625	316.370972	316.601288	316.831665	317.061981	317.292328	317.522675	317.752991	317.983368
0.002025	312.498138	312.53125	312.564362	312.597473	312.630615	312.663727	312.696869	312.730011	312.763123	312.848358	312.958313	313.068268	313.178223	313.290222	313.411774	313.533752	313.655731	313.788818	313.967529	314.14621	314.324921	314.505524	314.687042	314.868439	315.053253	315.265991	315.494049	315.722107	315.950134	316.178162	316.406219	316.634277	316.862335	317.090393	317.31842	317.546478	317.774506	318.002625
0.00207	312.692352	312.725952	312.759583	312.793152	312.826782	312.860382	312.894012	312.927612	312.961243	313.045044	313.152649	313.260254	313.367889	313.477478	313.596313	313.715637	313.834961	313.964905	314.138794	314.312653	314.486481	314.662201	314.838745	315.015259	315.195068	315.401733	315.62323	315.844727	316.066162	316.287659	316.509125	316.730591	316.952087	317.173553	317.39502	317.616516	317.837952	318.059509
0.00212	312.900177	312.934296	312.968414	313.002502	313.036652	313.07074	313.104858	313.138977	313.173126	313.255402	313.360535	313.465607	313.57074	313.677826	313.793793	313.910278	314.026764	314.153442	314.322144	314.490814	314.659546	314.830048	315.001404	315.172699	315.347168	315.547455	315.761963	315.976471	316.190979	316.405457	316.619995	316.834503	317.049011	317.263519	317.478027	317.692566	317.907074	318.121613
0.00217	313.100433	313.13504	313.169617	313.204163	313.238739	313.273346	313.307922	313.342529	313.377136	313.457947	313.560669	313.663391	313.766113	313.870728	313.984039	314.097778	314.211517	314.335052	314.49884	314.662659	314.826416	314.992004	315.158386	315.324707	315.494049	315.688232	315.896088	316.103943	316.311829	316.519653	316.727509	316.935364	317.143219	317.351074	317.558929	317.766815	317.97464	318.182556
0.00222	313.293457	313.328491	313.363495	313.398468	313.433472	313.468536	313.50351	313.538544	313.573578	313.652985	313.753418	313.853882	313.954346	314.056671	314.167297	314.278442	314.389587	314.510101	314.669189	314.828308	314.987396	315.148254	315.309875	315.471436	315.635925	315.82428	316.025818	316.227295	316.428802	316.63031	316.831787	317.033325	317.234833	317.43634	317.637817	317.839355	318.040863	318.242401
0.00227	313.479614	313.515045	313.550415	313.585815	313.621246	313.656647	313.692047	313.727448	313.762878	313.840942	313.939209	314.037415	314.135742	314.235748	314.343964	314.452606	314.561218	314.678833	314.833435	314.988098	315.1427	315.299011	315.456146	315.61319	315.77298	315.955811	316.151245	316.34668	316.542114	316.737549	316.932983	317.128418	317.323853	317.519287	317.714752	317.910217	318.105652	318.301117
0.00232	313.65918	313.694946	313.730713	313.766449	313.802216	313.837982	313.873718	313.909546	313.945282	314.022034	314.118225	314.214355	314.310577	314.408478	314.514313	314.620514	314.726746	314.841583	314.991943	315.142273	315.292633	315.444611	315.597382	315.750092	315.905487	316.082947	316.272583	316.462219	316.651855	316.841522	317.031128	317.220795	317.410431	317.600067	317.789703	317.979401	318.169006	318.358704
0.00237	313.832458	313.86853	313.904633	313.940735	313.976807	314.012909	314.048981	314.085114	314.121185	314.196655	314.290833	314.38501	314.479187	314.575012	314.678528	314.782471	314.886414	314.998596	315.144836	315.291107	315.437347	315.585205	315.733856	315.882385	316.033508	316.205933	316.390015	316.574127	316.75824	316.942322	317.126434	317.310547	317.494659	317.678772	317.862854	318.046936	318.231079	318.415222
0.00242	313.999786	314.036163	314.07254	314.108917	314.145325	314.181702	314.218048	314.254456	314.290833	314.365112	314.457336	314.549561	314.641815	314.735687	314.836975	314.938751	315.040405	315.150085	315.292419	315.434784	315.577148	315.721039	315.865692	316.010254	316.157349	316.32489	316.503723	316.682495	316.861298	317.0401	317.218933	317.397736	317.576538	317.755371	317.934174	318.112976	318.291809	318.470642
0.00247	314.161377	314.197998	314.23465	314.271301	314.307922	314.344574	314.381226	314.417908	314.454529	314.527649	314.618011	314.708374	314.798767	314.890747	314.98996	315.089539	315.189117	315.296326	315.434937	315.573578	315.712189	315.852295	315.993164	316.133942	316.277161	316.440002	316.61377	316.787476	316.961243	317.134979	317.308716	317.482452	317.656219	317.829956	318.003693	318.177429	318.351196	318.524963
0.0025	314.256317	314.293121	314.329865	314.366699	314.403473	314.440247	314.477081	314.513885	314.550659	314.623108	314.712341	314.801636	314.890961	314.981842	315.079773	315.178131	315.276459	315.382233	315.518677	315.65509	315.791504	315.929443	316.068085	316.206635	316.347565	316.507721	316.678528	316.849304	317.020081	317.190857	317.361633	317.53244	317.703217	317.873993	318.0448	318.215576	318.386353	318.55719
0.002505	314.272095	314.308899	314.345734	314.382507	314.419342	314.456146	314.492981	314.529785	314.566589	314.638916	314.728027	314.817139	314.90625	314.996979	315.094696	315.192841	315.290955	315.396484	315.532532	315.66861	315.804688	315.942261	316.080505	316.21875	316.359253	316.518982	316.68927	316.859558	317.029846	317.200134	317.370422	317.54071	317.710999	317.881317	318.051605	318.221893	318.392181	318.562531
0.00251	314.287811	314.324646	314.361511	314.398315	314.435181	314.471985	314.50882	314.545685	314.58252	314.654724	314.743652	314.83255	314.921509	315.012024	315.109589	315.207458	315.305389	315.410706	315.546417	315.682129	315.81781	315.955017	316.092926	316.230774	316.370911	316.530182	316.700012	316.869812	317.039612	317.209412	317.379211	317.549011	317.718842	317.888611	318.058441	318.22821	318.398041	318.567902
0.002525	314.334473	314.371399	314.408295	314.44519	314.482117	314.518982	314.555908	314.592804	314.62973	314.701599	314.789978	314.878357	314.966766	315.056763	315.153687	315.251007	315.348297	315.452911	315.587524	315.722198	315.856842	315.99295	316.129761	316.26651	316.405579	316.563507	316.731873	316.900208	317.068542	317.236938	317.405273	317.573639	317.742004	317.910339	318.078705	318.24707	318.415436	318.583832
0.00257	314.470215	314.507294	314.544373	314.581482	314.618591	314.65567	314.692749	314.729858	314.766937	314.83783	314.924683	315.011505	315.098389	315.186768	315.281952	315.377533	315.473022	315.575623	315.707184	315.838715	315.970276	316.103271	316.236969	316.370575	316.50647	316.660553	316.824768	316.988922	317.153107	317.317291	317.481476	317.64566	317.809875	317.97406	318.138245	318.302399	318.466553	318.630829
0.00262	314.616089	314.653351	314.690613	314.727905	314.765167	314.802429	314.839691	314.876953	314.914246	314.984039	315.069244	315.154449	315.239685	315.326385	315.419678	315.513306	315.606934	315.707367	315.835632	315.963928	316.092224	316.221893	316.352264	316.482513	316.61496	316.765015	316.924744	317.084503	317.244232	317.403992	317.563721	317.72345	317.883209	318.042969	318.202698	318.362488	318.522217	318.682007
0.00267	314.757202	314.794617	314.832031	314.869446	314.90686	314.944305	314.98172	315.019135	315.056549	315.125305	315.208954	315.292542	315.376251	315.461304	315.552795	315.644592	315.73642	315.834747	315.959869	316.084961	316.210114	316.336609	316.463776	316.590881	316.720032	316.86615	317.021667	317.177185	317.332642	317.488159	317.643646	317.799133	317.954651	318.110138	318.265625	318.421143	318.57666	318.732178
0.00272	314.893768	314.931305	314.968872	315.006409	315.043945	315.081482	315.119019	315.156586	315.194153	315.261902	315.344055	315.426086	315.50824	315.591766	315.681488	315.771545	315.861572	315.957886	316.079987	316.202087	316.324219	316.447693	316.571777	316.695801	316.821838	316.964233	317.115662	317.26709	317.418488	317.569916	317.721313	317.872742	318.02417	318.175598	318.327026	318.478455	318.629883	318.781342
0.00277	315.026001	315.06366	315.101288	315.138947	315.176575	315.214233	315.251892	315.28952	315.327209	315.394012	315.47464	315.555237	315.635864	315.717896	315.805908	315.894287	315.982635	316.077026	316.196259	316.315491	316.434692	316.555237	316.676392	316.797485	316.920471	317.059265	317.206848	317.35434	317.501831	317.649353	317.796875	317.944366	318.091888	318.23941	318.386932	318.534424	318.681946	318.829529
0.00282	315.154053	315.191772	315.229523	315.267212	315.304993	315.342712	315.380432	315.418182	315.455933	315.52179	315.601013	315.680176	315.759399	315.839966	315.926361	316.013062	316.099792	316.192322	316.308746	316.425232	316.541656	316.659363	316.77771	316.895966	317.016113	317.151459	317.295258	317.438995	317.582764	317.726562	317.8703	318.014069	318.157837	318.301605	318.445404	318.589172	318.73291	318.87674
0.00287	315.278137	315.315948	315.353729	315.391541	315.429291	315.467102	315.504913	315.542725	315.580505	315.645508	315.723297	315.801117	315.878967	315.958069	316.042908	316.128052	316.213165	316.303925	316.417694	316.531494	316.645233	316.760254	316.875916	316.991455	317.108826	317.240845	317.381042	317.52124	317.661407	317.801575	317.941742	318.081909	318.222107	318.362305	318.502441	318.642639	318.782837	318.923035
0.00292	315.398407	315.436249	315.474091	315.511902	315.549805	315.587616	315.625427	315.6633	315.701172	315.765198	315.841736	315.918182	315.99469	316.072449	316.155762	316.23938	316.322998	316.412018	316.523224	316.63446	316.745636	316.858093	316.9711	317.084076	317.198761	317.327637	317.464355	317.601074	317.737793	317.874512	318.01123	318.147949	318.284698	318.421417	318.558136	318.694885	318.831635	318.968384
0.00297	315.515015	315.552887	315.590759	315.628601	315.666473	315.704346	315.742218	315.78009	315.817963	315.881165	315.95639	316.031555	316.106812	316.183258	316.265076	316.347229	316.429413	316.516724	316.625488	316.734222	316.842987	316.952942	317.063446	317.173889	317.286011	317.411835	317.545258	317.67865	317.812073	317.945465	318.078857	318.21228	318.345703	318.479126	318.612518	318.745972	318.879395	319.012817
0.003	315.583679	315.621582	315.659454	315.697327	315.735199	315.773071	315.810974	315.848846	315.886719	315.949432	316.023895	316.098328	316.172791	316.248444	316.329437	316.410736	316.492004	316.578369	316.685699	316.792969	316.900269	317.008789	317.117798	317.226776	317.337402	317.461426	317.592957	317.724396	317.855835	317.987335	318.118774	318.250275	318.381714	318.513214	318.644714	318.776184	318.907654	319.039154
0.003005	315.595093	315.632965	315.670868	315.70874	315.746643	315.784515	315.822388	315.860291	315.898193	315.960815	316.035095	316.109436	316.183777	316.259277	316.340149	316.421265	316.502411	316.588593	316.695679	316.802734	316.90976	317.018036	317.126831	317.235596	317.345947	317.469696	317.600861	317.731995	317.863159	317.994293	318.125427	318.256592	318.387756	318.51889	318.650055	318.781219	318.912384	319.043549
0.00301	315.606476	315.644379	315.682251	315.720154	315.758026	315.795898	315.833771	315.871643	315.909546	315.972107	316.046265	316.120483	316.194702	316.270111	316.35083	316.431824	316.512787	316.598816	316.705658	316.8125	316.919312	317.027283	317.135864	317.244354	317.354492	317.477905	317.608765	317.739594	317.870422	318.001221	318.13205	318.262878	318.393738	318.524536	318.655365	318.786194	318.917023	319.047913
0.003025	315.640289	315.678192	315.716064	315.753967	315.791809	315.829712	315.867615	315.905518	315.94342	316.005676	316.079529	316.15332	316.227173	316.302185	316.382477	316.463043	316.543579	316.62915	316.735291	316.8414	316.94751	317.05481	317.162628	317.270416	317.379791	317.50238	317.632263	317.762115	317.891968	318.021851	318.151733	318.281616	318.411499	318.541382	318.671265	318.801147	318.931	319.060944
0.00307	315.739044	315.776947	315.814819	315.852661	315.890564	315.928436	315.966309	316.004211	316.042084	316.103638	316.176392	316.249084	316.321899	316.395813	316.474854	316.554199	316.633484	316.717651	316.821716	316.925781	317.029846	317.13504	317.240845	317.346497	317.453735	317.573792	317.700928	317.828064	317.95517	318.082275	318.209412	318.336548	318.463684	318.59079	318.717957	318.845093	318.972198	319.099365
0.00312	315.84552	315.883392	315.921234	315.959106	315.996948	316.03479	316.072693	316.110565	316.148438	316.209167	316.280762	316.352295	316.42395	316.496643	316.574341	316.652374	316.730347	316.812988	316.914886	317.016754	317.118622	317.221619	317.325104	317.428589	317.533539	317.650879	317.775085	317.899261	318.023438	318.147644	318.27182	318.395996	318.520203	318.644409	318.768555	318.892761	319.016968	319.141174
0.00317	315.948914	315.986694	316.024567	316.062378	316.10022	316.138062	316.175873	316.213745	316.251556	316.311523	316.381989	316.452393	316.522888	316.594482	316.670898	316.747559	316.82431	316.905487	317.005249	317.105042	317.204773	317.305634	317.407013	317.508331	317.611084	317.72583	317.847168	317.968536	318.089905	318.211243	318.332611	318.453979	318.575317	318.696686	318.818024	318.939392	319.06076	319.182159
0.00322	316.049377	316.087158	316.124939	316.16272	316.20047	316.238281	316.276062	316.313843	316.351624	316.410858	316.480225	316.54953	316.618927	316.689392	316.764587	316.840027	316.915466	316.99527	317.092987	317.190735	317.288422	317.387207	317.486511	317.585754	317.686432	317.798645	317.917297	318.035919	318.154541	318.273193	318.391815	318.510468	318.62912	318.747742	318.866364	318.985046	319.103668	319.222351
0.00327	316.146973	316.184692	316.222412	316.260162	316.297882	316.335602	316.373322	316.411041	316.448792	316.507263	316.575562	316.64386	316.712158	316.781555	316.85553	316.929749	317.003967	317.082428	317.178162	317.273956	317.36972	317.466492	317.563812	317.661041	317.759674	317.869476	317.985474	318.101501	318.217529	318.333527	318.449554	318.565552	318.68161	318.797607	318.913605	319.029633	319.14566	319.261719
0.00332	316.241852	316.27948	316.317169	316.354797	316.392456	316.430115	316.467804	316.505432	316.543121	316.600861	316.668152	316.735382	316.802673	316.871002	316.943817	317.016876	317.089905	317.167053	317.260895	317.354767	317.448639	317.543518	317.638916	317.734222	317.830872	317.938354	318.051849	318.165344	318.278839	318.392303	318.505798	318.619324	318.732819	318.846313	318.959808	319.073303	319.186798	319.300354
0.00337	316.334106	316.371704	316.409271	316.446838	316.484406	316.522003	316.55957	316.597168	316.634766	316.691803	316.758057	316.82431	316.890625	316.957916	317.029602	317.101501	317.17337	317.249268	317.341309	317.433319	317.525391	317.618408	317.711945	317.805389	317.900146	318.005371	318.116455	318.227509	318.338562	318.449646	318.560669	318.671753	318.782837	318.89389	319.004974	319.116058	319.227081	319.338196
0.00342	316.423859	316.461334	316.49881	316.536316	316.573792	316.611267	316.648804	316.686279	316.723755	316.780151	316.845428	316.910706	316.976013	317.042297	317.112915	317.183716	317.254517	317.329132	317.419403	317.509705	317.599976	317.691223	317.782959	317.874603	317.967529	318.070618	318.179321	318.288025	318.396759	318.505493	318.614197	318.722931	318.831635	318.940369	319.049103	319.157837	319.266541	319.375305
0.00347	316.511169	316.548553	316.585938	316.623322	316.660736	316.69812	316.735535	316.772919	316.810303	316.866028	316.930359	316.99469	317.059082	317.12442	317.193939	317.263672	317.333374	317.406799	317.495361	317.583954	317.672546	317.762054	317.852051	317.941956	318.033112	318.134094	318.240601	318.347046	318.453491	318.559937	318.666382	318.772858	318.879333	318.985779	319.092255	319.19873	319.305176	319.411682
0.0035	316.562714	316.600067	316.63736	316.674713	316.712006	316.749329	316.786682	316.824036	316.861359	316.916626	316.980469	317.044189	317.108032	317.172821	317.241669	317.310791	317.379852	317.452606	317.540161	317.627747	317.715302	317.803833	317.892792	317.98172	318.071808	318.17157	318.276733	318.381866	318.487	318.592102	318.697235	318.802368	318.907532	319.012665	319.117798	319.222931	319.328064	319.433258
0.003505	316.571259	316.608582	316.645874	316.683197	316.72052	316.757843	316.795166	316.83252	316.869812	316.925049	316.98877	317.052429	317.11618	317.180878	317.249634	317.318634	317.387604	317.460205	317.547607	317.63504	317.722473	317.810791	317.899597	317.988342	318.078247	318.177826	318.282745	318.387665	318.492554	318.597473	318.702393	318.807312	318.912231	319.017151	319.12207	319.226959	319.331848	319.436859
0.00351	316.579803	316.617126	316.654419	316.691742	316.729004	316.766357	316.80365	316.840973	316.878296	316.933472	316.99707	317.060669	317.124329	317.188873	317.257538	317.326477	317.395325	317.467804	317.555054	317.642303	317.729523	317.817719	317.906372	317.994934	318.084686	318.184021	318.288757	318.393433	318.498108	318.602783	318.707489	318.812195	318.916931	319.021606	319.126282	319.230988	319.335693	319.44043
0.003525	316.605225	316.642487	316.67981	316.717041	316.754303	316.791595	316.828888	316.86615	316.903442	316.958435	317.021729	317.085083	317.148438	317.212708	317.281067	317.34967	317.418243	317.490417	317.577148	317.66391	317.750641	317.838318	317.926483	318.014526	318.10376	318.202545	318.30658	318.410645	318.514648	318.618713	318.722748	318.826782	318.930847	319.034912	319.138916	319.242981	319.346985	319.451111
0.00357	316.679657	316.716827	316.753967	316.791138	316.828369	316.86554	316.90271	316.93988	316.977051	317.031494	317.093994	317.156525	317.219116	317.282562	317.350006	317.417694	317.485352	317.556458	317.641785	317.727112	317.812439	317.898682	317.985352	318.07196	318.159729	318.256714	318.358887	318.461029	318.563171	318.665344	318.767487	318.869629	318.971802	319.073944	319.176086	319.27829	319.380402	319.482605
0.00362	316.760223	316.797302	316.83432	316.871338	316.908447	316.945496	316.982544	317.019592	317.056671	317.110443	317.172119	317.233765	317.295471	317.358032	317.4245	317.491211	317.557892	317.62793	317.7117	317.795502	317.879272	317.963959	318.049042	318.134155	318.220276	318.31543	318.415527	318.515686	318.615784	318.715881	318.815979	318.916138	319.016235	319.116364	319.216492	319.31665	319.416748	319.516907
0.00367	316.838715	316.875641	316.912567	316.949493	316.986389	317.023346	317.060242	317.097229	317.134125	317.187286	317.248108	317.308899	317.369751	317.431488	317.497009	317.562744	317.628479	317.697449	317.779724	317.86203	317.944305	318.027527	318.111115	318.194641	318.279266	318.372589	318.470764	318.568909	318.667053	318.765259	318.863403	318.961548	319.059723	319.157867	319.256042	319.354218	319.452362	319.550568
0.00372	316.915192	316.952026	316.98877	317.025574	317.062347	317.099182	317.135956	317.17276	317.209564	317.262115	317.322144	317.382111	317.442139	317.503021	317.567596	317.632446	317.697205	317.765137	317.846008	317.92688	318.00769	318.089417	318.17157	318.253601	318.336731	318.428314	318.524597	318.62085	318.717102	318.813385	318.909668	319.00592	319.102203	319.198486	319.294739	319.390991	319.487274	319.583588
0.00377	316.989746	317.026367	317.06308	317.099701	317.136353	317.173035	317.209656	317.246338	317.28302	317.334961	317.394165	317.453369	317.512604	317.572662	317.636383	317.700256	317.76413	317.831055	317.910553	317.990021	318.069489	318.14978	318.230469	318.311157	318.392853	318.482697	318.577148	318.67157	318.765991	318.860413	318.954834	319.049316	319.143738	319.238159	319.332611	319.427063	319.521454	319.615967
0.00382	317.062439	317.098938	317.135437	317.171936	317.208496	317.244995	317.281494	317.318024	317.354553	317.405945	317.464355	317.522766	317.581238	317.640503	317.703308	317.766327	317.829346	317.895294	317.973419	318.051544	318.129639	318.208588	318.287933	318.367218	318.447479	318.535706	318.628387	318.721069	318.81369	318.906372	318.999023	319.091705	319.184387	319.277039	319.36969	319.462372	319.555054	319.647766
0.00387	317.133331	317.169708	317.206055	317.242432	317.278809	317.315155	317.351501	317.387909	317.424255	317.475098	317.532776	317.590424	317.648132	317.706635	317.768585	317.83075	317.892883	317.957886	318.034698	318.111481	318.188324	318.26593	318.343964	318.421906	318.500824	318.587463	318.678406	318.769379	318.860321	318.951294	319.042236	319.133179	319.224152	319.315094	319.406036	319.497009	319.587952	319.678955
0.00392	317.202515	317.238708	317.274933	317.311157	317.347382	317.383575	317.4198	317.456024	317.492249	317.542511	317.599426	317.656372	317.713318	317.771057	317.832184	317.893494	317.954803	318.01889	318.094421	318.169983	318.245514	318.321869	318.39859	318.475281	318.552856	318.637939	318.727264	318.816528	318.905823	318.995117	319.084412	319.173706	319.263	319.352295	319.441589	319.530914	319.620209	319.709534
0.00397	317.27005	317.306122	317.342163	317.378235	317.414276	317.450317	317.486359	317.522461	317.558502	317.608246	317.664459	317.720642	317.776917	317.833893	317.894226	317.954712	318.015198	318.0784	318.15274	318.227051	318.301361	318.376434	318.451904	318.527313	318.603638	318.687256	318.774963	318.86264	318.950317	319.038025	319.125702	319.213379	319.301086	319.388794	319.476471	319.564178	319.651855	319.739594
0.004	317.309967	317.345947	317.381897	317.417847	317.453796	317.489777	317.525726	317.561707	317.597687	317.647095	317.702881	317.758636	317.814453	317.871002	317.930878	317.990875	318.050873	318.113525	318.187134	318.260742	318.33429	318.408691	318.483429	318.558075	318.633636	318.7164	318.803162	318.889893	318.976624	319.063385	319.150116	319.236877	319.323608	319.41037	319.497131	319.583893	319.670624	319.757416
0.004005	317.316589	317.35257	317.388489	317.424438	317.460388	317.496307	317.532257	317.568237	317.604187	317.653534	317.70929	317.764954	317.820679	317.877167	317.936951	317.996887	318.056824	318.119415	318.192871	318.266327	318.339813	318.414032	318.488647	318.563202	318.638641	318.721252	318.807861	318.894409	318.981018	319.067596	319.154175	319.240784	319.327393	319.413971	319.500549	319.587128	319.673737	319.760376
0.00401	317.323212	317.359131	317.39505	317.430969	317.466919	317.502869	317.538788	317.574707	317.610657	317.659973	317.715637	317.77124	317.826904	317.883331	317.943024	318.002899	318.062714	318.125244	318.198578	318.271912	318.345276	318.419403	318.493927	318.568329	318.643616	318.726074	318.812531	318.898956	318.985382	319.071808	319.158264	319.24469	319.331116	319.417572	319.503967	319.590424	319.676849	319.763336
0.004025	317.342926	317.378815	317.414673	317.450562	317.48645	317.522339	317.558228	317.594116	317.630005	317.679138	317.734589	317.789978	317.845459	317.901672	317.961121	318.020752	318.080353	318.142578	318.215576	318.288574	318.361572	318.435303	318.50946	318.583527	318.658478	318.740479	318.826477	318.912445	318.998413	319.084351	319.170319	319.256287	319.342285	319.428223	319.514191	319.600189	319.686127	319.772156
0.00407	317.400848	317.436584	317.47229	317.508057	317.543793	317.579529	317.615234	317.651001	317.686737	317.735413	317.790222	317.845032	317.899841	317.955414	318.014221	318.07312	318.13205	318.193512	318.265442	318.337402	318.409363	318.482056	318.555145	318.628113	318.701996	318.782776	318.867432	318.952026	319.036621	319.121216	319.205872	319.290466	319.375092	319.459717	319.544312	319.628967	319.713562	319.798218
0.00412	317.463654	317.499207	317.53479	317.570374	317.605927	317.64151	317.677063	317.712646	317.74823	317.796417	317.850586	317.904663	317.958862	318.013763	318.071747	318.129913	318.18808	318.248749	318.31958	318.390411	318.461212	318.532806	318.604736	318.676605	318.749298	318.828705	318.911865	318.995026	319.078186	319.161316	319.244476	319.327606	319.410797	319.493958	319.577118	319.660248	319.743408	319.82663
0.00417	317.525055	317.560455	317.595856	317.631226	317.666656	317.702057	317.737457	317.772888	317.808289	317.855957	317.909485	317.962921	318.016449	318.070648	318.12793	318.185394	318.242798	318.302673	318.372375	318.442108	318.511841	318.582336	318.653137	318.723877	318.795471	318.873566	318.955322	319.037048	319.118774	319.200531	319.282257	319.364014	319.44574	319.527496	319.609253	319.69101	319.772736	319.854523
0.00422	317.585052	317.62027	317.655518	317.690735	317.725983	317.7612	317.796417	317.831665	317.866882	317.914093	317.966919	318.019775	318.072662	318.126251	318.18277	318.239502	318.296204	318.355255	318.42392	318.492615	318.56131	318.630707	318.700439	318.770111	318.840576	318.917419	318.997803	319.078186	319.158539	319.238892	319.319275	319.399658	319.480042	319.560425	319.640778	319.721161	319.801544	319.881958
0.00427	317.643677	317.678711	317.713806	317.748871	317.783905	317.81897	317.854004	317.889099	317.924164	317.970886	318.023102	318.075317	318.127563	318.180511	318.236359	318.292389	318.348389	318.406677	318.474335	318.541962	318.609619	318.677979	318.746674	318.815277	318.884705	318.960266	319.039337	319.118408	319.197449	319.276459	319.355499	319.43457	319.513611	319.592651	319.671692	319.750763	319.829803	319.908875
0.00432	317.700989	317.73587	317.770752	317.805664	317.840515	317.875427	317.910278	317.94519	317.980103	318.026306	318.077942	318.129547	318.181183	318.233521	318.288666	318.344025	318.399353	318.456879	318.523499	318.59021	318.65686	318.724182	318.79187	318.859467	318.927826	319.002228	319.079987	319.157715	319.235474	319.313232	319.390961	319.468719	319.546509	319.624237	319.701965	319.779785	319.857513	319.935303
0.00437	317.75705	317.791779	317.826477	317.861176	317.895905	317.930603	317.965302	318.000031	318.034729	318.080505	318.131561	318.182556	318.233612	318.285309	318.339783	318.39447	318.449097	318.505951	318.571625	318.637329	318.702972	318.769318	318.835999	318.902649	318.970001	319.043213	319.119751	319.196228	319.272705	319.349213	319.42572	319.502228	319.578735	319.655212	319.73175	319.808258	319.884705	319.961273
0.00442	317.81189	317.846436	317.88092	317.915497	317.950012	317.984558	318.019073	318.053589	318.088135	318.133484	318.183929	318.234344	318.284821	318.335907	318.389832	318.443787	318.497803	318.553925	318.618652	318.68338	318.748138	318.813477	318.879211	318.944885	319.01123	319.083313	319.15863	319.233887	319.309204	319.38446	319.459747	319.535034	319.610352	319.685608	319.760895	319.836182	319.911469	319.986816
0.00447	317.86554	317.899902	317.934235	317.968597	318.00296	318.037292	318.071655	318.106018	318.140381	318.185272	318.235107	318.284973	318.3349	318.385406	318.438629	318.492004	318.54538	318.600769	318.664612	318.728394	318.792236	318.856689	318.921448	318.986176	319.051605	319.122559	319.196716	319.270813	319.34491	319.418976	319.493103	319.5672	319.641296	319.715393	319.78952	319.863647	319.937744	320.011841
0.0045	317.897308	317.931519	317.96582	318.000031	318.034302	318.068542	318.102753	318.137024	318.171265	318.215881	318.265442	318.314972	318.364532	318.414703	318.46756	318.520538	318.573517	318.62854	318.691803	318.755096	318.818329	318.882263	318.946472	319.010651	319.0755	319.145844	319.219269	319.292664	319.366058	319.439453	319.512878	319.586273	319.659698	319.733093	319.806488	319.879913	319.953308	320.026733
0.004505	317.902588	317.936829	317.971069	318.00528	318.03949	318.07373	318.107941	318.142181	318.176422	318.221008	318.270508	318.319946	318.369446	318.419586	318.472321	318.525269	318.578186	318.633118	318.69632	318.759491	318.822662	318.886505	318.950653	319.01474	319.079498	319.149719	319.223022	319.296295	319.369568	319.442871	319.516144	319.589447	319.66275	319.736023	319.809326	319.882629	319.955902	320.029205
0.00451	317.907867	317.942078	317.976288	318.010498	318.044708	318.078918	318.113129	318.147339	318.181549	318.226074	318.275513	318.324921	318.374359	318.424438	318.477142	318.53006	318.582886	318.637756	318.700836	318.763947	318.827026	318.890747	318.954834	319.018799	319.083466	319.153564	319.226776	319.299927	319.373108	319.446289	319.51944	319.592621	319.665802	319.738983	319.812134	319.885345	319.958527	320.031708
0.004525	317.923584	317.957764	317.991882	318.026062	318.060211	318.09436	318.12851	318.162659	318.196838	318.241241	318.290527	318.339722	318.389038	318.438904	318.491455	318.544128	318.596802	318.651489	318.714294	318.77713	318.839935	318.903381	318.967194	319.030884	319.095276	319.16507	319.237915	319.31073	319.383545	319.45639	319.529236	319.602051	319.674896	319.747742	319.820557	319.893402	319.966217	320.039062
0.00457	317.969818	318.003815	318.037811	318.071777	318.105804	318.139771	318.173767	318.207794	318.241791	318.285828	318.334595	318.383331	318.432129	318.481506	318.533508	318.585632	318.637756	318.691833	318.753845	318.815887	318.87793	318.940613	319.003571	319.066467	319.130066	319.198914	319.270752	319.34259	319.414429	319.486237	319.558044	319.629883	319.701721	319.77356	319.845398	319.917236	319.989044	320.060883
0.00462	318.020142	318.053955	318.087769	318.121552	318.155365	318.189178	318.222992	318.256805	318.290649	318.334229	318.382446	318.430664	318.478943	318.527802	318.579193	318.630707	318.682251	318.735687	318.796844	318.858032	318.91925	318.981018	319.043121	319.105164	319.167877	319.235748	319.306488	319.377228	319.447968	319.518677	319.589447	319.660217	319.730957	319.801697	319.872437	319.943176	320.013947	320.084686
0.00467	318.069397	318.103027	318.136627	318.170258	318.203918	318.237549	318.271149	318.30481	318.338409	318.381622	318.429321	318.477051	318.52478	318.57309	318.623871	318.674835	318.725769	318.778595	318.838959	318.899323	318.959686	319.02063	319.081909	319.143097	319.204956	319.27182	319.341522	319.411194	319.480896	319.550537	319.620239	319.689941	319.759644	319.829315	319.898987	319.968719	320.038422	320.108093
0.00472	318.117645	318.151123	318.18454	318.217987	318.251404	318.284882	318.318329	318.351776	318.385223	318.428009	318.47522	318.5224	318.569641	318.617432	318.667664	318.718048	318.768433	318.820587	318.880157	318.939728	318.999268	319.059418	319.119843	319.180237	319.241241	319.307159	319.375824	319.444489	319.513123	319.581787	319.650452	319.719116	319.787781	319.856445	319.92511	319.993774	320.062439	320.131104
0.00477	318.164917	318.198212	318.231476	318.264679	318.297943	318.331238	318.364502	318.397766	318.43103	318.473419	318.520142	318.566772	318.613525	318.660797	318.71048	318.760345	318.81015	318.861725	318.920471	318.979248	319.037994	319.097382	319.157013	319.216583	319.276794	319.341766	319.409424	319.477112	319.544739	319.612427	319.680084	319.747742	319.815399	319.883057	319.950745	320.018402	320.08606	320.153748
0.00482	318.211243	318.244324	318.277405	318.310486	318.343567	318.376648	318.409729	318.44281	318.475891	318.517883	318.564117	318.610291	318.656494	318.703308	318.752502	318.801758	318.851013	318.902008	318.959991	319.018005	319.075989	319.134552	319.193451	319.252228	319.311615	319.375702	319.442413	319.509094	319.575775	319.642456	319.709137	319.775848	319.842529	319.90921	319.975891	320.042603	320.109314	320.175995
0.00487	318.256622	318.289551	318.322418	318.355286	318.388214	318.421143	318.45401	318.486938	318.519836	318.561462	318.607178	318.652893	318.698608	318.744934	318.793518	318.842255	318.891022	318.941406	318.998657	319.055939	319.11319	319.171021	319.229126	319.28717	319.345764	319.408936	319.474701	319.540466	319.606201	319.671906	319.737671	319.803406	319.869171	319.934906	320.000641	320.066406	320.132141	320.197906
0.00492	318.301117	318.333801	318.366547	318.399261	318.432007	318.464691	318.497406	318.530151	318.562866	318.604126	318.649353	318.69458	318.739868	318.785675	318.833801	318.882019	318.930237	318.980072	319.036591	319.093109	319.149597	319.206696	319.264099	319.32135	319.379242	319.441559	319.506409	319.571198	319.636047	319.700836	319.765656	319.830475	319.895325	319.960144	320.024963	320.089813	320.154602	320.219452
0.00497	318.344757	318.377289	318.40979	318.442383	318.474884	318.507416	318.539978	318.57251	318.605042	318.645905	318.690674	318.735474	318.780273	318.825623	318.873199	318.920929	318.968628	319.017944	319.07373	319.129517	319.185364	319.24173	319.29837	319.354919	319.412048	319.473511	319.537476	319.601379	319.665283	319.729218	319.793121	319.857056	319.92099	319.984924	320.048828	320.112762	320.176697	320.240631
0.005	318.370636	318.403076	318.435455	318.467896	318.500336	318.532745	318.565186	318.597595	318.630035	318.670685	318.71521	318.759705	318.80426	318.849335	318.896576	318.944031	318.991394	319.040375	319.095734	319.151123	319.206543	319.262482	319.318695	319.374786	319.431519	319.492493	319.555908	319.619293	319.682678	319.746063	319.809448	319.872864	319.936279	319.999634	320.063049	320.126434	320.189789	320.253235
0.005005	318.374939	318.407379	318.439758	318.472168	318.504578	318.536957	318.569366	318.601776	318.634216	318.674805	318.719299	318.763733	318.808228	318.853271	318.900482	318.947845	318.995178	319.044098	319.099426	319.154755	319.210052	319.26593	319.322083	319.378113	319.434753	319.495667	319.55896	319.622253	319.685547	319.74884	319.812134	319.875458	319.938782	320.002075	320.065369	320.128723	320.192017	320.25531
0.00501	318.379242	318.411621	318.444	318.476379	318.508789	318.541168	318.573547	318.605957	318.638367	318.678894	318.723328	318.767761	318.812195	318.857147	318.904358	318.951691	318.998962	319.047821	319.103088	319.158325	319.213562	319.269379	319.325439	319.381439	319.437988	319.498779	319.562042	319.625244	319.688446	319.751648	319.81488	319.878082	319.941315	320.004517	320.067719	320.130981	320.194183	320.257416
0.005025	318.392029	318.424347	318.456696	318.489044	318.521332	318.553711	318.586029	318.618378	318.650726	318.691162	318.735474	318.779724	318.824066	318.868896	318.915924	318.963104	319.010254	319.058899	319.113953	319.169037	319.22406	319.279633	319.335541	319.391296	319.447632	319.508209	319.571167	319.634094	319.697052	319.76001	319.822937	319.885925	319.948883	320.011841	320.074768	320.137726	320.200653	320.263641
0.00507	318.42981	318.462006	318.494141	318.526306	318.558472	318.590668	318.622833	318.654999	318.687195	318.727325	318.77121	318.815063	318.859009	318.903442	318.950012	318.996704	319.043427	319.091614	319.146057	319.200531	319.254944	319.309875	319.365143	319.420288	319.476013	319.535858	319.598083	319.660248	319.722412	319.784607	319.846771	319.908997	319.971191	320.033356	320.095551	320.157776	320.21991	320.282135
0.00512	318.470978	318.50296	318.534973	318.566925	318.598907	318.63092	318.662903	318.694885	318.726898	318.766663	318.81012	318.853577	318.897034	318.941071	318.987152	319.033356	319.07959	319.127319	319.18103	319.234863	319.288635	319.342896	319.39743	319.451965	319.506989	319.56604	319.627411	319.688751	319.750122	319.811462	319.872803	319.934174	319.995544	320.056854	320.118195	320.179626	320.240936	320.302307
0.00517	318.511383	318.543182	318.574982	318.606781	318.638611	318.67041	318.702209	318.734009	318.765839	318.805267	318.848297	318.891296	318.934326	318.977936	319.02356	319.069275	319.115021	319.162231	319.215363	319.268494	319.321594	319.375275	319.429169	319.482971	319.537323	319.595642	319.656189	319.716736	319.777283	319.83783	319.898346	319.958893	320.01947	320.079987	320.140503	320.20108	320.261627	320.322174
0.00522	318.551025	318.582642	318.614258	318.645905	318.67749	318.709167	318.740784	318.7724	318.804047	318.84314	318.885742	318.928345	318.970978	319.014069	319.059265	319.104553	319.149811	319.196533	319.249023	319.301544	319.354004	319.407013	319.460297	319.513458	319.567139	319.624725	319.684509	319.744232	319.803955	319.863708	319.923462	319.983215	320.042969	320.102722	320.162476	320.222229	320.281982	320.341736
0.00527	318.589935	318.621399	318.652802	318.684296	318.715698	318.747162	318.778625	318.810059	318.841492	318.880249	318.922485	318.964661	319.006897	319.049591	319.094299	319.13913	319.18396	319.230164	319.282043	319.333923	319.385803	319.438171	319.490845	319.543335	319.596405	319.653259	319.71225	319.77124	319.8302	319.88916	319.948151	320.007111	320.066101	320.125092	320.184052	320.243042	320.302032	320.361023
0.00532	318.628143	318.659424	318.690674	318.721924	318.753204	318.784485	318.815735	318.847015	318.878296	318.916687	318.958496	319.000305	319.042114	319.084412	319.128662	319.173096	319.217438	319.263184	319.314484	319.365723	319.416992	319.46875	319.520752	319.572693	319.625122	319.681274	319.739502	319.797729	319.855927	319.914154	319.972382	320.030579	320.088837	320.147064	320.205261	320.263519	320.321777	320.379974
0.00537	318.665649	318.696747	318.727814	318.758911	318.790009	318.821075	318.852173	318.883301	318.914368	318.952484	318.993866	319.035248	319.07666	319.11853	319.162445	319.20636	319.250305	319.295563	319.346252	319.396912	319.447632	319.498779	319.550171	319.601501	319.653351	319.708801	319.766296	319.823761	319.881226	319.938721	319.996216	320.053711	320.111206	320.168671	320.226135	320.283661	320.341125	320.398651
0.00542	318.702484	318.733398	318.764282	318.795197	318.826141	318.857056	318.887939	318.918884	318.949799	318.987579	319.028595	319.06958	319.110626	319.1521	319.195526	319.239044	319.282562	319.327362	319.377441	319.427582	319.477661	319.528259	319.579071	319.629791	319.68103	319.735779	319.792603	319.849335	319.906097	319.962891	320.019653	320.076416	320.133209	320.189972	320.246704	320.303467	320.36026	320.417053
0.00547	318.738678	318.769409	318.800171	318.830872	318.861633	318.892365	318.923096	318.953827	318.984558	319.022034	319.062683	319.103271	319.143951	319.185028	319.228027	319.271118	319.314209	319.358582	319.408142	319.457642	319.507172	319.55719	319.607422	319.657593	319.708221	319.76236	319.81842	319.874481	319.930542	319.986603	320.042664	320.098755	320.154816	320.210876	320.266968	320.322998	320.379059	320.43515
0.0055	318.760162	318.790802	318.821442	318.852051	318.88266	318.91333	318.943939	318.974548	319.005219	319.04248	319.082886	319.12326	319.163696	319.204529	319.247314	319.290161	319.333008	319.377106	319.42627	319.475494	319.524689	319.574341	319.624268	319.674103	319.724396	319.778107	319.83374	319.889404	319.945068	320.000671	320.056335	320.112	320.167664	320.223297	320.278961	320.334625	320.390259	320.445923
0.005505	318.763733	318.794373	318.824921	318.855591	318.8862	318.916779	318.947388	318.978027	319.008636	319.045898	319.086243	319.126587	319.166992	319.207794	319.250519	319.293335	319.336121	319.380188	319.429291	319.478455	319.527588	319.577209	319.627075	319.676849	319.727081	319.780731	319.836304	319.891907	319.947449	320.003052	320.058624	320.114197	320.1698	320.225372	320.280945	320.336517	320.39209	320.447723
0.00551	318.767303	318.797882	318.828522	318.85907	318.889679	318.920288	318.950867	318.981445	319.012085	319.049286	319.0896	319.129913	319.170258	319.21106	319.253723	319.296478	319.339233	319.38324	319.432343	319.481415	319.530518	319.580078	319.629883	319.679596	319.729767	319.783356	319.838867	319.894379	319.94989	320.005371	320.060913	320.116425	320.171936	320.227448	320.282959	320.338501	320.394012	320.449524
0.005525	318.777924	318.808472	318.838989	318.869568	318.900116	318.930664	318.961182	318.99173	319.022278	319.059387	319.099609	319.139801	319.180054	319.220734	319.263275	319.305908	319.348541	319.392426	319.441345	319.490295	319.539185	319.588593	319.638184	319.687744	319.737793	319.791138	319.846497	319.901764	319.957092	320.01239	320.067688	320.122986	320.178314	320.233643	320.28891	320.344238	320.399567	320.454865
0.00557	318.809387	318.839752	318.870148	318.900513	318.930908	318.961304	318.991669	319.022064	319.05246	319.089294	319.129181	319.169067	319.208984	319.249298	319.291473	319.33374	319.376007	319.419495	319.467957	319.516388	319.564819	319.613708	319.662842	319.711884	319.761414	319.814209	319.868958	319.923645	319.978333	320.03302	320.087738	320.142426	320.197144	320.251862	320.306549	320.361298	320.415985	320.470673
0.00562	318.843689	318.873901	318.904144	318.934296	318.964539	318.994751	319.024963	319.055176	319.085388	319.121948	319.161469	319.200958	319.240509	319.280487	319.322235	319.364136	319.406006	319.449066	319.496979	319.544891	319.592804	319.641144	319.689758	319.738251	319.787231	319.839417	319.893494	319.94751	320.001556	320.055603	320.109619	320.163696	320.217743	320.27179	320.325836	320.379883	320.433929	320.488007
0.00567	318.877441	318.907471	318.937531	318.967529	318.997559	319.027618	319.057648	319.087708	319.117737	319.153992	319.193176	319.2323	319.271484	319.311096	319.352478	319.393982	319.435486	319.478119	319.525482	319.572876	319.62027	319.668091	319.716156	319.76416	319.812561	319.864166	319.917603	319.971008	320.024414	320.077789	320.131195	320.184631	320.238037	320.291412	320.344849	320.398254	320.45166	320.505066
0.00572	318.910614	318.94046	318.970337	319.000183	319.03009	319.059937	319.089783	319.119659	319.149536	319.185486	319.224304	319.263123	319.301941	319.341217	319.382172	319.423309	319.464386	319.506622	319.553497	319.600372	319.647278	319.69458	319.742126	319.789612	319.837494	319.888489	319.941315	319.99408	320.046844	320.099609	320.152405	320.2052	320.257965	320.31076	320.363525	320.416321	320.469086	320.521881
0.00577	318.943207	318.9729	319.002594	319.032288	319.061951	319.091675	319.121368	319.151062	319.180786	319.216431	319.254913	319.293335	319.331848	319.370758	319.411377	319.452087	319.492798	319.534668	319.581055	319.627411	319.673828	319.720642	319.76767	319.814636	319.862	319.912445	319.96463	320.016785	320.068939	320.121094	320.173248	320.225433	320.277588	320.329773	320.381927	320.434082	320.486267	320.538452
0.00582	318.975281	319.004791	319.034302	319.063843	319.093384	319.122894	319.152405	319.181946	319.211487	319.246826	319.284973	319.32312	319.361267	319.399811	319.440094	319.480438	319.520782	319.562256	319.608124	319.654022	319.699921	319.746216	319.792786	319.839233	319.886108	319.935974	319.987549	320.039124	320.090668	320.142212	320.193787	320.245361	320.296936	320.348511	320.400055	320.45163	320.503204	320.554779
0.00587	319.006805	319.036163	319.065521	319.094879	319.124207	319.153564	319.182922	319.21228	319.241669	319.276764	319.314575	319.352356	319.390198	319.428406	319.468292	319.50827	319.548279	319.589355	319.634735	319.680176	319.725525	319.771423	319.817444	319.863434	319.90979	319.959106	320.010132	320.061096	320.112061	320.163025	320.213989	320.264984	320.315979	320.366943	320.417938	320.468903	320.519897	320.570892
0.00592	319.037842	319.067017	319.096191	319.125397	319.154602	319.183777	319.212952	319.242157	319.271362	319.306152	319.343628	319.381104	319.418579	319.456451	319.496002	319.535645	319.575256	319.615967	319.660889	319.705841	319.750763	319.796143	319.841736	319.887238	319.933105	319.981903	320.032318	320.082703	320.133118	320.183502	320.233917	320.284302	320.334747	320.385162	320.435547	320.485962	320.536377	320.586792
0.00597	319.068359	319.097382	319.126404	319.155426	319.184418	319.21344	319.242462	319.271484	319.300507	319.335083	319.372223	319.409363	319.446533	319.4841	319.523315	319.562561	319.601807	319.642151	319.686615	319.73111	319.775635	319.820526	319.865601	319.910614	319.956055	320.004303	320.054138	320.104004	320.153839	320.203674	320.25351	320.303375	320.35321	320.403076	320.452881	320.502747	320.552582	320.602448
0.006	319.086487	319.115417	319.144318	319.173218	319.202148	319.231079	319.259979	319.28894	319.317871	319.352264	319.389221	319.426147	319.463135	319.500488	319.53949	319.578552	319.617615	319.657715	319.701904	319.746124	319.790344	319.834961	319.879822	319.92453	319.969696	320.017609	320.067139	320.116638	320.166138	320.215637	320.265137	320.314697	320.364197	320.413696	320.463196	320.512726	320.562225	320.611755
0.006005	319.089508	319.118439	319.147339	319.176208	319.205109	319.234009	319.262909	319.291809	319.32074	319.355103	319.392029	319.428955	319.465881	319.503235	319.542145	319.581207	319.620239	319.660278	319.704437	319.748657	319.792786	319.837372	319.882141	319.92688	319.971985	320.019836	320.069336	320.118774	320.168213	320.217651	320.26709	320.316559	320.366028	320.415466	320.464905	320.514404	320.563843	320.613312
0.00601	319.092499	319.121399	319.150269	319.179169	319.208069	319.236938	319.265808	319.294708	319.323608	319.357971	319.394867	319.431702	319.468658	319.505951	319.544861	319.583893	319.622864	319.662842	319.70697	319.751129	319.795227	319.839783	319.884521	319.929169	319.974243	320.022034	320.071472	320.12085	320.170227	320.219604	320.269012	320.31842	320.367798	320.417206	320.466614	320.516052	320.56543	320.614838
0.006015	319.09552	319.12439	319.153229	319.182159	319.210968	319.239868	319.268738	319.297607	319.326508	319.360809	319.397675	319.434509	319.471405	319.508698	319.547546	319.586517	319.625488	319.665466	319.709534	319.753632	319.797668	319.842194	319.886902	319.931519	319.976501	320.024261	320.073639	320.122955	320.172302	320.221619	320.270966	320.320312	320.369659	320.419006	320.468353	320.5177	320.567047	320.616394
0.006025	319.101501	319.130341	319.15918	319.187988	319.216858	319.245667	319.274536	319.303375	319.332214	319.366455	319.403259	319.440063	319.476868	319.514099	319.552917	319.591797	319.630676	319.670593	319.7146	319.758575	319.802551	319.846954	319.891541	319.936096	319.980988	320.028687	320.077911	320.127136	320.176392	320.225586	320.274811	320.324036	320.373291	320.422546	320.471771	320.520996	320.570251	320.619476
0.006045	319.113434	319.142242	319.17099	319.199738	319.228485	319.257263	319.286041	319.314819	319.343628	319.377747	319.414429	319.451111	319.487793	319.524872	319.563568	319.602325	319.641052	319.680817	319.72464	319.768433	319.812225	319.856445	319.900879	319.945221	319.98996	320.037415	320.086426	320.135437	320.184448	320.233459	320.282471	320.331482	320.380524	320.429535	320.478546	320.527557	320.576569	320.62561
0.006085	319.136932	319.165558	319.194244	319.222839	319.251465	319.280121	319.308777	319.337402	319.366058	319.399994	319.436432	319.472839	319.509308	319.546143	319.584534	319.623016	319.661499	319.700989	319.744415	319.787872	319.831329	319.875214	319.919281	319.963257	320.007629	320.054688	320.103271	320.151855	320.200439	320.249023	320.297607	320.346191	320.394775	320.443359	320.491943	320.540558	320.589142	320.637726
0.006135	319.165863	319.194336	319.222839	319.251312	319.279785	319.308258	319.336731	319.365204	319.393707	319.427368	319.463501	319.499634	319.535767	319.572266	319.610352	319.648499	319.686676	319.725769	319.768799	319.811829	319.854858	319.898285	319.941895	319.985443	320.029388	320.075928	320.124023	320.172058	320.220123	320.268188	320.316223	320.364288	320.412354	320.460419	320.508453	320.556549	320.604584	320.652679
0.006185	319.194366	319.222687	319.251007	319.279297	319.307617	319.335938	319.364258	319.392578	319.420898	319.454346	319.490173	319.52597	319.561829	319.598053	319.635773	319.673615	319.711395	319.750183	319.792755	319.835388	319.877991	319.92099	319.964203	320.007294	320.050781	320.096863	320.14444	320.191956	320.239502	320.287048	320.334595	320.382141	320.429688	320.477234	320.52475	320.572357	320.619904	320.66745
0.006235	319.222412	319.25058	319.278687	319.306885	319.335052	319.363159	319.391327	319.419495	319.447662	319.480835	319.516357	319.55188	319.587433	319.623352	319.660767	319.698242	319.735748	319.77417	319.816376	319.858582	319.900757	319.943329	319.986115	320.028809	320.071838	320.117432	320.16452	320.211548	320.258575	320.305603	320.352661	320.399719	320.446777	320.493835	320.540833	320.587921	320.634949	320.682007
0.006285	319.25	319.278015	319.306	319.334015	319.361969	319.389984	319.417969	319.445984	319.473999	319.506927	319.542175	319.577362	319.61261	319.648285	319.685364	319.722534	319.759705	319.797821	319.8396	319.881409	319.923187	319.965332	320.00769	320.049988	320.092621	320.137756	320.184326	320.230835	320.277405	320.323914	320.370483	320.417023	320.463593	320.510162	320.556671	320.603241	320.649811	320.69635
0.006335	319.277191	319.305023	319.332886	319.360687	319.38855	319.416382	319.444214	319.472076	319.499908	319.532593	319.567535	319.602478	319.637451	319.672791	319.709595	319.74646	319.783325	319.821075	319.862457	319.90387	319.945221	319.987	320.028931	320.070831	320.113068	320.157715	320.203796	320.249847	320.295898	320.341949	320.388	320.434113	320.480164	320.526245	320.572296	320.618408	320.664429	320.71051
0.006385	319.303986	319.331665	319.359344	319.387024	319.414703	319.442383	319.470062	319.497742	319.525452	319.557861	319.592529	319.627197	319.661865	319.696899	319.733429	319.77002	319.806549	319.843994	319.884949	319.925995	319.96698	320.008331	320.049896	320.091339	320.133209	320.177399	320.223022	320.268555	320.314148	320.359741	320.405334	320.450928	320.496521	320.542114	320.587677	320.633301	320.678894	320.724487
0.006435	319.330353	319.35788	319.385406	319.412903	319.44043	319.467987	319.495483	319.52301	319.550568	319.582764	319.617188	319.65155	319.685974	319.720734	319.756927	319.793152	319.829437	319.866547	319.907166	319.947754	319.988373	320.029358	320.070496	320.111572	320.153015	320.196777	320.241913	320.287048	320.332153	320.377258	320.422394	320.467529	320.512665	320.55777	320.602905	320.648041	320.693146	320.738281
0.0064675	319.347321	319.374725	319.402161	319.429565	319.457001	319.484436	319.511841	319.539307	319.566711	319.598755	319.632996	319.667175	319.701416	319.735992	319.772003	319.808075	319.844177	319.881073	319.921448	319.961792	320.002167	320.042847	320.083771	320.124573	320.165771	320.20929	320.25412	320.29895	320.34375	320.38855	320.433411	320.47821	320.523041	320.567871	320.612701	320.657532	320.702362	320.747192
0.0065	319.364136	319.391479	319.418793	319.446075	319.473419	319.500732	319.528076	319.555389	319.582733	319.614624	319.648682	319.682678	319.716736	319.75116	319.786926	319.822845	319.858734	319.895416	319.935547	319.975647	320.015808	320.056244	320.096924	320.137482	320.178406	320.221619	320.266174	320.310669	320.355194	320.399719	320.444275	320.48877	320.533325	320.57785	320.622345	320.666901	320.711456	320.755981
0.006505	319.36673	319.394012	319.421326	319.448639	319.475952	319.503235	319.530548	319.557892	319.585205	319.617065	319.651062	319.685059	319.719116	319.753479	319.789276	319.825134	319.860931	319.897644	319.937744	319.977814	320.017853	320.058289	320.098907	320.139465	320.180359	320.223541	320.268036	320.3125	320.356995	320.401459	320.445953	320.490417	320.534943	320.579407	320.623901	320.668365	320.71283	320.757355
0.00651	319.369324	319.396606	319.42392	319.451172	319.478485	319.505768	319.533081	319.560364	319.587646	319.619507	319.653503	319.687469	319.721466	319.755829	319.791534	319.827393	319.86319	319.899841	319.93988	319.979919	320.019958	320.060364	320.100922	320.141479	320.182312	320.225433	320.269897	320.314301	320.358734	320.403198	320.447601	320.492035	320.536499	320.580933	320.625366	320.6698	320.714264	320.758698
0.006515	319.371887	319.399139	319.426453	319.453674	319.480988	319.50827	319.535522	319.562836	319.590088	319.621948	319.655884	319.689819	319.723816	319.758118	319.793854	319.829651	319.865417	319.902039	319.942047	319.982056	320.022034	320.062408	320.102966	320.143402	320.184204	320.227295	320.271698	320.316101	320.360474	320.404877	320.44928	320.493652	320.538086	320.582458	320.626831	320.671265	320.715637	320.76004
0.006525	319.377014	319.404266	319.431488	319.45874	319.486023	319.513245	319.540497	319.567749	319.595001	319.62677	319.660675	319.69458	319.728516	319.762787	319.798431	319.834137	319.869873	319.906433	319.946381	319.986298	320.026184	320.066498	320.106995	320.147369	320.18811	320.23111	320.275391	320.319702	320.364014	320.408325	320.452606	320.496887	320.541229	320.58551	320.629852	320.674133	320.718445	320.762756
0.006545	319.387238	319.414429	319.441559	319.468811	319.495972	319.523132	319.550323	319.577515	319.604706	319.636414	319.670197	319.703979	319.737793	319.771942	319.807465	319.843109	319.878693	319.915131	319.954926	319.99469	320.034485	320.074646	320.114929	320.155212	320.19577	320.238586	320.282715	320.326843	320.370972	320.4151	320.459198	320.503326	320.547485	320.591583	320.635681	320.67981	320.723969	320.768097
0.006585	319.40741	319.434479	319.461548	319.488586	319.515625	319.542694	319.569763	319.596832	319.623932	319.655396	319.688995	319.722565	319.756165	319.790131	319.825409	319.860809	319.896179	319.932373	319.971863	320.011383	320.050842	320.090698	320.130707	320.170685	320.210968	320.253418	320.297211	320.341003	320.384766	320.428528	320.47229	320.516052	320.559845	320.603607	320.647369	320.691193	320.734955	320.778717
0.006635	319.432251	319.459137	319.486084	319.512939	319.539917	319.566803	319.593719	319.620636	319.647552	319.678833	319.712158	319.745483	319.778809	319.812469	319.847534	319.882599	319.917725	319.953583	319.992706	320.03186	320.071014	320.110474	320.150146	320.189728	320.229645	320.271729	320.315063	320.358398	320.401733	320.445068	320.488403	320.531738	320.575073	320.618439	320.661774	320.705139	320.748413	320.791809
0.006685	319.456757	319.483521	319.510254	319.537048	319.563782	319.590546	319.617279	319.644073	319.670837	319.701904	319.734985	319.768005	319.801117	319.834503	319.869263	319.904114	319.938904	319.974518	320.013275	320.052063	320.090851	320.129944	320.16925	320.208496	320.248047	320.289734	320.332642	320.375549	320.418457	320.461395	320.504303	320.547211	320.590149	320.633057	320.675964	320.718903	320.76181	320.804749
0.006735	319.480896	319.507538	319.534119	319.56073	319.587341	319.613953	319.640564	319.667175	319.693787	319.724609	319.757446	319.790222	319.823059	319.856232	319.890717	319.925262	319.959808	319.995117	320.033539	320.071991	320.110413	320.14917	320.188141	320.22702	320.266205	320.307465	320.349976	320.392487	320.434998	320.477478	320.519989	320.562469	320.60498	320.647491	320.689972	320.732513	320.774963	320.817505
0.006785	319.5047	319.531158	319.557617	319.584076	319.610565	319.637024	319.663483	319.689941	319.716431	319.74704	319.779602	319.812164	319.844727	319.877655	319.911835	319.946106	319.980377	320.015411	320.053497	320.091614	320.1297	320.168091	320.206696	320.245239	320.284088	320.324982	320.367096	320.40918	320.451263	320.493347	320.535431	320.577515	320.619629	320.661713	320.703796	320.745911	320.787994	320.830109
0.006835	319.528168	319.554504	319.580841	319.607117	319.633423	319.659729	319.686066	319.712402	319.738708	319.769104	319.801453	319.83374	319.866089	319.898712	319.932678	319.966705	320.000671	320.035431	320.073181	320.110931	320.148682	320.186768	320.225037	320.263214	320.301697	320.342224	320.383942	320.425629	320.467285	320.508972	320.55069	320.592377	320.634094	320.675781	320.717468	320.759155	320.800842	320.84256
0.006885	319.5513	319.577484	319.603638	319.629822	319.656006	319.682159	319.708313	319.734497	319.760681	319.790894	319.822968	319.855011	319.887085	319.919525	319.953186	319.986938	320.020691	320.055145	320.09259	320.129974	320.167419	320.20517	320.243103	320.280975	320.319122	320.359253	320.400574	320.441864	320.483154	320.524445	320.565735	320.607056	320.648346	320.689636	320.730927	320.772217	320.813538	320.854858
0.006935	319.574127	319.600159	319.62619	319.652191	319.678223	319.704285	319.730286	319.756317	319.782349	319.812347	319.844177	319.875977	319.907898	319.940033	319.97345	320.006927	320.040405	320.074585	320.111694	320.148804	320.185913	320.223328	320.260956	320.298462	320.336273	320.376038	320.416992	320.457886	320.498779	320.539673	320.580597	320.621521	320.662415	320.703339	320.744232	320.785187	320.82605	320.867004
0.0069675	319.588837	319.614777	319.640686	319.666626	319.692566	319.718475	319.744446	319.770386	319.796295	319.826172	319.857849	319.889496	319.921204	319.953186	319.98645	320.019775	320.05307	320.087097	320.123993	320.160919	320.197815	320.235016	320.27243	320.309723	320.347321	320.386871	320.427551	320.468201	320.50885	320.54953	320.590179	320.630859	320.671509	320.712158	320.752838	320.793518	320.834167	320.874847
0.007	319.603394	319.629242	319.65509	319.680908	319.706757	319.732605	319.758423	319.784271	319.81015	319.839844	319.871399	319.902893	319.934448	319.966309	319.999359	320.032532	320.065704	320.099548	320.1362	320.172913	320.209595	320.246613	320.283813	320.320892	320.358276	320.397583	320.437988	320.478424	320.51886	320.559265	320.59967	320.640076	320.680511	320.720917	320.761322	320.801758	320.842194	320.882599
0.007005	319.605621	319.63147	319.657257	319.683105	319.708923	319.734772	319.76059	319.786438	319.812256	319.841949	319.873474	319.904968	319.936523	319.968323	320.001373	320.034515	320.067596	320.101471	320.138092	320.174774	320.211426	320.248383	320.285553	320.322601	320.359955	320.399231	320.439636	320.47998	320.520386	320.56073	320.601135	320.64151	320.681885	320.72229	320.762665	320.80307	320.843445	320.88382
0.00701	319.607849	319.633698	319.659485	319.685272	319.71106	319.736908	319.762726	319.788574	319.814392	319.844055	319.875549	319.907013	319.938507	319.970306	320.003326	320.036438	320.069519	320.103333	320.139984	320.176605	320.213226	320.250183	320.287292	320.324341	320.361633	320.400879	320.441223	320.481567	320.521912	320.562256	320.60257	320.642914	320.683289	320.723633	320.763947	320.804321	320.844666	320.88501
0.007015	319.610107	319.635895	319.661682	319.687469	319.713318	319.739105	319.764893	319.79071	319.816498	319.84613	319.877625	319.909058	319.940552	319.972351	320.005341	320.038422	320.071472	320.105255	320.141846	320.178436	320.215057	320.251953	320.289032	320.32605	320.363342	320.402527	320.442871	320.483154	320.523438	320.563751	320.604034	320.644348	320.684662	320.724976	320.765259	320.805573	320.845856	320.8862
0.007025	319.614532	319.640289	319.666077	319.691864	319.717621	319.743378	319.769165	319.794922	319.82074	319.850342	319.881775	319.913147	319.94458	319.976288	320.009277	320.042297	320.075317	320.109039	320.145569	320.182098	320.218628	320.255463	320.29248	320.329407	320.366669	320.405792	320.446045	320.486267	320.526489	320.566711	320.606934	320.647186	320.687408	320.727631	320.767853	320.808105	320.848328	320.88858
0.007045	319.623383	319.649109	319.674805	319.7005	319.726257	319.751953	319.777679	319.803406	319.829132	319.858643	319.889984	319.921265	319.952637	319.984253	320.01709	320.050018	320.082947	320.116577	320.152985	320.189392	320.2258	320.262512	320.299438	320.336212	320.373322	320.412323	320.452393	320.492493	320.532562	320.572632	320.612701	320.652802	320.692902	320.732971	320.773041	320.813141	320.85321	320.893311
0.007085	319.6409	319.666504	319.692078	319.717743	319.743317	319.768921	319.794525	319.820129	319.845734	319.875122	319.90625	319.937378	319.968536	319.999969	320.032654	320.065369	320.098083	320.1315	320.167633	320.203827	320.23999	320.276428	320.31308	320.34964	320.386505	320.425232	320.465027	320.504791	320.544556	320.584351	320.624146	320.66394	320.703735	320.74353	320.783325	320.82312	320.862854	320.902679
0.007135	319.662506	319.687988	319.71344	319.738861	319.764313	319.789825	319.815308	319.840759	319.866211	319.895386	319.9263	319.957214	319.988129	320.019379	320.051758	320.084229	320.11673	320.149902	320.18573	320.221588	320.257477	320.29361	320.329956	320.366211	320.40274	320.441101	320.48053	320.519958	320.559387	320.598816	320.638245	320.677643	320.717072	320.756531	320.795959	320.835358	320.874786	320.914246
0.007185	319.683807	319.709137	319.734467	319.759766	319.785095	319.810425	319.835754	319.861084	319.886414	319.915405	319.946075	319.976746	320.007446	320.038452	320.070618	320.102905	320.135132	320.167999	320.203583	320.239166	320.274689	320.310547	320.346558	320.382538	320.418732	320.456787	320.49585	320.534912	320.574005	320.613068	320.65213	320.691193	320.730316	320.769348	320.808441	320.847504	320.886597	320.925659
0.007235	319.704834	319.730042	319.755188	319.780396	319.805542	319.83075	319.855957	319.881165	319.906372	319.93512	319.965607	319.996033	320.02655	320.057312	320.089233	320.121277	320.153229	320.185913	320.221191	320.256439	320.291687	320.327271	320.363007	320.398621	320.43457	320.47226	320.511017	320.549744	320.58844	320.627136	320.665894	320.70462	320.743347	320.782043	320.820801	320.859497	320.898224	320.936981
0.007285	319.725586	319.75061	319.775696	319.800751	319.825775	319.850861	319.875885	319.90094	319.926025	319.95459	319.984863	320.015076	320.045349	320.075897	320.107605	320.139374	320.171143	320.203552	320.238525	320.273499	320.308472	320.34375	320.379181	320.414551	320.450195	320.487549	320.52594	320.564331	320.602692	320.641052	320.679443	320.717834	320.756226	320.794617	320.832977	320.871368	320.909729	320.94812
0.007335	319.746063	319.770996	319.795898	319.820801	319.845734	319.870667	319.895538	319.920471	319.945404	319.973816	320.003845	320.033875	320.063934	320.094238	320.125732	320.157288	320.188812	320.220978	320.255676	320.290344	320.325043	320.360046	320.395172	320.430237	320.465546	320.502625	320.54068	320.578705	320.61676	320.654785	320.692841	320.730896	320.768921	320.806976	320.845001	320.883057	320.921112	320.959167
0.007385	319.766296	319.791077	319.815857	319.840637	319.865448	319.890198	319.914978	319.939758	319.964539	319.992767	320.022583	320.052429	320.082245	320.112335	320.143616	320.174957	320.206207	320.238159	320.272583	320.306946	320.3414	320.376068	320.41095	320.445709	320.480774	320.517517	320.555237	320.592957	320.630646	320.668365	320.706055	320.743774	320.781494	320.819214	320.856934	320.894653	320.932373	320.970093
0.007435	319.786224	319.810883	319.83551	319.860168	319.884827	319.909485	319.934082	319.958771	319.983398	320.011475	320.041077	320.070679	320.100342	320.130249	320.161255	320.192322	320.22345	320.255127	320.289246	320.323364	320.357513	320.391937	320.426544	320.461029	320.495789	320.532227	320.569641	320.606995	320.644379	320.681763	320.719116	320.756531	320.793915	320.831299	320.868683	320.906097	320.943481	320.980865
0.0074675	319.799103	319.823669	319.848236	319.872772	319.897339	319.921906	319.946472	319.971039	319.995605	320.023529	320.05304	320.082489	320.112	320.141754	320.172638	320.203613	320.234497	320.266052	320.300018	320.333923	320.367889	320.402161	320.436554	320.470856	320.505463	320.541687	320.578857	320.616028	320.653198	320.690369	320.727539	320.76474	320.801941	320.839111	320.876282	320.913452	320.950623	320.987823
0.0075	319.811859	319.836334	319.860809	319.885284	319.90976	319.934235	319.95874	319.983185	320.00769	320.035461	320.064819	320.094177	320.123535	320.153168	320.183929	320.214722	320.245483	320.276886	320.310669	320.344421	320.378235	320.412292	320.446503	320.480652	320.515076	320.551086	320.588074	320.625031	320.661987	320.698975	320.735931	320.772888	320.809845	320.846832	320.883789	320.920776	320.957764	320.99472
0.007505	319.813812	319.838287	319.862762	319.887207	319.911621	319.936127	319.960571	319.985046	320.009521	320.037323	320.06665	320.095947	320.125336	320.154938	320.185638	320.216431	320.247192	320.278564	320.312286	320.346069	320.379791	320.413849	320.448059	320.482147	320.516541	320.552551	320.589478	320.626404	320.66333	320.700256	320.737183	320.774109	320.811096	320.848022	320.884949	320.921936	320.958862	320.995789
0.00751	319.815765	319.84021	319.864685	319.889099	319.913574	319.938019	319.962463	319.986938	320.011383	320.039124	320.068481	320.097748	320.127075	320.156677	320.187347	320.218109	320.24884	320.280182	320.313934	320.347656	320.381378	320.415405	320.449554	320.483673	320.518036	320.553986	320.590881	320.627808	320.664703	320.701599	320.738495	320.775391	320.812317	320.849213	320.886139	320.923065	320.95993	320.996857
0.007515	319.817719	319.842163	319.866608	319.891052	319.915466	319.939911	319.964325	319.9888	320.013245	320.040985	320.070282	320.099548	320.128845	320.158447	320.189117	320.219818	320.250519	320.28186	320.315552	320.349274	320.382965	320.416962	320.451111	320.485168	320.51947	320.55542	320.592285	320.629181	320.666046	320.702942	320.739777	320.776672	320.813538	320.850403	320.887299	320.924194	320.961029	320.997925
0.007525	319.821625	319.846039	319.870453	319.894867	319.919281	319.943665	319.968079	319.992493	320.016937	320.044617	320.073883	320.103088	320.132385	320.161896	320.192535	320.223236	320.253906	320.285156	320.318817	320.352509	320.386139	320.420044	320.454132	320.488159	320.5224	320.558289	320.595093	320.631897	320.668701	320.705505	320.74231	320.779144	320.815979	320.852783	320.889587	320.926422	320.963226	321.000031
0.007545	319.829376	319.85376	319.878082	319.902466	319.926819	319.951172	319.975525	319.999908	320.024292	320.05191	320.081055	320.110229	320.139404	320.168854	320.199371	320.230011	320.260559	320.291779	320.325317	320.358856	320.392395	320.426208	320.460175	320.49411	320.528259	320.564026	320.600708	320.63739	320.674072	320.710754	320.747406	320.784119	320.820801	320.857483	320.894165	320.930878	320.96756	321.004242
0.007585	319.844727	319.868988	319.89325	319.91748	319.941772	319.966003	319.990265	320.014526	320.038818	320.066284	320.095276	320.124298	320.15332	320.182617	320.212982	320.243378	320.273834	320.30481	320.338135	320.37146	320.404785	320.438416	320.472168	320.505859	320.539795	320.575317	320.611755	320.648193	320.684631	320.721069	320.757477	320.793915	320.830383	320.866821	320.903229	320.939697	320.976135	321.012573
0.007635	319.863678	319.887817	319.911957	319.936035	319.960205	319.984314	320.008453	320.032593	320.056732	320.084045	320.112854	320.141663	320.170471	320.199585	320.229736	320.259949	320.290131	320.320923	320.353973	320.387054	320.420135	320.453491	320.486969	320.520386	320.554077	320.589294	320.625427	320.66156	320.697693	320.733826	320.769928	320.806061	320.842224	320.878326	320.914429	320.950562	320.986694	321.022858
0.007685	319.882416	319.906433	319.93042	319.954437	319.978424	320.002411	320.026428	320.050415	320.074432	320.101562	320.130188	320.158783	320.187439	320.216309	320.246246	320.276276	320.306213	320.336792	320.369629	320.402435	320.435242	320.468353	320.501587	320.53476	320.568176	320.603088	320.638947	320.674744	320.710571	320.746399	320.782227	320.818054	320.853882	320.88974	320.925537	320.961395	320.997223	321.033051
0.007735	319.900909	319.924774	319.948669	319.972534	319.996368	320.020294	320.044128	320.068054	320.091919	320.118896	320.147308	320.17572	320.204163	320.232849	320.262604	320.292389	320.322144	320.352509	320.385071	320.417633	320.450165	320.483032	320.516022	320.54892	320.582092	320.61673	320.652283	320.687805	320.723328	320.75885	320.794373	320.829926	320.865448	320.901001	320.936523	320.972046	321.007599	321.043152
0.007785	319.919159	319.942902	319.966644	319.990387	320.01416	320.037903	320.061646	320.085419	320.109192	320.135986	320.164215	320.192413	320.220673	320.249207	320.278687	320.308289	320.337891	320.368011	320.40033	320.432648	320.464966	320.497559	320.530273	320.562927	320.595825	320.630188	320.665466	320.700684	320.735901	320.771149	320.806396	320.841614	320.876892	320.912109	320.947327	320.982605	321.017853	321.053101
0.007835	319.937195	319.960815	319.984436	320.008057	320.031677	320.055328	320.078949	320.10257	320.126221	320.152863	320.180908	320.208923	320.237	320.265259	320.294617	320.324005	320.353394	320.383301	320.415405	320.447479	320.479523	320.511871	320.544342	320.576752	320.609375	320.643494	320.678467	320.71344	320.748352	320.783325	320.818268	320.85321	320.888184	320.923126	320.958099	320.993011	321.027985	321.062958
0.007885	319.955017	319.978516	320.002045	320.025513	320.049072	320.07254	320.096039	320.119537	320.143066	320.169525	320.197388	320.22522	320.253113	320.281219	320.310364	320.339508	320.368744	320.398438	320.430267	320.462128	320.493927	320.526031	320.558258	320.590393	320.622833	320.656647	320.691345	320.726013	320.760681	320.795349	320.829987	320.864685	320.899353	320.934021	320.968689	321.003387	321.038025	321.072723
0.007935	319.972626	319.996033	320.019379	320.042755	320.066132	320.089539	320.112915	320.136292	320.159729	320.186035	320.213684	320.241333	320.269043	320.296967	320.325897	320.354919	320.383881	320.413391	320.444977	320.476593	320.508148	320.540009	320.572021	320.603912	320.636108	320.669647	320.704041	320.738403	320.772827	320.80719	320.841583	320.875977	320.9104	320.944763	320.979156	321.01358	321.047974	321.082367
0.0079675	319.984009	320.007324	320.030609	320.053894	320.077209	320.100494	320.12381	320.147125	320.170471	320.196625	320.224182	320.251709	320.279327	320.307129	320.335938	320.364777	320.393646	320.423035	320.454468	320.485901	320.517334	320.549011	320.580872	320.61264	320.644623	320.67804	320.712219	320.74646	320.78064	320.81488	320.84906	320.883301	320.917511	320.951721	320.985931	321.020172	321.054382	321.088593
0.008	319.99527	320.018463	320.041718	320.064911	320.088135	320.111389	320.134613	320.157837	320.181061	320.207153	320.234589	320.262024	320.28949	320.317169	320.345856	320.374573	320.40332	320.432556	320.463837	320.495148	320.526398	320.557983	320.589661	320.621246	320.653107	320.68634	320.720367	320.754395	320.788422	320.822449	320.856506	320.890564	320.924591	320.958618	320.992645	321.026672	321.06073	321.094788
0.00802	320.002167	320.02536	320.048523	320.071655	320.094849	320.118042	320.141205	320.164368	320.187592	320.213623	320.240967	320.268311	320.295715	320.323303	320.351959	320.380646	320.409271	320.438416	320.469635	320.500793	320.532013	320.563446	320.595032	320.626526	320.658295	320.691406	320.725342	320.759277	320.793213	320.827118	320.861053	320.894958	320.928894	320.96283	320.996765	321.030701	321.064636	321.098572
0.00804	320.009033	320.032166	320.055298	320.0784	320.101532	320.124695	320.147797	320.170959	320.194092	320.220032	320.247345	320.274628	320.301941	320.329468	320.358032	320.386597	320.415161	320.444244	320.475372	320.50647	320.537537	320.568878	320.600403	320.631836	320.663483	320.696472	320.730316	320.76413	320.797943	320.831757	320.86557	320.899414	320.933228	320.967041	321.000885	321.034698	321.068542	321.102356
0.00806	320.015869	320.03891	320.062042	320.085083	320.108185	320.131256	320.154327	320.177429	320.2005	320.22644	320.253662	320.280823	320.308105	320.335571	320.364014	320.392548	320.421021	320.450043	320.481049	320.512054	320.54306	320.57431	320.605713	320.637054	320.66861	320.701538	320.735229	320.768951	320.802673	320.836365	320.870087	320.903809	320.937531	320.971252	321.004944	321.038666	321.072357	321.10611
0.0081	320.029419	320.052399	320.075409	320.098328	320.121338	320.144348	320.167328	320.190308	320.213287	320.239075	320.266174	320.293213	320.320343	320.347656	320.375977	320.404327	320.432678	320.461548	320.492371	320.523193	320.554016	320.585083	320.616302	320.647461	320.678833	320.711517	320.745056	320.778534	320.812012	320.84552	320.879028	320.912537	320.946045	320.979523	321.013062	321.046539	321.080048	321.113556
0.00818	320.056	320.078796	320.101593	320.12439	320.147186	320.169983	320.19278	320.215576	320.238403	320.263916	320.29071	320.317505	320.34436	320.371399	320.399414	320.42746	320.455505	320.48407	320.514526	320.544983	320.5755	320.606171	320.637024	320.667816	320.698853	320.73114	320.764221	320.797302	320.830383	320.863464	320.896545	320.929657	320.962769	320.99585	321.028931	321.062012	321.095123	321.128204
0.00834	320.107269	320.1297	320.15213	320.174561	320.196991	320.219421	320.241852	320.264313	320.286743	320.311798	320.338074	320.364319	320.390625	320.417145	320.44455	320.472076	320.499542	320.527496	320.557281	320.587097	320.616882	320.646912	320.677094	320.707153	320.737457	320.769012	320.801331	320.833588	320.865906	320.898193	320.930481	320.962769	320.995056	321.027344	321.059631	321.091949	321.124237	321.156555
0.00854	320.168579	320.190582	320.212555	320.234558	320.256561	320.278534	320.300507	320.32251	320.344513	320.369019	320.394653	320.420288	320.445923	320.471802	320.498596	320.525391	320.552185	320.579407	320.608398	320.63739	320.666351	320.695557	320.724915	320.754181	320.783661	320.814331	320.845703	320.877045	320.908386	320.939758	320.9711	321.002472	321.033844	321.065186	321.096558	321.12796	321.159271	321.190643
0.00874	320.227325	320.248901	320.270477	320.291992	320.313568	320.335144	320.35672	320.378296	320.399872	320.423767	320.448822	320.473816	320.498901	320.524139	320.550232	320.576416	320.602539	320.62915	320.657349	320.685547	320.713776	320.742218	320.770782	320.799255	320.827942	320.857788	320.888245	320.918701	320.949158	320.979645	321.010101	321.040588	321.071045	321.101532	321.131989	321.162476	321.192932	321.223419
0.00894	320.28363	320.304749	320.325958	320.347076	320.368225	320.389404	320.410553	320.431702	320.452881	320.476257	320.500732	320.525146	320.549622	320.57431	320.599792	320.625305	320.650879	320.676788	320.704254	320.73175	320.759216	320.786926	320.814758	320.842499	320.870422	320.899414	320.929077	320.958679	320.988312	321.017944	321.047577	321.077209	321.106842	321.136475	321.166107	321.19574	321.225372	321.255005
0.00914	320.337677	320.358429	320.379181	320.399933	320.420715	320.441467	320.462158	320.482941	320.503723	320.526611	320.550507	320.574371	320.598297	320.622406	320.647308	320.672241	320.697174	320.722473	320.749268	320.776062	320.802826	320.829834	320.856964	320.883972	320.911224	320.939453	320.968292	320.997131	321.02594	321.054749	321.083557	321.112427	321.141235	321.170044	321.198883	321.227722	321.256592	321.2854
0.00934	320.389587	320.409973	320.430298	320.450684	320.471069	320.491394	320.51178	320.532166	320.55249	320.574921	320.598297	320.621643	320.64502	320.668579	320.692932	320.717285	320.741669	320.766388	320.792511	320.818634	320.844757	320.871063	320.897522	320.923889	320.950439	320.977905	321.005981	321.034058	321.062134	321.090179	321.118225	321.146301	321.174377	321.202454	321.230469	321.258606	321.286621	321.314728
0.00954	320.439484	320.459473	320.479431	320.499451	320.51947	320.539429	320.559448	320.579407	320.599426	320.621368	320.644226	320.667053	320.689941	320.712952	320.736786	320.76059	320.784393	320.808563	320.834045	320.859528	320.88501	320.910706	320.936493	320.96225	320.988129	321.014893	321.042267	321.06958	321.096924	321.124268	321.151611	321.178925	321.206299	321.233643	321.260986	321.28833	321.315643	321.343018
0.00974	320.487488	320.507111	320.526733	320.546356	320.56601	320.585632	320.605255	320.624878	320.644531	320.666016	320.688385	320.710724	320.733093	320.755615	320.778931	320.802216	320.8255	320.849121	320.874023	320.898865	320.923767	320.948853	320.97403	320.999115	321.024414	321.050537	321.077209	321.103851	321.130493	321.157104	321.183777	321.210419	321.237091	321.263733	321.290375	321.317078	321.343689	321.370361
0.00987	320.517944	320.537323	320.556732	320.576141	320.595551	320.614929	320.634308	320.653717	320.673126	320.694336	320.71637	320.738403	320.760498	320.782715	320.805634	320.828613	320.851562	320.874847	320.899353	320.923859	320.948303	320.973022	320.997833	321.022522	321.047394	321.07312	321.099365	321.125549	321.151794	321.177979	321.204193	321.230408	321.256622	321.282837	321.309052	321.335297	321.361481	321.387726
0.01	320.547638	320.566803	320.585968	320.605133	320.624298	320.643494	320.662628	320.681824	320.701019	320.721924	320.743652	320.765381	320.78717	320.809113	320.831726	320.85437	320.877014	320.899963	320.924072	320.948242	320.972321	320.996643	321.021057	321.04538	321.069885	321.095184	321.121002	321.14679	321.172546	321.198364	321.224121	321.249939	321.275726	321.301514	321.327301	321.353119	321.378906	321.404694
0.0101	320.570068	320.58905	320.608063	320.627045	320.646057	320.665039	320.684052	320.703064	320.722046	320.742798	320.764313	320.785767	320.807312	320.82901	320.851379	320.873779	320.896179	320.918884	320.942719	320.966583	320.990387	321.014435	321.038605	321.062653	321.086853	321.111847	321.137329	321.162781	321.188263	321.213745	321.239197	321.264679	321.290161	321.315613	321.341095	321.366577	321.392029	321.417542
0.0102	320.592072	320.610901	320.62973	320.648529	320.667389	320.686218	320.705048	320.723877	320.742737	320.763245	320.784515	320.805786	320.827087	320.848572	320.870667	320.892883	320.915039	320.937469	320.96106	320.984619	321.008179	321.031921	321.055786	321.07959	321.103516	321.128204	321.153381	321.178528	321.203674	321.228851	321.253998	321.279175	321.304352	321.329498	321.354645	321.379852	321.405029	321.430176
0.0103	320.613678	320.632324	320.651001	320.669678	320.688293	320.707001	320.725647	320.744324	320.763031	320.783325	320.804382	320.825439	320.846527	320.867767	320.889648	320.91156	320.933533	320.955719	320.979034	321.002319	321.025604	321.049133	321.072693	321.096191	321.119873	321.144257	321.169128	321.194	321.218842	321.243713	321.268555	321.293427	321.318298	321.34314	321.368011	321.392883	321.417725	321.442596
0.0105	320.655396	320.673706	320.692108	320.710419	320.728729	320.747101	320.765442	320.783783	320.802124	320.822021	320.842712	320.863312	320.884003	320.904785	320.926239	320.947693	320.969208	320.990936	321.013763	321.03653	321.059296	321.082275	321.105316	321.128326	321.151459	321.175293	321.199585	321.223877	321.248138	321.2724	321.296661	321.320953	321.345245	321.369507	321.393799	321.418091	321.442352	321.466644
0.0109	320.733337	320.751068	320.768799	320.78656	320.804291	320.821991	320.839722	320.857483	320.875214	320.894409	320.914246	320.934082	320.953979	320.973999	320.994598	321.015259	321.035889	321.056763	321.078583	321.100464	321.122284	321.144287	321.166382	321.188385	321.210571	321.233368	321.256592	321.279785	321.302979	321.326202	321.349396	321.37262	321.395844	321.419067	321.442261	321.465485	321.488708	321.511902
0.0117	320.871155	320.887787	320.904449	320.921082	320.937714	320.954376	320.971008	320.98764	321.004303	321.022217	321.040649	321.059113	321.077637	321.096222	321.115356	321.134552	321.153778	321.173157	321.193329	321.213562	321.233704	321.254028	321.274475	321.29483	321.315308	321.336334	321.357727	321.379089	321.400452	321.421783	321.443146	321.464539	321.485901	321.507263	321.528625	321.549988	321.571381	321.592743
0.0125	320.993835	321.00946	321.025177	321.040802	321.056488	321.072144	321.08783	321.103485	321.119141	321.135895	321.153137	321.17038	321.187683	321.205048	321.2229	321.240814	321.258667	321.276764	321.295502	321.31427	321.333008	321.351898	321.37088	321.389771	321.408752	321.428253	321.448029	321.467773	321.487549	321.507324	321.527069	321.546844	321.56662	321.586365	321.60614	321.625916	321.645691	321.665466
0.0133	321.103729	321.1185	321.133301	321.148041	321.162842	321.177643	321.192413	321.207184	321.221985	321.237732	321.253906	321.27002	321.286224	321.302521	321.319244	321.335999	321.352722	321.369629	321.387115	321.404633	321.422058	321.439667	321.457367	321.474976	321.492706	321.510803	321.529175	321.547546	321.565918	321.584259	321.602631	321.621002	321.639374	321.657745	321.676117	321.694458	321.71286	321.731232
0.0141	321.202789	321.216766	321.230713	321.24472	321.258667	321.272675	321.286652	321.300629	321.314636	321.329437	321.344604	321.359802	321.375	321.39032	321.406036	321.421783	321.437469	321.453339	321.469696	321.486084	321.502411	321.518921	321.535461	321.551941	321.568512	321.585449	321.6026	321.61969	321.636841	321.653931	321.671082	321.688232	321.705383	321.722473	321.739624	321.756775	321.773926	321.791046
0.0149	321.292511	321.305725	321.319	321.332245	321.34552	321.358765	321.372009	321.385254	321.398529	321.412537	321.426819	321.441132	321.455505	321.46991	321.48468	321.499542	321.514343	321.529236	321.544617	321.559967	321.575317	321.59082	321.606354	321.621796	321.637329	321.653198	321.66925	321.685303	321.701324	321.717346	321.733368	321.74942	321.765472	321.781494	321.797516	321.813599	321.82962	321.845673
0.015699999	321.374207	321.38681	321.399384	321.411957	321.424561	321.437134	321.449707	321.46228	321.474915	321.488129	321.501678	321.515198	321.528748	321.542389	321.556335	321.570312	321.584351	321.598419	321.612885	321.627319	321.641815	321.656342	321.670959	321.685547	321.700165	321.715057	321.730164	321.745178	321.760254	321.775299	321.790344	321.80542	321.820496	321.835571	321.850616	321.865662	321.880768	321.895813
0.0165	321.448944	321.460907	321.4729	321.484833	321.496826	321.508789	321.520752	321.532745	321.544708	321.557251	321.570099	321.582886	321.595734	321.608612	321.621857	321.635132	321.648376	321.661682	321.675354	321.688995	321.702606	321.71637	321.730164	321.743896	321.757721	321.77179	321.78595	321.80014	321.814331	321.828491	321.842682	321.856842	321.871063	321.885254	321.899414	321.913635	321.927765	321.941986
0.0173	321.517548	321.528931	321.540344	321.551727	321.563171	321.574585	321.585999	321.597412	321.608826	321.620789	321.632935	321.645081	321.657288	321.669525	321.682068	321.694641	321.707214	321.719849	321.732758	321.745697	321.758575	321.771606	321.784668	321.797638	321.81073	321.824005	321.837402	321.850769	321.864166	321.877563	321.890961	321.904327	321.917725	321.931122	321.944489	321.957916	321.971313	321.984711
0.018100001	321.580811	321.591675	321.60257	321.613464	321.624359	321.635254	321.646118	321.657043	321.667938	321.679291	321.690857	321.702393	321.713989	321.725677	321.737579	321.749542	321.761444	321.773438	321.785706	321.797974	321.810211	321.82254	321.83493	321.84726	321.85968	321.872223	321.884888	321.897583	321.910248	321.922913	321.935608	321.948242	321.960938	321.973602	321.986267	321.998962	322.011658	322.024323
0.019099999	321.65271	321.662994	321.673309	321.683563	321.693909	321.704193	321.714478	321.724792	321.735107	321.745819	321.756714	321.767578	321.778503	321.78949	321.80069	321.811951	321.823212	321.834503	321.845978	321.857483	321.868988	321.880554	321.892212	321.903748	321.915405	321.927185	321.939087	321.950928	321.962799	321.97467	321.986572	321.998413	322.010315	322.022186	322.034058	322.045929	322.057831	322.069702
0.02	321.712341	321.722168	321.731934	321.74176	321.751556	321.761383	321.771179	321.780975	321.790771	321.800964	321.81134	321.821655	321.832031	321.842438	321.853088	321.863739	321.87439	321.885132	321.895996	321.906921	321.917816	321.928741	321.939758	321.950714	321.961731	321.972839	321.9841	321.9953	322.006531	322.017761	322.028992	322.040192	322.051422	322.062653	322.073853	322.085114	322.096313	322.107544
0.020300001	321.731659	321.741302	321.750946	321.76059	321.770233	321.779907	321.78952	321.799194	321.808838	321.818848	321.82901	321.839172	321.849365	321.859589	321.870056	321.880524	321.890991	321.90152	321.912231	321.922913	321.933624	321.944366	321.9552	321.965942	321.976776	321.987701	321.998718	322.009705	322.020721	322.031738	322.042725	322.053772	322.064758	322.075775	322.086792	322.097809	322.108795	322.119843
0.0206	321.750488	321.759979	321.76947	321.778961	321.788452	321.797943	321.807434	321.816925	321.826416	321.836273	321.846252	321.856232	321.866272	321.876312	321.886597	321.896881	321.907196	321.917542	321.92804	321.938538	321.949005	321.959595	321.970245	321.980774	321.991394	322.002136	322.012939	322.023743	322.034546	322.045349	322.056152	322.066956	322.077789	322.088562	322.099365	322.110199	322.121033	322.131836
0.0209	321.768799	321.778137	321.787476	321.796814	321.806152	321.815491	321.82486	321.834198	321.843567	321.85321	321.863037	321.872833	321.88269	321.892578	321.90271	321.912781	321.922913	321.933105	321.94342	321.953766	321.96405	321.974426	321.984863	321.995239	322.005676	322.016205	322.026825	322.037415	322.048035	322.058655	322.069244	322.079865	322.090485	322.101105	322.111694	322.122345	322.132904	322.143555
0.021500001	321.80365	321.812714	321.821747	321.830811	321.839844	321.848907	321.857941	321.867035	321.876068	321.885437	321.894958	321.904449	321.914001	321.923523	321.933319	321.943115	321.952881	321.962708	321.972687	321.982666	321.992645	322.002655	322.012726	322.022736	322.032806	322.042999	322.053253	322.063477	322.0737	322.083923	322.094177	322.104401	322.114655	322.124908	322.135132	322.145386	322.155609	322.165863
0.022700001	321.867126	321.875671	321.884186	321.8927	321.901215	321.90976	321.918304	321.926819	321.935364	321.944183	321.953125	321.962006	321.970978	321.979919	321.989105	321.998322	322.007507	322.016724	322.026031	322.0354	322.044708	322.054108	322.063568	322.072937	322.082397	322.091919	322.101501	322.111053	322.120605	322.130188	322.139771	322.149353	322.158936	322.168488	322.178101	322.187653	322.197235	322.206818
0.0251	321.97525	321.982849	321.99054	321.998138	322.005798	322.013428	322.021057	322.028687	322.036316	322.044189	322.052124	322.060059	322.068024	322.076019	322.084229	322.092407	322.100586	322.108765	322.117065	322.125366	322.133667	322.141998	322.150391	322.158691	322.167114	322.175507	322.18399	322.192505	322.200928	322.209442	322.217896	322.226379	322.234863	322.243347	322.251801	322.260315	322.268768	322.277283
0.0275	322.068726	322.075592	322.082428	322.089264	322.09613	322.103027	322.109894	322.11676	322.123596	322.130676	322.137756	322.144867	322.152039	322.15918	322.166504	322.173828	322.181152	322.188507	322.195923	322.203308	322.210693	322.21814	322.225647	322.233093	322.24054	322.248077	322.255676	322.263214	322.270752	322.27832	322.285858	322.293427	322.300964	322.308533	322.316101	322.323639	322.331207	322.338776
0.0299	322.150726	322.156891	322.163116	322.16925	322.175446	322.18161	322.187805	322.19397	322.200165	322.206512	322.212891	322.219299	322.225739	322.232147	322.238708	322.245331	322.251892	322.258484	322.265106	322.27179	322.278412	322.285095	322.291809	322.298462	322.305206	322.311951	322.318726	322.3255	322.332214	322.338989	322.345764	322.352539	322.359314	322.366089	322.372864	322.379639	322.386383	322.393188
0.032299999	322.22345	322.229065	322.234589	322.240173	322.245789	322.251343	322.256927	322.262512	322.268127	322.273804	322.279602	322.285339	322.291138	322.296906	322.302887	322.308807	322.314728	322.320679	322.32666	322.332642	322.338623	322.344635	322.350677	322.356659	322.362732	322.368774	322.374878	322.380981	322.387054	322.393127	322.399231	322.405334	322.411438	322.417542	322.423584	322.429718	322.43576	322.441895
0.034699999	322.288605	322.29364	322.298706	322.303711	322.308807	322.313843	322.318909	322.323975	322.329041	322.334167	322.339417	322.344604	322.349823	322.355072	322.360443	322.365784	322.371155	322.376526	322.381927	322.387329	322.3927	322.398163	322.403625	322.409027	322.41449	322.419983	322.425476	322.430969	322.436462	322.441956	322.447449	322.452911	322.458435	322.463928	322.469421	322.474945	322.480438	322.485931
0.037099998	322.347534	322.352112	322.356689	322.361237	322.365814	322.370392	322.374939	322.379547	322.384125	322.388794	322.393524	322.398224	322.402985	322.407684	322.412567	322.417419	322.422241	322.427124	322.432007	322.43689	322.441772	322.446716	322.45166	322.456512	322.461487	322.466431	322.471436	322.476379	322.481354	322.486328	322.491302	322.496277	322.501221	322.506226	322.5112	322.516144	322.521118	322.526123
0.040100001	322.413208	322.417236	322.421326	322.425354	322.429413	322.433472	322.437531	322.441589	322.445618	322.449768	322.453979	322.45813	322.462341	322.466553	322.470825	322.475128	322.479431	322.483765	322.488098	322.492401	322.496735	322.501099	322.505493	322.509827	322.514221	322.518616	322.52301	322.527405	322.531799	322.536194	322.540619	322.545044	322.549438	322.553864	322.558258	322.562683	322.567108	322.571503
0.043099999	322.47229	322.475891	322.479462	322.483063	322.486633	322.490265	322.493866	322.497467	322.501038	322.504761	322.508453	322.512146	322.515869	322.519623	322.523376	322.527222	322.531067	322.534882	322.538727	322.542542	322.546387	322.550262	322.554138	322.557983	322.56192	322.565796	322.569702	322.573608	322.577515	322.581421	322.585358	322.589264	322.593201	322.597107	322.601013	322.60495	322.608856	322.612793
0.046100002	322.525757	322.528961	322.532135	322.535309	322.538513	322.541718	322.544891	322.548096	322.5513	322.554565	322.557861	322.561127	322.564453	322.56778	322.571167	322.574554	322.577911	322.58136	322.584717	322.588196	322.591614	322.595032	322.598541	322.601898	322.605408	322.608826	322.612335	322.615814	322.619324	322.622803	322.626282	322.629761	322.63324	322.636749	322.640228	322.643707	322.647217	322.650696
0.048050001	322.55838	322.56134	322.56427	322.5672	322.57019	322.57312	322.57608	322.57901	322.58197	322.585022	322.588074	322.591064	322.594177	322.597198	322.600342	322.603485	322.606628	322.609772	322.612915	322.616089	322.619263	322.622437	322.625671	322.628815	322.632019	322.635254	322.638489	322.641693	322.644928	322.648132	322.651367	322.654633	322.657837	322.661072	322.664276	322.667572	322.670746	322.674011
0.050000001	322.589081	322.591827	322.594543	322.597229	322.599976	322.602722	322.605438	322.608154	322.610901	322.613708	322.616516	322.619324	322.622131	322.624969	322.627869	322.630798	322.633667	322.636597	322.639526	322.642456	322.645386	322.648346	322.651337	322.654236	322.657227	322.660217	322.663208	322.666168	322.669159	322.67215	322.67514	322.678162	322.681152	322.684143	322.687134	322.690125	322.693146	322.696136
0.100000001	322.995331	322.995758	322.996216	322.996613	322.99704	322.997467	322.997894	322.998352	322.998779	322.999237	322.999695	323.000122	323.00061	323.001099	323.001587	323.002075	323.002533	323.003052	323.00354	323.004059	323.004547	323.005066	323.005585	323.006042	323.006622	323.007141	323.00766	323.008179	323.008728	323.009216	323.009766	323.010315	323.010864	323.011383	323.011902	323.012451	323.01297	323.013519
0.10125	323.000397	323.000793	323.001221	323.001617	323.002045	323.002441	323.002869	323.003296	323.003693	323.00415	323.004578	323.005005	323.005493	323.00592	323.006348	323.006836	323.007294	323.007782	323.00824	323.008728	323.009186	323.009705	323.010223	323.010651	323.011169	323.011658	323.012177	323.012695	323.013184	323.013702	323.014221	323.014709	323.015259	323.015747	323.016266	323.016754	323.017303	323.017822
0.102499999	323.00531	323.005676	323.006104	323.006439	323.006866	323.007263	323.00766	323.008057	323.008453	323.008881	323.009308	323.009705	323.010132	323.01059	323.011017	323.011475	323.011871	323.01236	323.012817	323.013275	323.013733	323.014191	323.014709	323.015137	323.015625	323.016083	323.016602	323.01709	323.017548	323.018036	323.018494	323.019012	323.019531	323.02002	323.020447	323.021027	323.021454	323.021973
0.103749998	323.010071	323.010437	323.010803	323.011169	323.011536	323.011902	323.012299	323.012695	323.013062	323.013489	323.013855	323.014282	323.014709	323.015076	323.015533	323.015961	323.016357	323.016785	323.017242	323.01767	323.018127	323.018555	323.019012	323.01944	323.019897	323.020386	323.020844	323.021301	323.021759	323.022217	323.022675	323.023163	323.023682	323.024109	323.024567	323.025085	323.025513	323.026001
0.106250003	323.018982	323.019318	323.019653	323.019989	323.020325	323.02066	323.020996	323.021332	323.021698	323.022064	323.022461	323.022797	323.023193	323.02356	323.023956	323.024353	323.024719	323.025146	323.025513	323.02594	323.026337	323.026733	323.027161	323.027527	323.027985	323.028381	323.02887	323.029297	323.029724	323.030121	323.030548	323.031006	323.031433	323.03186	323.032288	323.032715	323.033142	323.0336
0.111249998	323.034637	323.034912	323.035217	323.035522	323.035797	323.036072	323.036346	323.036682	323.036957	323.037292	323.037598	323.037872	323.038208	323.038544	323.038879	323.039185	323.039551	323.039856	323.040192	323.040558	323.040894	323.04126	323.041626	323.041931	323.042297	323.042664	323.04303	323.043396	323.043762	323.044128	323.044495	323.044861	323.045227	323.045593	323.045959	323.046356	323.046692	323.047089
0.121250004	323.059326	323.05954	323.059753	323.059937	323.06015	323.060364	323.060577	323.060791	323.061005	323.061249	323.061493	323.061707	323.061951	323.062164	323.062469	323.062683	323.062897	323.063171	323.063416	323.06369	323.063904	323.064209	323.064514	323.064697	323.064972	323.065247	323.065552	323.065796	323.066071	323.066345	323.06662	323.066895	323.067169	323.067444	323.067719	323.068024	323.068268	323.068573
0.133750007	323.082367	323.08252	323.082642	323.082764	323.082947	323.083069	323.083221	323.083374	323.083527	323.083679	323.083862	323.083984	323.084167	323.08432	323.084473	323.084686	323.084839	323.085022	323.085205	323.085388	323.085571	323.085754	323.085968	323.08609	323.086334	323.086517	323.086731	323.086914	323.087097	323.08728	323.087463	323.087646	323.08786	323.088074	323.088257	323.08847	323.088654	323.088867
0.146249995	323.099548	323.09964	323.099731	323.099823	323.099976	323.100037	323.100159	323.100281	323.100342	323.100464	323.100586	323.100708	323.10083	323.100952	323.101074	323.101166	323.101318	323.10144	323.101562	323.101685	323.101807	323.101929	323.102081	323.102203	323.102356	323.102478	323.102631	323.102722	323.102905	323.103027	323.103149	323.103302	323.103455	323.103577	323.103729	323.103851	323.103973	323.104156
0.158749998	323.112366	323.112427	323.112488	323.112549	323.11264	323.112732	323.112793	323.112854	323.112915	323.113037	323.113098	323.113159	323.113281	323.113342	323.113434	323.113525	323.113617	323.113708	323.1138	323.113892	323.113983	323.114044	323.114197	323.114227	323.11438	323.114441	323.114563	323.114655	323.114746	323.114838	323.114929	323.115051	323.115173	323.115234	323.115326	323.115448	323.115509	323.115662
0.171250001	323.121948	323.122009	323.12207	323.122101	323.122131	323.122192	323.122223	323.122284	323.122345	323.122437	323.122498	323.122498	323.12262	323.12265	323.122711	323.122772	323.122833	323.122894	323.122955	323.123047	323.123077	323.123138	323.12326	323.123291	323.123352	323.123413	323.123505	323.123566	323.123657	323.123688	323.123779	323.12384	323.123932	323.123993	323.124054	323.124146	323.124237	323.124298
0.183750004	323.129089	323.12915	323.129181	323.129211	323.129211	323.129242	323.129303	323.129333	323.129395	323.129456	323.129486	323.129517	323.129578	323.129578	323.129639	323.129669	323.12973	323.129761	323.129791	323.129852	323.129883	323.129944	323.130066	323.130035	323.130127	323.130157	323.130249	323.130249	323.13031	323.130341	323.130371	323.130432	323.130493	323.130554	323.130615	323.130646	323.130707	323.130768
0.196250007	323.13443	323.13443	323.13446	323.134491	323.134521	323.134552	323.134552	323.134583	323.134613	323.134644	323.134674	323.134705	323.134766	323.134766	323.134796	323.134827	323.134857	323.134888	323.134949	323.134979	323.13501	323.13504	323.135101	323.135101	323.135162	323.135193	323.135223	323.135254	323.135315	323.135345	323.135345	323.135406	323.135468	323.135468	323.135498	323.135559	323.13562	323.135651
0.208749995	323.138397	323.138397	323.138428	323.138458	323.138458	323.138489	323.138489	323.138519	323.13855	323.13858	323.13858	323.13858	323.138641	323.138641	323.138641	323.138672	323.138733	323.138763	323.138763	323.138794	323.138794	323.138824	323.138885	323.138855	323.138916	323.138916	323.138977	323.138977	323.139008	323.139038	323.139069	323.139099	323.13913	323.13916	323.139191	323.139221	323.139252	323.139282
0.216875002	323.140503	323.140533	323.140503	323.140503	323.140564	323.140594	323.140564	323.140594	323.140625	323.140625	323.140656	323.140656	323.140717	323.140717	323.140717	323.140747	323.140747	323.140778	323.140808	323.140839	323.140839	323.140869	323.14093	323.1409	323.14093	323.140961	323.140991	323.140991	323.140991	323.140991	323.141022	323.141052	323.141083	323.141113	323.141113	323.141144	323.141205	323.141205
0.224999994	323.142242	323.142242	323.142242	323.142273	323.142303	323.142273	323.142273	323.142303	323.142334	323.142334	323.142365	323.142365	323.142395	323.142395	323.142426	323.142456	323.142456	323.142456	323.142487	323.142517	323.142517	323.142517	323.142578	323.142548	323.142578	323.142578	323.142639	323.142639	323.142639	323.142639	323.142639	323.14267	323.1427	323.1427	323.142731	323.142761	323.142731	323.142792
0.226500005	323.142548	323.142578	323.142578	323.142578	323.142578	323.142578	323.142609	323.142609	323.142639	323.142639	323.14267	323.142639	323.1427	323.1427	323.1427	323.1427	323.1427	323.142761	323.142761	323.142792	323.142792	323.142822	323.142822	323.142822	323.142883	323.142883	323.142883	323.142883	323.142914	323.142914	323.142944	323.142944	323.143005	323.142975	323.142975	323.143005	323.143036	323.143066
0.228	323.142822	323.142792	323.142883	323.142853	323.142822	323.142853	323.142883	323.142883	323.142914	323.142944	323.142944	323.142944	323.142975	323.142975	323.143005	323.143005	323.143005	323.143066	323.143066	323.143066	323.143066	323.143097	323.143127	323.143097	323.143158	323.143188	323.143188	323.143188	323.143188	323.143188	323.143219	323.143219	323.14325	323.14328	323.14328	323.143311	323.14328	323.143341
0.229499996	323.143127	323.143127	323.143127	323.143127	323.143127	323.143158	323.143158	323.143188	323.143188	323.143219	323.143219	323.143219	323.14325	323.14325	323.14325	323.143311	323.143311	323.143311	323.143341	323.143341	323.143341	323.143372	323.143402	323.143372	323.143402	323.143433	323.143463	323.143433	323.143463	323.143463	323.143494	323.143494	323.143524	323.143524	323.143555	323.143555	323.143585	323.143616
0.232500002	323.143646	323.143646	323.143677	323.143677	323.143646	323.143677	323.143677	323.143707	323.143707	323.143738	323.143738	323.143738	323.143738	323.143738	323.143768	323.143799	323.143799	323.143799	323.143829	323.14386	323.14386	323.14386	323.14389	323.14386	323.143921	323.143921	323.143951	323.143951	323.143982	323.143982	323.143982	323.144012	323.144012	323.144043	323.144043	323.144073	323.144104	323.144104
0.238499999	323.144531	323.144562	323.144562	323.144531	323.144562	323.144531	323.144562	323.144562	323.144592	323.144592	323.144623	323.144592	323.144653	323.144653	323.144653	323.144653	323.144684	323.144684	323.144714	323.144745	323.144714	323.144745	323.144775	323.144745	323.144775	323.144775	323.144806	323.144775	323.144806	323.144836	323.144836	323.144836	323.144867	323.144867	323.144867	323.144928	323.144897	323.144928
0.250499994	323.145874	323.145844	323.145905	323.145874	323.145874	323.145905	323.145905	323.145935	323.145935	323.145935	323.145966	323.145935	323.145996	323.145966	323.145966	323.145996	323.145966	323.145996	323.146027	323.145996	323.146027	323.146027	323.146057	323.146027	323.146057	323.146057	323.146088	323.146088	323.146088	323.146088	323.146088	323.146118	323.146118	323.146118	323.146149	323.146149	323.146179	323.146179
0.265500009	323.147095	323.147095	323.147095	323.147095	323.147095	323.147095	323.147095	323.147095	323.147125	323.147156	323.147156	323.147095	323.147156	323.147125	323.147156	323.147156	323.147125	323.147156	323.147186	323.147186	323.147156	323.147186	323.147247	323.147186	323.147217	323.147217	323.147247	323.147217	323.147217	323.147217	323.147217	323.147217	323.147247	323.147247	323.147247	323.147247	323.147278	323.147278
0.280499995	323.147919	323.147919	323.147888	323.147888	323.147919	323.147949	323.147919	323.147949	323.147949	323.147949	323.147949	323.147949	323.14798	323.147949	323.147949	323.14798	323.147949	323.14798	323.14798	323.14798	323.14798	323.14798	323.148041	323.14798	323.148041	323.14801	323.14801	323.14801	323.14801	323.14801	323.148041	323.14801	323.148041	323.148041	323.148041	323.148041	323.148041	323.148071
0.29550001	323.148529	323.148529	323.14856	323.148529	323.148529	323.14856	323.148529	323.14856	323.14856	323.14856	323.14856	323.14856	323.14856	323.14856	323.14856	323.14856	323.14856	323.14856	323.14856	323.14856	323.14859	323.14859	323.148621	323.14856	323.14859	323.14859	323.148621	323.14859	323.14859	323.14859	323.14859	323.14856	323.14859	323.148621	323.14859	323.14859	323.14859	323.148621
0.310499996	323.148956	323.148926	323.148956	323.148956	323.148956	323.148987	323.148926	323.148987	323.148987	323.148987	323.148987	323.148987	323.148987	323.148987	323.148987	323.148987	323.148987	323.148987	323.148987	323.148987	323.148956	323.148987	323.149017	323.148987	323.149017	323.149017	323.149048	323.149017	323.149017	323.148987	323.148987	323.148987	323.148987	323.148987	323.148987	323.148987	323.149017	323.149017
0.325500011	323.149261	323.149261	323.149261	323.149231	323.149231	323.149231	323.149231	323.149261	323.149231	323.149292	323.149292	323.149261	323.149292	323.149292	323.149292	323.149292	323.149261	323.149292	323.149292	323.149292	323.149292	323.149292	323.149323	323.149261	323.149292	323.149292	323.149292	323.149292	323.149292	323.149292	323.149292	323.149292	323.149292	323.149323	323.149292	323.149292	323.149292	323.149323
0.340499997	323.149475	323.149445	323.149445	323.149445	323.149475	323.149445	323.149445	323.149445	323.149475	323.149506	323.149475	323.149475	323.149506	323.149475	323.149506	323.149475	323.149506	323.149536	323.149506	323.149506	323.149506	323.149506	323.149536	323.149475	323.149506	323.149506	323.149536	323.149506	323.149506	323.149475	323.149475	323.149475	323.149506	323.149506	323.149475	323.149475	323.149536	323.149506
0.355500013	323.149628	323.149628	323.149628	323.149597	323.149597	323.149628	323.149597	323.149628	323.149628	323.149658	323.149658	323.149597	323.149658	323.149597	323.149658	323.149658	323.149628	323.149658	323.149658	323.149628	323.149658	323.149658	323.149658	323.149658	323.149658	323.149658	323.149658	323.149658	323.149658	323.149658	323.149628	323.149658	323.149658	323.149658	323.149658	323.149658	323.149689	323.149658
0.365249991	323.149719	323.149719	323.149689	323.149689	323.149719	323.149719	323.149689	323.149719	323.149719	323.149719	323.149719	323.149719	323.14975	323.149719	323.149719	323.14975	323.149719	323.149719	323.149719	323.149719	323.149719	323.149719	323.14975	323.149719	323.14975	323.149719	323.14975	323.149719	323.149719	323.149719	323.149719	323.149689	323.149719	323.149719	323.149689	323.14975	323.149719	323.149719
0.375	323.14978	323.14978	323.14975	323.14975	323.14975	323.14978	323.14978	323.14975	323.14978	323.14978	323.14978	323.14978	323.14978	323.14978	323.14978	323.14978	323.14978	323.14978	323.14978	323.14978	323.14978	323.14978	323.14978	323.14975	323.149811	323.14978	323.14978	323.14978	323.14978	323.14978	323.14975	323.14978	323.14978	323.14975	323.14975	323.14978	323.14978	323.14978
