# Supplementary material for: Dynamic Characterisation of Fibre-Optic Temperature Sensors for Physiological Monitoring
Source: Sensors (Basel). 2020 Dec 31;21(1):221. doi: 10.3390/s21010221 (PMC7795630; doi:10.3390/s21010221)
Supplement: Supplementary file 1 [file sensors-21-00221-s001.zip › Supplementary Data/Simulations/Temperature step/35um dome/temp_step_with_water_35um_dome_xy_t14.csv]

[Name]
Plane 1
[Data]
X [ m ]	Y [ m ]	Z [ m ]	Temperature [ K ]
-1.74822344e-04	-1.44500969e-04	-3.41060513e-13	3.23149994e+02
-1.74495290e-04	-1.46425707e-04	1.13686838e-13	3.23149994e+02
-1.72571003e-04	-1.44562437e-04	0.00000000e+00	3.23149994e+02
-1.54642519e-04	-1.47453044e-04	0.00000000e+00	3.23149994e+02
-1.54167414e-04	-1.47018291e-04	0.00000000e+00	3.23149994e+02
-1.54743495e-04	-1.47155821e-04	0.00000000e+00	3.23149994e+02
-1.44053454e-04	-1.46372302e-04	-2.27373675e-13	3.23149994e+02
-1.44550635e-04	-1.42020799e-04	0.00000000e+00	3.23149994e+02
-1.54908834e-04	-1.47378742e-04	2.84217094e-14	3.23149994e+02
-1.81293159e-04	-1.48190360e-04	-2.84217094e-14	3.23149994e+02
-1.73063803e-04	-1.46629347e-04	3.41060513e-13	3.23149994e+02
-1.67831575e-04	-1.46548788e-04	0.00000000e+00	3.23149994e+02
-1.83901051e-04	-1.48883933e-04	0.00000000e+00	3.23149994e+02
-1.83420678e-04	-1.49376836e-04	0.00000000e+00	3.23149994e+02
-1.54181922e-04	-1.48247316e-04	0.00000000e+00	3.23149994e+02
-1.47611427e-04	-1.53359535e-04	0.00000000e+00	3.23149994e+02
-1.64012323e-04	-1.47157203e-04	0.00000000e+00	3.23149994e+02
-1.54958136e-04	-1.47667946e-04	0.00000000e+00	3.23149994e+02
-1.63284611e-04	-1.48184932e-04	-5.68434189e-14	3.23149994e+02
-1.65113306e-04	-1.49006606e-04	-5.68434189e-14	3.23149994e+02
-1.41695520e-04	-1.50536813e-04	4.54747351e-13	3.23149994e+02
-1.68379309e-04	-1.54381414e-04	-2.27373675e-13	3.23149994e+02
-1.84690507e-04	-1.49134954e-04	-1.70530257e-13	3.23150024e+02
-1.84012024e-04	-1.49934509e-04	-1.70530257e-13	3.23149994e+02
-1.99999995e-04	-1.47338375e-04	-2.42992318e-19	3.23149994e+02
-1.99999995e-04	-1.47338375e-04	0.00000000e+00	3.23149994e+02
-1.99999995e-04	-1.47338375e-04	0.00000000e+00	3.23149994e+02
-1.75485489e-04	-1.52265944e-04	5.68434189e-14	3.23149994e+02
-1.59787072e-04	-1.53592438e-04	0.00000000e+00	3.23149994e+02
-1.76437286e-04	-1.56049180e-04	0.00000000e+00	3.23149963e+02
-1.50436113e-04	-1.54042849e-04	-1.13686838e-13	3.23149994e+02
-1.99999995e-04	-1.47338375e-04	0.00000000e+00	3.23149994e+02
-1.92557927e-04	-1.49673273e-04	2.27373675e-13	3.23149963e+02
-1.92242544e-04	-1.57904142e-04	-1.70530257e-13	3.23149994e+02
-1.53605914e-04	-1.54402907e-04	-1.13686838e-13	3.23149994e+02
-1.64354686e-04	-1.54680965e-04	1.13686838e-13	3.23149994e+02
-1.74543646e-04	-1.56102236e-04	-5.68434189e-14	3.23149994e+02
-1.92954452e-04	-1.58358685e-04	-1.42108547e-13	3.23149994e+02
-1.91489031e-04	-1.58384457e-04	2.84217094e-14	3.23149994e+02
-1.40475720e-04	-1.55879345e-04	0.00000000e+00	3.23149994e+02
-1.77956972e-04	-1.56401671e-04	0.00000000e+00	3.23149994e+02
-1.48708074e-04	-1.56062306e-04	0.00000000e+00	3.23149994e+02
-1.99937829e-04	-1.56115319e-04	0.00000000e+00	3.23149994e+02
-1.84373726e-04	-1.56352180e-04	2.27373675e-13	3.23149994e+02
-1.51689135e-04	-1.56140246e-04	0.00000000e+00	3.23149994e+02
-1.60386611e-04	-1.56914961e-04	0.00000000e+00	3.23149994e+02
-1.67271675e-04	-1.57804519e-04	0.00000000e+00	3.23149994e+02
-1.92253909e-04	-1.58619805e-04	2.84217094e-13	3.23149994e+02
-1.41143712e-04	-1.58965297e-04	-2.27373675e-13	3.23149994e+02
-1.76659945e-04	-1.57445786e-04	-5.68434189e-14	3.23149994e+02
-1.58140581e-04	-1.60204901e-04	0.00000000e+00	3.23149994e+02
-1.63488672e-04	-1.60498545e-04	0.00000000e+00	3.23149994e+02
-1.84008561e-04	-1.63267716e-04	0.00000000e+00	3.23149994e+02
-1.99999995e-04	-1.64892248e-04	0.00000000e+00	3.23149994e+02
-1.99999995e-04	-1.64892248e-04	0.00000000e+00	3.23149994e+02
-1.47278479e-04	-1.61531672e-04	0.00000000e+00	3.23149994e+02
-1.52052438e-04	-1.61778327e-04	0.00000000e+00	3.23149994e+02
-1.70871121e-04	-1.62041877e-04	1.13686838e-13	3.23149994e+02
-1.91915693e-04	-1.58910232e-04	0.00000000e+00	3.23149994e+02
-1.73793349e-04	-1.65518111e-04	0.00000000e+00	3.23149994e+02
-1.92326232e-04	-1.59659423e-04	2.84217094e-14	3.23149994e+02
-1.82315300e-04	-1.65332211e-04	-1.13686838e-13	3.23149994e+02
-1.66740880e-04	-1.63193938e-04	2.27373675e-13	3.23149994e+02
-1.99999995e-04	-1.64892248e-04	0.00000000e+00	3.23149994e+02
-1.84194781e-04	-1.65741047e-04	-3.41060513e-13	3.23149994e+02
-1.71194595e-04	-1.66302576e-04	0.00000000e+00	3.23149994e+02
-1.59568022e-04	-1.68702361e-04	0.00000000e+00	3.23149994e+02
-1.60645155e-04	-1.68602914e-04	0.00000000e+00	3.23149994e+02
-1.49607426e-04	-1.65556325e-04	2.27373675e-13	3.23149994e+02
-1.86882811e-04	-1.66455749e-04	0.00000000e+00	3.23149994e+02
-1.99999995e-04	-1.64892248e-04	0.00000000e+00	3.23149994e+02
-1.59841642e-04	-1.69400577e-04	0.00000000e+00	3.23149994e+02
-1.92774402e-04	-1.67968625e-04	0.00000000e+00	3.23149994e+02
-1.58848517e-04	-1.69361883e-04	0.00000000e+00	3.23149994e+02
-1.62320153e-04	-1.68903905e-04	0.00000000e+00	3.23149994e+02
-1.82460761e-04	-1.66640093e-04	0.00000000e+00	3.23149963e+02
-1.73262873e-04	-1.66962942e-04	0.00000000e+00	3.23149963e+02
-1.44251913e-04	-1.68141545e-04	1.13686838e-13	3.23149994e+02
-1.43158220e-04	-1.67062797e-04	-3.41060513e-13	3.23149994e+02
-1.44365156e-04	-1.66048456e-04	1.13686838e-13	3.23149994e+02
-1.60290903e-04	-1.69672800e-04	-4.26325641e-13	3.23149994e+02
-1.50252992e-04	-1.69766339e-04	4.54747351e-13	3.23149963e+02
-1.99999995e-04	-1.64892248e-04	-2.43880788e-19	3.23149994e+02
-1.84101824e-04	-1.68372790e-04	1.13686838e-13	3.23150024e+02
-1.96007255e-04	-1.70138548e-04	0.00000000e+00	3.23149994e+02
-1.79006805e-04	-1.74065688e-04	0.00000000e+00	3.23149994e+02
-1.70740183e-04	-1.72746542e-04	0.00000000e+00	3.23149994e+02
-1.92009698e-04	-1.73170818e-04	-1.13686838e-13	3.23149994e+02
-1.99937829e-04	-1.73669192e-04	0.00000000e+00	3.23149994e+02
-1.43875455e-04	-1.70086467e-04	-1.13686838e-13	3.23149994e+02
-1.59512798e-04	-1.70119150e-04	0.00000000e+00	3.23149994e+02
-1.47592626e-04	-1.72519140e-04	-1.13686838e-13	3.23149994e+02
-1.69451014e-04	-1.75143898e-04	3.41060513e-13	3.23149994e+02
-1.89408136e-04	-1.76130561e-04	0.00000000e+00	3.23149994e+02
-1.53174391e-04	-1.74193410e-04	2.27373675e-13	3.23150024e+02
-1.81361713e-04	-1.75189052e-04	0.00000000e+00	3.23149994e+02
-1.72660657e-04	-1.75426918e-04	-5.68434189e-14	3.23149994e+02
-1.94088003e-04	-1.75705791e-04	0.00000000e+00	3.23149994e+02
-1.49279207e-04	-1.75541616e-04	-1.13686838e-13	3.23149994e+02
-1.70347630e-04	-1.75699141e-04	0.00000000e+00	3.23149994e+02
-1.91589192e-04	-1.76433910e-04	0.00000000e+00	3.23149963e+02
-1.45001584e-04	-1.75694440e-04	1.13686838e-13	3.23149994e+02
-1.55469228e-04	-1.77178998e-04	0.00000000e+00	3.23149963e+02
-1.78999340e-04	-1.75651498e-04	0.00000000e+00	3.23149994e+02
-1.62838827e-04	-1.80734613e-04	-5.68434189e-14	3.23150024e+02
-1.61495525e-04	-1.80812305e-04	5.68434189e-14	3.23149994e+02
-1.99999995e-04	-1.82446121e-04	0.00000000e+00	3.23149994e+02
-1.99999995e-04	-1.82446121e-04	0.00000000e+00	3.23149994e+02
-1.69458363e-04	-1.76233109e-04	-5.68434189e-14	3.23149994e+02
-1.85155805e-04	-1.79577692e-04	2.27373675e-13	3.23149994e+02
-1.71762818e-04	-1.78078379e-04	0.00000000e+00	3.23149994e+02
-1.75324763e-04	-1.82385804e-04	0.00000000e+00	3.23149963e+02
-1.49700849e-04	-1.79962080e-04	0.00000000e+00	3.23149994e+02
-1.62829048e-04	-1.81723357e-04	0.00000000e+00	3.23149994e+02
-1.91278785e-04	-1.80738425e-04	1.13686838e-13	3.23149994e+02
-1.79925206e-04	-1.78165647e-04	-3.41060513e-13	3.23149994e+02
-1.53706278e-04	-1.82799617e-04	0.00000000e+00	3.23150024e+02
-1.99999995e-04	-1.82446121e-04	0.00000000e+00	3.23149994e+02
-1.83481316e-04	-1.83867174e-04	0.00000000e+00	3.23149994e+02
-1.74160727e-04	-1.83421886e-04	0.00000000e+00	3.23149994e+02
-1.88645572e-04	-1.84475066e-04	-1.13686838e-13	3.23149994e+02
-1.51915126e-04	-1.83723852e-04	1.13686838e-13	3.23149994e+02
-1.60073396e-04	-1.82296484e-04	0.00000000e+00	3.23149994e+02
-1.76420392e-04	-1.83761222e-04	-4.54747351e-13	3.23149994e+02
-1.45012600e-04	-1.81194002e-04	0.00000000e+00	3.23149994e+02
-1.66520302e-04	-1.82119606e-04	0.00000000e+00	3.23149994e+02
-1.45029117e-04	-1.84928285e-04	1.13686838e-13	3.23150024e+02
-1.99999995e-04	-1.82446121e-04	0.00000000e+00	3.23149994e+02
-1.91378509e-04	-1.86179270e-04	-2.27373675e-13	3.23149994e+02
-1.54268317e-04	-1.86084377e-04	-1.13686838e-13	3.23149994e+02
-1.69328356e-04	-1.89602666e-04	0.00000000e+00	3.23149994e+02
-1.67269347e-04	-1.91011190e-04	0.00000000e+00	3.23149994e+02
-1.62244323e-04	-1.82742180e-04	-5.68434189e-14	3.23149994e+02
-1.84781704e-04	-1.91523010e-04	0.00000000e+00	3.23149994e+02
-1.99999995e-04	-1.82446121e-04	-2.42548096e-19	3.23149994e+02
-1.44736056e-04	-1.87568134e-04	0.00000000e+00	3.23149994e+02
-1.50772423e-04	-1.86882098e-04	-2.27373675e-13	3.23149994e+02
-1.75557623e-04	-1.87141908e-04	1.13686838e-13	3.23149963e+02
-1.86316916e-04	-1.90949213e-04	0.00000000e+00	3.23150024e+02
-1.94287131e-04	-1.87655532e-04	-1.13686838e-13	3.23149994e+02
-1.58213094e-04	-1.90909836e-04	2.27373675e-13	3.23149994e+02
-1.66782382e-04	-1.91638028e-04	-1.13686838e-13	3.23149994e+02
-1.67699414e-04	-1.91584157e-04	-1.70530257e-13	3.23149994e+02
-1.99937829e-04	-1.91223065e-04	0.00000000e+00	3.23149994e+02
-1.83271884e-04	-1.92165855e-04	0.00000000e+00	3.23149994e+02
-1.48563078e-04	-1.92683510e-04	0.00000000e+00	3.23149994e+02
-1.85250101e-04	-1.92177686e-04	0.00000000e+00	3.23149994e+02
-1.75009453e-04	-1.92029533e-04	0.00000000e+00	3.23149994e+02
-1.77563415e-04	-1.92179345e-04	-1.13686838e-13	3.23149994e+02
-1.52320936e-04	-1.91886211e-04	0.00000000e+00	3.23149994e+02
-1.92174746e-04	-1.89743427e-04	0.00000000e+00	3.23149994e+02
-1.96061621e-04	-1.93301938e-04	2.27373675e-13	3.23149994e+02
-1.86013494e-04	-1.92361651e-04	-5.68434189e-14	3.23149994e+02
-1.93446060e-04	-1.94607361e-04	0.00000000e+00	3.23149994e+02
-1.66914208e-04	-1.93169108e-04	5.68434189e-14	3.23149994e+02
-1.62234050e-04	-1.96702124e-04	0.00000000e+00	3.23149994e+02
-1.53504108e-04	-1.99999995e-04	0.00000000e+00	3.23149994e+02
-1.75477471e-04	-1.95254921e-04	-2.27373675e-13	3.23149994e+02
-1.68417144e-04	-1.92717795e-04	-1.70530257e-13	3.23149994e+02
-1.53504108e-04	-1.99999995e-04	0.00000000e+00	3.23149994e+02
-1.53504108e-04	-1.99999995e-04	0.00000000e+00	3.23149994e+02
-1.84606135e-04	-1.93327855e-04	0.00000000e+00	3.23149994e+02
-1.99999995e-04	-1.99999995e-04	0.00000000e+00	3.23149994e+02
-1.99999995e-04	-1.99999995e-04	0.00000000e+00	3.23149994e+02
-1.86284175e-04	-1.94079563e-04	-5.68434189e-14	3.23150024e+02
-1.90938896e-04	-1.98086782e-04	1.13686838e-13	3.23149994e+02
-1.64631158e-04	-1.99999995e-04	0.00000000e+00	3.23149963e+02
-1.73967506e-04	-1.99999995e-04	2.27373675e-13	3.23149963e+02
-1.77970825e-04	-1.99999995e-04	0.00000000e+00	3.23149994e+02
-1.53504108e-04	-1.99999995e-04	2.70894413e-20	3.23149994e+02
-1.44497128e-04	-1.96530236e-04	2.27373675e-13	3.23149963e+02
-1.99999995e-04	-1.99999995e-04	0.00000000e+00	3.23149994e+02
-1.89174694e-04	-1.99999995e-04	0.00000000e+00	3.23149994e+02
-1.53504108e-04	-1.99999995e-04	0.00000000e+00	3.23149994e+02
-1.67357008e-04	-2.00000009e-04	0.00000000e+00	3.23149994e+02
-1.83503347e-04	-1.99999980e-04	-2.27373675e-13	3.23149994e+02
-1.53504108e-04	-1.99999995e-04	2.70894413e-20	3.23149994e+02
-1.42825214e-04	-1.99999995e-04	0.00000000e+00	3.23149963e+02
-1.99999995e-04	-1.99999995e-04	0.00000000e+00	3.23149994e+02
-1.37978961e-04	-1.45817365e-04	1.13686838e-13	3.23149994e+02
-1.37530616e-04	-1.43246405e-04	0.00000000e+00	3.23149994e+02
-9.83002392e-05	-1.43134312e-04	0.00000000e+00	3.23149902e+02
-9.18729347e-05	-1.43380719e-04	0.00000000e+00	3.23149719e+02
-9.22687614e-05	-1.44730511e-04	5.68434189e-14	3.23149750e+02
-1.14428993e-04	-1.49439016e-04	0.00000000e+00	3.23149994e+02
-1.11600195e-04	-1.45306316e-04	0.00000000e+00	3.23149994e+02
-1.15416653e-04	-1.40914228e-04	-1.70530257e-13	3.23149994e+02
-1.19124205e-04	-1.49639527e-04	-1.13686838e-13	3.23149994e+02
-1.22152152e-04	-1.45692145e-04	1.13686838e-13	3.23149994e+02
-1.17815587e-04	-1.40793331e-04	0.00000000e+00	3.23149963e+02
-1.02851387e-04	-1.43331476e-04	0.00000000e+00	3.23149994e+02
-1.06394313e-04	-1.50058564e-04	0.00000000e+00	3.23149994e+02
-1.04620151e-04	-1.50290318e-04	-3.41060513e-13	3.23149994e+02
-1.01780686e-04	-1.42885227e-04	2.84217094e-14	3.23149994e+02
-1.34546193e-04	-1.44518679e-04	1.13686838e-13	3.23149994e+02
-1.01515507e-04	-1.43143247e-04	0.00000000e+00	3.23149994e+02
-1.04084676e-04	-1.51080429e-04	0.00000000e+00	3.23149994e+02
-1.00806326e-04	-1.43653582e-04	0.00000000e+00	3.23149994e+02
-9.51621914e-05	-1.50120453e-04	0.00000000e+00	3.23149841e+02
-1.30706670e-04	-1.46782055e-04	-4.54747351e-13	3.23149994e+02
-1.32288202e-04	-1.50620966e-04	0.00000000e+00	3.23149994e+02
-1.25805193e-04	-1.52474298e-04	0.00000000e+00	3.23149994e+02
-1.26664570e-04	-1.46532751e-04	1.13686838e-13	3.23149994e+02
-1.02168808e-04	-1.50776585e-04	0.00000000e+00	3.23149963e+02
-1.26640720e-04	-1.53042842e-04	0.00000000e+00	3.23149994e+02
-1.05043138e-04	-1.51688728e-04	0.00000000e+00	3.23149994e+02
-1.36528106e-04	-1.52509223e-04	-2.27373675e-13	3.23149994e+02
-1.27726933e-04	-1.53453278e-04	0.00000000e+00	3.23150024e+02
-1.16557632e-04	-1.55409289e-04	0.00000000e+00	3.23149963e+02
-1.33223191e-04	-1.53554996e-04	0.00000000e+00	3.23149994e+02
-1.26338273e-04	-1.53708534e-04	-1.13686838e-13	3.23149994e+02
-1.09272638e-04	-1.56081209e-04	-1.13686838e-13	3.23149994e+02
-1.03677587e-04	-1.52664288e-04	0.00000000e+00	3.23149994e+02
-1.08857224e-04	-1.57248243e-04	0.00000000e+00	3.23149994e+02
-9.41958860e-05	-1.56204522e-04	-1.13686838e-13	3.23149689e+02
-1.01345438e-04	-1.53378947e-04	-5.68434189e-14	3.23149872e+02
-1.25101738e-04	-1.54210429e-04	-1.13686838e-13	3.23149994e+02
-1.09687666e-04	-1.57668212e-04	-1.13686838e-13	3.23149994e+02
-1.38411866e-04	-1.57496223e-04	0.00000000e+00	3.23149994e+02
-9.64402570e-05	-1.58794370e-04	-1.13686838e-13	3.23149750e+02
-1.08145490e-04	-1.57596834e-04	-1.13686838e-13	3.23149994e+02
-1.32969377e-04	-1.56401540e-04	-1.13686838e-13	3.23149994e+02
-1.20175770e-04	-1.60441647e-04	1.13686838e-13	3.23149994e+02
-1.00857724e-04	-1.59315823e-04	0.00000000e+00	3.23149963e+02
-1.37840863e-04	-1.59743679e-04	-1.13686838e-13	3.23149994e+02
-1.26800820e-04	-1.54565918e-04	-1.13686838e-13	3.23149994e+02
-1.14846567e-04	-1.60262629e-04	0.00000000e+00	3.23149994e+02
-1.23175574e-04	-1.60281008e-04	0.00000000e+00	3.23149994e+02
-1.08864391e-04	-1.57666000e-04	0.00000000e+00	3.23149994e+02
-9.30952374e-05	-1.59972900e-04	-1.13686838e-13	3.23149536e+02
-1.31276873e-04	-1.63739023e-04	2.27373675e-13	3.23149994e+02
-1.24995742e-04	-1.62207332e-04	0.00000000e+00	3.23149994e+02
-1.04431485e-04	-1.63886827e-04	-1.13686838e-13	3.23149963e+02
-9.81646081e-05	-1.65502366e-04	0.00000000e+00	3.23149963e+02
-9.69171233e-05	-1.64613492e-04	5.68434189e-14	3.23149902e+02
-1.06156796e-04	-1.64888988e-04	0.00000000e+00	3.23149994e+02
-1.09099688e-04	-1.58737646e-04	8.52651283e-14	3.23149994e+02
-1.11385772e-04	-1.65723308e-04	0.00000000e+00	3.23149994e+02
-1.22912475e-04	-1.64415454e-04	0.00000000e+00	3.23150024e+02
-1.41377648e-04	-1.63715071e-04	5.68434189e-14	3.23149994e+02
-1.15028204e-04	-1.65098085e-04	0.00000000e+00	3.23150024e+02
-9.57277225e-05	-1.66769256e-04	-5.68434189e-14	3.23149841e+02
-1.07335145e-04	-1.66206999e-04	1.13686838e-13	3.23149994e+02
-1.39843527e-04	-1.66591097e-04	0.00000000e+00	3.23149994e+02
-1.41844765e-04	-1.67023827e-04	0.00000000e+00	3.23150024e+02
-1.05555540e-04	-1.65980877e-04	0.00000000e+00	3.23149963e+02
-1.12739508e-04	-1.68474362e-04	0.00000000e+00	3.23149994e+02
-1.17951146e-04	-1.68932980e-04	0.00000000e+00	3.23149994e+02
-1.31894936e-04	-1.68182378e-04	0.00000000e+00	3.23149994e+02
-9.86136147e-05	-1.66764657e-04	0.00000000e+00	3.23149963e+02
-9.78498865e-05	-1.66662270e-04	3.41060513e-13	3.23149963e+02
-1.28727319e-04	-1.69755222e-04	1.13686838e-13	3.23149994e+02
-1.22914658e-04	-1.69105973e-04	0.00000000e+00	3.23149994e+02
-1.40167176e-04	-1.69350518e-04	1.13686838e-13	3.23149994e+02
-1.05316190e-04	-1.73376757e-04	0.00000000e+00	3.23149994e+02
-1.33861991e-04	-1.72138418e-04	0.00000000e+00	3.23149963e+02
-1.07951113e-04	-1.72050684e-04	0.00000000e+00	3.23149994e+02
-9.80145123e-05	-1.67308084e-04	3.97903932e-13	3.23149963e+02
-1.15625633e-04	-1.70806947e-04	0.00000000e+00	3.23149994e+02
-1.19342629e-04	-1.72177766e-04	-2.27373675e-13	3.23149994e+02
-1.25195729e-04	-1.72637898e-04	-1.13686838e-13	3.23149994e+02
-1.04240833e-04	-1.75612528e-04	2.27373675e-13	3.23149963e+02
-1.13587215e-04	-1.72646745e-04	0.00000000e+00	3.23149994e+02
-1.16190524e-04	-1.74802117e-04	-2.27373675e-13	3.23149994e+02
-1.38216652e-04	-1.75202149e-04	0.00000000e+00	3.23149994e+02
-1.06414111e-04	-1.75564433e-04	2.27373675e-13	3.23149994e+02
-1.22460726e-04	-1.75190711e-04	0.00000000e+00	3.23149994e+02
-1.09488028e-04	-1.76108588e-04	0.00000000e+00	3.23149994e+02
-1.31506473e-04	-1.75255525e-04	0.00000000e+00	3.23149994e+02
-1.13117101e-04	-1.76571077e-04	-1.13686838e-13	3.23149994e+02
-9.85476290e-05	-1.79818802e-04	0.00000000e+00	3.23149963e+02
-9.85489169e-05	-1.80630552e-04	0.00000000e+00	3.23149933e+02
-9.87200765e-05	-1.80584277e-04	3.55271368e-15	3.23149963e+02
-1.34621252e-04	-1.74880901e-04	0.00000000e+00	3.23149994e+02
-1.27073014e-04	-1.77864684e-04	0.00000000e+00	3.23149994e+02
-1.19126882e-04	-1.78822491e-04	-1.13686838e-13	3.23149994e+02
-9.86043524e-05	-1.80663585e-04	3.55271368e-15	3.23149963e+02
-1.16638716e-04	-1.79404480e-04	0.00000000e+00	3.23150024e+02
-1.40782315e-04	-1.79391383e-04	4.54747351e-13	3.23149994e+02
-1.33257621e-04	-1.80351839e-04	-1.13686838e-13	3.23149994e+02
-1.21874735e-04	-1.81253461e-04	2.27373675e-13	3.23149994e+02
-1.11682391e-04	-1.80165109e-04	0.00000000e+00	3.23149994e+02
-1.05866522e-04	-1.78129296e-04	0.00000000e+00	3.23149994e+02
-1.30731511e-04	-1.83261654e-04	1.13686838e-13	3.23149994e+02
-9.85770530e-05	-1.80701070e-04	-3.37507799e-13	3.23149963e+02
-1.19175980e-04	-1.82083502e-04	-2.27373675e-13	3.23149994e+02
-9.86430023e-05	-1.80701260e-04	-3.37507799e-13	3.23149963e+02
-1.33819180e-04	-1.84144694e-04	1.13686838e-13	3.23149994e+02
-1.09195928e-04	-1.84007542e-04	2.27373675e-13	3.23149963e+02
-1.42584380e-04	-1.85076264e-04	0.00000000e+00	3.23149994e+02
-9.88160609e-05	-1.80740841e-04	1.10134124e-13	3.23149963e+02
-1.15970004e-04	-1.85206591e-04	0.00000000e+00	3.23149994e+02
-1.12969967e-04	-1.86001838e-04	5.68434189e-14	3.23149994e+02
-1.20969606e-04	-1.83581549e-04	1.13686838e-13	3.23149963e+02
-1.29212727e-04	-1.85307348e-04	-1.13686838e-13	3.23149994e+02
-1.31103559e-04	-1.86267338e-04	1.13686838e-13	3.23149994e+02
-1.00182144e-04	-1.83428900e-04	0.00000000e+00	3.23149963e+02
-1.04200975e-04	-1.90180348e-04	0.00000000e+00	3.23149994e+02
-1.04067061e-04	-1.90222097e-04	0.00000000e+00	3.23149994e+02
-1.14675531e-04	-1.87574522e-04	-1.13686838e-13	3.23149994e+02
-1.22631056e-04	-1.90787003e-04	1.42108547e-13	3.23149994e+02
-9.84855142e-05	-1.81145995e-04	0.00000000e+00	3.23149933e+02
-1.05214480e-04	-1.89930230e-04	0.00000000e+00	3.23149963e+02
-1.41225784e-04	-1.88079895e-04	0.00000000e+00	3.23149994e+02
-1.33468478e-04	-1.87551035e-04	2.27373675e-13	3.23149994e+02
-1.20757373e-04	-1.90147271e-04	2.84217094e-14	3.23150024e+02
-9.66199223e-05	-1.89883067e-04	-3.41060513e-13	3.23149933e+02
-1.23049191e-04	-1.90960141e-04	0.00000000e+00	3.23149994e+02
-1.13404603e-04	-1.87838261e-04	0.00000000e+00	3.23149994e+02
-1.04156832e-04	-1.90346866e-04	0.00000000e+00	3.23149994e+02
-1.04375744e-04	-1.90351027e-04	0.00000000e+00	3.23149994e+02
-1.37202893e-04	-1.92852545e-04	-2.27373675e-13	3.23149994e+02
-1.29456952e-04	-1.90553692e-04	2.27373675e-13	3.23149994e+02
-1.22134486e-04	-1.91129671e-04	1.42108547e-13	3.23149994e+02
-1.33424284e-04	-1.92287320e-04	-2.27373675e-13	3.23149994e+02
-9.64101055e-05	-1.90780062e-04	0.00000000e+00	3.23149933e+02
-1.04014602e-04	-1.90348292e-04	0.00000000e+00	3.23149994e+02
-1.22581056e-04	-1.91097162e-04	1.42108547e-13	3.23149994e+02
-1.11938360e-04	-1.92482199e-04	2.27373675e-13	3.23149994e+02
-1.15797942e-04	-1.92229316e-04	2.27373675e-13	3.23149994e+02
-1.43064026e-04	-1.92640320e-04	0.00000000e+00	3.23149994e+02
-1.22727986e-04	-1.91640996e-04	1.42108547e-13	3.23149994e+02
-1.26914092e-04	-1.96181762e-04	0.00000000e+00	3.23149994e+02
-9.71858099e-05	-1.92279753e-04	1.13686838e-13	3.23149963e+02
-1.04049635e-04	-1.90579594e-04	2.27373675e-13	3.23149994e+02
-1.05633750e-04	-1.92841675e-04	2.13162821e-14	3.23149963e+02
-1.09827131e-04	-1.99477130e-04	0.00000000e+00	3.23149994e+02
-1.17062213e-04	-1.98973998e-04	0.00000000e+00	3.23149994e+02
-1.18022443e-04	-1.99353497e-04	0.00000000e+00	3.23150024e+02
-1.33113295e-04	-1.99800896e-04	0.00000000e+00	3.23149994e+02
-1.33336784e-04	-1.99824193e-04	0.00000000e+00	3.23149994e+02
-1.39062962e-04	-1.96256151e-04	0.00000000e+00	3.23149994e+02
-1.01557795e-04	-1.99999995e-04	-2.27373675e-13	3.23149963e+02
-1.24354003e-04	-1.99999995e-04	-2.27373675e-13	3.23149994e+02
-1.09425040e-04	-1.99999995e-04	0.00000000e+00	3.23149994e+02
-9.56567237e-05	-1.99999995e-04	1.13686838e-13	3.23149780e+02
-9.41873514e-05	-1.98511712e-04	0.00000000e+00	3.23149719e+02
-1.18853197e-04	-1.99999995e-04	5.68434189e-14	3.23149994e+02
-1.33179477e-04	-1.99999995e-04	-1.42108547e-14	3.23149994e+02
-1.12053116e-04	-2.00000009e-04	0.00000000e+00	3.23149994e+02
-1.17447365e-04	-1.99999995e-04	0.00000000e+00	3.23149994e+02
-1.33484005e-04	-1.99999995e-04	-1.42108547e-14	3.23149994e+02
-1.33012640e-04	-1.99999995e-04	0.00000000e+00	3.23149994e+02
-1.09923589e-04	-1.99999995e-04	-2.84217094e-14	3.23149994e+02
-9.32437761e-05	-1.99999995e-04	-1.13686838e-13	3.23149536e+02
-1.01628219e-04	-9.86830564e-05	0.00000000e+00	3.23149994e+02
-9.85727966e-05	-9.14631528e-05	0.00000000e+00	3.23149963e+02
-1.05435567e-04	-9.41790058e-05	2.27373675e-13	3.23150024e+02
-9.28255613e-05	-9.72741909e-05	1.13686838e-13	3.23149384e+02
-9.58879173e-05	-9.89392429e-05	1.13686838e-13	3.23149902e+02
-9.64061546e-05	-9.26509529e-05	0.00000000e+00	3.23149902e+02
-1.41171884e-04	-9.31313261e-05	0.00000000e+00	3.23149994e+02
-1.34045840e-04	-9.43807390e-05	2.27373675e-13	3.23149994e+02
-1.37092691e-04	-1.01486628e-04	0.00000000e+00	3.23149994e+02
-1.08709202e-04	-9.37552832e-05	2.27373675e-13	3.23149994e+02
-1.11242844e-04	-9.94638540e-05	0.00000000e+00	3.23149994e+02
-1.17019961e-04	-9.51158363e-05	-2.84217094e-13	3.23149994e+02
-1.06480715e-04	-9.87664316e-05	-2.27373675e-13	3.23149994e+02
-1.17578449e-04	-9.52427072e-05	0.00000000e+00	3.23149994e+02
-1.24447819e-04	-1.00437450e-04	0.00000000e+00	3.23149994e+02
-1.24401864e-04	-9.54110874e-05	0.00000000e+00	3.23149994e+02
-1.55992078e-04	-9.50757531e-05	0.00000000e+00	3.23149994e+02
-1.55791131e-04	-9.69921384e-05	0.00000000e+00	3.23149994e+02
-1.55021291e-04	-9.57233206e-05	0.00000000e+00	3.23150024e+02
-1.32312474e-04	-9.84174039e-05	0.00000000e+00	3.23149994e+02
-1.41802506e-04	-9.32988842e-05	-7.10542736e-14	3.23149994e+02
-1.42263918e-04	-1.00327619e-04	-1.13686838e-13	3.23149994e+02
-1.47121202e-04	-9.78659082e-05	0.00000000e+00	3.23149994e+02
-1.27452702e-04	-1.01865349e-04	0.00000000e+00	3.23149994e+02
-1.27864856e-04	-9.52050323e-05	0.00000000e+00	3.23149994e+02
-1.17277363e-04	-9.71207846e-05	4.26325641e-14	3.23149994e+02
-1.50217558e-04	-1.00389982e-04	-1.13686838e-13	3.23149994e+02
-1.16269803e-04	-1.04940249e-04	1.13686838e-13	3.23149994e+02
-1.09239772e-04	-1.03163642e-04	0.00000000e+00	3.23149994e+02
-1.54501307e-04	-1.03407685e-04	0.00000000e+00	3.23149994e+02
-1.25239952e-04	-1.03103332e-04	0.00000000e+00	3.23149994e+02
-9.32371477e-05	-1.01658727e-04	0.00000000e+00	3.23149811e+02
-1.20024502e-04	-1.05295636e-04	1.13686838e-13	3.23149994e+02
-1.39842654e-04	-1.03150960e-04	4.54747351e-13	3.23149994e+02
-1.32441084e-04	-1.03192324e-04	0.00000000e+00	3.23149994e+02
-1.00095211e-04	-1.03502534e-04	0.00000000e+00	3.23149963e+02
-1.05014326e-04	-1.03178420e-04	0.00000000e+00	3.23149994e+02
-1.46159960e-04	-1.02295198e-04	0.00000000e+00	3.23149994e+02
-1.17799784e-04	-1.05848594e-04	1.13686838e-13	3.23150024e+02
-1.48992200e-04	-1.05133964e-04	-1.13686838e-13	3.23149994e+02
-1.45489408e-04	-1.05765532e-04	0.00000000e+00	3.23149994e+02
-1.37042298e-04	-1.04282663e-04	0.00000000e+00	3.23149994e+02
-9.47551016e-05	-1.07455271e-04	0.00000000e+00	3.23149811e+02
-1.26841449e-04	-1.07123582e-04	0.00000000e+00	3.23149994e+02
-1.04752384e-04	-1.08695182e-04	0.00000000e+00	3.23149994e+02
-1.49461121e-04	-1.08590619e-04	0.00000000e+00	3.23149963e+02
-1.53739878e-04	-1.07817614e-04	-1.13686838e-13	3.23150024e+02
-1.29449007e-04	-1.09432796e-04	0.00000000e+00	3.23149994e+02
-1.10289577e-04	-1.08403605e-04	-2.27373675e-13	3.23149994e+02
-1.16749405e-04	-1.07344684e-04	1.13686838e-13	3.23149994e+02
-1.01967802e-04	-1.10248278e-04	1.13686838e-13	3.23149963e+02
-1.44540521e-04	-1.08710621e-04	0.00000000e+00	3.23149994e+02
-1.40205579e-04	-1.06863525e-04	1.13686838e-13	3.23149994e+02
-1.18792130e-04	-1.07304113e-04	1.13686838e-13	3.23149994e+02
-1.25861305e-04	-1.11247937e-04	1.13686838e-13	3.23149994e+02
-1.35740382e-04	-1.10395704e-04	-2.27373675e-13	3.23149994e+02
-1.40259130e-04	-1.12143709e-04	2.27373675e-13	3.23149994e+02
-1.51417917e-04	-1.12660447e-04	1.13686838e-13	3.23149963e+02
-1.10889385e-04	-1.13924078e-04	-2.27373675e-13	3.23149994e+02
-1.04847335e-04	-1.12229267e-04	1.13686838e-13	3.23150024e+02
-9.25517452e-05	-1.12912108e-04	0.00000000e+00	3.23149750e+02
-9.70197434e-05	-1.13462462e-04	0.00000000e+00	3.23149841e+02
-1.54337074e-04	-1.11527625e-04	0.00000000e+00	3.23149994e+02
-1.45373473e-04	-1.13688257e-04	0.00000000e+00	3.23149963e+02
-1.34965027e-04	-1.14773902e-04	-2.27373675e-13	3.23149994e+02
-1.29176231e-04	-1.12454771e-04	-2.27373675e-13	3.23149994e+02
-1.20409764e-04	-1.17314608e-04	-1.13686838e-13	3.23149994e+02
-1.18236858e-04	-1.17135474e-04	-1.13686838e-13	3.23149994e+02
-9.31316972e-05	-1.16059542e-04	-2.27373675e-13	3.23149780e+02
-1.01961690e-04	-1.14456736e-04	1.13686838e-13	3.23149994e+02
-1.07566302e-04	-1.16134193e-04	2.27373675e-13	3.23149994e+02
-1.48897700e-04	-1.18154727e-04	-2.27373675e-13	3.23149994e+02
-1.41901517e-04	-1.19451724e-04	-2.84217094e-14	3.23149994e+02
-1.29207561e-04	-1.19801465e-04	0.00000000e+00	3.23149994e+02
-1.25918363e-04	-1.18187098e-04	2.27373675e-13	3.23149994e+02
-1.41230572e-04	-1.20111385e-04	2.84217094e-14	3.23149994e+02
-1.55745336e-04	-1.17458781e-04	1.13686838e-13	3.23149994e+02
-9.89129039e-05	-1.18731026e-04	3.41060513e-13	3.23149963e+02
-1.01934158e-04	-1.19066295e-04	0.00000000e+00	3.23149994e+02
-1.41748547e-04	-1.20105426e-04	-1.42108547e-13	3.23149994e+02
-1.19431636e-04	-1.18744276e-04	0.00000000e+00	3.23149994e+02
-1.42522724e-04	-1.20266377e-04	-1.13686838e-13	3.23149994e+02
-1.54853231e-04	-1.21347577e-04	-1.13686838e-13	3.23149994e+02
-1.11108646e-04	-1.22389203e-04	0.00000000e+00	3.23149994e+02
-1.10346824e-04	-1.23389516e-04	3.97903932e-13	3.23149994e+02
-1.57612885e-04	-1.21237048e-04	2.27373675e-13	3.23149994e+02
-1.34272530e-04	-1.22033583e-04	3.41060513e-13	3.23149994e+02
-1.11297355e-04	-1.23720820e-04	-3.97903932e-13	3.23149994e+02
-1.27427091e-04	-1.23013408e-04	0.00000000e+00	3.23149994e+02
-9.55192154e-05	-1.23454578e-04	0.00000000e+00	3.23149933e+02
-1.21614023e-04	-1.20203309e-04	5.68434189e-14	3.23149994e+02
-1.41652330e-04	-1.20770012e-04	0.00000000e+00	3.23149994e+02
-1.48733365e-04	-1.21238125e-04	0.00000000e+00	3.23149994e+02
-1.01141472e-04	-1.23189675e-04	0.00000000e+00	3.23149994e+02
-1.36561779e-04	-1.24571525e-04	0.00000000e+00	3.23149994e+02
-1.31957539e-04	-1.24662140e-04	0.00000000e+00	3.23149994e+02
-1.09151479e-04	-1.24491795e-04	0.00000000e+00	3.23149994e+02
-1.57992414e-04	-1.23393955e-04	0.00000000e+00	3.23149994e+02
-9.74834838e-05	-1.25937411e-04	0.00000000e+00	3.23149963e+02
-1.10693232e-04	-1.24075261e-04	3.97903932e-13	3.23149994e+02
-1.19401724e-04	-1.23677251e-04	0.00000000e+00	3.23149994e+02
-1.21787409e-04	-1.26610772e-04	-1.70530257e-13	3.23150024e+02
-1.19046803e-04	-1.28453801e-04	1.13686838e-13	3.23149994e+02
-1.43961486e-04	-1.22559635e-04	-2.84217094e-14	3.23149994e+02
-1.49470536e-04	-1.27881998e-04	-1.70530257e-13	3.23149963e+02
-1.13666349e-04	-1.25766019e-04	0.00000000e+00	3.23149994e+02
-1.52680295e-04	-1.26092564e-04	-5.68434189e-14	3.23149994e+02
-9.44386120e-05	-1.25209815e-04	1.13686838e-13	3.23149780e+02
-1.27284526e-04	-1.26720333e-04	2.27373675e-13	3.23149994e+02
-1.41099823e-04	-1.27849125e-04	0.00000000e+00	3.23149963e+02
-1.20271907e-04	-1.29190637e-04	0.00000000e+00	3.23149994e+02
-1.48315856e-04	-1.28806481e-04	-2.27373675e-13	3.23149994e+02
-1.01948674e-04	-1.29060121e-04	-2.27373675e-13	3.23150024e+02
-1.50146036e-04	-1.28935018e-04	-1.13686838e-13	3.23149994e+02
-1.35926850e-04	-1.30135202e-04	1.13686838e-13	3.23149994e+02
-1.32208501e-04	-1.29937675e-04	0.00000000e+00	3.23149994e+02
-1.18209296e-04	-1.29916545e-04	0.00000000e+00	3.23149994e+02
-9.48041561e-05	-1.29675085e-04	0.00000000e+00	3.23149841e+02
-1.55018613e-04	-1.31232431e-04	0.00000000e+00	3.23149994e+02
-1.58198367e-04	-1.32443049e-04	0.00000000e+00	3.23149994e+02
-1.10565059e-04	-1.26190949e-04	0.00000000e+00	3.23149994e+02
-1.34849310e-04	-1.31869107e-04	-3.41060513e-13	3.23149994e+02
-1.07398533e-04	-1.33728507e-04	2.27373675e-13	3.23149963e+02
-9.61210171e-05	-1.33935799e-04	-1.13686838e-13	3.23149811e+02
-1.43936879e-04	-1.33333117e-04	0.00000000e+00	3.23149994e+02
-1.10969231e-04	-1.33858994e-04	0.00000000e+00	3.23149994e+02
-1.23985505e-04	-1.34770307e-04	0.00000000e+00	3.23149994e+02
-1.27107356e-04	-1.35967421e-04	0.00000000e+00	3.23149994e+02
-1.39157055e-04	-1.33133435e-04	0.00000000e+00	3.23149994e+02
-1.57713002e-04	-1.32838584e-04	5.68434189e-14	3.23149994e+02
-1.19495358e-04	-1.30342116e-04	-2.27373675e-13	3.23149994e+02
-9.38901940e-05	-1.34500951e-04	-1.13686838e-13	3.23149750e+02
-1.50850072e-04	-1.32844623e-04	0.00000000e+00	3.23149994e+02
-1.33686495e-04	-1.32775429e-04	-3.41060513e-13	3.23149994e+02
-1.26637256e-04	-1.37853567e-04	-5.68434189e-14	3.23149994e+02
-1.49458370e-04	-1.36048096e-04	0.00000000e+00	3.23149994e+02
-1.01776321e-04	-1.33868452e-04	2.27373675e-13	3.23149994e+02
-1.52197288e-04	-1.36259827e-04	5.68434189e-14	3.23149994e+02
-1.40958553e-04	-1.35858776e-04	0.00000000e+00	3.23150024e+02
-1.27371473e-04	-1.38068703e-04	0.00000000e+00	3.23149994e+02
-1.16163355e-04	-1.37992101e-04	-1.70530257e-13	3.23149963e+02
-1.36963703e-04	-1.36049712e-04	0.00000000e+00	3.23149994e+02
-1.09761910e-04	-1.35492621e-04	1.13686838e-13	3.23149994e+02
-1.17179268e-04	-1.38713498e-04	-1.13686838e-13	3.23149994e+02
-1.35609065e-04	-1.37184048e-04	0.00000000e+00	3.23149994e+02
-9.46417931e-05	-1.35904775e-04	0.00000000e+00	3.23149811e+02
-1.22569385e-04	-1.38497708e-04	-5.68434189e-14	3.23149994e+02
-1.45364000e-04	-1.37179377e-04	0.00000000e+00	3.23149994e+02
-1.15554896e-04	-1.38888267e-04	-5.68434189e-14	3.23149994e+02
-1.01636433e-04	-1.42025601e-04	0.00000000e+00	3.23149994e+02
-1.51735818e-04	-1.37227486e-04	1.70530257e-13	3.23149994e+02
-1.38100862e-04	-1.38411910e-04	-3.41060513e-13	3.23149994e+02
-1.02145030e-04	-1.42551988e-04	0.00000000e+00	3.23149994e+02
-1.16727009e-04	-1.39177442e-04	0.00000000e+00	3.23149994e+02
-1.01212288e-04	-1.42748584e-04	0.00000000e+00	3.23149994e+02
-1.48218940e-04	-1.41570665e-04	0.00000000e+00	3.23149994e+02
-1.35378112e-04	-1.42520803e-04	0.00000000e+00	3.23149994e+02
-1.26167914e-04	-1.39263022e-04	0.00000000e+00	3.23149994e+02
-1.10690482e-04	-1.39624637e-04	-1.13686838e-13	3.23149994e+02
-9.26251960e-05	-1.40416611e-04	0.00000000e+00	3.23149719e+02
-1.54082663e-04	-1.45133177e-04	0.00000000e+00	3.23149994e+02
-1.27761828e-04	-1.39696131e-04	-5.68434189e-14	3.23149994e+02
-1.75603185e-04	-8.96333877e-05	5.68434189e-14	3.23149994e+02
-1.74320026e-04	-9.93020731e-05	-1.13686838e-13	3.23149994e+02
-1.68721468e-04	-9.40851605e-05	-2.27373675e-13	3.23149963e+02
-1.76493282e-04	-9.02739848e-05	0.00000000e+00	3.23149994e+02
-1.75981681e-04	-9.91589623e-05	-1.13686838e-13	3.23149994e+02
-1.82020449e-04	-9.64072533e-05	0.00000000e+00	3.23149994e+02
-1.63824763e-04	-1.00724494e-04	-3.41060513e-13	3.23149994e+02
-1.66368452e-04	-9.44969288e-05	-2.27373675e-13	3.23149994e+02
-1.56879309e-04	-9.54097850e-05	5.68434189e-14	3.23149994e+02
-1.69097169e-04	-9.66043590e-05	1.13686838e-13	3.23149994e+02
-1.74195418e-04	-1.00567428e-04	0.00000000e+00	3.23149994e+02
-1.96493042e-04	-1.00294084e-04	0.00000000e+00	3.23149994e+02
-1.92583451e-04	-9.78176395e-05	2.27373675e-13	3.23149994e+02
-1.99999995e-04	-9.46767541e-05	-2.44769231e-19	3.23149994e+02
-1.66056794e-04	-1.02004640e-04	-1.13686838e-13	3.23149994e+02
-1.87722675e-04	-9.69923058e-05	-2.27373675e-13	3.23149994e+02
-1.82221353e-04	-1.02513681e-04	0.00000000e+00	3.23149994e+02
-1.60779062e-04	-1.02428472e-04	1.13686838e-13	3.23149963e+02
-1.77293929e-04	-1.02038932e-04	-5.68434189e-14	3.23149963e+02
-1.90637395e-04	-1.01449798e-04	0.00000000e+00	3.23149994e+02
-1.99999995e-04	-9.46767541e-05	0.00000000e+00	3.23149994e+02
-1.99937829e-04	-1.03453691e-04	0.00000000e+00	3.23149994e+02
-1.94267937e-04	-1.00835445e-04	0.00000000e+00	3.23150024e+02
-1.84179036e-04	-1.05402105e-04	0.00000000e+00	3.23149994e+02
-1.92492982e-04	-1.05567051e-04	2.27373675e-13	3.23149963e+02
-1.80896299e-04	-1.05531770e-04	0.00000000e+00	3.23149994e+02
-1.63582008e-04	-1.04965759e-04	5.68434189e-14	3.23149994e+02
-1.97384215e-04	-1.04221705e-04	0.00000000e+00	3.23149994e+02
-1.72098851e-04	-1.08040520e-04	0.00000000e+00	3.23150024e+02
-1.60797179e-04	-1.06618609e-04	0.00000000e+00	3.23149994e+02
-1.76046247e-04	-1.07598156e-04	0.00000000e+00	3.23149994e+02
-1.90222112e-04	-1.08731481e-04	0.00000000e+00	3.23149994e+02
-1.62785378e-04	-1.08255350e-04	0.00000000e+00	3.23149963e+02
-1.67656981e-04	-1.08791792e-04	0.00000000e+00	3.23149994e+02
-1.99999995e-04	-1.12230628e-04	0.00000000e+00	3.23149994e+02
-1.59249495e-04	-1.09126995e-04	1.13686838e-13	3.23149994e+02
-1.99999995e-04	-1.12230628e-04	0.00000000e+00	3.23149994e+02
-1.72117987e-04	-1.10534194e-04	0.00000000e+00	3.23149963e+02
-1.83657918e-04	-1.10735622e-04	0.00000000e+00	3.23149994e+02
-1.74631437e-04	-1.10268345e-04	0.00000000e+00	3.23149994e+02
-1.80209201e-04	-1.09899331e-04	2.27373675e-13	3.23149994e+02
-1.86088073e-04	-1.13541770e-04	0.00000000e+00	3.23149994e+02
-1.83880504e-04	-1.13628877e-04	0.00000000e+00	3.23149994e+02
-1.79174385e-04	-1.12273905e-04	0.00000000e+00	3.23149994e+02
-1.64437282e-04	-1.14664486e-04	-8.52651283e-14	3.23149994e+02
-1.90758743e-04	-1.13490183e-04	2.27373675e-13	3.23149994e+02
-1.99999995e-04	-1.12230628e-04	0.00000000e+00	3.23149994e+02
-1.65519174e-04	-1.16144074e-04	1.42108547e-13	3.23149994e+02
-1.64287136e-04	-1.16253483e-04	0.00000000e+00	3.23149994e+02
-1.64860685e-04	-1.16253628e-04	0.00000000e+00	3.23149963e+02
-1.77386100e-04	-1.16424650e-04	1.13686838e-13	3.23149994e+02
-1.73806300e-04	-1.17333533e-04	-1.13686838e-13	3.23149994e+02
-1.84272416e-04	-1.15010298e-04	0.00000000e+00	3.23149994e+02
-1.90548322e-04	-1.18807191e-04	0.00000000e+00	3.23149994e+02
-1.87030440e-04	-1.16513969e-04	0.00000000e+00	3.23149994e+02
-1.64727127e-04	-1.16640389e-04	0.00000000e+00	3.23149994e+02
-1.63231613e-04	-1.17587115e-04	0.00000000e+00	3.23149994e+02
-1.76915142e-04	-1.19486358e-04	-2.27373675e-13	3.23149963e+02
-1.99999995e-04	-1.12230628e-04	-2.45657675e-19	3.23149994e+02
-1.93042841e-04	-1.20343582e-04	0.00000000e+00	3.23149994e+02
-1.73649692e-04	-1.21332530e-04	0.00000000e+00	3.23149994e+02
-1.65947771e-04	-1.17309763e-04	-8.52651283e-14	3.23149994e+02
-1.88917853e-04	-1.20943994e-04	0.00000000e+00	3.23149994e+02
-1.99937829e-04	-1.21007564e-04	0.00000000e+00	3.23149994e+02
-1.78990857e-04	-1.24092840e-04	-1.13686838e-13	3.23149994e+02
-1.83731448e-04	-1.19220589e-04	0.00000000e+00	3.23149994e+02
-1.59093499e-04	-1.22424128e-04	-1.13686838e-13	3.23149994e+02
-1.90945924e-04	-1.22975311e-04	0.00000000e+00	3.23149994e+02
-1.65297650e-04	-1.25759572e-04	0.00000000e+00	3.23149994e+02
-1.65910969e-04	-1.25955659e-04	0.00000000e+00	3.23149994e+02
-1.66296086e-04	-1.25888706e-04	-1.13686838e-13	3.23149994e+02
-1.82363729e-04	-1.26235536e-04	0.00000000e+00	3.23149994e+02
-1.95064145e-04	-1.24857805e-04	0.00000000e+00	3.23149994e+02
-1.92084437e-04	-1.26964485e-04	0.00000000e+00	3.23149963e+02
-1.66069105e-04	-1.26081562e-04	-3.41060513e-13	3.23149963e+02
-1.73601235e-04	-1.24563361e-04	-1.13686838e-13	3.23149994e+02
-1.65892023e-04	-1.26130079e-04	0.00000000e+00	3.23149994e+02
-1.80036877e-04	-1.27251216e-04	0.00000000e+00	3.23149994e+02
-1.85987854e-04	-1.26938641e-04	0.00000000e+00	3.23149994e+02
-1.99999995e-04	-1.29784501e-04	0.00000000e+00	3.23149994e+02
-1.99999995e-04	-1.29784501e-04	0.00000000e+00	3.23149994e+02
-1.99999995e-04	-1.29784501e-04	0.00000000e+00	3.23149994e+02
-1.73474065e-04	-1.32723158e-04	0.00000000e+00	3.23150024e+02
-1.73478213e-04	-1.32793430e-04	-1.77635684e-15	3.23149994e+02
-1.73575623e-04	-1.32740286e-04	5.15143483e-14	3.23150024e+02
-1.64436991e-04	-1.27338033e-04	0.00000000e+00	3.23149994e+02
-1.82762276e-04	-1.29488413e-04	1.13686838e-13	3.23149994e+02
-1.73447363e-04	-1.32799410e-04	0.00000000e+00	3.23149994e+02
-1.91354469e-04	-1.29930879e-04	-2.27373675e-13	3.23149994e+02
-1.59112155e-04	-1.32818546e-04	0.00000000e+00	3.23149994e+02
-1.64210942e-04	-1.32074711e-04	0.00000000e+00	3.23149994e+02
-1.99999995e-04	-1.29784501e-04	0.00000000e+00	3.23149994e+02
-1.73491440e-04	-1.32817033e-04	2.78888024e-13	3.23149994e+02
-1.86110497e-04	-1.34698726e-04	-2.27373675e-13	3.23149994e+02
-1.73447712e-04	-1.32835019e-04	1.77635684e-15	3.23149994e+02
-1.73553271e-04	-1.32861009e-04	0.00000000e+00	3.23149994e+02
-1.83486205e-04	-1.36868621e-04	0.00000000e+00	3.23149994e+02
-1.99999995e-04	-1.29784501e-04	0.00000000e+00	3.23149994e+02
-1.99999995e-04	-1.29784501e-04	-2.44325010e-19	3.23149994e+02
-1.65453224e-04	-1.35137205e-04	2.27373675e-13	3.23149994e+02
-1.91356259e-04	-1.40219738e-04	1.13686838e-13	3.23149994e+02
-1.58396855e-04	-1.35130715e-04	2.84217094e-14	3.23149994e+02
-1.54933208e-04	-1.38161966e-04	0.00000000e+00	3.23149994e+02
-1.60779775e-04	-1.39813405e-04	0.00000000e+00	3.23149963e+02
-1.92744817e-04	-1.40430508e-04	1.70530257e-13	3.23149994e+02
-1.67346792e-04	-1.39615426e-04	2.27373675e-13	3.23149994e+02
-1.81357871e-04	-1.39651907e-04	0.00000000e+00	3.23149994e+02
-1.99937829e-04	-1.38561445e-04	0.00000000e+00	3.23149994e+02
-1.58867711e-04	-1.40151984e-04	3.41060513e-13	3.23149994e+02
-1.89666491e-04	-1.40433986e-04	0.00000000e+00	3.23149963e+02
-1.73485038e-04	-1.32983550e-04	0.00000000e+00	3.23149994e+02
-1.84104851e-04	-1.40588469e-04	-2.27373675e-13	3.23149994e+02
-1.90885898e-04	-1.41132798e-04	0.00000000e+00	3.23149994e+02
-1.91653962e-04	-1.41740136e-04	1.13686838e-13	3.23149963e+02
-1.99999995e-04	-1.47338375e-04	0.00000000e+00	3.23149994e+02
-1.99999995e-04	-1.47338375e-04	0.00000000e+00	3.23149994e+02
-1.59705276e-04	-1.41077428e-04	3.41060513e-13	3.23149994e+02
-1.64536395e-04	-1.45614700e-04	1.70530257e-13	3.23149994e+02
-1.83746088e-04	-1.47429062e-04	0.00000000e+00	3.23149994e+02
-1.99999995e-04	-9.46767541e-05	0.00000000e+00	3.23149994e+02
-1.99999995e-04	-1.12230628e-04	0.00000000e+00	3.23149994e+02
-4.94031774e-05	-1.43799640e-04	0.00000000e+00	3.03656860e+02
-4.54130277e-05	-1.43338548e-04	0.00000000e+00	3.01536041e+02
-4.53666507e-05	-1.47695202e-04	4.54747351e-13	3.01563232e+02
-5.27345328e-05	-1.42168574e-04	0.00000000e+00	3.05567871e+02
-5.33464481e-05	-1.44929742e-04	0.00000000e+00	3.05903198e+02
-4.85696401e-05	-1.47811108e-04	0.00000000e+00	3.03433533e+02
-5.50811092e-05	-1.50996450e-04	-2.27373675e-13	3.07220947e+02
-4.56955022e-05	-1.54029316e-04	-8.52651283e-14	3.01589355e+02
-4.65668018e-05	-1.54822454e-04	1.42108547e-13	3.02087860e+02
-4.58252180e-05	-1.55058588e-04	0.00000000e+00	3.01653168e+02
-4.99903836e-05	-1.58038121e-04	1.42108547e-14	3.03990173e+02
-5.39378525e-05	-1.60028139e-04	0.00000000e+00	3.06242004e+02
-5.38189779e-05	-1.60685435e-04	-2.84217094e-14	3.06170258e+02
-4.58546492e-05	-1.55585207e-04	0.00000000e+00	3.01663300e+02
-5.34805222e-05	-1.60894589e-04	-2.84217094e-14	3.05976227e+02
-5.12408005e-05	-1.61217977e-04	0.00000000e+00	3.04903992e+02
-4.23375059e-05	-1.63077682e-04	1.13686838e-13	3.00510620e+02
-5.38426393e-05	-1.61194097e-04	-4.54747351e-13	3.06181580e+02
-4.73308355e-05	-1.67869104e-04	0.00000000e+00	3.02312012e+02
-4.89967133e-05	-1.66122714e-04	2.13162821e-14	3.03292908e+02
-4.78933252e-05	-1.68192782e-04	1.42108547e-14	3.02652283e+02
-5.49117540e-05	-1.71253239e-04	1.13686838e-13	3.07020508e+02
-4.73353357e-05	-1.68044164e-04	0.00000000e+00	3.02314941e+02
-5.16477885e-05	-1.73392065e-04	-1.13686838e-13	3.04983704e+02
-4.70662962e-05	-1.75467605e-04	-1.13686838e-13	3.02262115e+02
-4.40239673e-05	-1.79758092e-04	0.00000000e+00	3.01068268e+02
-4.72830579e-05	-1.78003422e-04	3.41060513e-13	3.02345459e+02
-5.08359553e-05	-1.83833457e-04	0.00000000e+00	3.04194244e+02
-4.30659675e-05	-1.83360025e-04	0.00000000e+00	3.00753235e+02
-5.10813916e-05	-1.84704943e-04	-1.70530257e-13	3.04328461e+02
-4.65662015e-05	-1.90001825e-04	-1.13686838e-13	3.01988220e+02
-4.41863049e-05	-1.87465834e-04	-5.68434189e-14	3.01080658e+02
-5.05274838e-05	-1.85633777e-04	-5.68434189e-14	3.04036469e+02
-4.78421607e-05	-1.91420360e-04	0.00000000e+00	3.02794556e+02
-4.61120835e-05	-1.91624189e-04	0.00000000e+00	3.01792358e+02
-4.95051136e-05	-1.96281617e-04	5.68434189e-14	3.03558655e+02
-4.47198690e-05	-1.94652253e-04	0.00000000e+00	3.01268494e+02
-9.03376131e-05	-1.43203040e-04	-1.70530257e-13	3.23148407e+02
-9.02258616e-05	-1.45514045e-04	0.00000000e+00	3.23148712e+02
-8.42380177e-05	-1.43453886e-04	0.00000000e+00	3.23143860e+02
-8.60165310e-05	-1.49149710e-04	0.00000000e+00	3.23146179e+02
-5.41941154e-05	-1.42703226e-04	3.41060513e-13	3.06648254e+02
-7.99788395e-05	-1.48089195e-04	-1.13686838e-13	3.23096954e+02
-7.76716406e-05	-1.46081569e-04	-1.13686838e-13	3.23067505e+02
-7.82989227e-05	-1.49459986e-04	-1.13686838e-13	3.23080688e+02
-7.54708017e-05	-1.48146763e-04	-1.13686838e-13	3.22723297e+02
-6.25000030e-05	-1.47291095e-04	8.86470205e-20	3.12808533e+02
-6.25000030e-05	-1.47291095e-04	8.86470205e-20	3.12808533e+02
-8.98856888e-05	-1.49699772e-04	0.00000000e+00	3.23147705e+02
-6.25000030e-05	-1.47291095e-04	0.00000000e+00	3.12808533e+02
-6.98993390e-05	-1.51833578e-04	0.00000000e+00	3.21804504e+02
-7.02619509e-05	-1.45793252e-04	0.00000000e+00	3.22032593e+02
-8.38908454e-05	-1.50287437e-04	0.00000000e+00	3.23126526e+02
-6.25000030e-05	-1.47291095e-04	8.86470205e-20	3.12808533e+02
-7.10693421e-05	-1.52245193e-04	5.68434189e-14	3.21956879e+02
-8.72112869e-05	-1.54179303e-04	5.68434189e-14	3.23147278e+02
-6.89241933e-05	-1.52919354e-04	-1.70530257e-13	3.20656281e+02
-5.86068709e-05	-1.53992340e-04	0.00000000e+00	3.09944550e+02
-7.00200908e-05	-1.52637323e-04	5.68434189e-14	3.21840912e+02
-8.91089658e-05	-1.55795497e-04	0.00000000e+00	3.23148285e+02
-7.81504787e-05	-1.53799192e-04	0.00000000e+00	3.23074402e+02
-8.24545859e-05	-1.54124980e-04	-1.13686838e-13	3.23110046e+02
-7.18021329e-05	-1.53854082e-04	0.00000000e+00	3.22078186e+02
-6.23073356e-05	-1.56075912e-04	0.00000000e+00	3.12795135e+02
-8.79279105e-05	-1.56607159e-04	0.00000000e+00	3.23148041e+02
-7.91961866e-05	-1.58630864e-04	-1.13686838e-13	3.23083771e+02
-7.51856569e-05	-1.57867165e-04	0.00000000e+00	3.22740814e+02
-5.44793438e-05	-1.60417825e-04	0.00000000e+00	3.06660980e+02
-8.66500559e-05	-1.57196671e-04	-2.27373675e-13	3.23142395e+02
-6.75740012e-05	-1.56669295e-04	2.27373675e-13	3.18538818e+02
-6.98162039e-05	-1.53471090e-04	0.00000000e+00	3.21760925e+02
-8.85587651e-05	-1.58090537e-04	0.00000000e+00	3.23148224e+02
-7.04160339e-05	-1.58620052e-04	0.00000000e+00	3.22039581e+02
-6.25000030e-05	-1.64860729e-04	0.00000000e+00	3.12816162e+02
-7.58147435e-05	-1.59885167e-04	1.13686838e-13	3.22785889e+02
-6.25000030e-05	-1.64860729e-04	0.00000000e+00	3.12816162e+02
-6.25000030e-05	-1.64860729e-04	0.00000000e+00	3.12816162e+02
-6.99783559e-05	-1.62186654e-04	-2.27373675e-13	3.21896851e+02
-5.41582631e-05	-1.60921176e-04	4.26325641e-13	3.06425293e+02
-8.32547084e-05	-1.65631907e-04	2.84217094e-14	3.23133545e+02
-8.48990530e-05	-1.64613608e-04	0.00000000e+00	3.23144867e+02
-9.14914708e-05	-1.66155864e-04	0.00000000e+00	3.23149597e+02
-6.25000030e-05	-1.64860729e-04	8.86470205e-20	3.12816162e+02
-7.48140883e-05	-1.65483623e-04	2.27373675e-13	3.22786957e+02
-7.77353343e-05	-1.64708865e-04	1.13686838e-13	3.23049591e+02
-8.41352157e-05	-1.66801474e-04	0.00000000e+00	3.23144012e+02
-8.28311604e-05	-1.66776270e-04	0.00000000e+00	3.23124817e+02
-8.54636164e-05	-1.66917016e-04	2.84217094e-14	3.23145081e+02
-7.65097138e-05	-1.66546117e-04	2.27373675e-13	3.23029907e+02
-6.25000030e-05	-1.64860729e-04	0.00000000e+00	3.12816162e+02
-6.97026553e-05	-1.70836443e-04	-1.13686838e-13	3.21666748e+02
-6.25000030e-05	-1.64860729e-04	8.86470205e-20	3.12816162e+02
-6.99431475e-05	-1.71109263e-04	-1.13686838e-13	3.21695679e+02
-9.01094536e-05	-1.68358907e-04	-1.13686838e-13	3.23149292e+02
-9.16732315e-05	-1.68488405e-04	1.13686838e-13	3.23149658e+02
-6.92412650e-05	-1.71422711e-04	-1.13686838e-13	3.21137665e+02
-6.96261995e-05	-1.71306368e-04	-1.13686838e-13	3.21632965e+02
-8.36855397e-05	-1.67322112e-04	2.84217094e-14	3.23139618e+02
-7.76423549e-05	-1.70691172e-04	1.13686838e-13	3.23052094e+02
-6.25000030e-05	-1.64860729e-04	8.86470205e-20	3.12816162e+02
-8.49607604e-05	-1.68038008e-04	0.00000000e+00	3.23144470e+02
-9.60015168e-05	-1.68848492e-04	-5.68434189e-14	3.23149353e+02
-7.09880405e-05	-1.71743406e-04	0.00000000e+00	3.21850647e+02
-5.70693010e-05	-1.71993423e-04	2.27373675e-13	3.08631317e+02
-8.91993914e-05	-1.73637440e-04	0.00000000e+00	3.23147949e+02
-7.84463482e-05	-1.74295768e-04	-1.13686838e-13	3.23073486e+02
-9.10645540e-05	-1.75236564e-04	0.00000000e+00	3.23148071e+02
-6.23073356e-05	-1.73645545e-04	0.00000000e+00	3.12790405e+02
-6.98313888e-05	-1.71359687e-04	0.00000000e+00	3.21677979e+02
-8.33986414e-05	-1.74892310e-04	-1.13686838e-13	3.23102478e+02
-5.51722296e-05	-1.73477514e-04	0.00000000e+00	3.07167908e+02
-6.96680218e-05	-1.71732027e-04	0.00000000e+00	3.21649567e+02
-8.83666653e-05	-1.76518719e-04	0.00000000e+00	3.23140808e+02
-7.62946438e-05	-1.75788824e-04	-1.13686838e-13	3.22709167e+02
-4.97247602e-05	-1.77317270e-04	0.00000000e+00	3.03805511e+02
-6.25000030e-05	-1.82430362e-04	0.00000000e+00	3.12765778e+02
-6.25000030e-05	-1.82430362e-04	0.00000000e+00	3.12765778e+02
-6.25000030e-05	-1.82430362e-04	0.00000000e+00	3.12765778e+02
-6.97025753e-05	-1.79956667e-04	0.00000000e+00	3.21757965e+02
-7.99859481e-05	-1.76203393e-04	0.00000000e+00	3.23089417e+02
-6.25000030e-05	-1.82430362e-04	0.00000000e+00	3.12765778e+02
-5.46881420e-05	-1.79899565e-04	2.27373675e-13	3.06889862e+02
-6.25000030e-05	-1.82430362e-04	0.00000000e+00	3.12765778e+02
-8.33646918e-05	-1.80821080e-04	0.00000000e+00	3.23134521e+02
-8.98192666e-05	-1.79142618e-04	0.00000000e+00	3.23147766e+02
-7.76974484e-05	-1.83837998e-04	1.98951966e-13	3.23072693e+02
-7.71394407e-05	-1.84148041e-04	1.98951966e-13	3.22977112e+02
-9.84434300e-05	-1.80731644e-04	1.10134124e-13	3.23149933e+02
-7.80942064e-05	-1.84314660e-04	-2.84217094e-14	3.23076752e+02
-6.25000030e-05	-1.82430362e-04	8.90924831e-20	3.12765778e+02
-5.13846244e-05	-1.84476216e-04	1.42108547e-14	3.04517029e+02
-8.70811637e-05	-1.83272859e-04	0.00000000e+00	3.23146698e+02
-7.76277302e-05	-1.84461838e-04	-2.84217094e-14	3.23070496e+02
-8.97723512e-05	-1.84550765e-04	0.00000000e+00	3.23148590e+02
-6.25000030e-05	-1.82430362e-04	0.00000000e+00	3.12765778e+02
-6.25000030e-05	-1.82430362e-04	0.00000000e+00	3.12765778e+02
-7.07565268e-05	-1.89835220e-04	-1.31450406e-13	3.22136963e+02
-7.14660273e-05	-1.89353275e-04	-3.55271368e-15	3.22233704e+02
-6.25000030e-05	-1.82430362e-04	8.90924831e-20	3.12765778e+02
-6.25000030e-05	-1.82430362e-04	8.90924831e-20	3.12765778e+02
-7.07792278e-05	-1.89885322e-04	0.00000000e+00	3.22142181e+02
-5.17890439e-05	-1.85507888e-04	0.00000000e+00	3.04790100e+02
-9.55920332e-05	-1.89659855e-04	-5.68434189e-14	3.23149872e+02
-7.89812038e-05	-1.85263780e-04	-2.84217094e-14	3.23081268e+02
-8.86718626e-05	-1.88172911e-04	0.00000000e+00	3.23147430e+02
-7.78204703e-05	-1.85077457e-04	-2.84217094e-14	3.23075104e+02
-7.06947467e-05	-1.89917002e-04	-1.31450406e-13	3.22063019e+02
-7.07575746e-05	-1.89910177e-04	-1.31450406e-13	3.22138092e+02
-5.57986059e-05	-1.91687970e-04	1.13686838e-13	3.07617249e+02
-7.08198204e-05	-1.89916231e-04	0.00000000e+00	3.22144867e+02
-9.40390310e-05	-1.90655381e-04	5.68434189e-14	3.23149048e+02
-8.60211439e-05	-1.91300322e-04	0.00000000e+00	3.23131042e+02
-6.23073356e-05	-1.91215178e-04	0.00000000e+00	3.12720764e+02
-5.77129867e-05	-1.91762258e-04	0.00000000e+00	3.09064819e+02
-7.94129155e-05	-1.91381521e-04	2.27373675e-13	3.23099060e+02
-8.91832533e-05	-1.91563289e-04	0.00000000e+00	3.23147400e+02
-7.07706786e-05	-1.89977654e-04	-1.31450406e-13	3.22142151e+02
-6.25000030e-05	-1.99999995e-04	0.00000000e+00	3.12719666e+02
-6.25000030e-05	-1.99999995e-04	0.00000000e+00	3.12719666e+02
-7.63112403e-05	-1.94685301e-04	2.27373675e-13	3.22904358e+02
-6.25000030e-05	-1.99999995e-04	0.00000000e+00	3.12719666e+02
-8.49747230e-05	-1.97026675e-04	5.68434189e-14	3.23135681e+02
-8.20602290e-05	-1.97628091e-04	0.00000000e+00	3.23122528e+02
-5.36095176e-05	-1.96878042e-04	0.00000000e+00	3.06023224e+02
-9.13276235e-05	-1.96186214e-04	1.13686838e-13	3.23148499e+02
-6.25000030e-05	-1.99999995e-04	0.00000000e+00	3.12719666e+02
-7.21864199e-05	-1.99999995e-04	0.00000000e+00	3.22650208e+02
-6.25000030e-05	-1.99999995e-04	8.14381091e-20	3.12719666e+02
-8.29642959e-05	-1.99999995e-04	-1.13686838e-13	3.23129486e+02
-6.25000030e-05	-1.99999995e-04	0.00000000e+00	3.12719666e+02
-5.22872142e-05	-1.99999995e-04	0.00000000e+00	3.05126038e+02
-8.41393630e-05	-1.99999995e-04	-2.27373675e-13	3.23132019e+02
-8.05379022e-05	-1.99999995e-04	-1.13686838e-13	3.23023315e+02
-5.11462422e-05	-1.99999995e-04	3.41060513e-13	3.04504578e+02
-4.26679726e-05	-1.99999995e-04	2.27373675e-13	3.00593567e+02
-1.64670164e-05	-1.43849946e-04	3.41060513e-13	2.98184540e+02
-1.84861783e-05	-1.42526755e-04	5.68434189e-14	2.98199097e+02
-1.65547754e-05	-1.45546466e-04	-1.70530257e-13	2.98183319e+02
-1.42103363e-06	-1.45121026e-04	-3.41060513e-13	2.98154449e+02
-1.46284208e-06	-1.43940546e-04	1.13686838e-13	2.98154419e+02
5.11216331e-06	-1.44042817e-04	2.84217094e-14	2.98156433e+02
-2.49528111e-05	-1.49065047e-04	0.00000000e+00	2.98301666e+02
-2.06457717e-05	-1.47166895e-04	0.00000000e+00	2.98236816e+02
-2.15751370e-05	-1.41562516e-04	-5.68434189e-14	2.98242401e+02
-4.06586769e-05	-1.45864906e-04	0.00000000e+00	3.00188629e+02
-2.74098711e-05	-1.44710764e-04	-2.27373675e-13	2.98394043e+02
-2.80001609e-06	-1.45094382e-04	1.13686838e-13	2.98154846e+02
-1.49177349e-05	-1.44788501e-04	0.00000000e+00	2.98178040e+02
-3.39498947e-05	-1.45238053e-04	0.00000000e+00	2.98951233e+02
-2.86437953e-05	-1.48782899e-04	-2.27373675e-13	2.98443298e+02
6.86955627e-06	-1.44366204e-04	-5.68434189e-14	2.98157104e+02
6.89463377e-06	-1.43965677e-04	0.00000000e+00	2.98157318e+02
-3.72291433e-05	-1.44934165e-04	-1.13686838e-13	2.99285950e+02
-3.62019018e-05	-1.49186875e-04	1.13686838e-13	2.99106842e+02
-2.41646085e-05	-1.50306339e-04	3.41060513e-13	2.98282562e+02
-1.41486453e-05	-1.49065396e-04	2.27373675e-13	2.98176147e+02
-9.74230898e-06	-1.48007835e-04	2.27373675e-13	2.98162140e+02
-2.55638024e-05	-1.50435051e-04	0.00000000e+00	2.98325745e+02
-6.40349481e-06	-1.50697364e-04	0.00000000e+00	2.98158844e+02
-1.82640761e-05	-1.50965090e-04	0.00000000e+00	2.98205048e+02
-1.39346284e-07	-1.54872730e-04	0.00000000e+00	2.98153687e+02
-3.30217881e-05	-1.52740860e-04	-2.27373675e-13	2.98786713e+02
3.18367995e-07	-1.56528375e-04	1.27897692e-13	2.98153778e+02
-4.42697528e-05	-1.54821959e-04	-5.68434189e-14	3.01239258e+02
1.94444851e-08	-1.56547670e-04	1.27897692e-13	2.98153778e+02
-8.69354426e-06	-1.55814327e-04	0.00000000e+00	2.98158844e+02
-1.56355345e-05	-1.52663575e-04	2.27373675e-13	2.98181763e+02
-3.60554222e-05	-1.54138004e-04	-1.13686838e-13	2.99112244e+02
-7.57418138e-06	-1.57459974e-04	1.13686838e-13	2.98157501e+02
-2.33425199e-05	-1.53702800e-04	0.00000000e+00	2.98264557e+02
-2.02142619e-05	-1.56478680e-04	0.00000000e+00	2.98218170e+02
-8.90627507e-06	-1.57767325e-04	0.00000000e+00	2.98159882e+02
-2.20404509e-05	-1.58186333e-04	3.41060513e-13	2.98248138e+02
-2.93002668e-05	-1.54806054e-04	2.27373675e-13	2.98474976e+02
-2.34598956e-05	-1.58818468e-04	0.00000000e+00	2.98292603e+02
-1.98033813e-05	-1.59040137e-04	0.00000000e+00	2.98217041e+02
2.11278660e-07	-1.56706214e-04	1.27897692e-13	2.98153809e+02
-1.41945657e-05	-1.57677132e-04	0.00000000e+00	2.98174896e+02
-4.52753338e-05	-1.55530302e-04	0.00000000e+00	3.01480042e+02
-3.03972738e-05	-1.62624376e-04	-8.52651283e-14	2.98557037e+02
-3.91116955e-05	-1.59360352e-04	0.00000000e+00	2.99697449e+02
-2.93289086e-05	-1.64008074e-04	-5.68434189e-14	2.98466644e+02
-7.91603452e-06	-1.58750088e-04	-3.41060513e-13	2.98157928e+02
-2.88997342e-08	-1.56791008e-04	1.27897692e-13	2.98153839e+02
-4.06868276e-05	-1.62739045e-04	2.27373675e-13	2.99989410e+02
-1.44121677e-05	-1.60864409e-04	0.00000000e+00	2.98174011e+02
-9.52606297e-06	-1.59117699e-04	5.68434189e-14	2.98161011e+02
-2.17067973e-05	-1.59876479e-04	3.41060513e-13	2.98238983e+02
-3.00410084e-05	-1.64431680e-04	1.13686838e-13	2.98546631e+02
-2.45010688e-06	-1.66413636e-04	3.97903932e-13	2.98154327e+02
-1.06612106e-05	-1.66781028e-04	0.00000000e+00	2.98161743e+02
-2.89628078e-05	-1.64680183e-04	1.13686838e-13	2.98455170e+02
2.14690459e-07	-1.57049057e-04	-1.42108547e-14	2.98153687e+02
-1.64592966e-05	-1.65369638e-04	1.13686838e-13	2.98185547e+02
-2.02659066e-05	-1.62400145e-04	-2.27373675e-13	2.98217468e+02
2.85524243e-06	-1.65262012e-04	-2.84217094e-14	2.98155762e+02
2.13567478e-06	-1.58349634e-04	1.42108547e-14	2.98154663e+02
8.01901660e-06	-1.63635748e-04	0.00000000e+00	2.98158020e+02
-1.01891756e-05	-1.67064572e-04	-1.42108547e-13	2.98160736e+02
-2.96507824e-05	-1.64806741e-04	0.00000000e+00	2.98496490e+02
-1.71985357e-06	-1.66760132e-04	0.00000000e+00	2.98153931e+02
-2.73784990e-05	-1.65231992e-04	-8.52651283e-14	2.98417816e+02
-1.98969174e-05	-1.67570179e-04	0.00000000e+00	2.98230225e+02
-1.74521520e-05	-1.68294966e-04	2.27373675e-13	2.98192413e+02
-4.13355447e-05	-1.64639627e-04	1.13686838e-13	3.00131531e+02
-3.85314124e-05	-1.67460821e-04	2.27373675e-13	2.99519196e+02
-1.05664039e-05	-1.67347564e-04	-1.42108547e-13	2.98161804e+02
7.93154231e-06	-1.64503013e-04	-5.68434189e-14	2.98157654e+02
-4.71753046e-05	-1.68009748e-04	-1.84741111e-13	3.02253906e+02
-3.97783442e-05	-1.70230691e-04	1.13686838e-13	2.99792236e+02
-3.03478810e-05	-1.66663958e-04	0.00000000e+00	2.98538788e+02
3.13206533e-06	-1.69358274e-04	0.00000000e+00	2.98155457e+02
-1.01331880e-05	-1.67491438e-04	2.84217094e-13	2.98160675e+02
-2.34918775e-06	-1.67078499e-04	0.00000000e+00	2.98154205e+02
-3.54731201e-05	-1.72025451e-04	-1.13686838e-13	2.99054321e+02
-2.91638116e-05	-1.65372883e-04	1.13686838e-13	2.98459747e+02
-1.97777808e-05	-1.70842919e-04	-2.27373675e-13	2.98216736e+02
-1.34229967e-05	-1.75355235e-04	0.00000000e+00	2.98169189e+02
-5.19857804e-06	-1.73804277e-04	0.00000000e+00	2.98158264e+02
2.66384677e-06	-1.74133776e-04	2.27373675e-13	2.98155060e+02
-1.66912901e-06	-1.67905033e-04	1.98951966e-13	2.98153870e+02
-3.30578478e-05	-1.73261316e-04	0.00000000e+00	2.98742889e+02
-2.42835722e-05	-1.75141031e-04	0.00000000e+00	2.98308105e+02
-4.52005988e-05	-1.74098444e-04	0.00000000e+00	3.01544098e+02
-1.24086946e-05	-1.75867652e-04	0.00000000e+00	2.98166504e+02
-3.04060522e-05	-1.73802997e-04	0.00000000e+00	2.98624390e+02
-9.06070738e-07	-1.75638430e-04	2.27373675e-13	2.98155304e+02
-1.46846851e-05	-1.76125439e-04	0.00000000e+00	2.98181335e+02
-2.14654392e-05	-1.76204048e-04	2.27373675e-13	2.98238586e+02
-4.07006337e-05	-1.78202230e-04	1.13686838e-13	2.99982544e+02
-3.44472792e-05	-1.74529385e-04	-1.13686838e-13	2.98903076e+02
-1.31722345e-05	-1.76801026e-04	0.00000000e+00	2.98167999e+02
3.85505882e-06	-1.78698538e-04	-2.27373675e-13	2.98155762e+02
-2.87241855e-05	-1.80303468e-04	5.68434189e-14	2.98458344e+02
-3.00925913e-05	-1.80539297e-04	0.00000000e+00	2.98511902e+02
-4.07747393e-05	-1.81967247e-04	0.00000000e+00	3.00026306e+02
-5.45752937e-06	-1.78919203e-04	0.00000000e+00	2.98157043e+02
-1.20712448e-05	-1.77152702e-04	0.00000000e+00	2.98165710e+02
-3.10019204e-05	-1.81037016e-04	5.68434189e-14	2.98613037e+02
-1.99516180e-05	-1.83773780e-04	0.00000000e+00	2.98210541e+02
-2.98236137e-05	-1.81548734e-04	-2.27373675e-13	2.98495483e+02
6.23848109e-07	-1.84024131e-04	0.00000000e+00	2.98153625e+02
-1.96456658e-05	-1.84059158e-04	-1.42108547e-14	2.98207550e+02
9.18561227e-09	-1.84723845e-04	0.00000000e+00	2.98153839e+02
-8.40731809e-06	-1.84235803e-04	2.27373675e-13	2.98159607e+02
-1.10437850e-05	-1.84081277e-04	2.27373675e-13	2.98165253e+02
-2.00421400e-05	-1.84146818e-04	4.26325641e-14	2.98214569e+02
-1.98315211e-05	-1.84144490e-04	0.00000000e+00	2.98209106e+02
6.08623111e-07	-1.84886696e-04	3.12638804e-13	2.98153809e+02
-3.10841460e-05	-1.82155345e-04	1.70530257e-13	2.98623505e+02
-4.08122723e-05	-1.83846365e-04	0.00000000e+00	3.00029358e+02
-3.63818290e-05	-1.86975085e-04	0.00000000e+00	2.99210785e+02
-2.99452659e-05	-1.84145552e-04	0.00000000e+00	2.98495636e+02
-2.06840978e-05	-1.84739431e-04	2.84217094e-14	2.98232056e+02
-1.25265615e-05	-1.89282640e-04	0.00000000e+00	2.98167480e+02
-1.93827454e-05	-1.84795004e-04	4.26325641e-14	2.98205566e+02
-2.88114716e-05	-1.89813669e-04	-1.13686838e-13	2.98450775e+02
1.72788390e-07	-1.85409735e-04	-8.52651283e-14	2.98153778e+02
-3.09182869e-05	-1.89863087e-04	0.00000000e+00	2.98600952e+02
-7.87143654e-06	-1.87699028e-04	0.00000000e+00	2.98159363e+02
-1.99152637e-05	-1.84396864e-04	4.26325641e-14	2.98210144e+02
-3.83693987e-05	-1.91255705e-04	-2.27373675e-13	2.99480408e+02
8.78603203e-07	-1.85540834e-04	0.00000000e+00	2.98153748e+02
-2.67342057e-05	-1.91634928e-04	0.00000000e+00	2.98406982e+02
-1.56390543e-05	-1.92252861e-04	-1.13686838e-13	2.98182312e+02
-4.40090253e-06	-1.92053150e-04	2.27373675e-13	2.98156281e+02
-4.38904535e-05	-1.92051783e-04	0.00000000e+00	3.01092224e+02
-3.02229164e-05	-1.91847925e-04	0.00000000e+00	2.98519989e+02
-3.33941134e-05	-1.91926170e-04	0.00000000e+00	2.98907501e+02
6.47902084e-07	-1.92173466e-04	0.00000000e+00	2.98155823e+02
5.14746625e-06	-1.91614497e-04	0.00000000e+00	2.98156647e+02
-2.05155739e-05	-1.92858919e-04	0.00000000e+00	2.98232605e+02
-1.18349235e-05	-1.92795153e-04	0.00000000e+00	2.98165466e+02
-7.96592394e-06	-1.92974228e-04	0.00000000e+00	2.98158417e+02
-3.77782089e-05	-1.95719709e-04	0.00000000e+00	2.99378815e+02
0.00000000e+00	-1.99999995e-04	0.00000000e+00	2.98153870e+02
0.00000000e+00	-1.99999995e-04	0.00000000e+00	2.98153870e+02
-2.86415525e-05	-1.93796091e-04	2.27373675e-13	2.98440979e+02
-2.45019637e-05	-1.96878624e-04	2.27373675e-13	2.98307556e+02
-9.50920094e-06	-1.95252433e-04	0.00000000e+00	2.98160278e+02
-1.85804711e-05	-1.99434260e-04	-2.84217094e-14	2.98196198e+02
-3.37711281e-05	-1.96718465e-04	-2.27373675e-13	2.98869965e+02
-1.35971641e-05	-1.94396940e-04	0.00000000e+00	2.98170135e+02
8.92857133e-06	-1.99999995e-04	0.00000000e+00	2.98158813e+02
0.00000000e+00	-1.99999995e-04	0.00000000e+00	2.98153870e+02
-2.64384835e-05	-1.99999995e-04	0.00000000e+00	2.98360107e+02
-3.11288823e-05	-1.99999995e-04	0.00000000e+00	2.98738464e+02
-4.01265279e-05	-2.00000009e-04	0.00000000e+00	2.99933838e+02
-1.79696326e-05	-1.99999995e-04	2.27373675e-13	2.98192566e+02
0.00000000e+00	-1.99999995e-04	0.00000000e+00	2.98153870e+02
-1.09389612e-05	-1.99999995e-04	0.00000000e+00	2.98164764e+02
-1.92208699e-05	-1.99999995e-04	-1.98951966e-13	2.98208252e+02
-3.57012250e-05	-1.99999995e-04	2.27373675e-13	2.99101135e+02
0.00000000e+00	-1.99999995e-04	0.00000000e+00	2.98153870e+02
8.92857133e-06	-1.99999995e-04	0.00000000e+00	2.98158813e+02
-1.86186044e-05	-1.99999995e-04	2.27373675e-13	2.98197174e+02
-5.12130573e-05	-9.34044947e-05	-3.62376795e-13	3.04401581e+02
-5.12213446e-05	-9.33788833e-05	9.23705556e-14	3.04406982e+02
-5.11699618e-05	-9.33785341e-05	8.88178420e-14	3.04377838e+02
-3.59172845e-05	-9.44828353e-05	0.00000000e+00	2.99106476e+02
-2.81777502e-05	-9.40716709e-05	-2.27373675e-13	2.98430481e+02
-3.05123795e-05	-1.01127072e-04	1.70530257e-13	2.98533844e+02
-4.60653828e-05	-9.98784963e-05	2.27373675e-13	3.01915741e+02
-4.50735315e-05	-9.86285668e-05	0.00000000e+00	3.01345551e+02
-2.78833595e-05	-1.00281322e-04	0.00000000e+00	2.98441437e+02
-2.33853989e-05	-9.61271071e-05	0.00000000e+00	2.98274231e+02
-6.36492769e-06	-9.91325142e-05	5.68434189e-14	2.98159180e+02
-2.50885910e-06	-9.65669969e-05	-5.68434189e-14	2.98154724e+02
-4.67891914e-06	-9.65154541e-05	0.00000000e+00	2.98157684e+02
-1.32974935e-06	-9.66526131e-05	2.84217094e-13	2.98155090e+02
-2.47910179e-06	-9.76181327e-05	2.84217094e-13	2.98154846e+02
-2.28921308e-05	-9.74923969e-05	-3.41060513e-13	2.98262329e+02
-2.20691200e-05	-9.70006950e-05	0.00000000e+00	2.98241425e+02
-3.70859307e-05	-9.49403184e-05	-2.84217094e-13	2.99238403e+02
-3.11783988e-05	-1.01846985e-04	2.27373675e-13	2.98610992e+02
-2.00217401e-05	-9.69016619e-05	-1.13686838e-13	2.98221252e+02
-1.43555335e-05	-9.59901881e-05	2.27373675e-13	2.98173401e+02
-1.31578054e-05	-1.00760371e-04	0.00000000e+00	2.98169281e+02
-5.52087149e-05	-1.00273057e-04	0.00000000e+00	3.07276245e+02
-1.24700477e-06	-9.83590580e-05	-5.68434189e-14	2.98154755e+02
8.22065704e-06	-9.87639141e-05	2.84217094e-14	2.98162109e+02
-1.91045219e-05	-1.02325335e-04	0.00000000e+00	2.98211975e+02
-2.16723020e-05	-1.03878352e-04	0.00000000e+00	2.98237213e+02
-4.42943347e-05	-9.98332762e-05	2.27373675e-13	3.01139343e+02
-4.52156382e-05	-1.00489713e-04	0.00000000e+00	3.01421753e+02
-3.05400390e-05	-1.02222679e-04	0.00000000e+00	2.98538147e+02
-1.12752987e-05	-1.02416889e-04	-1.13686838e-13	2.98165924e+02
1.16752426e-05	-9.93047579e-05	2.27373675e-13	2.98164734e+02
1.13172537e-05	-9.97650932e-05	-1.70530257e-13	2.98164124e+02
-4.26950064e-05	-1.02391699e-04	-5.68434189e-14	3.00646118e+02
-3.75983582e-05	-9.84145154e-05	0.00000000e+00	2.99312225e+02
-2.27993114e-05	-1.04671257e-04	0.00000000e+00	2.98265900e+02
-1.25079705e-05	-1.02263170e-04	2.27373675e-13	2.98169586e+02
-3.29354989e-05	-1.03272323e-04	0.00000000e+00	2.98814178e+02
-2.84588859e-05	-1.02926104e-04	0.00000000e+00	2.98464325e+02
-4.82944815e-05	-1.06028179e-04	-1.13686838e-13	3.02895355e+02
4.37741755e-06	-1.05388375e-04	0.00000000e+00	2.98156250e+02
-1.36227045e-05	-1.03317041e-04	2.27373675e-13	2.98177063e+02
-3.84123450e-05	-1.06518746e-04	-1.13686838e-13	2.99473389e+02
-2.13954318e-05	-1.05986459e-04	1.13686838e-13	2.98233978e+02
-4.09767290e-06	-1.07370579e-04	2.84217094e-13	2.98154999e+02
-3.47792957e-06	-1.03747152e-04	-2.84217094e-14	2.98154510e+02
-4.74479275e-05	-1.06583189e-04	0.00000000e+00	3.02405457e+02
-3.21292714e-06	-1.07484688e-04	0.00000000e+00	2.98154724e+02
-1.22250258e-05	-1.03881037e-04	-2.27373675e-13	2.98167206e+02
-5.02204057e-05	-1.07741602e-04	-1.13686838e-13	3.04056549e+02
-5.53669379e-05	-1.05136074e-04	0.00000000e+00	3.07287476e+02
-4.43237768e-05	-1.06700245e-04	-5.68434189e-14	3.01358582e+02
-5.48178868e-05	-1.08486973e-04	-1.13686838e-13	3.06989990e+02
-2.38768371e-05	-1.08767046e-04	0.00000000e+00	2.98279663e+02
-3.21428088e-05	-1.09017274e-04	7.10542736e-15	2.98640350e+02
-4.60049159e-06	-1.07919528e-04	5.68434189e-14	2.98155701e+02
-3.23258864e-05	-1.09571061e-04	1.77635684e-13	2.98656738e+02
-3.22512569e-05	-1.09588880e-04	-2.77111667e-13	2.98648438e+02
-4.04081493e-06	-1.07844338e-04	2.84217094e-13	2.98154938e+02
-1.36173840e-05	-1.08028224e-04	1.13686838e-13	2.98170197e+02
-1.71316715e-05	-1.09781395e-04	-5.68434189e-14	2.98195129e+02
-3.20992222e-05	-1.09672408e-04	-4.26325641e-14	2.98640106e+02
-1.41854944e-05	-1.11907633e-04	-1.13686838e-13	2.98172668e+02
-7.58952228e-06	-1.09204251e-04	2.84217094e-14	2.98160736e+02
2.83991471e-06	-1.11383910e-04	0.00000000e+00	2.98154663e+02
-4.70675695e-05	-1.08466935e-04	-5.68434189e-14	3.02222534e+02
-3.95699535e-05	-1.08198881e-04	2.27373675e-13	2.99758789e+02
-5.47186391e-05	-1.10973706e-04	0.00000000e+00	3.06863953e+02
-3.22518317e-05	-1.09637833e-04	-2.77111667e-13	2.98648376e+02
-3.66133963e-06	-1.08146771e-04	2.84217094e-13	2.98154755e+02
-3.66814638e-05	-1.13286325e-04	0.00000000e+00	2.99182709e+02
-3.24566863e-05	-1.10026871e-04	-4.61852778e-14	2.98669159e+02
2.19721665e-06	-1.14074806e-04	0.00000000e+00	2.98154907e+02
-2.65324670e-05	-1.12494781e-04	-2.27373675e-13	2.98354065e+02
-3.56769524e-05	-1.16056231e-04	-2.27373675e-13	2.99036591e+02
-4.27270470e-06	-1.08638029e-04	0.00000000e+00	2.98154785e+02
-4.39765354e-05	-1.14695998e-04	0.00000000e+00	3.01063660e+02
-1.54867848e-05	-1.12942769e-04	0.00000000e+00	2.98180786e+02
-4.88489677e-05	-1.14818176e-04	2.27373675e-13	3.03561066e+02
-3.73152143e-05	-1.16497547e-04	1.70530257e-13	2.99438416e+02
-2.41267044e-05	-1.13455419e-04	-1.13686838e-13	2.98292999e+02
-3.45846602e-05	-1.16456242e-04	-5.68434189e-14	2.98927856e+02
-1.16236588e-05	-1.14349685e-04	-5.68434189e-14	2.98167053e+02
-6.38984261e-07	-1.14356750e-04	0.00000000e+00	2.98154938e+02
-6.13483007e-06	-1.17109012e-04	0.00000000e+00	2.98156494e+02
-3.56235105e-05	-1.17083153e-04	-1.70530257e-13	2.99024292e+02
-2.04300231e-05	-1.17195013e-04	-2.27373675e-13	2.98228760e+02
3.62272704e-06	-1.16392061e-04	1.13686838e-13	2.98154907e+02
-5.29669633e-05	-1.19581091e-04	2.27373675e-13	3.05684998e+02
-4.54064539e-05	-1.18523451e-04	-1.13686838e-13	3.01521851e+02
-2.68759977e-05	-1.16049450e-04	0.00000000e+00	2.98360992e+02
-3.38754435e-05	-1.18043950e-04	0.00000000e+00	2.98867279e+02
-8.43093221e-06	-1.19046425e-04	0.00000000e+00	2.98161560e+02
-1.75996865e-06	-1.18845957e-04	0.00000000e+00	2.98156372e+02
-1.69586710e-05	-1.18535383e-04	-2.27373675e-13	2.98196228e+02
-2.60046618e-05	-1.20658086e-04	0.00000000e+00	2.98359833e+02
-4.88565129e-05	-1.21574951e-04	-1.13686838e-13	3.03333496e+02
-6.06822096e-06	-1.19085977e-04	1.13686838e-13	2.98156921e+02
-3.84781561e-05	-1.19709701e-04	5.68434189e-14	2.99586273e+02
-2.85537571e-05	-1.22753539e-04	0.00000000e+00	2.98442352e+02
-4.30371583e-05	-1.22379395e-04	5.68434189e-14	3.00680878e+02
3.81563314e-06	-1.22661062e-04	0.00000000e+00	2.98155029e+02
-1.36079398e-05	-1.21902602e-04	0.00000000e+00	2.98174835e+02
-2.09773589e-05	-1.25694554e-04	0.00000000e+00	2.98222351e+02
-2.21243063e-05	-1.25979263e-04	-5.68434189e-14	2.98250336e+02
-5.32186423e-05	-1.23789985e-04	0.00000000e+00	3.05844116e+02
-5.15767897e-06	-1.20948098e-04	1.13686838e-13	2.98156128e+02
-3.59636360e-05	-1.20842553e-04	-5.68434189e-14	2.99059387e+02
-4.15262439e-05	-1.23474572e-04	-1.13686838e-13	3.00205322e+02
-2.05592205e-05	-1.26451196e-04	-2.27373675e-13	2.98219696e+02
-8.73783301e-06	-1.23770587e-04	-1.13686838e-13	2.98159851e+02
8.78120204e-07	-1.25560764e-04	0.00000000e+00	2.98154541e+02
-3.50895643e-05	-1.27241889e-04	1.13686838e-13	2.99020294e+02
-2.11890583e-05	-1.26596729e-04	-2.84217094e-13	2.98226929e+02
-1.13625356e-05	-1.27518098e-04	0.00000000e+00	2.98165314e+02
-3.71400893e-05	-1.27718071e-04	-3.41060513e-13	2.99277588e+02
-3.07889991e-06	-1.26120241e-04	2.27373675e-13	2.98156128e+02
-4.81133939e-05	-1.27816878e-04	5.68434189e-14	3.02850739e+02
-4.41988959e-05	-1.26415092e-04	0.00000000e+00	3.01112000e+02
-9.40405153e-06	-1.27932741e-04	0.00000000e+00	2.98161682e+02
3.22207416e-06	-1.25706400e-04	-2.27373675e-13	2.98155670e+02
-4.63677570e-05	-1.29229200e-04	0.00000000e+00	3.01940521e+02
-4.26448569e-05	-1.29100430e-04	0.00000000e+00	3.00856323e+02
-2.86448085e-05	-1.32840287e-04	0.00000000e+00	2.98434753e+02
-2.34551371e-05	-1.29100401e-04	5.68434189e-14	2.98286194e+02
-4.82326213e-05	-1.30337197e-04	1.13686838e-13	3.02969116e+02
-5.40485998e-05	-1.28984393e-04	-2.27373675e-13	3.06439148e+02
-1.04704141e-05	-1.29515829e-04	0.00000000e+00	2.98162048e+02
-2.05711003e-05	-1.27501669e-04	1.13686838e-13	2.98218658e+02
-2.37519146e-07	-1.33053443e-04	5.68434189e-14	2.98154266e+02
6.86484327e-07	-1.31874753e-04	0.00000000e+00	2.98153992e+02
-3.59736405e-05	-1.29077089e-04	-2.27373675e-13	2.99094635e+02
-1.26328032e-05	-1.30212487e-04	0.00000000e+00	2.98169861e+02
-4.60640586e-05	-1.30137603e-04	1.13686838e-13	3.01816925e+02
5.73954708e-07	-1.33674286e-04	0.00000000e+00	2.98154419e+02
-2.91564356e-05	-1.34257687e-04	-2.27373675e-13	2.98476929e+02
-1.27793783e-06	-1.33468042e-04	0.00000000e+00	2.98154907e+02
-2.75663806e-05	-1.34481757e-04	1.13686838e-13	2.98397217e+02
-3.75780946e-05	-1.31189707e-04	1.13686838e-13	2.99333435e+02
-5.40682086e-05	-1.32960005e-04	-2.27373675e-13	3.06526093e+02
-1.88390259e-05	-1.34390342e-04	2.27373675e-13	2.98215424e+02
-4.00669742e-05	-1.35581562e-04	0.00000000e+00	2.99932983e+02
-4.63997651e-07	-1.34077403e-04	0.00000000e+00	2.98154663e+02
2.43550744e-07	-1.34093876e-04	0.00000000e+00	2.98154236e+02
-3.15129801e-05	-1.35007620e-04	5.68434189e-14	2.98761719e+02
-1.00212674e-05	-1.35570459e-04	1.13686838e-13	2.98161438e+02
-1.29897508e-05	-1.36550414e-04	-1.13686838e-13	2.98172150e+02
-4.64124387e-05	-1.31526394e-04	-5.68434189e-14	3.01924103e+02
-3.80467282e-05	-1.36921444e-04	0.00000000e+00	2.99472595e+02
-4.19644857e-05	-1.37216004e-04	0.00000000e+00	3.00524597e+02
-4.86763420e-05	-1.34036964e-04	5.68434189e-14	3.03154388e+02
-5.29764402e-05	-1.39965196e-04	0.00000000e+00	3.05678162e+02
-9.64367609e-06	-1.38364892e-04	2.27373675e-13	2.98162598e+02
-2.89488016e-05	-1.35165974e-04	0.00000000e+00	2.98456879e+02
-4.62199168e-05	-1.38741278e-04	0.00000000e+00	3.01968079e+02
-2.43489849e-05	-1.37884461e-04	0.00000000e+00	2.98315002e+02
-1.96723722e-05	-1.39636759e-04	0.00000000e+00	2.98209595e+02
-5.11863946e-05	-1.41224722e-04	0.00000000e+00	3.04606537e+02
-2.09864811e-05	-1.40501696e-04	0.00000000e+00	2.98229309e+02
-2.01638723e-05	-1.41096287e-04	0.00000000e+00	2.98215027e+02
-6.84013344e-07	-1.37973213e-04	0.00000000e+00	2.98153931e+02
-4.03720696e-06	-1.42910489e-04	-5.68434189e-14	2.98155975e+02
-2.36861001e-06	-1.43648533e-04	-3.41060513e-13	2.98154816e+02
-3.79819539e-05	-1.41387049e-04	0.00000000e+00	2.99404724e+02
-2.84052530e-05	-1.36692557e-04	0.00000000e+00	2.98420776e+02
-1.48080217e-05	-1.42542936e-04	1.70530257e-13	2.98176575e+02
-3.57101926e-05	-1.43830155e-04	-1.13686838e-13	2.99091919e+02
6.75969159e-06	-1.43729689e-04	3.69482223e-13	2.98157104e+02
-1.07459446e-05	-1.42634904e-04	1.13686838e-13	2.98162903e+02
-8.20382265e-05	-9.40378959e-05	0.00000000e+00	3.23086334e+02
-8.51354562e-05	-1.00149591e-04	0.00000000e+00	3.23145447e+02
-8.81170781e-05	-8.82508321e-05	2.84217094e-13	3.23149109e+02
-6.99034645e-05	-9.36454962e-05	-5.68434189e-14	3.21735474e+02
-7.07713261e-05	-9.37116565e-05	0.00000000e+00	3.21841309e+02
-6.98697986e-05	-9.40681130e-05	0.00000000e+00	3.21721313e+02
-6.95216368e-05	-9.39072925e-05	-5.68434189e-14	3.21288788e+02
-5.98885672e-05	-9.54310672e-05	2.27373675e-13	3.10935913e+02
-5.54409635e-05	-9.84209182e-05	0.00000000e+00	3.07410553e+02
-7.30828033e-05	-9.87549065e-05	-1.13686838e-13	3.22091187e+02
-7.90254489e-05	-9.42663391e-05	0.00000000e+00	3.23063110e+02
-8.44643437e-05	-1.00110869e-04	-5.68434189e-14	3.23139740e+02
-6.23273008e-05	-9.66630469e-05	-2.27373675e-13	3.12795227e+02
-5.74066289e-05	-9.93471986e-05	1.13686838e-13	3.08910919e+02
-6.78638462e-05	-1.00645942e-04	0.00000000e+00	3.19630188e+02
-6.94273622e-05	-1.01694503e-04	1.13686838e-13	3.21590088e+02
-7.75878434e-05	-1.01174504e-04	-2.27373675e-13	3.23069550e+02
-7.16526265e-05	-1.02676087e-04	-1.13686838e-13	3.21975159e+02
-8.51147488e-05	-1.00752834e-04	0.00000000e+00	3.23145386e+02
-6.24392778e-05	-1.01130776e-04	2.27373675e-13	3.12813995e+02
-5.91169155e-05	-1.02282123e-04	0.00000000e+00	3.10201477e+02
-6.63524261e-05	-1.02849051e-04	1.13686838e-13	3.17674683e+02
-6.23623928e-05	-1.04196821e-04	3.41060513e-13	3.12801392e+02
-8.40032299e-05	-1.01385609e-04	1.42108547e-13	3.23131989e+02
-7.71980558e-05	-1.06903724e-04	0.00000000e+00	3.23051117e+02
-6.94249102e-05	-1.04588886e-04	-1.13686838e-13	3.21538361e+02
-5.66171911e-05	-1.08351996e-04	0.00000000e+00	3.08333069e+02
-6.24644890e-05	-1.08056913e-04	-1.13686838e-13	3.12801300e+02
-8.49200878e-05	-1.09362671e-04	1.13686838e-13	3.23143188e+02
-8.14671657e-05	-1.10219982e-04	0.00000000e+00	3.23101501e+02
-7.30284301e-05	-1.08871856e-04	0.00000000e+00	3.22235626e+02
-6.50530055e-05	-1.10679444e-04	0.00000000e+00	3.16058868e+02
-5.89454212e-05	-1.10482746e-04	1.13686838e-13	3.10066772e+02
-6.92791364e-05	-1.09772416e-04	-2.27373675e-13	3.21513306e+02
-8.46737676e-05	-1.11761867e-04	-1.13686838e-13	3.23142761e+02
-6.23774395e-05	-1.11347348e-04	0.00000000e+00	3.12791870e+02
-7.57993621e-05	-1.11666173e-04	1.13686838e-13	3.22970764e+02
-6.96819770e-05	-1.12662790e-04	1.13686838e-13	3.21671722e+02
-7.21226679e-05	-1.16123403e-04	-2.27373675e-13	3.22364380e+02
-8.28140037e-05	-1.13123016e-04	0.00000000e+00	3.23124054e+02
-6.24372915e-05	-1.14184542e-04	1.13686838e-13	3.12796997e+02
-7.53646964e-05	-1.16907730e-04	0.00000000e+00	3.22947266e+02
-5.87368268e-05	-1.17765128e-04	0.00000000e+00	3.10057587e+02
-6.63598403e-05	-1.18089374e-04	0.00000000e+00	3.17509888e+02
-6.23134983e-05	-1.20058168e-04	2.27373675e-13	3.12809296e+02
-7.88579637e-05	-1.21354271e-04	2.27373675e-13	3.23092346e+02
-7.19282834e-05	-1.21149089e-04	1.13686838e-13	3.22404785e+02
-6.74263429e-05	-1.22615587e-04	1.13686838e-13	3.18609558e+02
-5.83870642e-05	-1.22705649e-04	-2.27373675e-13	3.09756897e+02
-7.35833601e-05	-1.23793812e-04	1.13686838e-13	3.22448547e+02
-7.08596635e-05	-1.25200721e-04	-1.13686838e-13	3.22247437e+02
-6.25000030e-05	-1.29721462e-04	0.00000000e+00	3.12819153e+02
-6.25000030e-05	-1.29721462e-04	0.00000000e+00	3.12819153e+02
-6.25000030e-05	-1.29721462e-04	0.00000000e+00	3.12819153e+02
-6.25000030e-05	-1.29721462e-04	8.82015579e-20	3.12819153e+02
-7.10862005e-05	-1.30224042e-04	2.27373675e-13	3.22323914e+02
-6.25000030e-05	-1.29721462e-04	0.00000000e+00	3.12819153e+02
-6.25000030e-05	-1.29721462e-04	8.82015579e-20	3.12819153e+02
-6.97057767e-05	-1.38013507e-04	2.09610107e-13	3.21690033e+02
-6.25000030e-05	-1.29721462e-04	8.82015579e-20	3.12819153e+02
-5.76364982e-05	-1.35010981e-04	0.00000000e+00	3.09228149e+02
-6.96206989e-05	-1.38070536e-04	2.13162821e-13	3.21592712e+02
-6.23073356e-05	-1.38506279e-04	0.00000000e+00	3.12843628e+02
-5.55048246e-05	-1.40737800e-04	0.00000000e+00	3.07594635e+02
-8.94901605e-05	-9.00419473e-05	0.00000000e+00	3.23149384e+02
-8.64313406e-05	-9.99942640e-05	0.00000000e+00	3.23146057e+02
-9.02703323e-05	-1.06019637e-04	0.00000000e+00	3.23148560e+02
-8.88516588e-05	-1.13843416e-04	0.00000000e+00	3.23146240e+02
-9.11915995e-05	-1.15849340e-04	1.13686838e-13	3.23149445e+02
-8.52263038e-05	-1.14993556e-04	0.00000000e+00	3.23143738e+02
-8.71902012e-05	-1.19051387e-04	0.00000000e+00	3.23147827e+02
-8.37452826e-05	-1.21770368e-04	0.00000000e+00	3.23132080e+02
-9.19107551e-05	-1.17752606e-04	-1.13686838e-13	3.23149628e+02
-8.82657041e-05	-1.22487036e-04	0.00000000e+00	3.23148071e+02
-7.87852623e-05	-1.24772152e-04	-2.27373675e-13	3.23092712e+02
-8.77596976e-05	-1.28315078e-04	5.68434189e-14	3.23147491e+02
-8.65095790e-05	-1.28028012e-04	-1.70530257e-13	3.23143036e+02
-8.69665091e-05	-1.28695159e-04	-1.70530257e-13	3.23145752e+02
-7.88187026e-05	-1.31431007e-04	-5.68434189e-14	3.23078308e+02
-7.80846531e-05	-1.32006026e-04	-5.68434189e-14	3.23028717e+02
-7.89877813e-05	-1.32113040e-04	-5.68434189e-14	3.23078705e+02
-8.93026736e-05	-1.30363711e-04	5.68434189e-14	3.23147980e+02
-8.72459786e-05	-1.29181542e-04	2.27373675e-13	3.23147186e+02
-7.92207356e-05	-1.32540808e-04	0.00000000e+00	3.23079895e+02
-7.85188822e-05	-1.32815650e-04	0.00000000e+00	3.23071777e+02
-7.04405393e-05	-1.37599636e-04	0.00000000e+00	3.21800537e+02
-8.59102147e-05	-1.36114861e-04	-2.27373675e-13	3.23146606e+02
-9.19066952e-05	-1.35340000e-04	-1.13686838e-13	3.23148926e+02
-6.97797514e-05	-1.38101939e-04	2.09610107e-13	3.21701172e+02
-7.93477229e-05	-1.33561276e-04	0.00000000e+00	3.23083038e+02
-8.49339267e-05	-1.39581767e-04	0.00000000e+00	3.23144592e+02
-7.68474856e-05	-1.39546013e-04	0.00000000e+00	3.23046936e+02
-6.96966963e-05	-1.38075615e-04	-2.41584530e-13	3.21687073e+02
-8.06879470e-05	-1.41399854e-04	2.27373675e-13	3.23099457e+02
-7.39835523e-05	-1.42751742e-04	0.00000000e+00	3.22606934e+02
-6.25000030e-05	-1.47291095e-04	0.00000000e+00	3.12808533e+02
-6.97032665e-05	-1.38154195e-04	-3.55271368e-15	3.21689056e+02
-8.43494272e-05	-4.76220666e-05	-1.70530257e-13	3.23135437e+02
-8.51799487e-05	-4.80533781e-05	0.00000000e+00	3.23146088e+02
-8.49000280e-05	-4.84628690e-05	0.00000000e+00	3.23144196e+02
-5.29665704e-05	-4.90623097e-05	0.00000000e+00	3.05804993e+02
-4.63123470e-05	-4.80562267e-05	0.00000000e+00	3.01888763e+02
-4.77062495e-05	-4.38897332e-05	-1.13686838e-13	3.02564026e+02
-5.42085036e-05	-4.82432151e-05	0.00000000e+00	3.06502502e+02
-8.10474157e-05	-5.10107784e-05	4.26325641e-14	3.23106323e+02
-7.84957811e-05	-5.20129688e-05	8.52651283e-14	3.23081421e+02
-7.82428906e-05	-4.33888417e-05	0.00000000e+00	3.23066162e+02
-7.35099384e-05	-4.66887941e-05	1.13686838e-13	3.22475800e+02
-6.75733754e-05	-4.67302452e-05	-1.13686838e-13	3.18750854e+02
-6.25000030e-05	-5.27088996e-05	0.00000000e+00	3.12863251e+02
-6.25000030e-05	-5.27088996e-05	0.00000000e+00	3.12863251e+02
-6.23073356e-05	-4.39240830e-05	0.00000000e+00	3.12783478e+02
-5.53608625e-05	-4.82081159e-05	-1.98951966e-13	3.07312103e+02
-7.03689802e-05	-4.79865921e-05	-2.27373675e-13	3.22113831e+02
-7.21975375e-05	-4.89761733e-05	0.00000000e+00	3.22356079e+02
-8.53792371e-05	-4.88270380e-05	5.68434189e-14	3.23146484e+02
-8.60221189e-05	-4.80894814e-05	0.00000000e+00	3.23146667e+02
-4.58758186e-05	-5.06156321e-05	1.13686838e-13	3.01726685e+02
-5.46854390e-05	-4.85699638e-05	0.00000000e+00	3.06808075e+02
-5.50450313e-05	-4.87587749e-05	0.00000000e+00	3.07084381e+02
-7.01663012e-05	-5.08351477e-05	1.13686838e-13	3.21965302e+02
-9.46550135e-05	-4.55619229e-05	-2.27373675e-13	3.23149841e+02
-9.34689451e-05	-5.27743832e-05	-2.27373675e-13	3.23149780e+02
-7.84366202e-05	-5.25904834e-05	0.00000000e+00	3.23081116e+02
-6.25000030e-05	-5.27088996e-05	0.00000000e+00	3.12863251e+02
-9.09912633e-05	-5.52013080e-05	0.00000000e+00	3.23148987e+02
-5.46987576e-05	-4.92436702e-05	-1.70530257e-13	3.06807159e+02
-7.78429894e-05	-5.28501405e-05	1.13686838e-13	3.22981384e+02
-7.87757745e-05	-5.28272176e-05	0.00000000e+00	3.23084747e+02
-4.73747859e-05	-5.34719657e-05	1.13686838e-13	3.02531250e+02
-6.25000030e-05	-5.27088996e-05	0.00000000e+00	3.12863251e+02
-6.25000030e-05	-5.27088996e-05	0.00000000e+00	3.12863251e+02
-7.02008620e-05	-5.53254358e-05	2.27373675e-13	3.21984711e+02
-9.39356760e-05	-5.59352229e-05	0.00000000e+00	3.23149811e+02
-8.47851916e-05	-5.48003118e-05	0.00000000e+00	3.23145966e+02
-4.54219953e-05	-5.15283646e-05	0.00000000e+00	3.01552887e+02
-8.45986360e-05	-5.75590639e-05	2.27373675e-13	3.23145782e+02
-8.53027814e-05	-5.74614314e-05	0.00000000e+00	3.23146118e+02
-5.29617246e-05	-5.80373235e-05	0.00000000e+00	3.05733032e+02
-7.84306758e-05	-5.32765735e-05	0.00000000e+00	3.23080627e+02
-6.25000030e-05	-5.27088996e-05	0.00000000e+00	3.12863251e+02
-7.48707753e-05	-5.82925932e-05	2.27373675e-13	3.22757935e+02
-6.59413781e-05	-5.83142537e-05	2.27373675e-13	3.17303345e+02
-4.41632947e-05	-5.90206982e-05	0.00000000e+00	3.01180969e+02
-4.79647206e-05	-6.04903253e-05	-2.27373675e-13	3.03017059e+02
-8.41925212e-05	-5.77568535e-05	-1.98951966e-13	3.23141205e+02
-7.81005729e-05	-6.05601672e-05	0.00000000e+00	3.23071136e+02
-9.20364037e-05	-5.83122055e-05	2.27373675e-13	3.23149567e+02
-5.81300555e-05	-5.88938456e-05	0.00000000e+00	3.09637207e+02
-6.23073356e-05	-6.14937162e-05	0.00000000e+00	3.12848633e+02
-8.46678595e-05	-5.81719505e-05	0.00000000e+00	3.23145813e+02
-6.97555297e-05	-6.48015557e-05	-4.17213939e-20	3.21746277e+02
-4.10458815e-05	-6.12752483e-05	0.00000000e+00	3.00236938e+02
-6.97555297e-05	-6.48015557e-05	-4.17213939e-20	3.21746277e+02
-6.97555297e-05	-6.48015557e-05	-4.17213939e-20	3.21746277e+02
-8.65641632e-05	-6.43663734e-05	-2.27373675e-13	3.23146790e+02
-9.42562328e-05	-6.64993859e-05	2.27373675e-13	3.23149719e+02
-9.57658049e-05	-6.43697131e-05	-2.27373675e-13	3.23149933e+02
-8.37649786e-05	-6.35338220e-05	0.00000000e+00	3.23128723e+02
-6.97555297e-05	-6.48015557e-05	0.00000000e+00	3.21746277e+02
-5.29885874e-05	-6.37107296e-05	-2.27373675e-13	3.05720490e+02
-5.76733000e-05	-6.47293346e-05	4.54747351e-13	3.09257935e+02
-4.45229380e-05	-6.82715254e-05	-5.68434189e-14	3.01138245e+02
-7.76668676e-05	-6.89775770e-05	0.00000000e+00	3.23067505e+02
-5.44590075e-05	-6.75057745e-05	2.27373675e-13	3.06771393e+02
-4.58650538e-05	-6.89311128e-05	-5.68434189e-14	3.01861023e+02
-6.25000030e-05	-7.02785328e-05	-3.65279178e-20	3.12793152e+02
-8.45112372e-05	-6.59670623e-05	4.54747351e-13	3.23143188e+02
-6.97555297e-05	-6.48015557e-05	-4.17213939e-20	3.21746277e+02
-6.25000030e-05	-7.02785328e-05	-3.65279178e-20	3.12793152e+02
-6.97555297e-05	-6.48015557e-05	-4.17213939e-20	3.21746277e+02
-7.80545452e-05	-6.99833981e-05	5.68434189e-14	3.23074402e+02
-6.25000030e-05	-7.02785328e-05	0.00000000e+00	3.12793152e+02
-7.69740072e-05	-7.03301121e-05	-5.68434189e-14	3.23033203e+02
-4.46508020e-05	-6.92939211e-05	0.00000000e+00	3.01204926e+02
-8.70395306e-05	-7.30648317e-05	-5.68434189e-14	3.23146729e+02
-8.64075773e-05	-7.35796784e-05	2.84217094e-13	3.23145630e+02
-6.25000030e-05	-7.02785328e-05	0.00000000e+00	3.12793152e+02
-5.44693030e-05	-7.33379275e-05	0.00000000e+00	3.06645111e+02
-5.54462968e-05	-7.47331142e-05	0.00000000e+00	3.07429749e+02
-7.07504441e-05	-7.58870010e-05	0.00000000e+00	3.22164429e+02
-4.53100402e-05	-7.13638874e-05	5.68434189e-14	3.01462830e+02
-5.45155417e-05	-7.54821449e-05	0.00000000e+00	3.06733978e+02
-5.17643784e-05	-7.64382276e-05	-5.68434189e-14	3.04993225e+02
-6.25000030e-05	-7.02785328e-05	0.00000000e+00	3.12793152e+02
-7.84943113e-05	-7.42997945e-05	0.00000000e+00	3.23086365e+02
-8.45558752e-05	-7.60183902e-05	0.00000000e+00	3.23136292e+02
-5.62121932e-05	-7.60885669e-05	0.00000000e+00	3.07979095e+02
-4.68491198e-05	-7.70950719e-05	1.13686838e-13	3.02172363e+02
-7.03127007e-05	-7.61149204e-05	-1.42108547e-14	3.21725586e+02
-7.19438176e-05	-7.65652439e-05	0.00000000e+00	3.22278961e+02
-6.23073356e-05	-7.90633494e-05	0.00000000e+00	3.12791687e+02
-7.93577055e-05	-8.01575952e-05	0.00000000e+00	3.23104309e+02
-8.65495022e-05	-7.44085919e-05	-1.13686838e-13	3.23145416e+02
-4.71993189e-05	-7.84457297e-05	-3.41060513e-13	3.02339691e+02
-7.07730651e-05	-7.62237469e-05	1.13686838e-13	3.22170807e+02
-8.09971243e-05	-8.01372225e-05	-1.13686838e-13	3.23119904e+02
-5.44778377e-05	-7.74639266e-05	0.00000000e+00	3.06651337e+02
-7.47713639e-05	-8.06414319e-05	2.27373675e-13	3.22859314e+02
-5.87436443e-05	-8.19837878e-05	2.27373675e-13	3.10041809e+02
-4.94540291e-05	-7.99481859e-05	0.00000000e+00	3.03640717e+02
-6.59827492e-05	-8.20730202e-05	2.27373675e-13	3.17324829e+02
-8.74971593e-05	-8.03420262e-05	0.00000000e+00	3.23147797e+02
-8.81794404e-05	-8.67501003e-05	0.00000000e+00	3.23149048e+02
-9.22988838e-05	-8.33714876e-05	0.00000000e+00	3.23149597e+02
-7.09212036e-05	-8.32494115e-05	0.00000000e+00	3.22100677e+02
-5.43752285e-05	-8.52541707e-05	0.00000000e+00	3.06694458e+02
-8.06342941e-05	-8.14743107e-05	0.00000000e+00	3.23120422e+02
-7.76631132e-05	-8.41663277e-05	0.00000000e+00	3.23052429e+02
-7.49077954e-05	-8.64501199e-05	-1.13686838e-13	3.22925354e+02
-4.66026540e-05	-8.24215240e-05	0.00000000e+00	3.02011047e+02
-6.24681779e-05	-8.73536919e-05	-1.13686838e-13	3.12808197e+02
-6.35366450e-05	-8.81417218e-05	0.00000000e+00	3.14127960e+02
-6.14882156e-05	-8.82513923e-05	-1.70530257e-13	3.12050842e+02
-8.77796410e-05	-8.73663230e-05	0.00000000e+00	3.23148590e+02
-8.87547285e-05	-8.74596954e-05	5.68434189e-14	3.23149292e+02
-4.83494805e-05	-8.71478260e-05	-1.13686838e-13	3.03166565e+02
-4.24145292e-05	-8.67742492e-05	1.13686838e-13	3.00619263e+02
-6.96641509e-05	-8.74280522e-05	-2.27373675e-13	3.21729401e+02
-7.56439767e-05	-8.77571365e-05	0.00000000e+00	3.22998932e+02
-6.24415552e-05	-8.87231727e-05	2.84217094e-13	3.12806030e+02
-7.46225487e-05	-8.84121255e-05	0.00000000e+00	3.22819397e+02
-8.12546350e-05	-9.09430819e-05	0.00000000e+00	3.23087769e+02
-7.67906822e-05	-8.93695760e-05	0.00000000e+00	3.23011871e+02
-4.52484346e-05	-8.96233760e-05	0.00000000e+00	3.01451691e+02
-5.12233564e-05	-9.33281408e-05	9.23705556e-14	3.04407715e+02
-5.16212531e-05	-9.32094481e-05	-2.13162821e-14	3.04704681e+02
-6.30489158e-05	-8.91206946e-05	2.84217094e-13	3.13567474e+02
-6.77549688e-05	-9.23079206e-05	0.00000000e+00	3.19144104e+02
-6.24784443e-05	-9.02786414e-05	5.68434189e-14	3.12809753e+02
-1.00735298e-04	-5.01209761e-05	0.00000000e+00	3.23149963e+02
-1.02147773e-04	-5.02174735e-05	0.00000000e+00	3.23149994e+02
-1.02630744e-04	-4.31695735e-05	1.13686838e-13	3.23149994e+02
-1.00397039e-04	-4.34986796e-05	1.13686838e-13	3.23149963e+02
-1.01633334e-04	-5.14191051e-05	5.68434189e-14	3.23149994e+02
-9.96680028e-05	-5.23472845e-05	5.68434189e-14	3.23149933e+02
-1.02581427e-04	-5.11598810e-05	5.68434189e-14	3.23150024e+02
-1.01764170e-04	-5.80419255e-05	7.10542736e-15	3.23149994e+02
-1.01713733e-04	-5.83574838e-05	-2.20268248e-13	3.23149994e+02
-1.01789352e-04	-5.83671317e-05	0.00000000e+00	3.23149994e+02
-1.01763471e-04	-5.84382251e-05	-2.20268248e-13	3.23149994e+02
-9.78412427e-05	-6.64632389e-05	-2.27373675e-13	3.23149963e+02
-1.02785969e-04	-6.34077151e-05	0.00000000e+00	3.23149994e+02
-1.03780156e-04	-6.70625450e-05	-2.27373675e-13	3.23149994e+02
-1.04157494e-04	-7.41820113e-05	-5.68434189e-14	3.23149994e+02
-9.59577301e-05	-8.05535165e-05	0.00000000e+00	3.23149933e+02
-1.04187748e-04	-7.60830226e-05	0.00000000e+00	3.23149994e+02
-1.02975522e-04	-8.38792985e-05	0.00000000e+00	3.23149994e+02
-9.87767853e-05	-8.95454359e-05	0.00000000e+00	3.23149963e+02
-9.61446203e-05	-8.39269924e-05	0.00000000e+00	3.23149933e+02
-9.71288464e-05	-8.99680526e-05	0.00000000e+00	3.23149963e+02
-1.06020889e-04	-9.01622916e-05	1.13686838e-13	3.23149994e+02
-9.58091332e-05	-6.87988795e-05	-1.13686838e-13	3.23149933e+02
-8.77823622e-05	-7.38318995e-05	-1.13686838e-13	3.23146851e+02
-1.03576669e-04	-7.51509651e-05	1.13686838e-13	3.23149963e+02
-8.69770665e-05	-7.39245079e-05	0.00000000e+00	3.23146637e+02
-1.04470564e-04	-7.53107161e-05	0.00000000e+00	3.23149994e+02
-9.52975824e-05	-7.97498651e-05	0.00000000e+00	3.23149902e+02
-8.73694735e-05	-7.45485668e-05	0.00000000e+00	3.23146820e+02
-9.49758978e-05	-8.03546936e-05	0.00000000e+00	3.23149902e+02
-9.50614194e-05	-8.08313343e-05	-2.27373675e-13	3.23149902e+02
-2.21083997e-06	-4.20724682e-05	0.00000000e+00	2.98154266e+02
-2.02315437e-06	-3.93303817e-05	0.00000000e+00	2.98154816e+02
-3.21216703e-06	-3.96133801e-05	0.00000000e+00	2.98155029e+02
4.71714338e-06	-4.31074623e-05	-2.27373675e-13	2.98156281e+02
2.37239033e-06	-4.79937953e-05	0.00000000e+00	2.98154663e+02
-1.02477497e-05	-4.74867884e-05	0.00000000e+00	2.98162903e+02
-7.97056327e-06	-4.92875661e-05	1.13686838e-13	2.98158691e+02
-5.27258044e-06	-4.23726633e-05	0.00000000e+00	2.98156036e+02
-4.24160207e-05	-4.36347182e-05	1.13686838e-13	3.00720764e+02
-3.87720283e-05	-4.46412014e-05	0.00000000e+00	2.99544586e+02
-4.37741037e-05	-5.01114228e-05	1.13686838e-13	3.01047424e+02
-7.49718254e-07	-5.08564190e-05	-2.27373675e-13	2.98154877e+02
-3.50021073e-05	-4.73673208e-05	2.27373675e-13	2.99091919e+02
-3.76438438e-05	-5.35861509e-05	1.70530257e-13	2.99338348e+02
-3.81557948e-05	-5.23248164e-05	-2.84217094e-14	2.99407593e+02
-2.89980962e-05	-4.59324729e-05	2.27373675e-13	2.98474915e+02
-2.95383252e-05	-5.28221790e-05	-3.41060513e-13	2.98486084e+02
-1.01008500e-05	-5.01063769e-05	3.41060513e-13	2.98161926e+02
-1.80394454e-05	-4.92571053e-05	1.70530257e-13	2.98194427e+02
-1.81786854e-05	-4.82079813e-05	-2.84217094e-13	2.98195129e+02
-1.92019670e-05	-4.88273545e-05	1.70530257e-13	2.98204224e+02
-3.92593938e-05	-5.34581595e-05	-5.68434189e-14	2.99738739e+02
-2.71332938e-05	-5.28664641e-05	-1.13686838e-13	2.98392090e+02
-2.53907874e-05	-4.71469502e-05	1.13686838e-13	2.98332245e+02
-3.79742924e-05	-5.40183537e-05	0.00000000e+00	2.99378998e+02
1.10619351e-06	-5.22420232e-05	0.00000000e+00	2.98154999e+02
-2.88161864e-05	-5.44760333e-05	0.00000000e+00	2.98448090e+02
-3.99154442e-06	-5.68144605e-05	1.70530257e-13	2.98154572e+02
-1.26469449e-05	-5.77956889e-05	3.41060513e-13	2.98167847e+02
-3.04607111e-05	-5.44913819e-05	0.00000000e+00	2.98606201e+02
-1.99171900e-05	-5.41079826e-05	0.00000000e+00	2.98210754e+02
-2.33178253e-05	-5.76658822e-05	-5.68434189e-14	2.98287415e+02
-4.62185972e-06	-5.71036362e-05	0.00000000e+00	2.98155548e+02
-2.08393303e-05	-5.83543770e-05	5.68434189e-14	2.98221924e+02
-3.63431514e-06	-5.72070458e-05	-2.55795385e-13	2.98154572e+02
-1.93054530e-05	-5.90027339e-05	5.68434189e-14	2.98211273e+02
-3.84361992e-05	-5.44686918e-05	0.00000000e+00	2.99496277e+02
-2.12854211e-05	-5.90441232e-05	-3.97903932e-13	2.98232330e+02
-4.03932472e-06	-5.76751954e-05	-2.84217094e-14	2.98154633e+02
3.13748251e-06	-5.97834805e-05	-2.84217094e-14	2.98155426e+02
6.13244583e-06	-6.02222135e-05	-8.52651283e-14	2.98155762e+02
-2.09550562e-05	-5.89014744e-05	-3.97903932e-13	2.98224335e+02
6.54420319e-06	-6.08521223e-05	3.69482223e-13	2.98156036e+02
-3.76514399e-05	-5.50653422e-05	2.84217094e-14	2.99326355e+02
-3.14786557e-05	-5.76590646e-05	1.13686838e-13	2.98649750e+02
-3.61540733e-05	-6.23494052e-05	-1.13686838e-13	2.99124939e+02
-1.03547645e-05	-5.98013939e-05	1.13686838e-13	2.98164246e+02
-2.90943171e-05	-6.29611532e-05	1.13686838e-13	2.98461090e+02
-2.33226274e-05	-6.04329143e-05	-5.68434189e-14	2.98289093e+02
-3.17652084e-05	-6.37620469e-05	0.00000000e+00	2.98665741e+02
-1.33970625e-05	-6.12540025e-05	-1.13686838e-13	2.98170837e+02
-2.09021000e-05	-5.96536593e-05	5.68434189e-14	2.98222290e+02
5.65282699e-06	-6.14745441e-05	-8.52651283e-14	2.98155670e+02
-9.51943184e-06	-6.37189514e-05	0.00000000e+00	2.98160828e+02
-7.56171903e-06	-6.53533061e-05	-2.27373675e-13	2.98158081e+02
-5.22720711e-06	-6.00106723e-05	0.00000000e+00	2.98155457e+02
-2.91917222e-05	-6.45577966e-05	0.00000000e+00	2.98464783e+02
-2.21262144e-06	-6.45953041e-05	1.13686838e-13	2.98154541e+02
-5.55394308e-06	-6.58398640e-05	0.00000000e+00	2.98156281e+02
-1.69516952e-05	-6.65575135e-05	0.00000000e+00	2.98195618e+02
6.48892637e-06	-6.11827854e-05	-8.52651283e-14	2.98156036e+02
-8.10422898e-06	-6.63393512e-05	1.13686838e-13	2.98158508e+02
-4.27171690e-05	-6.79579971e-05	5.68434189e-14	3.00717651e+02
-3.57822646e-05	-6.45979890e-05	-1.13686838e-13	2.99066559e+02
-9.63086222e-06	-6.60740043e-05	2.27373675e-13	2.98166138e+02
-2.29244392e-07	-6.72280221e-05	1.13686838e-13	2.98154175e+02
-2.52061691e-05	-6.89580484e-05	-5.68434189e-14	2.98322510e+02
-2.29303914e-05	-7.05047860e-05	5.68434189e-14	2.98254333e+02
-4.31720437e-05	-6.95168419e-05	5.68434189e-14	3.00777435e+02
2.87178227e-06	-6.97609867e-05	4.54747351e-13	2.98156219e+02
-2.96857143e-05	-6.65188418e-05	0.00000000e+00	2.98485016e+02
-3.76048338e-05	-7.00505771e-05	1.13686838e-13	2.99334869e+02
-3.29365284e-05	-6.70089648e-05	-1.13686838e-13	2.98833801e+02
-2.37317581e-05	-7.06910650e-05	5.68434189e-14	2.98277191e+02
-9.83303562e-06	-6.80001540e-05	-5.68434189e-14	2.98162903e+02
-1.52686443e-05	-7.12005494e-05	0.00000000e+00	2.98178741e+02
-4.29539705e-06	-6.97617506e-05	0.00000000e+00	2.98155273e+02
-7.58201577e-06	-7.28349260e-05	0.00000000e+00	2.98158112e+02
-2.45752017e-05	-7.14838170e-05	5.68434189e-14	2.98306641e+02
-3.48401009e-05	-7.19895761e-05	-1.13686838e-13	2.99019379e+02
-2.19350495e-05	-7.14991766e-05	5.68434189e-14	2.98244446e+02
7.94580956e-07	-7.21743272e-05	0.00000000e+00	2.98155609e+02
-2.34354138e-05	-7.13717236e-05	5.68434189e-14	2.98264191e+02
-1.02148324e-05	-7.40008472e-05	-2.27373675e-13	2.98164673e+02
-3.03499619e-05	-7.29704770e-05	2.27373675e-13	2.98531006e+02
-5.96388054e-06	-7.43831260e-05	-1.13686838e-13	2.98156830e+02
-3.78729201e-05	-7.40011965e-05	0.00000000e+00	2.99362671e+02
-4.40942604e-05	-6.99258089e-05	-5.68434189e-14	3.01022949e+02
4.54040628e-06	-7.40064279e-05	1.13686838e-13	2.98155304e+02
-1.54171321e-05	-7.54318608e-05	-4.54747351e-13	2.98180237e+02
-3.51266062e-05	-7.53598943e-05	0.00000000e+00	2.99067780e+02
-3.82100552e-05	-7.74782966e-05	0.00000000e+00	2.99450439e+02
-2.95777463e-05	-7.58998212e-05	0.00000000e+00	2.98493896e+02
-8.39023051e-06	-7.67772290e-05	1.13686838e-13	2.98158997e+02
-4.33548339e-05	-7.77710084e-05	1.13686838e-13	3.01089844e+02
-1.76642902e-06	-8.12366125e-05	-1.98951966e-13	2.98153900e+02
-2.29616326e-05	-7.33504203e-05	0.00000000e+00	2.98252930e+02
-3.49827387e-05	-7.78882386e-05	0.00000000e+00	2.99090576e+02
-1.40707641e-06	-8.10829006e-05	-7.10542736e-15	2.98153931e+02
-2.01136500e-05	-8.03194634e-05	0.00000000e+00	2.98221375e+02
-2.36915748e-05	-8.02869108e-05	1.13686838e-13	2.98293091e+02
6.05577861e-06	-7.65192235e-05	1.13686838e-13	2.98156891e+02
-1.21799276e-05	-8.06118187e-05	0.00000000e+00	2.98170074e+02
-2.91513716e-05	-8.05233140e-05	-4.54747351e-13	2.98473816e+02
-2.02429601e-06	-8.13325096e-05	2.13162821e-14	2.98154083e+02
-1.54407803e-06	-8.14075684e-05	2.13162821e-14	2.98153900e+02
-3.81974824e-05	-8.05813834e-05	-2.27373675e-13	2.99426178e+02
-9.40659447e-06	-8.22991715e-05	0.00000000e+00	2.98162079e+02
6.23739879e-06	-8.24691888e-05	-2.27373675e-13	2.98158569e+02
-1.76295282e-06	-8.13489823e-05	-7.10542736e-15	2.98153961e+02
-3.47234891e-05	-8.35451792e-05	0.00000000e+00	2.99057281e+02
-2.12787290e-05	-8.26416217e-05	-2.27373675e-13	2.98229095e+02
-1.47138571e-05	-8.35646642e-05	0.00000000e+00	2.98186707e+02
-2.65855233e-05	-8.69705254e-05	-5.68434189e-14	2.98364258e+02
-2.83136578e-05	-8.78278443e-05	-1.70530257e-13	2.98418518e+02
4.81949064e-06	-8.53160018e-05	0.00000000e+00	2.98156433e+02
-3.77417018e-05	-8.58587737e-05	0.00000000e+00	2.99390778e+02
-1.08838394e-05	-8.63856112e-05	1.13686838e-13	2.98162506e+02
-1.79842823e-06	-8.16054235e-05	2.13162821e-14	2.98153839e+02
-3.55074280e-06	-8.70341464e-05	-3.41060513e-13	2.98155731e+02
-2.79039396e-05	-8.86176567e-05	2.84217094e-13	2.98402618e+02
-1.86594243e-05	-8.88560025e-05	0.00000000e+00	2.98200928e+02
-7.72385306e-07	-8.76248887e-05	0.00000000e+00	2.98154724e+02
-7.18174397e-06	-8.86332055e-05	1.13686838e-13	2.98158630e+02
-2.87326347e-05	-8.87581700e-05	2.27373675e-13	2.98469421e+02
-2.52579339e-05	-8.90991723e-05	0.00000000e+00	2.98345276e+02
-1.46883913e-05	-8.95029079e-05	1.13686838e-13	2.98178833e+02
-1.07009637e-05	-8.97361970e-05	0.00000000e+00	2.98162903e+02
4.28232443e-06	-9.01103995e-05	-1.13686838e-13	2.98155304e+02
-2.53946837e-06	-8.94810073e-05	-2.27373675e-13	2.98155029e+02
-3.73467119e-05	-9.24232081e-05	-5.68434189e-14	2.99269714e+02
-2.79619144e-05	-8.94355471e-05	-1.70530257e-13	2.98402008e+02
-3.19531646e-05	-9.12916876e-05	-2.84217094e-14	2.98754028e+02
-3.70295820e-05	-9.41477701e-05	-3.41060513e-13	2.99228363e+02
-1.67965554e-05	-9.11609823e-05	0.00000000e+00	2.98187439e+02
2.98955820e-06	-9.21442916e-05	-2.27373675e-13	2.98155609e+02
-3.81829195e-05	-9.42635743e-05	1.13686838e-13	2.99528290e+02
-2.03705422e-05	-9.36698634e-05	-5.68434189e-14	2.98220032e+02
-5.44107297e-06	-9.43119230e-05	-5.68434189e-14	2.98157074e+02
5.28471310e-06	-9.22843756e-05	1.13686838e-13	2.98156311e+02
-1.24051603e-05	-9.21178580e-05	0.00000000e+00	2.98166809e+02
1.09302209e-05	-9.83376449e-05	0.00000000e+00	2.98163452e+02
0.00000000e+00	0.00000000e+00	0.00000000e+00	2.98152130e+02
-1.78070081e-07	8.14250052e-06	0.00000000e+00	2.98156494e+02
-4.99784983e-06	8.43149792e-06	1.13686838e-13	2.98156067e+02
-6.40604958e-06	5.24899588e-06	0.00000000e+00	2.98154938e+02
0.00000000e+00	0.00000000e+00	0.00000000e+00	2.98152130e+02
0.00000000e+00	0.00000000e+00	0.00000000e+00	2.98152130e+02
-6.94622895e-06	-8.50555080e-06	-2.27373675e-13	2.98155182e+02
-6.19847060e-06	-8.65930269e-06	2.27373675e-13	2.98154663e+02
-1.03870852e-05	0.00000000e+00	2.27373675e-13	2.98157623e+02
-7.27529414e-06	-7.86028158e-06	-2.84217094e-14	2.98155182e+02
-9.08815673e-06	8.19832167e-06	0.00000000e+00	2.98158081e+02
-1.36586177e-05	3.62019068e-06	-2.27373675e-13	2.98161469e+02
-1.35614173e-05	-3.26748864e-06	0.00000000e+00	2.98163757e+02
-1.32186760e-05	-6.40280177e-06	-2.27373675e-13	2.98166412e+02
-1.36831422e-05	8.53042729e-06	0.00000000e+00	2.98162323e+02
-1.85805966e-05	0.00000000e+00	-2.27373675e-13	2.98181274e+02
-1.86473007e-05	-7.29096473e-06	0.00000000e+00	2.98189392e+02
-1.89388975e-05	8.21927915e-06	0.00000000e+00	2.98164795e+02
-2.06402910e-05	-4.22372432e-06	5.68434189e-14	2.98194458e+02
-2.16845438e-05	3.22717437e-06	-1.13686838e-13	2.98182129e+02
-2.23841671e-05	0.00000000e+00	-2.27373675e-13	2.98206085e+02
-2.08882266e-05	-7.23779885e-06	-3.41060513e-13	2.98214691e+02
-2.26016546e-05	7.31918362e-06	2.27373675e-13	2.98167389e+02
-2.64528389e-05	-4.64048935e-06	0.00000000e+00	2.98324219e+02
-2.88574047e-05	-7.45201396e-06	0.00000000e+00	2.98390869e+02
-2.71674726e-05	7.25647442e-06	0.00000000e+00	2.98182220e+02
-2.86786653e-05	5.97615372e-06	-3.41060513e-13	2.98197540e+02
-2.92361474e-05	8.00829457e-06	0.00000000e+00	2.98206848e+02
-2.93644207e-05	0.00000000e+00	0.00000000e+00	2.98359406e+02
-2.98863652e-05	-5.39995972e-06	-1.70530257e-13	2.98404327e+02
-3.03568413e-05	5.62634750e-06	0.00000000e+00	2.98277740e+02
-3.27460621e-05	0.00000000e+00	-2.27373675e-13	2.98505432e+02
-3.07968257e-05	-7.65361438e-06	0.00000000e+00	2.98525696e+02
-3.26200097e-05	7.71144187e-06	0.00000000e+00	2.98279205e+02
-3.57199497e-05	-4.35765969e-06	0.00000000e+00	2.98834381e+02
-3.54475924e-05	5.70378643e-06	0.00000000e+00	2.98414276e+02
-3.77437682e-05	9.38127596e-06	3.41060513e-13	2.98423248e+02
-3.93289592e-05	-8.02166323e-06	2.27373675e-13	2.99539734e+02
-3.93536175e-05	0.00000000e+00	-2.27373675e-13	2.99247620e+02
-3.93418559e-05	5.48915523e-06	0.00000000e+00	2.98866547e+02
-3.87768632e-05	8.19955676e-06	0.00000000e+00	2.98459412e+02
-4.17279734e-05	-3.44394289e-06	0.00000000e+00	2.99749817e+02
-4.23306774e-05	0.00000000e+00	2.27373675e-13	2.99768036e+02
-4.43142781e-05	3.34525885e-06	1.13686838e-13	2.99742981e+02
-4.54419605e-05	7.60691501e-06	-2.27373675e-13	2.99349823e+02
-4.63134857e-05	0.00000000e+00	-1.13686838e-13	3.01543213e+02
-5.09201709e-05	8.03902731e-06	1.13686838e-13	3.01008331e+02
-5.26847871e-05	4.48671017e-06	1.13686838e-13	3.02775604e+02
-5.53697391e-05	8.05964737e-06	1.13686838e-13	3.06593628e+02
-4.85079800e-05	-9.60372745e-06	1.13686838e-13	3.02605896e+02
-4.63844408e-05	-1.22665970e-05	-1.13686838e-13	3.01874939e+02
-4.91631254e-05	-1.22977935e-05	0.00000000e+00	3.03144318e+02
-5.14182357e-05	-1.25831730e-05	-1.13686838e-13	3.04503479e+02
-4.22019402e-05	-1.06748148e-05	-1.13686838e-13	3.00196411e+02
-4.41655247e-05	-7.36087122e-06	0.00000000e+00	3.00842590e+02
-5.27310149e-05	0.00000000e+00	2.27373675e-13	3.04235107e+02
-5.05434400e-05	-3.29209934e-06	0.00000000e+00	3.03354492e+02
-5.49818760e-05	-5.01400336e-06	0.00000000e+00	3.06287964e+02
-5.34259016e-05	-7.97069424e-06	-5.68434189e-14	3.05558746e+02
-5.53558457e-05	-8.82218683e-06	-1.13686838e-13	3.06826813e+02
-5.48087555e-05	-1.46106549e-05	0.00000000e+00	3.06756714e+02
-5.51040066e-05	-6.29481747e-06	-1.13686838e-13	3.06564697e+02
0.00000000e+00	0.00000000e+00	0.00000000e+00	2.98152130e+02
8.92857133e-06	0.00000000e+00	0.00000000e+00	2.98154480e+02
8.92857133e-06	0.00000000e+00	0.00000000e+00	2.98154480e+02
0.00000000e+00	0.00000000e+00	0.00000000e+00	2.98152130e+02
4.73228147e-06	8.41491510e-06	-1.13686838e-13	2.98158691e+02
0.00000000e+00	0.00000000e+00	0.00000000e+00	2.98152130e+02
8.92857133e-06	0.00000000e+00	0.00000000e+00	2.98154480e+02
3.93369146e-06	-8.44760143e-06	0.00000000e+00	2.98154083e+02
4.50370362e-06	-1.10348828e-05	0.00000000e+00	2.98154297e+02
-5.72922909e-06	-9.42032420e-06	-2.84217094e-14	2.98154724e+02
1.52965163e-06	-1.65971869e-05	-2.27373675e-13	2.98155151e+02
6.36663162e-06	-1.62401757e-05	-2.27373675e-13	2.98158386e+02
-6.74840885e-06	-8.74030229e-06	0.00000000e+00	2.98155151e+02
-2.42256392e-05	-1.04281271e-05	4.54747351e-13	2.98270508e+02
-1.38055675e-05	-1.12315010e-05	0.00000000e+00	2.98168884e+02
-7.22510777e-06	-9.24257347e-06	0.00000000e+00	2.98155914e+02
-6.45418959e-06	-8.88816521e-06	-2.84217094e-14	2.98154816e+02
-1.99231763e-05	-8.48767468e-06	1.13686838e-13	2.98199463e+02
-2.93058183e-05	-9.12250744e-06	0.00000000e+00	2.98411652e+02
-3.58845500e-05	-1.35531827e-05	0.00000000e+00	2.98986481e+02
-2.24615651e-05	-1.28463671e-05	2.27373675e-13	2.98242676e+02
-2.58177715e-05	-1.32305522e-05	0.00000000e+00	2.98329773e+02
-1.56941715e-05	-1.48032159e-05	0.00000000e+00	2.98187531e+02
-3.84844316e-05	-1.52602788e-05	0.00000000e+00	2.99562103e+02
-3.33576390e-05	-1.59278243e-05	0.00000000e+00	2.98792480e+02
-4.35740294e-05	-1.52052799e-05	2.27373675e-13	3.00769379e+02
-2.79442756e-05	-1.53691035e-05	0.00000000e+00	2.98395630e+02
-1.24458147e-05	-1.71666179e-05	2.27373675e-13	2.98166016e+02
-6.56509155e-06	-1.12992793e-05	0.00000000e+00	2.98154846e+02
-3.66050808e-05	-1.76423418e-05	0.00000000e+00	2.99153015e+02
-4.74374829e-05	-1.82687127e-05	0.00000000e+00	3.02271118e+02
-4.79449227e-05	-1.87038095e-05	-2.84217094e-14	3.02615051e+02
-4.71043058e-05	-1.89828861e-05	0.00000000e+00	3.02139130e+02
-5.46524871e-06	-1.91253366e-05	0.00000000e+00	2.98155334e+02
-7.79640504e-06	-1.96976453e-05	0.00000000e+00	2.98157623e+02
-2.02330084e-05	-2.28752033e-05	1.98951966e-13	2.98214020e+02
-2.06370605e-05	-2.26484426e-05	0.00000000e+00	2.98217407e+02
-2.06953937e-05	-2.29421694e-05	1.98951966e-13	2.98219971e+02
-4.59170478e-05	-1.87616752e-05	0.00000000e+00	3.01824860e+02
-2.04660082e-05	-2.31402319e-05	0.00000000e+00	2.98215881e+02
-5.51243393e-05	-2.17538945e-05	5.68434189e-14	3.07049866e+02
-4.91831233e-05	-2.02164210e-05	0.00000000e+00	3.03393738e+02
4.06641993e-06	-1.97470417e-05	0.00000000e+00	2.98155884e+02
-4.73800428e-05	-1.92201533e-05	0.00000000e+00	3.02284515e+02
-3.10739852e-05	-2.69690863e-05	-7.10542736e-15	2.98561157e+02
-4.65366247e-05	-1.94557815e-05	0.00000000e+00	3.01977051e+02
-1.15933462e-05	-2.12145424e-05	0.00000000e+00	2.98164703e+02
-3.12567499e-05	-2.70826040e-05	2.06057393e-13	2.98581482e+02
-3.82879152e-05	-2.23040443e-05	2.27373675e-13	2.99451874e+02
-6.24575887e-06	-2.03761265e-05	1.13686838e-13	2.98156128e+02
-5.52260390e-05	-2.36413780e-05	5.68434189e-14	3.07183014e+02
-1.64625840e-06	-2.65673661e-05	-1.70530257e-13	2.98154144e+02
-2.02656356e-05	-2.32197708e-05	0.00000000e+00	2.98214447e+02
-2.71547797e-05	-2.57148968e-05	7.10542736e-15	2.98433929e+02
-2.06301611e-05	-2.32445527e-05	-1.42108547e-14	2.98219635e+02
-1.08767711e-06	-2.74329796e-05	-1.70530257e-13	2.98154327e+02
-3.11109397e-05	-2.71651134e-05	-2.41584530e-13	2.98564148e+02
-4.71045132e-05	-2.02137362e-05	5.68434189e-14	3.02139557e+02
-1.93944788e-06	-2.75032926e-05	-1.70530257e-13	2.98154541e+02
-5.42424241e-05	-2.38930170e-05	5.68434189e-14	3.06584381e+02
-4.38849202e-05	-2.53500566e-05	-1.13686838e-13	3.01106140e+02
-4.63111974e-05	-2.68205458e-05	1.13686838e-13	3.01909241e+02
-2.04457629e-05	-2.32330422e-05	1.98951966e-13	2.98215698e+02
-1.04437504e-05	-2.74434533e-05	1.70530257e-13	2.98161682e+02
7.68162226e-06	-2.29864054e-05	2.27373675e-13	2.98157684e+02
1.46390528e-06	-2.70780001e-05	0.00000000e+00	2.98155365e+02
7.77401328e-06	-2.50491903e-05	0.00000000e+00	2.98158630e+02
-9.60118905e-06	-2.91093002e-05	0.00000000e+00	2.98161072e+02
-1.91010386e-05	-2.40702302e-05	0.00000000e+00	2.98208374e+02
-5.50315308e-05	-2.51544079e-05	-5.68434189e-14	3.07026459e+02
-3.12418197e-05	-2.72856978e-05	0.00000000e+00	2.98579559e+02
-1.09436696e-05	-2.97753068e-05	-5.68434189e-14	2.98164490e+02
-3.80534912e-05	-2.69026641e-05	0.00000000e+00	2.99421600e+02
-4.37849594e-05	-2.84970920e-05	-2.27373675e-13	3.01102997e+02
-3.10479445e-05	-2.72475190e-05	-7.10542736e-15	2.98560883e+02
-2.04485259e-05	-2.33451992e-05	0.00000000e+00	2.98215729e+02
-4.88030346e-05	-2.85139286e-05	1.13686838e-13	3.03339233e+02
-2.07138692e-05	-2.39211695e-05	0.00000000e+00	2.98219177e+02
7.85332850e-06	-2.74792328e-05	0.00000000e+00	2.98157654e+02
-1.52955613e-06	-2.81228640e-05	0.00000000e+00	2.98154388e+02
-2.32654656e-07	-2.89144009e-05	-1.70530257e-13	2.98154419e+02
-2.39313431e-05	-3.18372004e-05	-1.13686838e-13	2.98282104e+02
-5.44887880e-05	-3.13027449e-05	0.00000000e+00	3.06698151e+02
-1.00238703e-05	-3.01129530e-05	0.00000000e+00	2.98161865e+02
-2.18263995e-06	-2.81807570e-05	0.00000000e+00	2.98155029e+02
-2.14029060e-05	-3.18218990e-05	3.41060513e-13	2.98240967e+02
-3.93828814e-05	-3.39509061e-05	2.27373675e-13	2.99703247e+02
5.76294951e-06	-3.30203293e-05	-2.27373675e-13	2.98155975e+02
-4.65625053e-05	-3.07742121e-05	2.27373675e-13	3.01986481e+02
-5.11844992e-05	-3.38338286e-05	0.00000000e+00	3.04710083e+02
-3.10927171e-05	-2.73909736e-05	2.06057393e-13	2.98562836e+02
-2.49761397e-05	-3.37268139e-05	0.00000000e+00	2.98325928e+02
-2.28041372e-05	-3.29987197e-05	0.00000000e+00	2.98256958e+02
-4.71303611e-05	-3.54750664e-05	-4.54747351e-13	3.02335632e+02
-6.55000076e-06	-3.45792359e-05	0.00000000e+00	2.98157623e+02
-2.28276485e-06	-3.24659995e-05	-2.84217094e-14	2.98154144e+02
-4.36820374e-05	-3.58836405e-05	-1.13686838e-13	3.01070648e+02
-1.41205455e-05	-3.62528590e-05	0.00000000e+00	2.98174011e+02
-3.61360071e-05	-3.48830836e-05	-2.27373675e-13	2.99149719e+02
-1.32340142e-06	-3.75518612e-05	5.68434189e-14	2.98154602e+02
-1.23783448e-05	-3.79915145e-05	2.27373675e-13	2.98169128e+02
-3.58707962e-06	-3.88107255e-05	0.00000000e+00	2.98154938e+02
-3.25133587e-05	-3.77814140e-05	-2.27373675e-13	2.98743896e+02
-2.90411735e-05	-3.73813818e-05	2.27373675e-13	2.98466736e+02
-5.50177501e-05	-3.52973875e-05	0.00000000e+00	3.07082642e+02
-2.26555658e-05	-3.63632171e-05	1.13686838e-13	2.98249023e+02
-4.95479617e-05	-3.73873445e-05	0.00000000e+00	3.03798004e+02
-5.73208126e-06	-3.92321926e-05	-1.70530257e-13	2.98158051e+02
-1.82112781e-05	-4.03741942e-05	0.00000000e+00	2.98207275e+02
5.95679285e-06	-3.61676648e-05	0.00000000e+00	2.98156860e+02
-1.33256299e-05	-4.04933162e-05	-2.27373675e-13	2.98171082e+02
-3.94258022e-05	-4.07200132e-05	1.13686838e-13	2.99674866e+02
-5.50364239e-05	-4.00640929e-05	0.00000000e+00	3.07209045e+02
-2.42727365e-05	-3.96930009e-05	1.13686838e-13	2.98306427e+02
-3.76395801e-05	-4.19385651e-05	0.00000000e+00	2.99366577e+02
-4.73276887e-05	-4.02759433e-05	-1.13686838e-13	3.02354553e+02
-2.16058124e-05	-4.07534390e-05	1.13686838e-13	2.98236938e+02
-2.85667775e-05	-4.24938007e-05	-2.27373675e-13	2.98443726e+02
-5.05416974e-05	-4.21862242e-05	1.13686838e-13	3.04346558e+02
-2.44209750e-05	-4.28481217e-05	0.00000000e+00	2.98306763e+02
-3.47993773e-05	-4.42540404e-05	-1.13686838e-13	2.99126190e+02
-1.93904871e-05	-4.69652150e-05	-5.68434189e-14	2.98205963e+02
-5.48061980e-05	-4.77798530e-05	-1.70530257e-13	3.06880157e+02
-6.25000030e-05	3.29728571e-20	0.00000000e+00	3.13295929e+02
-6.25000030e-05	0.00000000e+00	0.00000000e+00	3.13295929e+02
-6.25000030e-05	-2.81194589e-20	0.00000000e+00	3.13295929e+02
-6.25000030e-05	8.16004045e-20	0.00000000e+00	3.13295929e+02
-9.18874866e-05	-4.63250035e-06	-8.52651283e-14	3.23149841e+02
-9.24233973e-05	-4.94054211e-06	-1.13686838e-13	3.23149933e+02
-9.24359483e-05	-4.33166451e-06	-1.13686838e-13	3.23149963e+02
-6.25000030e-05	-1.75696332e-05	-3.69733804e-20	3.12729675e+02
-6.25000030e-05	-1.75696332e-05	-3.69733804e-20	3.12729675e+02
-6.25000030e-05	-1.75696332e-05	-3.69733804e-20	3.12729675e+02
-6.25000030e-05	0.00000000e+00	0.00000000e+00	3.13295929e+02
-6.25000030e-05	-8.32309197e-20	0.00000000e+00	3.13295929e+02
-6.25000030e-05	-1.75696332e-05	-3.69733804e-20	3.12729675e+02
-9.19045633e-05	-5.99321538e-06	1.13686838e-13	3.23149628e+02
-9.27722867e-05	-5.27074781e-06	-1.13686838e-13	3.23149963e+02
-6.25000030e-05	-2.24046057e-19	0.00000000e+00	3.13295929e+02
-6.25000030e-05	8.23386749e-19	0.00000000e+00	3.13295929e+02
-9.50735921e-05	-2.73985802e-06	0.00000000e+00	3.23149963e+02
-7.11828325e-05	-7.93408708e-06	1.13686838e-13	3.22289032e+02
-7.34667774e-05	-9.81682570e-06	-1.13686838e-13	3.22687653e+02
-7.13596310e-05	-1.15433904e-05	1.13686838e-13	3.22381287e+02
-6.25000030e-05	1.13973249e-19	0.00000000e+00	3.13295929e+02
-6.87410065e-05	-9.71411282e-06	1.13686838e-13	3.19255859e+02
-8.50545184e-05	3.34054221e-06	1.06581410e-14	3.23149109e+02
-8.02689756e-05	-7.97294251e-06	-2.27373675e-13	3.23101624e+02
-8.33372615e-05	-4.43113049e-06	-2.27373675e-13	3.23127716e+02
-8.54495738e-05	-1.12383941e-05	2.27373675e-13	3.23131836e+02
-7.57294911e-05	-1.60379932e-05	0.00000000e+00	3.22879333e+02
-7.44854915e-05	-4.92280697e-06	1.13686838e-13	3.22849731e+02
-9.66285879e-05	-1.27197236e-05	5.68434189e-14	3.23149963e+02
-9.49538953e-05	-1.32020896e-05	-1.70530257e-13	3.23149414e+02
-7.78625981e-05	-2.72649277e-06	0.00000000e+00	3.23083008e+02
-9.90607514e-05	-1.44695805e-05	2.84217094e-14	3.23149963e+02
-1.00285892e-04	-1.04039773e-05	0.00000000e+00	3.23149963e+02
-9.67749147e-05	-5.98664246e-06	2.84217094e-14	3.23149963e+02
-5.79719417e-05	-1.22931469e-05	0.00000000e+00	3.09145569e+02
-7.81248818e-05	-1.66086611e-05	0.00000000e+00	3.23034729e+02
-6.23073356e-05	-8.78481660e-06	0.00000000e+00	3.12461121e+02
-6.59833531e-05	-5.99330042e-06	0.00000000e+00	3.17051147e+02
-9.14173070e-05	4.94451342e-06	0.00000000e+00	3.23149323e+02
-9.78935641e-05	1.28631814e-06	1.70530257e-13	3.23149841e+02
-6.98228105e-05	6.05705873e-06	0.00000000e+00	3.21781799e+02
-7.69797043e-05	5.13727628e-06	0.00000000e+00	3.23114563e+02
-7.64918877e-05	3.55338500e-07	0.00000000e+00	3.23086487e+02
-8.42310183e-05	4.11884230e-06	0.00000000e+00	3.23148590e+02
-6.03050648e-05	8.77930870e-06	2.27373675e-13	3.14404266e+02
-8.41624569e-05	4.24573273e-06	0.00000000e+00	3.23148712e+02
-8.43311136e-05	4.25116423e-06	-3.55271368e-15	3.23149017e+02
-5.69681615e-05	-6.97704627e-06	0.00000000e+00	3.08029083e+02
-6.97283103e-05	-2.88222304e-06	0.00000000e+00	3.21775757e+02
-6.92893591e-05	5.65952269e-06	1.13686838e-13	3.21682922e+02
-7.48853054e-05	-1.58507817e-06	-1.13686838e-13	3.22793457e+02
-6.86627027e-05	6.34260414e-06	1.13686838e-13	3.21201080e+02
-6.99499506e-05	-1.71737265e-05	0.00000000e+00	3.21899841e+02
-7.62100681e-05	-1.85198460e-05	0.00000000e+00	3.22844055e+02
-9.95134760e-05	4.73228056e-07	0.00000000e+00	3.23149994e+02
-1.06683729e-04	-5.71369412e-07	2.27373675e-13	3.23149994e+02
-1.04127503e-04	-7.21200558e-06	1.70530257e-13	3.23149994e+02
-1.08465028e-04	6.61893500e-06	0.00000000e+00	3.23149994e+02
-1.03573351e-04	-8.02178056e-06	1.70530257e-13	3.23149994e+02
-1.02124410e-04	-1.55944053e-05	2.27373675e-13	3.23149963e+02
-9.91130510e-05	-4.44522357e-07	5.68434189e-14	3.23150024e+02
-8.90408483e-05	-1.44623336e-05	0.00000000e+00	3.23147675e+02
-6.92303511e-05	6.17317164e-06	0.00000000e+00	3.21670349e+02
-9.87227104e-05	4.08710093e-07	1.70530257e-13	3.23149933e+02
-9.92187997e-05	1.37371535e-06	0.00000000e+00	3.23149994e+02
-1.08174143e-04	7.13201189e-06	-1.42108547e-13	3.23150024e+02
-1.04371749e-04	-8.24369272e-06	1.70530257e-13	3.23149994e+02
-1.03110986e-04	-1.63420318e-05	0.00000000e+00	3.23149994e+02
-7.73099528e-05	-1.80974057e-05	1.70530257e-13	3.23025757e+02
-8.42483496e-05	4.22336370e-06	0.00000000e+00	3.23149017e+02
-8.64577887e-05	-1.74942325e-05	0.00000000e+00	3.23146362e+02
-7.87302488e-05	-1.88699523e-05	-5.68434189e-14	3.23043243e+02
-6.25000030e-05	-1.75696332e-05	0.00000000e+00	3.12729675e+02
-9.16388381e-05	-1.98228627e-05	-1.70530257e-13	3.23148804e+02
-6.79233490e-05	-1.99703536e-05	0.00000000e+00	3.20282990e+02
-6.25000030e-05	-1.75696332e-05	0.00000000e+00	3.12729675e+02
-7.73786960e-05	-1.93575997e-05	5.68434189e-14	3.23027313e+02
-8.37448606e-05	-2.46087766e-05	0.00000000e+00	3.23128662e+02
-6.25000030e-05	-1.75696332e-05	0.00000000e+00	3.12729675e+02
-8.94249824e-05	-2.33673090e-05	0.00000000e+00	3.23138824e+02
-6.42431405e-05	-2.35604239e-05	-2.27373675e-13	3.15765320e+02
-7.03119804e-05	-2.79301603e-05	-5.68434189e-14	3.21821198e+02
-7.39453462e-05	-2.40518148e-05	0.00000000e+00	3.22634521e+02
-9.28985537e-05	-2.20160509e-05	3.41060513e-13	3.23149353e+02
-5.65019836e-05	-2.42137357e-05	0.00000000e+00	3.08156464e+02
-6.23073356e-05	-2.63544498e-05	0.00000000e+00	3.12795654e+02
-8.17708933e-05	-2.65368071e-05	0.00000000e+00	3.23109680e+02
-7.12241090e-05	-2.87104758e-05	0.00000000e+00	3.22345917e+02
-8.43654270e-05	-2.75984567e-05	0.00000000e+00	3.23128326e+02
-7.42178381e-05	-2.84113667e-05	5.68434189e-14	3.22514893e+02
-6.96947100e-05	-2.87058319e-05	1.13686838e-13	3.20902832e+02
-9.26143839e-05	-2.47377957e-05	0.00000000e+00	3.23149261e+02
-5.76794300e-05	-2.96355447e-05	0.00000000e+00	3.09155792e+02
-9.04944900e-05	-3.02836306e-05	0.00000000e+00	3.23148407e+02
-9.28821537e-05	-2.97481165e-05	-3.41060513e-13	3.23149170e+02
-7.11894245e-05	-2.93009762e-05	1.70530257e-13	3.22348999e+02
-6.25000030e-05	-3.51392664e-05	-3.69733804e-20	3.12731598e+02
-8.03116127e-05	-3.31256306e-05	-5.68434189e-14	3.23104523e+02
-6.25000030e-05	-3.51392664e-05	-3.69733804e-20	3.12731598e+02
-7.85644152e-05	-3.50086339e-05	-1.13686838e-13	3.23062683e+02
-6.25000030e-05	-3.51392664e-05	0.00000000e+00	3.12731598e+02
-8.75225887e-05	-3.58774050e-05	1.13686838e-13	3.23146790e+02
-7.95406741e-05	-3.53125142e-05	-5.68434189e-14	3.23100708e+02
-6.25000030e-05	-3.51392664e-05	-3.69733804e-20	3.12731598e+02
-8.18305998e-05	-3.63905565e-05	-5.68434189e-14	3.23113403e+02
-6.25000030e-05	-3.51392664e-05	0.00000000e+00	3.12731598e+02
-7.12170440e-05	-2.99051117e-05	1.70530257e-13	3.22346924e+02
-7.86895980e-05	-3.56886812e-05	-1.13686838e-13	3.23070007e+02
-6.25000030e-05	-3.51392664e-05	0.00000000e+00	3.12731598e+02
-7.07551371e-05	-4.06203653e-05	1.49213975e-13	3.22145172e+02
-8.75575060e-05	-3.84681807e-05	0.00000000e+00	3.23146820e+02
-6.25000030e-05	-3.51392664e-05	0.00000000e+00	3.12731598e+02
-7.91072525e-05	-3.67345092e-05	0.00000000e+00	3.23092346e+02
-7.06841674e-05	-4.06797917e-05	1.49213975e-13	3.22124817e+02
-6.25000030e-05	-3.51392664e-05	0.00000000e+00	3.12731598e+02
-7.08991211e-05	-4.07418120e-05	0.00000000e+00	3.22157745e+02
-8.49382050e-05	-3.99252567e-05	0.00000000e+00	3.23125763e+02
-5.85147791e-05	-4.18491327e-05	-2.27373675e-13	3.09824432e+02
-7.05155471e-05	-4.07613879e-05	-7.10542736e-15	3.21916382e+02
-8.58147832e-05	-4.58452087e-05	5.68434189e-14	3.23146423e+02
-8.97128921e-05	-4.01948309e-05	-1.13686838e-13	3.23147522e+02
-7.07043509e-05	-4.09943350e-05	7.10542736e-15	3.22133331e+02
-9.65338259e-05	-1.38126270e-05	0.00000000e+00	3.23149963e+02
-1.02069185e-04	-1.69369523e-05	0.00000000e+00	3.23149963e+02
-9.35814533e-05	-2.13150543e-05	0.00000000e+00	3.23149506e+02
-9.79676697e-05	-1.90072351e-05	0.00000000e+00	3.23149719e+02
-1.04023522e-04	-1.77627280e-05	-5.68434189e-14	3.23149994e+02
-1.01191421e-04	-2.60339257e-05	1.13686838e-13	3.23149963e+02
-9.83380451e-05	-2.49387940e-05	8.52651283e-14	3.23149750e+02
-1.02540005e-04	-2.62232934e-05	-5.68434189e-14	3.23149963e+02
-1.01426325e-04	-2.66386360e-05	1.13686838e-13	3.23149994e+02
-1.00919955e-04	-2.68859276e-05	5.68434189e-14	3.23149963e+02
-1.02277685e-04	-2.75768725e-05	1.13686838e-13	3.23149963e+02
-1.00966907e-04	-2.79724518e-05	5.68434189e-14	3.23149963e+02
-9.37456352e-05	-3.22394844e-05	0.00000000e+00	3.23149231e+02
-9.75553994e-05	-3.58780635e-05	0.00000000e+00	3.23149933e+02
-1.01862970e-04	-3.65743217e-05	0.00000000e+00	3.23149963e+02
-1.07349471e-04	-3.48232206e-05	2.27373675e-13	3.23149994e+02
-9.03590844e-05	-3.76957687e-05	1.13686838e-13	3.23147522e+02
-1.01087455e-04	-4.11666697e-05	-1.13686838e-13	3.23149963e+02
-1.03858678e-04	-4.02586484e-05	0.00000000e+00	3.23149994e+02
-9.61511541e-05	-4.08950509e-05	-2.27373675e-13	3.23149902e+02
-1.49787971e-04	-4.96393914e-05	0.00000000e+00	3.23149994e+02
-1.44888996e-04	-4.47482089e-05	1.13686838e-13	3.23149994e+02
-1.49721571e-04	-4.51439882e-05	0.00000000e+00	3.23149994e+02
-1.54822323e-04	-4.43902936e-05	1.13686838e-13	3.23149994e+02
-1.53058252e-04	-5.04080890e-05	0.00000000e+00	3.23149994e+02
-1.55189104e-04	-5.09307501e-05	0.00000000e+00	3.23149963e+02
-1.58000825e-04	-4.55252630e-05	-1.13686838e-13	3.23149994e+02
-1.79129202e-04	-4.81252137e-05	1.27897692e-13	3.23149963e+02
-1.79499621e-04	-4.84900957e-05	1.42108547e-14	3.23149994e+02
-1.79097915e-04	-4.82246614e-05	1.27897692e-13	3.23149994e+02
-1.44699618e-04	-4.74387634e-05	0.00000000e+00	3.23149994e+02
-1.79011040e-04	-4.82118121e-05	-7.10542736e-15	3.23149994e+02
-1.79052993e-04	-4.82586693e-05	-7.10542736e-15	3.23149994e+02
-1.53446977e-04	-5.20271351e-05	4.54747351e-13	3.23149994e+02
-1.52251043e-04	-5.24496973e-05	0.00000000e+00	3.23149994e+02
-1.78386501e-04	-4.95375643e-05	1.06581410e-14	3.23149994e+02
-1.69933890e-04	-4.92613690e-05	0.00000000e+00	3.23149994e+02
-1.72195112e-04	-5.28617784e-05	0.00000000e+00	3.23150024e+02
-1.69242645e-04	-4.92543513e-05	0.00000000e+00	3.23149994e+02
-1.69733888e-04	-4.96955836e-05	0.00000000e+00	3.23149994e+02
-1.62037904e-04	-5.28699893e-05	0.00000000e+00	3.23149963e+02
-1.60586249e-04	-5.58636020e-05	0.00000000e+00	3.23149994e+02
-1.44288337e-04	-5.81780114e-05	-1.13686838e-13	3.23149994e+02
-1.48773674e-04	-5.53753925e-05	-5.68434189e-14	3.23149994e+02
-1.63940407e-04	-5.69974036e-05	-2.27373675e-13	3.23149994e+02
-1.73544104e-04	-5.66010640e-05	0.00000000e+00	3.23149994e+02
-1.54051406e-04	-5.32863814e-05	0.00000000e+00	3.23149994e+02
-1.61336706e-04	-5.81940549e-05	-2.27373675e-13	3.23149994e+02
-1.50591048e-04	-6.17393598e-05	2.84217094e-14	3.23149994e+02
-1.52480119e-04	-6.20723004e-05	2.84217094e-14	3.23149963e+02
-1.84020493e-04	-6.19725033e-05	-3.41060513e-13	3.23149994e+02
-1.77411785e-04	-5.82142893e-05	0.00000000e+00	3.23149994e+02
-1.84721634e-04	-5.73558937e-05	0.00000000e+00	3.23150024e+02
-1.53220550e-04	-6.25142566e-05	2.55795385e-13	3.23149994e+02
-1.65723177e-04	-6.06340545e-05	0.00000000e+00	3.23149994e+02
-1.85242039e-04	-6.23043234e-05	5.68434189e-14	3.23149994e+02
-1.74428162e-04	-5.68113683e-05	0.00000000e+00	3.23149994e+02
-1.67985636e-04	-6.29208225e-05	-1.13686838e-13	3.23149994e+02
-1.52731649e-04	-6.26203982e-05	0.00000000e+00	3.23149994e+02
-1.83165859e-04	-6.25285611e-05	-3.41060513e-13	3.23149994e+02
-1.44175210e-04	-6.03708177e-05	3.41060513e-13	3.23149994e+02
-1.74782646e-04	-5.71804849e-05	1.70530257e-13	3.23149994e+02
-1.70388405e-04	-6.39619975e-05	0.00000000e+00	3.23149994e+02
-1.61266973e-04	-6.87683787e-05	-2.84217094e-14	3.23150024e+02
-1.75148249e-04	-6.56625998e-05	0.00000000e+00	3.23149994e+02
-1.62355369e-04	-6.82590762e-05	-2.84217094e-14	3.23150024e+02
-1.84057688e-04	-6.27236004e-05	-3.41060513e-13	3.23149994e+02
-1.52274937e-04	-6.32795491e-05	2.84217094e-14	3.23149994e+02
-1.52993744e-04	-6.30054128e-05	-1.70530257e-13	3.23149994e+02
-1.45983213e-04	-6.88111468e-05	0.00000000e+00	3.23149994e+02
-1.61529606e-04	-6.91590831e-05	1.98951966e-13	3.23149994e+02
-1.61148055e-04	-6.92054964e-05	0.00000000e+00	3.23149994e+02
-1.85316982e-04	-6.41976731e-05	1.13686838e-13	3.23149994e+02
-1.83031530e-04	-6.44173415e-05	0.00000000e+00	3.23149994e+02
-1.78325077e-04	-6.93986367e-05	0.00000000e+00	3.23149994e+02
-1.70737112e-04	-7.21457109e-05	1.13686838e-13	3.23149994e+02
-1.69687497e-04	-7.21508259e-05	0.00000000e+00	3.23149994e+02
-1.64021199e-04	-7.04227568e-05	-2.84217094e-14	3.23149994e+02
-1.50391264e-04	-7.03734331e-05	-2.27373675e-13	3.23149963e+02
-1.53890956e-04	-7.03738915e-05	0.00000000e+00	3.23149994e+02
-1.43697485e-04	-7.20921016e-05	0.00000000e+00	3.23150024e+02
-1.61355798e-04	-6.98824588e-05	0.00000000e+00	3.23149963e+02
-1.56582304e-04	-7.39198076e-05	2.27373675e-13	3.23149963e+02
-1.52790715e-04	-7.30096217e-05	0.00000000e+00	3.23149994e+02
-1.46049904e-04	-7.78382382e-05	1.70530257e-13	3.23149994e+02
-1.43062542e-04	-7.83950818e-05	5.68434189e-14	3.23149994e+02
-1.60274765e-04	-7.79085749e-05	-2.27373675e-13	3.23149994e+02
-1.68462197e-04	-7.37390656e-05	-5.68434189e-14	3.23149994e+02
-1.44435267e-04	-8.03440271e-05	0.00000000e+00	3.23149994e+02
-1.54774942e-04	-8.03137009e-05	0.00000000e+00	3.23150024e+02
-1.53282410e-04	-8.06385215e-05	-1.70530257e-13	3.23149994e+02
-1.49110143e-04	-8.06301032e-05	0.00000000e+00	3.23149994e+02
-1.69547115e-04	-7.46437072e-05	0.00000000e+00	3.23149994e+02
-1.64079567e-04	-8.08789919e-05	0.00000000e+00	3.23149994e+02
-1.70133048e-04	-8.22641814e-05	0.00000000e+00	3.23149994e+02
-1.55034999e-04	-8.23816008e-05	0.00000000e+00	3.23149963e+02
-1.59134186e-04	-8.37257248e-05	0.00000000e+00	3.23149994e+02
-1.61741016e-04	-8.56768456e-05	-2.27373675e-13	3.23149994e+02
-1.49526488e-04	-8.79992513e-05	-1.42108547e-14	3.23149994e+02
-1.48839841e-04	-8.73099198e-05	-1.42108547e-14	3.23149994e+02
-1.67480990e-04	-8.57256891e-05	0.00000000e+00	3.23149994e+02
-1.58743904e-04	-8.66437767e-05	0.00000000e+00	3.23149994e+02
-1.94280132e-04	-8.82140885e-05	2.27373675e-13	3.23149994e+02
-1.92523730e-04	-8.72771416e-05	-2.27373675e-13	3.23149963e+02
-1.99999995e-04	-7.71228733e-05	-2.45657675e-19	3.23149994e+02
-1.50055057e-04	-8.80382722e-05	-1.42108547e-14	3.23149994e+02
-1.49382642e-04	-8.81461601e-05	-1.42108547e-14	3.23149963e+02
-1.76989270e-04	-8.72590826e-05	0.00000000e+00	3.23149994e+02
-1.74971530e-04	-8.75627011e-05	0.00000000e+00	3.23149994e+02
-1.75844645e-04	-8.89324947e-05	5.68434189e-14	3.23149994e+02
-1.99999995e-04	-7.71228733e-05	-2.45657675e-19	3.23149994e+02
-1.99937829e-04	-8.58998173e-05	0.00000000e+00	3.23149994e+02
-1.74833433e-04	-8.89911971e-05	0.00000000e+00	3.23149994e+02
-1.77053822e-04	-8.90960509e-05	0.00000000e+00	3.23149994e+02
-1.92876425e-04	-8.87566712e-05	2.27373675e-13	3.23149994e+02
-1.49550266e-04	-8.82186068e-05	-1.42108547e-14	3.23149994e+02
-1.91190658e-04	-8.86918060e-05	5.68434189e-14	3.23149963e+02
-1.67557897e-04	-9.17956932e-05	1.13686838e-13	3.23149994e+02
-1.63152334e-04	-8.99375227e-05	-1.13686838e-13	3.23149994e+02
-1.99999995e-04	-9.46767541e-05	0.00000000e+00	3.23149994e+02
-1.99999995e-04	-9.46767541e-05	0.00000000e+00	3.23149994e+02
-1.57031434e-04	-9.28149529e-05	0.00000000e+00	3.23149994e+02
-1.92477397e-04	-9.06491259e-05	-1.70530257e-13	3.23149994e+02
-1.49426705e-04	-8.83963075e-05	0.00000000e+00	3.23149994e+02
-1.84220145e-04	-9.20671882e-05	-2.27373675e-13	3.23149994e+02
-1.99999995e-04	-4.20151264e-05	-2.45657675e-19	3.23149994e+02
-1.99999995e-04	-4.20151264e-05	-2.45657675e-19	3.23149994e+02
-1.99999995e-04	-4.20151264e-05	-2.45657675e-19	3.23149994e+02
-1.93099899e-04	-4.60159536e-05	0.00000000e+00	3.23149994e+02
-1.90638559e-04	-4.45966507e-05	-4.54747351e-13	3.23149963e+02
-1.86773512e-04	-4.98002119e-05	0.00000000e+00	3.23149994e+02
-1.87953905e-04	-4.29828870e-05	0.00000000e+00	3.23149994e+02
-1.99937829e-04	-5.07920631e-05	0.00000000e+00	3.23149994e+02
-1.85857672e-04	-5.17954541e-05	1.13686838e-13	3.23149994e+02
-1.85094119e-04	-5.18238667e-05	5.68434189e-14	3.23149994e+02
-1.61900098e-04	-4.77586509e-05	0.00000000e+00	3.23149994e+02
-1.92784079e-04	-5.31331098e-05	0.00000000e+00	3.23149994e+02
-1.94358829e-04	-5.35967083e-05	0.00000000e+00	3.23149994e+02
-1.88390288e-04	-5.30411635e-05	-5.68434189e-14	3.23149994e+02
-1.85727389e-04	-5.24663665e-05	0.00000000e+00	3.23149994e+02
-1.84932884e-04	-5.25477008e-05	-3.41060513e-13	3.23149994e+02
-1.74584973e-04	-5.62740934e-05	0.00000000e+00	3.23149994e+02
-1.92759268e-04	-5.43178321e-05	0.00000000e+00	3.23149994e+02
-1.74985558e-04	-5.65242481e-05	-2.55795385e-13	3.23149994e+02
-1.99999995e-04	-5.95690035e-05	0.00000000e+00	3.23149994e+02
-1.99999995e-04	-5.95690035e-05	0.00000000e+00	3.23149994e+02
-1.74729459e-04	-5.65774426e-05	0.00000000e+00	3.23149994e+02
-1.92764623e-04	-5.60035187e-05	0.00000000e+00	3.23149994e+02
-1.99999995e-04	-5.95690035e-05	-2.45657675e-19	3.23149994e+02
-1.99999995e-04	-5.95690035e-05	-2.45657675e-19	3.23149994e+02
-1.92042717e-04	-6.33960444e-05	2.27373675e-13	3.23149994e+02
-1.99999995e-04	-5.95690035e-05	-2.45657675e-19	3.23149994e+02
[truncated: 6,838 more rows]
