# Supplementary material for: Dynamic Characterisation of Fibre-Optic Temperature Sensors for Physiological Monitoring
Source: Sensors (Basel). 2020 Dec 31;21(1):221. doi: 10.3390/s21010221 (PMC7795630; doi:10.3390/s21010221)
Supplement: Supplementary file 1 [file sensors-21-00221-s001.zip › Supplementary Data/Simulations/Temperature step/35um dome/Tempstep_signal_35um.csv]

9.99999997e-07	0.0172137927009883
1.99999999e-06	0.0320386493680862
3.79116e-06	0.052897309780843
6.17388014e-06	0.0736178966400996
9.38868016e-06	0.0933730687482884
1.38753003e-05	0.111884801222887
2.04478001e-05	0.129873893205383
3.04477999e-05	0.149635006228203
4.04478014e-05	0.166696429972341
5.04478012e-05	0.182726317453764
6.04478009e-05	0.198220891318721
7.04478007e-05	0.21328991585632
8.04477968e-05	0.227928423767376
9.04478002e-05	0.242125423739684
9.99999975e-05	0.255281158736467
0.000103999999	0.260718417756181
0.000108	0.266086024202878
0.000119999997	0.281593964505618
0.000155999995	0.32410011972775
0.000195999994	0.367897163763228
0.000236000007	0.409369291011268
0.000276000006	0.449290698149392
0.000315999991	0.488174554933977
0.000356000004	0.526358720807994
0.000395999989	0.564057232414374
0.000436000002	0.601394455793366
0.000475999987	0.638439825229681
0.000500000024	0.660570064622823
0.000505000004	0.665176083022091
0.000509999983	0.669779345531523
0.000524999981	0.683550410451118
0.000569999975	0.724530675857887
0.000620000006	0.769599677157457
0.000669999979	0.814140579517057
0.000720000011	0.858077336748863
0.000769999984	0.901335237200363
0.000820000016	0.943844800696693
0.000869999989	0.985539533643865
0.00092000002	1.02636495698653
0.000969999994	1.0662708842592
0.00100000005	1.08987527045779
0.00100499997	1.09379969231049
0.00101000001	1.09771555999028
0.00102500001	1.10937321956659
0.00107	1.14354564578585
0.00112000003	1.18050206273839
0.00116999994	1.21643122981671
0.00121999998	1.25132563715902
0.00127000001	1.28518631667366
0.00132000004	1.31801529248853
0.00136999995	1.34982185425928
0.00141999999	1.3806201212703
0.00147000002	1.41042656684687
0.00150000001	1.42795641744649
0.00150500005	1.4308691387458
0.00150999997	1.43377167367103
0.00152499997	1.44238910181204
0.00156999996	1.46747597070068
0.00162	1.49441981198805
0.00167000003	1.52046159298369
0.00171999994	1.545624918591
0.00176999997	1.56993475553472
0.00182	1.59342159224147
0.00187000004	1.61611049465793
0.00191999995	1.63802810015854
0.0019700001	1.65920296234177
0.00200000009	1.67164643252557
0.0020049999	1.67371152917891
0.00200999994	1.67577077173683
0.00202500005	1.68188456078198
0.00206999993	1.69966452760837
0.00212000008	1.71875527601007
0.00216999999	1.73720485461099
0.00221999991	1.75503887755916
0.00227000006	1.77227910174901
0.00231999997	1.78895031158496
0.00236999989	1.80507195705098
0.00242000003	1.82066826814879
0.00246999995	1.83575830169535
0.00249999994	1.84463469170054
0.00250499998	1.84610832007127
0.00251000002	1.84757858481768
0.0025249999	1.85194386594559
0.00257000001	1.86466103741517
0.00261999993	1.87834276288535
0.00267000007	1.89159460302869
0.00271999999	1.90443092518445
0.0027699999	1.91687168288803
0.00282000005	1.92893017560239
0.00286999997	1.94062076322515
0.00292000012	1.9519590161618
0.00297000003	1.96295832069451
0.00300000003	1.96943924338055
0.00300500006	1.97051524844351
0.0030100001	1.97158883249073
0.00302499998	1.97477956875037
0.00307000009	1.9841002052203
0.00312000001	1.99415560136097
0.00316999992	2.00391980090441
0.00322000007	2.01340690701145
0.00326999999	2.02262472100839
0.0033199999	2.03158521774508
0.00337000005	2.04029738176964
0.00341999996	2.04877168968041
0.00347000011	2.05701371651103
0.00350000011	2.06187830732829
0.00350499991	2.06268715851431
0.00350999995	2.06349284451992
0.00352500007	2.0658926465983
0.00356999994	2.0729170873163
0.00362000009	2.08051541666681
0.00367000001	2.08791585402695
0.00371999992	2.09512592538209
0.00377000007	2.1021501230063
0.00381999998	2.10899771795113
0.0038699999	2.11567229212918
0.00392000005	2.12218248033121
0.00396999996	2.12853192648356
0.00400000019	2.13228400599961
0.004005	2.13290866402659
0.0040099998	2.13353133141307
0.00402500015	2.13538431880997
0.00406999979	2.14082410922984
0.00412000017	2.14672377605311
0.00417000009	2.15248325589522
0.00422	2.15810967785371
0.00426999992	2.16360563658274
0.00431999983	2.1689748032947
0.00437000021	2.1742233285106
0.00442000013	2.17935339139265
0.00447000004	2.18436917662686
0.00449999981	2.18733898899953
0.00450500008	2.18783234909234
0.00450999988	2.18832539911654
0.00452500023	2.18979329989984
0.00456999987	2.19411135385712
0.00461999979	2.19880511795313
0.00467000017	2.20339834788251
0.00472000008	2.2078952171688
0.00477	2.21229779458978
0.00481999991	2.21660783885464
0.00486999983	2.22083048221905
0.00492000021	2.22496620590952
0.00497000013	2.22901875307432
0.00499999989	2.23142163475416
0.00500500016	2.23182069429975
0.00500999996	2.23221917835799
0.00502499985	2.23340816374172
0.00506999996	2.23691093444966
0.00511999987	2.24072797209992
0.00516999979	2.24447007484828
0.00522000017	2.2481402776463
0.00527000008	2.25173990758767
0.00532	2.25527164242492
0.00536999991	2.25873874656041
0.00541999983	2.26214060233747
0.00547000021	2.2654800884331
0.00549999997	2.26746188453334
0.00550499978	2.26779121708945
0.00551000005	2.26812040453344
0.00552499993	2.26910118132388
0.00557000004	2.2719986869362
0.00561999995	2.27516073440746
0.00566999987	2.27826555189463
0.00571999978	2.28131747911802
0.00577000016	2.28431520882835
0.00582000008	2.28726263424714
0.00586999999	2.29015738272935
0.00591999991	2.29300514961527
0.00596999982	2.29580443913391
0.00600000005	2.29746603605912
0.00600499986	2.29774324360078
0.00601000013	2.29801984092741
0.00602500001	2.29884347246409
0.00607000012	2.30128037735273
0.00612000003	2.30394203485558
0.00616999995	2.30656228579581
0.00621999986	2.30913936154205
0.00626999978	2.31167563225878
0.00632000016	2.31417184211067
0.00637000008	2.31662896223262
0.00641999999	2.31904665030888
0.00646999991	2.32142806283794
0.00650000013	2.32284415363651
0.00650499994	2.32307998438214
0.00651000021	2.32331455376865
0.00651500002	2.3235496353885
0.00652500009	2.3240180659648
0.00654499978	2.32494877039502
0.00658500008	2.32678715480052
0.006635	2.32905138495896
0.00668499991	2.33128220212363
0.00673499983	2.33347958769042
0.00678500021	2.33564431807113
0.00683500012	2.33777892218538
0.00688500004	2.33988157062833
0.00693499995	2.34195512099234
0.00696749985	2.34328872609813
0.00700000022	2.34461204684815
0.00700500002	2.3448151207052
0.00700999983	2.34501844385741
0.0070150001	2.34522041262991
0.00702500017	2.3456241616532
0.00704499986	2.34642806910525
0.00708500016	2.34801659650133
0.00713500008	2.3499749997851
0.00718499999	2.35190657469218
0.00723499991	2.35381172555204
0.00728499983	2.35569158969634
0.00733500021	2.35754477429688
0.00738500012	2.35937422500549
0.00743500004	2.36117982151553
0.00746749993	2.36234228363007
0.00749999983	2.3634961729676
0.0075050001	2.36367309191697
0.00750999991	2.36384973800597
0.00751500018	2.36402695338094
0.00752499979	2.36437937984736
0.00754499994	2.36508100186525
0.00758499978	2.3664684398434
0.00763500016	2.36818101080836
0.00768500008	2.3698719687507
0.00773499999	2.37154051741422
0.00778499991	2.37318926881692
0.00783499982	2.37481670734341
0.00788499974	2.37642432504387
0.00793499965	2.37801244811047
0.00796750002	2.3790360552986
0.00800000038	2.38005135140763
0.0080199996	2.38067341602072
0.00803999975	2.38129129718808
0.00805999991	2.38190646711549
0.00810000021	2.38312615673358
0.00817999989	2.38551964457471
0.00834000017	2.39013116111063
0.00853999984	2.39564089060692
0.00874000043	2.40091391620436
0.00894000009	2.40596517824903
0.00913999975	2.41080757683551
0.00934000034	2.41545674562328
0.00954	2.41992204992473
0.00973999966	2.42421607108393
0.00987000018	2.42693786577419
0.00999999978	2.42959171078826
0.0100999996	2.4315954510644
0.0102000004	2.43356142622371
0.0103000002	2.43549087654065
0.0104999999	2.43921317210599
0.0109000001	2.44616433120793
0.0116999997	2.45844325293976
0.0125000002	2.46936780365063
0.0132999998	2.47915101288062
0.0141000003	2.48796616433468
0.0148999998	2.49595205960742
0.0156999994	2.50322447211768
0.0164999999	2.50987574401931
0.0173000004	2.51598740475349
0.0181000009	2.52162341775433
0.0190999992	2.5280318352361
0.0199999996	2.53334777184908
0.0203000009	2.53507238091788
0.0206000004	2.53675246661436
0.0208999999	2.53838729345577
0.0215000007	2.54149615423766
0.0227000006	2.54716410802649
0.0251000002	2.55682823354513
0.0274999999	2.56519607381628
0.0298999995	2.57254355269754
0.0322999991	2.57907523981695
0.0346999988	2.58494118853893
0.0370999984	2.59026023451997
0.0395000018	2.59511830273388
0.0425000004	2.60059647468698
0.0454999991	2.60557429884101
0.0485000014	2.61012245347593
0.0500000007	2.61229762696754
0.100000001	2.65102395401328
0.10125	2.65152634082356
0.102499999	2.65201143076632
0.103749998	2.65248111277954
0.106250003	2.65336465329313
0.111249998	2.65492396354391
0.121250004	2.65739311556833
0.133750007	2.65971102480511
0.146249995	2.66144751818372
0.158749998	2.66274831182885
0.171250001	2.66372197192448
0.183750004	2.66445061952271
0.196250007	2.66499301510631
0.208749995	2.66539994791412
0.216875002	2.66561568125251
0.224999994	2.66579199618822
0.226500005	2.66582393201512
0.228	2.66585323101853
0.229499996	2.66588306830105
0.232500002	2.66593653901327
0.238499999	2.66603017105257
0.250499994	2.66616762694939
0.265500009	2.66629113223916
0.280499995	2.66637821190852
0.29550001	2.66643986471131
0.310499996	2.66648378531025
0.325500011	2.666515092318
0.340499997	2.66653644860381
0.355500013	2.66655214427701
0.365249991	2.66656033753005
0.375	2.666566700138
