# Supplementary material for: Dynamic Characterisation of Fibre-Optic Temperature Sensors for Physiological Monitoring
Source: Sensors (Basel). 2020 Dec 31;21(1):221. doi: 10.3390/s21010221 (PMC7795630; doi:10.3390/s21010221)
Supplement: Supplementary file 1 [file sensors-21-00221-s001.zip › Supplementary Data/Simulations/Temperature step/35um dome/Tempstep_temps_35um.csv]

0	8.13953534e-07	1.62790707e-06	2.44186049e-06	3.25581414e-06	4.06976778e-06	4.88372143e-06	5.69767508e-06	6.51162873e-06	7.32558237e-06	8.13953557e-06	8.95348876e-06	9.76744195e-06	1.05813951e-05	1.13953483e-05	1.22093015e-05	1.30232547e-05	1.38372079e-05	1.46511611e-05	1.54651152e-05	1.62790693e-05	1.70930234e-05	1.79069775e-05	1.87209316e-05	1.95348857e-05	2.03488398e-05	2.11627939e-05	2.1976748e-05	2.27907021e-05	2.36046562e-05	2.44186103e-05	2.52325644e-05	2.60465185e-05	2.68604726e-05	2.76744267e-05	2.84883808e-05	2.9302335e-05	3.01162891e-05	3.09302413e-05	3.17441954e-05	3.25581495e-05	3.33721036e-05	3.41860577e-05	3.50000118e-05
298.150574	298.15097	298.151367	298.151794	298.152161	298.152557	298.152954	298.153351	298.153748	298.154144	298.154541	298.156555	298.15863	298.160706	298.162781	298.164856	298.166931	298.169006	298.171631	298.17453	298.178131	298.191925	298.202881	298.213867	298.224823	298.235779	298.246765	298.257721	298.268677	298.28009	298.291656	298.303223	298.314728	298.352875	298.420593	298.488281	298.55603	298.623688	298.691437	298.759125	298.826843	298.894592	298.96228	299.029999
298.150726	298.151337	298.151978	298.152588	298.153168	298.153778	298.154419	298.155029	298.15564	298.15625	298.15686	298.160339	298.16391	298.167419	298.170959	298.1745	298.17804	298.18158	298.185822	298.190521	298.196442	298.220917	298.240845	298.260803	298.280792	298.30072	298.320648	298.340637	298.360565	298.381378	298.402344	298.42337	298.444336	298.517578	298.648926	298.780334	298.911652	299.04303	299.174377	299.305725	299.437103	299.568481	299.69986	299.831177
298.150513	298.151184	298.151886	298.152557	298.153229	298.15387	298.154572	298.155273	298.155945	298.156616	298.157288	298.162048	298.16687	298.171692	298.176514	298.181335	298.186157	298.19101	298.196228	298.201965	298.209412	298.245605	298.276581	298.307526	298.338501	298.369446	298.400421	298.431335	298.462311	298.49469	298.527374	298.56012	298.592804	298.721191	298.955872	299.190582	299.425262	299.659973	299.894653	300.129333	300.364044	300.598755	300.833466	301.068176
298.150116	298.150604	298.151123	298.151642	298.152161	298.152649	298.153137	298.153656	298.154175	298.154663	298.155212	298.160217	298.165283	298.17038	298.175476	298.180573	298.185669	298.190735	298.195587	298.200867	298.207886	298.251068	298.29007	298.329102	298.368103	298.407135	298.446167	298.485168	298.5242	298.565338	298.607025	298.648743	298.69043	298.881226	299.237701	299.594238	299.950745	300.307281	300.663818	301.020325	301.376862	301.733398	302.089935	302.446472
298.14975	298.149933	298.150085	298.150299	298.150482	298.150665	298.150848	298.151062	298.151245	298.151428	298.151611	298.15567	298.159821	298.164001	298.168152	298.172302	298.176453	298.180573	298.183868	298.187469	298.1922	298.236115	298.278442	298.32077	298.363068	298.405426	298.447723	298.490051	298.532379	298.577789	298.623962	298.670105	298.716248	298.975983	299.473145	299.970337	300.467529	300.964691	301.461914	301.959076	302.456268	302.953461	303.450653	303.947845
298.149658	298.149536	298.149353	298.149231	298.149078	298.148926	298.148773	298.148651	298.148499	298.148346	298.148163	298.15033	298.152496	298.154694	298.15686	298.159058	298.161194	298.163361	298.164581	298.165833	298.167358	298.205688	298.245422	298.285187	298.324951	298.364685	298.404419	298.444153	298.483917	298.52771	298.572449	298.617157	298.661926	298.996094	299.6521	300.308075	300.96405	301.620026	302.276001	302.931976	303.587952	304.243927	304.899902	305.555878
298.149841	298.149567	298.149292	298.149017	298.148712	298.148438	298.148163	298.147888	298.147583	298.147339	298.147034	298.147003	298.146973	298.146973	298.146942	298.146912	298.146851	298.146851	298.146362	298.145752	298.144775	298.174164	298.206573	298.239014	298.271423	298.303894	298.336304	298.368744	298.401154	298.437958	298.475769	298.51358	298.551392	298.963318	299.791046	300.618866	301.446655	302.274414	303.102203	303.929932	304.757751	305.585541	306.41333	307.241089
298.150055	298.149902	298.14978	298.149689	298.149536	298.149414	298.149292	298.1492	298.149048	298.148926	298.148804	298.147949	298.147064	298.146179	298.145325	298.14447	298.143585	298.142731	298.14212	298.141388	298.140289	298.165955	298.193329	298.220703	298.248138	298.275513	298.302917	298.330292	298.357727	298.387878	298.418701	298.449585	298.480377	298.967957	299.963318	300.95874	301.954102	302.949463	303.944855	304.940216	305.935638	306.931	307.926361	308.921722
298.150116	298.150177	298.150238	298.15033	298.150421	298.150482	298.150574	298.150635	298.150696	298.150757	298.150848	298.150848	298.150848	298.150879	298.150879	298.150879	298.150879	298.150909	298.151306	298.151794	298.152313	298.184448	298.216003	298.247559	298.279083	298.310669	298.342194	298.373749	298.405304	298.436859	298.468353	298.499878	298.531372	299.069214	300.169983	301.270721	302.37146	303.472229	304.572968	305.673676	306.774445	307.875214	308.975952	310.076691
298.150146	298.15036	298.150513	298.150757	298.15097	298.151154	298.151367	298.151581	298.151794	298.151978	298.152191	298.153839	298.155487	298.157166	298.158875	298.160522	298.16217	298.163879	298.165771	298.167877	298.170471	298.216888	298.260895	298.30484	298.348816	298.392792	298.436737	298.480682	298.524689	298.565308	298.605103	298.644897	298.684692	299.257263	300.422089	301.586945	302.751801	303.916626	305.081482	306.246307	307.411194	308.57605	309.740906	310.905731
298.150208	298.150513	298.150726	298.151031	298.151306	298.15155	298.151825	298.1521	298.152374	298.152649	298.152893	298.156342	298.159882	298.163422	298.166931	298.170471	298.174011	298.177521	298.180969	298.184692	298.189301	298.255249	298.317871	298.380493	298.443085	298.505707	298.568329	298.63092	298.693542	298.74942	298.80365	298.85791	298.912109	299.509644	300.711151	301.912628	303.114136	304.315613	305.517151	306.718628	307.920166	309.121643	310.32312	311.524628
298.15036	298.150635	298.15097	298.151306	298.151581	298.151855	298.152191	298.152496	298.152771	298.153107	298.153381	298.15863	298.163879	298.169189	298.174469	298.179749	298.185028	298.190308	298.195251	298.200562	298.207062	298.295624	298.381073	298.466492	298.551971	298.637421	298.722839	298.808289	298.893738	298.96933	299.04245	299.115631	299.188751	299.804901	301.024689	302.244507	303.464325	304.684113	305.903931	307.123718	308.343567	309.563354	310.783173	312.00296
298.150696	298.151031	298.151367	298.151703	298.152039	298.152374	298.15271	298.153076	298.153381	298.153717	298.154053	298.160828	298.167694	298.174591	298.181488	298.188354	298.195251	298.202118	298.208557	298.215454	298.223785	298.336578	298.447388	298.558167	298.668945	298.779724	298.890472	299.001282	299.11203	299.210205	299.305206	299.400238	299.495239	300.125732	301.351562	302.577393	303.803253	305.029053	306.254913	307.480713	308.706573	309.932404	311.158264	312.384064
298.151276	298.151642	298.152008	298.152435	298.152802	298.153198	298.153564	298.153931	298.154358	298.154724	298.15509	298.163361	298.171783	298.180176	298.188599	298.197021	298.205414	298.213806	298.221802	298.230377	298.240723	298.378326	298.515625	298.652954	298.790283	298.927612	299.064972	299.20224	299.339569	299.461884	299.580475	299.699097	299.817688	300.459595	301.683197	302.906799	304.130432	305.354034	306.577667	307.80127	309.024902	310.248535	311.472137	312.69574
298.15213	298.152588	298.153015	298.153473	298.1539	298.154327	298.154785	298.155243	298.155701	298.156128	298.156586	298.166321	298.176208	298.186096	298.196014	298.205902	298.21579	298.225647	298.235321	298.245697	298.25824	298.419403	298.582367	298.7453	298.908264	299.071228	299.234192	299.397125	299.560089	299.706146	299.848022	299.989929	300.131775	300.782532	301.998901	303.215332	304.431702	305.648102	306.864502	308.080872	309.297302	310.513733	311.730072	312.946472
298.152557	298.153046	298.153473	298.153992	298.154449	298.154907	298.155396	298.155884	298.156342	298.15683	298.157288	298.167633	298.178162	298.18869	298.199249	298.209778	298.220306	298.230774	298.24118	298.25235	298.2659	298.43689	298.610535	298.784271	298.957916	299.131622	299.305298	299.478973	299.652649	299.808716	299.960449	300.112152	300.263855	300.917969	302.130585	303.343231	304.555847	305.768463	306.98111	308.193695	309.406342	310.618988	311.831573	313.044189
298.153076	298.153564	298.154114	298.154602	298.15506	298.155579	298.156067	298.156586	298.157104	298.157593	298.158081	298.169098	298.180298	298.191467	298.202667	298.213867	298.225037	298.236206	298.247375	298.259399	298.273987	298.454681	298.639038	298.823425	299.007782	299.192139	299.376526	299.560852	299.745209	299.911316	300.072845	300.234467	300.395996	301.053253	302.261475	303.469696	304.677917	305.886139	307.094391	308.302582	309.510834	310.719086	311.927307	313.135529
298.155487	298.156097	298.156616	298.157257	298.157837	298.158386	298.158997	298.159607	298.160187	298.160767	298.161377	298.174744	298.188324	298.201904	298.215515	298.229095	298.242676	298.256226	298.270264	298.2854	298.303894	298.512451	298.727631	298.94281	299.15799	299.373199	299.588379	299.803528	300.018738	300.214203	300.404755	300.595337	300.785919	301.450562	302.642212	303.833832	305.025482	306.217102	307.408783	308.600403	309.792053	310.983704	312.175354	313.366974
298.180817	298.181152	298.181396	298.181732	298.182037	298.182343	298.182648	298.182953	298.183258	298.183563	298.183899	298.209259	298.235107	298.260925	298.286743	298.312561	298.338379	298.364136	298.391968	298.421814	298.457947	298.735138	299.026459	299.31778	299.609131	299.900452	300.191803	300.483124	300.774445	301.044495	301.309296	301.574127	301.838928	302.515289	303.649231	304.783173	305.917114	307.051025	308.184937	309.318878	310.452789	311.586761	312.720703	313.854614
298.242706	298.24173	298.240723	298.239777	298.23877	298.237793	298.236816	298.23584	298.234863	298.233887	298.23288	298.276489	298.320862	298.365204	298.409546	298.453918	298.498291	298.54248	298.59024	298.641022	298.701355	299.03772	299.394196	299.750702	300.107208	300.463715	300.82019	301.176697	301.533173	301.868622	302.198883	302.529175	302.859436	303.540497	304.611572	305.682678	306.753754	307.824799	308.895905	309.966949	311.038055	312.109131	313.180267	314.251282
298.346008	298.342743	298.339447	298.336182	298.332916	298.32962	298.326355	298.32309	298.319794	298.316528	298.313232	298.377747	298.443298	298.508881	298.574432	298.640015	298.705658	298.770996	298.841034	298.914917	299.001221	299.382385	299.78772	300.193054	300.598358	301.003662	301.409027	301.814331	302.219666	302.605164	302.985748	303.366394	303.746948	304.427094	305.440155	306.453247	307.466309	308.47937	309.492462	310.505554	311.518616	312.531677	313.544769	314.557831
298.494293	298.487854	298.481384	298.474945	298.468506	298.462036	298.455566	298.449127	298.442688	298.436218	298.429749	298.515717	298.603149	298.690552	298.777985	298.865417	298.952942	299.0401	299.132721	299.229919	299.341827	299.756226	300.197327	300.638489	301.07962	301.520691	301.961853	302.402954	302.844116	303.267059	303.685486	304.103943	304.5224	305.197632	306.158325	307.119019	308.079712	309.040405	310.001099	310.961761	311.922485	312.883179	313.843903	314.804565
298.687622	298.677338	298.666992	298.656738	298.646423	298.636108	298.625793	298.615509	298.605225	298.59491	298.584534	298.691071	298.799408	298.907745	299.016113	299.124451	299.23291	299.340942	299.455109	299.57431	299.710022	300.148499	300.615234	301.082001	301.548767	302.015533	302.482269	302.949005	303.415771	303.866089	304.312378	304.758698	305.204956	305.872589	306.786255	307.699951	308.613647	309.527313	310.440979	311.354675	312.268402	313.182068	314.095764	315.00943
298.923553	298.908966	298.894348	298.879791	298.865173	298.850616	298.835999	298.821411	298.806824	298.792236	298.777527	298.90271	299.030029	299.157349	299.284668	299.411987	299.539429	299.666412	299.800049	299.939148	300.096008	300.55127	301.035736	301.520233	302.00473	302.489227	302.973724	303.458191	303.942688	304.412476	304.878662	305.344879	305.811005	306.469147	307.340576	308.212067	309.083557	309.954987	310.826477	311.697906	312.569397	313.440857	314.312317	315.183777
299.19812	299.178986	299.159912	299.140839	299.121704	299.1026	299.083496	299.064392	299.045288	299.026184	299.006897	299.148285	299.292053	299.435852	299.579651	299.72345	299.867401	300.010864	300.161469	300.317749	300.492737	300.959106	301.45517	301.951263	302.447327	302.94339	303.439514	303.935547	304.43161	304.914673	305.39444	305.874268	306.354065	307.001312	307.834656	308.66806	309.501434	310.334839	311.168213	312.001587	312.834991	313.668396	314.501801	315.335144
299.506348	299.482727	299.459076	299.435455	299.411804	299.388184	299.364532	299.340912	299.317261	299.29364	299.269775	299.424652	299.582184	299.739746	299.897308	300.054871	300.212616	300.369812	300.534668	300.705444	300.895447	301.368317	301.871185	302.374023	302.876862	303.37973	303.882568	304.385437	304.888275	305.379578	305.867981	306.356415	306.844818	307.480286	308.279114	309.077972	309.876831	310.67569	311.474548	312.273407	313.072266	313.871124	314.669983	315.468811
299.843079	299.815033	299.786987	299.759003	299.730957	299.702942	299.674896	299.646881	299.618835	299.59082	299.5625	299.728271	299.896912	300.065521	300.234131	300.402771	300.571625	300.739929	300.916321	301.098755	301.300812	301.776581	302.28241	302.788269	303.294098	303.799927	304.305756	304.811584	305.317383	305.812988	306.306091	306.799194	307.292236	307.915161	308.682526	309.44986	310.217224	310.984528	311.751892	312.519226	313.286591	314.053925	314.821259	315.588593
300.05423	300.023682	299.993042	299.962494	299.931885	299.901306	299.870728	299.840149	299.80957	299.778992	299.748077	299.919464	300.093781	300.268097	300.442413	300.61676	300.79126	300.965302	301.147736	301.336182	301.544403	302.020813	302.527252	303.033691	303.540131	304.04657	304.55304	305.059479	305.565887	306.062866	306.557495	307.052124	307.546661	308.161987	308.911377	309.660828	310.410217	311.159637	311.909058	312.658447	313.407898	314.157288	314.906708	315.656128
300.098602	300.067474	300.036377	300.00528	299.974152	299.943054	299.911926	299.880829	299.849731	299.818604	299.78717	299.959717	300.135132	300.310608	300.486084	300.66156	300.83725	301.01239	301.196045	301.385742	301.595184	302.071655	302.578186	303.084686	303.591217	304.097748	304.604248	305.110748	305.617279	306.114471	306.609314	307.104218	307.599091	308.212769	308.958496	309.704224	310.449951	311.195648	311.941406	312.687103	313.432861	314.178589	314.924286	315.670013
300.143372	300.111725	300.080109	300.048492	300.016846	299.985199	299.953552	299.921936	299.890289	299.858643	299.826691	300.000275	300.176849	300.353424	300.529968	300.706573	300.883362	301.059631	301.244446	301.435303	301.645996	302.122467	302.629028	303.13559	303.64212	304.148651	304.655212	305.161774	305.668304	306.16571	306.660767	307.155884	307.65094	308.263	309.005066	309.747162	310.489227	311.231262	311.973358	312.715424	313.45752	314.199585	314.94165	315.683716
300.280731	300.247589	300.214417	300.181244	300.148071	300.114899	300.081726	300.048584	300.015411	299.982239	299.94873	300.125244	300.304749	300.484283	300.663818	300.843353	301.023132	301.202393	301.39032	301.584381	301.798279	302.274475	302.780731	303.286957	303.793213	304.299438	304.805695	305.311951	305.818207	306.315704	306.811005	307.306366	307.801666	308.408813	309.140289	309.871735	310.60321	311.334656	312.066101	312.797546	313.529053	314.260498	314.991943	315.723389
300.713928	300.676697	300.639404	300.602173	300.564911	300.527649	300.490417	300.453186	300.415924	300.378662	300.341003	300.523529	300.709137	300.894745	301.080414	301.266052	301.451935	301.637299	301.83194	302.032684	302.253235	302.725891	303.228455	303.730988	304.233551	304.736115	305.238678	305.741211	306.243774	306.738708	307.23172	307.724823	308.217834	308.809937	309.512146	310.214355	310.916595	311.618774	312.321014	313.023224	313.725433	314.427673	315.129913	315.832092
301.213135	301.172058	301.130981	301.089874	301.048798	301.00769	300.966644	300.925568	300.88446	300.843384	300.801849	300.98819	301.177673	301.367188	301.556702	301.746216	301.936035	302.125336	302.324493	302.529755	302.754608	303.220734	303.716553	304.212463	304.708313	305.204132	305.700043	306.195862	306.691742	307.18103	307.668701	308.156403	308.644073	309.219177	309.891541	310.563904	311.236267	311.90863	312.580994	313.253357	313.925781	314.598114	315.270477	315.942841
301.723236	301.679047	301.634918	301.590759	301.546539	301.50238	301.458221	301.414062	301.369873	301.325714	301.281006	301.468872	301.659912	301.850983	302.042023	302.233093	302.424438	302.615326	302.81665	303.023956	303.250641	303.708313	304.195465	304.682678	305.169861	305.657043	306.144226	306.631409	307.118561	307.600098	308.080261	308.560394	309.040527	309.598572	310.243286	310.888031	311.532715	312.177429	312.822174	313.466858	314.111633	314.756348	315.401062	316.045746
302.238373	302.191895	302.145325	302.098846	302.052307	302.005798	301.95929	301.912811	301.866272	301.819763	301.772736	301.960236	302.15097	302.341705	302.53244	302.723175	302.914215	303.104797	303.306366	303.513855	303.740295	304.18808	304.665131	305.142151	305.619171	306.096222	306.573212	307.050262	307.527283	307.99942	308.470398	308.941345	309.412262	309.953278	310.572205	311.191101	311.810028	312.428925	313.047852	313.666718	314.285706	314.904602	315.523529	316.142395
302.753845	302.705688	302.657532	302.609406	302.561249	302.513092	302.464935	302.416779	302.368652	302.320496	302.27179	302.457581	302.646545	302.83551	303.024506	303.213501	303.40274	303.591675	303.791931	303.998047	304.222748	304.659637	305.125427	305.591187	306.056946	306.522797	306.988525	307.454315	307.920105	308.381653	308.842224	309.302765	309.763275	310.287323	310.881989	311.476685	312.07135	312.666046	313.260742	313.855438	314.450104	315.0448	315.639465	316.234161
303.265717	303.216614	303.16745	303.118347	303.069244	303.020111	302.971008	302.921875	302.872772	302.823639	302.773956	302.95694	303.143066	303.329224	303.515381	303.701538	303.88797	304.074066	304.271942	304.475525	304.697266	305.122498	305.576233	306.030029	306.483765	306.937531	307.391296	307.845062	308.298798	308.748962	309.198181	309.647369	310.096588	310.603882	311.17569	311.747498	312.319305	312.891113	313.462952	314.034729	314.606537	315.178375	315.750183	316.321991
303.771027	303.721558	303.671997	303.622559	303.573059	303.52356	303.474091	303.424591	303.375092	303.325592	303.275513	303.454956	303.637482	303.820007	304.002533	304.185059	304.367889	304.550415	304.745026	304.945221	305.163055	305.576202	306.017395	306.458649	306.899902	307.341095	307.782318	308.223541	308.664734	309.102844	309.540131	309.977417	310.414703	310.905457	311.455566	312.005676	312.555817	313.105927	313.656067	314.206177	314.756317	315.306427	315.856567	316.406677
304.267395	304.218079	304.168732	304.119446	304.070099	304.020752	303.971436	303.922119	303.872803	303.823486	303.77356	303.948914	304.127258	304.305603	304.483948	304.662292	304.840973	305.019348	305.210083	305.40625	305.619598	306.020325	306.4487	306.877075	307.30545	307.733856	308.162201	308.590576	309.018951	309.444641	309.869568	310.294556	310.719513	311.19397	311.72345	312.25296	312.78244	313.311951	313.841431	314.370911	314.900452	315.429901	315.959442	316.488922
304.753052	304.704376	304.65564	304.606964	304.558289	304.509583	304.460907	304.412201	304.363525	304.314819	304.265564	304.436432	304.610229	304.784088	304.957886	305.131744	305.305847	305.479736	305.666168	305.85791	306.066254	306.454498	306.869904	307.285278	307.700684	308.116028	308.531433	308.946777	309.362183	309.775208	310.187561	310.600037	311.012421	311.470978	311.980774	312.490601	313.000427	313.510254	314.02005	314.529877	315.039703	315.54953	316.059326	316.569153
305.040283	304.992126	304.943939	304.895813	304.847656	304.7995	304.751312	304.703156	304.654999	304.606842	304.558105	304.726227	304.897247	305.068268	305.239258	305.410309	305.581604	305.752686	305.936432	306.125366	306.330627	306.711365	307.118927	307.526489	307.934052	308.341614	308.749176	309.156738	309.56427	309.969696	310.374542	310.779358	311.184204	311.633331	312.131653	312.629974	313.128326	313.626648	314.125	314.623291	315.121674	315.619995	316.118317	316.616669
305.088013	305.039948	304.991882	304.943817	304.895752	304.847656	304.799622	304.751556	304.703491	304.655426	304.606812	304.774414	304.945007	305.11554	305.286072	305.456665	305.627502	305.798096	305.981384	306.16983	306.374573	306.754059	307.160309	307.566589	307.972839	308.379089	308.78537	309.19162	309.59787	310.001984	310.405579	310.809174	311.212738	311.660278	312.156677	312.653137	313.149567	313.645966	314.142426	314.638855	315.135284	315.631744	316.128174	316.624573
305.135651	305.087708	305.039734	304.99176	304.943787	304.895813	304.847839	304.799866	304.751923	304.703949	304.655426	304.822601	304.992676	305.16272	305.332825	305.502899	305.673279	305.843414	306.026245	306.214233	306.418457	306.796692	307.20166	307.606567	308.011566	308.416504	308.821472	309.22641	309.631378	310.03418	310.436493	310.838837	311.24115	311.687134	312.181641	312.676208	313.170715	313.665253	314.15976	314.654297	315.148865	315.643372	316.137939	316.632446
305.277466	305.229828	305.182159	305.134552	305.086884	305.039246	304.991608	304.94397	304.896332	304.848694	304.800476	304.966278	305.134888	305.303528	305.472168	305.640839	305.809753	305.978455	306.159882	306.346466	306.549072	306.923553	307.324615	307.725647	308.126678	308.52774	308.928802	309.329803	309.730865	310.129883	310.528381	310.926941	311.325409	311.766754	312.255646	312.744598	313.233521	313.722412	314.211334	314.700226	315.189209	315.678101	316.167023	316.655945
305.692261	305.645874	305.599487	305.553101	305.506714	305.460327	305.41394	305.367584	305.321167	305.27478	305.227875	305.389343	305.553589	305.717865	305.882141	306.046387	306.210938	306.375305	306.552429	306.734558	306.93222	307.295624	307.685028	308.074402	308.463776	308.853149	309.242584	309.631927	310.021301	310.408936	310.796082	311.183289	311.570404	311.998108	312.470825	312.943573	313.416321	313.889008	314.361786	314.834473	315.307251	315.779999	316.252747	316.725464
306.139465	306.094788	306.050049	306.005341	305.960632	305.915924	305.871216	305.826538	305.78183	305.737122	305.691895	305.848572	306.007965	306.167358	306.326782	306.486176	306.645874	306.805359	306.977661	307.154785	307.346985	307.698181	308.074799	308.451416	308.828033	309.204651	309.581268	309.957886	310.334473	310.709564	311.084229	311.458893	311.833588	312.246552	312.702026	313.157562	313.613068	314.068542	314.524078	314.979553	315.435059	315.890625	316.34613	316.801605
306.572662	306.529846	306.487061	306.444275	306.401459	306.358643	306.315857	306.273071	306.230286	306.1875	306.144196	306.296143	306.450714	306.605316	306.759918	306.914551	307.069397	307.224091	307.391541	307.563721	307.750366	308.089722	308.453796	308.817902	309.181976	309.546082	309.910187	310.274261	310.638367	311.001129	311.363495	311.725952	312.088287	312.487	312.925964	313.36496	313.803955	314.24292	314.681885	315.12085	315.559875	315.99884	316.437836	316.876801
306.991699	306.950989	306.910278	306.869568	306.828827	306.788116	306.747406	306.706696	306.666016	306.625275	306.584076	306.731415	306.881317	307.031189	307.181122	307.331024	307.481201	307.631226	307.793915	307.961151	308.142365	308.470123	308.82196	309.173859	309.525726	309.877594	310.229431	310.581268	310.933167	311.283844	311.634247	311.98465	312.335022	312.719849	313.143005	313.566132	313.989288	314.412384	314.83551	315.258667	315.681793	316.104919	316.528076	316.951202
307.396606	307.358154	307.319611	307.281128	307.242645	307.204132	307.165649	307.127136	307.088623	307.050171	307.01123	307.154083	307.299438	307.444763	307.590088	307.735443	307.881042	308.02655	308.18457	308.346985	308.522888	308.839386	309.179352	309.519287	309.859253	310.199219	310.539185	310.87915	311.219055	311.558044	311.896729	312.235382	312.574066	312.945557	313.353485	313.761414	314.169373	314.577271	314.985229	315.393127	315.801086	316.208984	316.616913	317.024872
307.787445	307.751282	307.715088	307.678925	307.642761	307.606598	307.570435	307.534241	307.498108	307.461914	307.425354	307.563873	307.704803	307.845734	307.986694	308.127625	308.268829	308.409912	308.563416	308.72113	308.891846	309.197449	309.525879	309.854279	310.182709	310.511139	310.839508	311.167938	311.496368	311.823883	312.151184	312.478485	312.805786	313.164398	313.557709	313.95108	314.344421	314.737762	315.131104	315.524414	315.917816	316.311157	316.704498	317.097839
308.16449	308.130707	308.096924	308.063171	308.029358	307.995575	307.961792	307.92804	307.894257	307.860474	307.826324	307.960693	308.097412	308.2341	308.370819	308.507538	308.644501	308.781372	308.93045	309.083618	309.249268	309.544434	309.861664	310.178894	310.496155	310.813385	311.130615	311.447876	311.765076	312.081573	312.397858	312.714142	313.030396	313.376587	313.75592	314.135284	314.514648	314.893982	315.273346	315.652679	316.032074	316.411438	316.790833	317.170135
308.528015	308.496643	308.465332	308.43399	308.402588	308.371246	308.339905	308.308594	308.277222	308.24588	308.214203	308.344574	308.477234	308.609863	308.742554	308.875244	309.008118	309.14093	309.285767	309.43454	309.595337	309.880402	310.186829	310.493286	310.799713	311.106201	311.412628	311.719086	312.025513	312.331329	312.636963	312.942596	313.248199	313.582397	313.948334	314.31427	314.680206	315.046112	315.412079	315.777985	316.143951	316.509888	316.875854	317.24176
308.878326	308.849426	308.820526	308.791626	308.762726	308.733826	308.704956	308.676056	308.647156	308.618225	308.58902	308.715607	308.844421	308.973206	309.10199	309.230774	309.359833	309.48877	309.629517	309.774078	309.930206	310.205505	310.501526	310.797577	311.093658	311.389679	311.68573	311.981781	312.277832	312.573334	312.868652	313.164001	313.459351	313.782013	314.135071	314.488159	314.841248	315.194275	315.547363	315.900421	316.25354	316.606628	316.959717	317.312744
309.083862	309.056458	309.028992	309.001587	308.974152	308.946716	308.919312	308.891907	308.864441	308.837036	308.809326	308.933685	309.060181	309.186737	309.313232	309.439819	309.566559	309.693237	309.831604	309.973694	310.127045	310.396667	310.686615	310.976562	311.266541	311.556458	311.846436	312.136353	312.4263	312.715759	313.005035	313.294342	313.583649	313.899597	314.245117	314.590698	314.936249	315.281769	315.62735	315.972839	316.31842	316.664001	317.009521	317.355072
309.118011	309.09082	309.063629	309.036438	309.009277	308.982056	308.954895	308.927704	308.900513	308.873352	308.845917	308.96991	309.096039	309.222198	309.348389	309.474518	309.600922	309.727234	309.865204	310.006866	310.15979	310.428436	310.717377	311.006317	311.295227	311.584167	311.873108	312.162048	312.450989	312.73941	313.02771	313.31604	313.604309	313.919128	314.263428	314.607727	314.952026	315.296326	315.640625	315.984894	316.329254	316.673553	317.017853	317.362122
309.152008	309.125092	309.098145	309.071198	309.04425	309.017303	308.990356	308.96344	308.936493	308.909546	308.882355	309.005981	309.131744	309.257568	309.383331	309.509155	309.635132	309.761108	309.898651	310.039917	310.192383	310.460114	310.748016	311.035919	311.323853	311.611786	311.899719	312.187622	312.475586	312.763	313.050293	313.337616	313.624908	313.938599	314.281677	314.624725	314.967773	315.310822	315.6539	315.996948	316.339996	316.683075	317.026123	317.369171
309.252838	309.226624	309.200409	309.174255	309.14801	309.121796	309.095612	309.069397	309.043213	309.016998	308.99054	309.113098	309.237762	309.362457	309.487122	309.611816	309.736755	309.861572	309.997986	310.138	310.289124	310.554047	310.838959	311.123932	311.408844	311.693817	311.978729	312.263641	312.548615	312.833069	313.117401	313.401794	313.686096	313.996521	314.335876	314.675232	315.014618	315.354004	315.693359	316.032715	316.372131	316.711487	317.050842	317.390228
309.545319	309.521332	309.497253	309.473297	309.449249	309.425232	309.401215	309.377228	309.35321	309.329193	309.304932	309.424377	309.545898	309.667419	309.78894	309.910461	310.032227	310.1539	310.286926	310.423431	310.570679	310.827515	311.10379	311.380066	311.656342	311.932617	312.208923	312.485168	312.761444	313.037323	313.31308	313.588898	313.864624	314.165497	314.494202	314.822937	315.151703	315.480408	315.809174	316.137878	316.466644	316.79538	317.124146	317.45285
309.858337	309.836731	309.815063	309.793488	309.771851	309.750214	309.728577	309.70697	309.685364	309.663757	309.641937	309.758087	309.876251	309.994446	310.11261	310.230774	310.349182	310.467529	310.596954	310.729767	310.872833	311.121094	311.388092	311.655151	311.922211	312.18924	312.456268	312.723328	312.990356	313.25708	313.523682	313.790283	314.056885	314.347565	314.664948	314.982391	315.299805	315.617188	315.934631	316.252045	316.569458	316.886902	317.204285	317.521698
310.159821	310.140594	310.121246	310.10199	310.082733	310.063446	310.044189	310.024902	310.005615	309.986359	309.966919	310.079956	310.194946	310.309967	310.424957	310.539978	310.655182	310.770325	310.896301	311.025543	311.164673	311.404663	311.662842	311.921021	312.179199	312.437347	312.695526	312.953705	313.211884	313.469757	313.72757	313.985413	314.243225	314.524109	314.830688	315.137268	315.443848	315.750397	316.056976	316.363525	316.670105	316.976715	317.283264	317.589813
310.450165	310.433228	310.416199	310.399261	310.382263	310.365295	310.348297	310.331329	310.314362	310.297394	310.280273	310.390381	310.502319	310.614258	310.726257	310.838257	310.950439	311.062561	311.185242	311.311035	311.446381	311.678497	311.928162	312.177856	312.427521	312.677185	312.92688	313.176514	313.426208	313.675659	313.925018	314.174408	314.423828	314.695343	314.991516	315.28772	315.583893	315.880035	316.176239	316.472412	316.768616	317.064789	317.360962	317.657135
310.729828	310.715088	310.700317	310.685608	310.670868	310.656097	310.641388	310.626648	310.611877	310.597168	310.582306	310.689514	310.798645	310.907715	311.016815	311.125946	311.235229	311.344513	311.46402	311.586609	311.718292	311.942841	312.184357	312.425934	312.667419	312.908966	313.150513	313.392029	313.633514	313.874908	314.116211	314.357513	314.598816	314.861359	315.147583	315.433807	315.720032	316.006256	316.29248	316.578674	316.864929	317.151184	317.437408	317.723633
310.999268	310.986664	310.97406	310.961548	310.948975	310.93634	310.923798	310.911224	310.898621	310.886047	310.873413	310.977997	311.08432	311.190674	311.297058	311.403412	311.51001	311.616486	311.733032	311.852478	311.980682	312.198029	312.431763	312.665497	312.8992	313.132935	313.366699	313.600403	313.834106	314.067688	314.30127	314.534821	314.768341	315.022339	315.299011	315.575714	315.852417	316.129089	316.405792	316.682495	316.959229	317.235931	317.512634	317.789307
311.25885	311.248352	311.237885	311.227417	311.216919	311.206421	311.195953	311.185486	311.174988	311.16449	311.154022	311.255981	311.359711	311.46347	311.56723	311.671021	311.774963	311.878876	311.992523	312.109009	312.233917	312.444336	312.670593	312.896851	313.123108	313.349365	313.575592	313.801849	314.028107	314.254272	314.480377	314.706512	314.932617	315.178375	315.445923	315.713501	315.98111	316.248657	316.516266	316.783813	317.051392	317.31897	317.586548	317.854126
311.509003	311.50058	311.492065	311.483643	311.475159	311.466675	311.458221	311.449768	311.441284	311.432831	311.424377	311.523895	311.625183	311.726471	311.827759	311.929047	312.030518	312.131958	312.242859	312.356476	312.47818	312.682007	312.901154	313.120239	313.339355	313.558441	313.777527	313.996613	314.215729	314.434753	314.653748	314.872803	315.091797	315.329651	315.58847	315.847351	316.106171	316.365021	316.623871	316.88269	317.141541	317.400391	317.659241	317.91806
311.750153	311.743652	311.737091	311.730591	311.72406	311.717529	311.711029	311.704529	311.697998	311.691467	311.684967	311.782166	311.881104	311.980042	312.078949	312.177887	312.276978	312.376038	312.484344	312.595215	312.713928	312.911438	313.123657	313.335938	313.548218	313.760437	313.972717	314.184937	314.397217	314.609436	314.821625	315.033844	315.246002	315.476349	315.726807	315.977295	316.227753	316.47821	316.728699	316.979187	317.229675	317.480164	317.730621	317.981079
311.891663	311.886322	311.88089	311.875519	311.870117	311.864746	311.859375	311.854004	311.848633	311.843231	311.837891	311.933746	312.031281	312.128815	312.226379	312.323914	312.421692	312.519348	312.626129	312.735413	312.852356	313.046173	313.254395	313.462677	313.670929	313.87915	314.087433	314.295654	314.503937	314.712158	314.92038	315.128632	315.336792	315.562744	315.808289	316.053894	316.2995	316.545044	316.790649	317.036224	317.28183	317.527405	317.77301	318.018585
311.915161	311.910004	311.904755	311.899597	311.894379	311.889191	311.883972	311.878784	311.873596	311.868408	311.863281	311.958923	312.056213	312.153534	312.250854	312.348206	312.445679	312.543152	312.649658	312.758667	312.875305	313.068542	313.276093	313.483673	313.691284	313.898865	314.106445	314.314056	314.521637	314.729218	314.936737	315.144318	315.351868	315.577057	315.821838	316.066589	316.311401	316.556152	316.800934	317.045685	317.290466	317.535278	317.78006	318.024811
311.938568	311.933563	311.928528	311.923584	311.918549	311.913513	311.908539	311.903534	311.898529	311.893494	311.88855	311.984009	312.081055	312.178162	312.275269	312.372375	312.469635	312.566833	312.673126	312.781891	312.898193	313.09079	313.297729	313.504669	313.711578	313.918518	314.125458	314.332367	314.539276	314.746216	314.953125	315.160034	315.366882	315.59137	315.835327	316.079285	316.323242	316.5672	316.811218	317.055145	317.299164	317.543091	317.787079	318.031036
312.008026	312.003571	311.999146	311.99472	311.990234	311.985779	311.981323	311.976898	311.972443	311.967987	311.963593	312.05835	312.154755	312.25119	312.347595	312.444031	312.540649	312.637207	312.742676	312.850708	312.966156	313.156982	313.361938	313.566895	313.771851	313.976837	314.181793	314.38678	314.591736	314.796722	315.001678	315.206665	315.411591	315.633911	315.875488	316.117035	316.358612	316.600159	316.841797	317.083344	317.324921	317.566528	317.808075	318.049652
312.209686	312.206848	312.20401	312.201172	312.198334	312.195496	312.192657	312.189819	312.186981	312.184143	312.181396	312.274261	312.368744	312.463226	312.557709	312.652222	312.746887	312.841492	312.944824	313.050598	313.163544	313.349121	313.548492	313.747803	313.947144	314.146484	314.345795	314.545105	314.744476	314.943787	315.143158	315.342499	315.54184	315.757935	315.992615	316.227264	316.461945	316.696625	316.931305	317.165955	317.400665	317.635345	317.870026	318.104706
312.425842	312.424744	312.423553	312.422485	312.421326	312.420197	312.419067	312.417938	312.416809	312.41571	312.414673	312.505493	312.597961	312.690399	312.782867	312.875305	312.967926	313.060486	313.16156	313.264923	313.375214	313.555237	313.748627	313.941956	314.135284	314.328613	314.521912	314.71524	314.908569	315.101959	315.295349	315.488708	315.682068	315.891541	316.118835	316.346222	316.573547	316.800903	317.028229	317.255524	317.48291	317.710266	317.937592	318.164948
312.634399	312.634918	312.635437	312.635925	312.636414	312.636963	312.637451	312.63797	312.638489	312.638977	312.639648	312.728546	312.819031	312.909485	313	313.090485	313.181152	313.271759	313.370605	313.47168	313.579437	313.754242	313.941833	314.129395	314.317017	314.504578	314.692169	314.87973	315.067322	315.254974	315.442627	315.63031	315.817963	316.021057	316.241394	316.4617	316.682007	316.902344	317.12265	317.342957	317.563293	317.78363	318.003937	318.224243
312.835724	312.837799	312.839844	312.841919	312.843994	312.846069	312.848145	312.85022	312.852295	312.85437	312.856598	312.943665	313.032257	313.12088	313.209503	313.298096	313.386902	313.475647	313.572388	313.671265	313.776581	313.94635	314.128387	314.310486	314.492584	314.674683	314.85675	315.038818	315.220947	315.403107	315.585266	315.767487	315.949646	316.146698	316.36026	316.573853	316.787445	317.001038	317.21463	317.428192	317.641815	317.855377	318.06897	318.282562
313.030121	313.033661	313.037201	313.040833	313.044342	313.047882	313.051453	313.054993	313.058563	313.062134	313.065857	313.151184	313.237976	313.324799	313.411621	313.498474	313.585449	313.672363	313.76709	313.863892	313.966858	314.131744	314.308563	314.485413	314.662262	314.83905	315.015869	315.192657	315.369507	315.546448	315.723389	315.90033	316.077209	316.268494	316.475647	316.6828	316.889954	317.097046	317.304199	317.511353	317.718506	317.925629	318.132812	318.339935
313.217865	313.222839	313.227814	313.232788	313.237732	313.242737	313.247681	313.252655	313.257629	313.262604	313.267761	313.351379	313.436493	313.521606	313.60672	313.691833	313.7771	313.862305	313.955078	314.049866	314.150604	314.310822	314.482635	314.654388	314.826202	314.997986	315.169769	315.341522	315.513306	315.685211	315.857117	316.029053	316.200928	316.386627	316.587585	316.788574	316.989532	317.190491	317.391479	317.592468	317.793457	317.994415	318.195404	318.396362
313.399231	313.405579	313.411835	313.418213	313.4245	313.430786	313.437134	313.443481	313.449768	313.456116	313.462616	313.544647	313.628052	313.711548	313.794983	313.878479	313.962097	314.045654	314.136566	314.229401	314.328003	314.483765	314.650726	314.817719	314.98468	315.151611	315.318573	315.485504	315.652466	315.81958	315.986633	316.153778	316.320831	316.501221	316.696289	316.891327	317.086395	317.281433	317.476501	317.671539	317.866608	318.061676	318.256714	318.451782
313.574554	313.582153	313.589752	313.597351	313.604919	313.612488	313.620117	313.627716	313.635315	313.642883	313.650726	313.731171	313.813049	313.894928	313.976807	314.058685	314.140747	314.222717	314.311829	314.402832	314.499329	314.650879	314.813202	314.975555	315.137878	315.300201	315.462524	315.624878	315.78717	315.949677	316.112152	316.274658	316.437134	316.612366	316.801758	316.99115	317.180542	317.369904	317.559296	317.748688	317.93811	318.127472	318.316864	318.506256
313.744049	313.752838	313.761688	313.770447	313.779266	313.788025	313.796875	313.805664	313.814453	313.823273	313.832336	313.911285	313.991638	314.072021	314.152405	314.232758	314.313263	314.393738	314.48114	314.570312	314.664856	314.812347	314.970245	315.128113	315.286041	315.443939	315.601807	315.759705	315.917633	316.075653	316.233704	316.391846	316.549866	316.720215	316.904144	317.088135	317.272095	317.456024	317.640015	317.823944	318.007904	318.191925	318.375824	318.559784
313.843689	313.85321	313.862671	313.872223	313.881714	313.891235	313.900757	313.910248	313.919739	313.92926	313.939026	314.01712	314.096619	314.176056	314.255554	314.335022	314.414673	314.494202	314.580627	314.668762	314.762115	314.907257	315.0625	315.217834	315.373138	315.528442	315.683746	315.83905	315.994354	316.149841	316.305298	316.460815	316.616302	316.783783	316.964539	317.145325	317.326111	317.506866	317.687653	317.868378	318.049225	318.230011	318.410797	318.591553
313.860229	313.869873	313.879456	313.889099	313.898743	313.908325	313.917969	313.927612	313.937225	313.946869	313.956757	314.034668	314.114014	314.193359	314.272644	314.35199	314.431458	314.510895	314.597107	314.68512	314.778259	314.922974	315.077881	315.232727	315.387604	315.54248	315.697357	315.852203	316.00708	316.16214	316.3172	316.47229	316.62735	316.794312	316.974548	317.154846	317.335083	317.51532	317.695587	317.875793	318.056091	318.236359	318.416595	318.596832
313.87674	313.886475	313.89621	313.905975	313.91571	313.925415	313.935181	313.944946	313.954651	313.964417	313.974426	314.052216	314.131409	314.210541	314.289734	314.368927	314.448273	314.527527	314.613586	314.701416	314.794373	314.938721	315.09314	315.247559	315.402039	315.556458	315.710938	315.865356	316.019806	316.174438	316.329041	316.483704	316.638336	316.80484	316.984558	317.164307	317.344025	317.523743	317.703461	317.883179	318.062927	318.242706	318.422394	318.602112
313.92572	313.935822	313.945892	313.955994	313.966064	313.976105	313.986206	313.996307	314.006378	314.016479	314.026825	314.104218	314.182922	314.261688	314.340424	314.419189	314.498077	314.576904	314.662476	314.749786	314.842163	314.985321	315.138519	315.291687	315.444885	315.598022	315.751221	315.904388	316.057556	316.210938	316.364258	316.51767	316.67099	316.836151	317.014313	317.192474	317.370667	317.548828	317.72702	317.905121	318.083374	318.261536	318.439667	318.617859
314.06839	314.079468	314.090515	314.101593	314.11261	314.123688	314.134766	314.145813	314.15686	314.167908	314.17926	314.255402	314.332886	314.41037	314.487854	314.565308	314.642975	314.720551	314.804688	314.890472	314.981232	315.121033	315.270508	315.420013	315.56955	315.719055	315.868591	316.018097	316.167603	316.317291	316.46701	316.61673	316.766418	316.92749	317.101196	317.274872	317.448547	317.622192	317.795898	317.969543	318.14328	318.316956	318.490631	318.664307
314.221771	314.233887	314.245941	314.258057	314.270142	314.282196	314.294312	314.306396	314.318481	314.330566	314.342957	314.417755	314.493896	314.570007	314.646179	314.72229	314.798584	314.874786	314.957397	315.041595	315.130554	315.266754	315.412384	315.557983	315.703613	315.849182	315.994812	316.140411	316.286041	316.431854	316.577637	316.72348	316.869324	317.026062	317.194946	317.363861	317.532745	317.701599	317.870544	318.039398	318.208344	318.377197	318.546143	318.714996
314.3703	314.383392	314.396423	314.409485	314.422546	314.435577	314.448639	314.4617	314.474792	314.487823	314.50119	314.574707	314.649536	314.724365	314.799225	314.874084	314.949036	315.023956	315.105072	315.187744	315.274994	315.407776	315.549652	315.691498	315.833374	315.97525	316.117096	316.258942	316.400818	316.542877	316.684937	316.827057	316.969116	317.121735	317.286011	317.450317	317.614624	317.7789	317.943237	318.107513	318.271881	318.436127	318.600433	318.76474
314.514099	314.528076	314.542053	314.55603	314.570007	314.583984	314.597961	314.611938	314.625916	314.639893	314.654205	314.726501	314.800049	314.873657	314.947205	315.020813	315.094543	315.168182	315.247864	315.329041	315.414703	315.544159	315.682434	315.820709	315.958954	316.097229	316.235474	316.373718	316.512024	316.650482	316.788971	316.927521	317.065948	317.21463	317.374512	317.534424	317.694305	317.854218	318.01413	318.174011	318.333923	318.493805	318.653717	318.813599
314.653442	314.668274	314.683105	314.697968	314.71283	314.727661	314.742493	314.757355	314.772156	314.787048	314.802185	314.873322	314.945679	315.018066	315.090424	315.162781	315.235321	315.307739	315.386047	315.46582	315.549866	315.676147	315.811005	315.945801	316.080627	316.215424	316.35022	316.485046	316.619873	316.754883	316.889923	317.024994	317.160065	317.304871	317.46051	317.61618	317.771851	317.927521	318.083191	318.238831	318.394501	318.550201	318.705811	318.861511
314.788483	314.804138	314.819824	314.83548	314.851074	314.86676	314.882416	314.898071	314.913757	314.929382	314.945404	315.01535	315.086548	315.157745	315.228973	315.300171	315.371521	315.44278	315.519775	315.598145	315.680664	315.803894	315.935425	316.066925	316.198425	316.329926	316.461395	316.592896	316.724457	316.85611	316.987885	317.119629	317.251404	317.392517	317.544098	317.69574	317.847351	317.998932	318.150543	318.302124	318.453766	318.605377	318.756989	318.908569
314.919373	314.935791	314.952209	314.968689	314.985107	315.001526	315.017944	315.034363	315.050842	315.06723	315.084045	315.152863	315.222931	315.292999	315.363068	315.433167	315.503357	315.573486	315.64917	315.726257	315.807281	315.927612	316.055939	316.184235	316.312531	316.440857	316.569183	316.697479	316.825806	316.954346	317.082886	317.211487	317.340057	317.477692	317.625366	317.773071	317.920776	318.068481	318.216187	318.363861	318.511627	318.659332	318.807037	318.954712
315.046326	315.063446	315.080627	315.097778	315.114929	315.13208	315.149231	315.166382	315.183533	315.200684	315.218201	315.28598	315.35495	315.42395	315.49292	315.56192	315.631012	315.700043	315.774506	315.850281	315.929871	316.047394	316.172668	316.297943	316.423187	316.548431	316.673676	316.79892	316.924194	317.049652	317.175171	317.30069	317.426178	317.560486	317.704407	317.848358	317.99231	318.136261	318.280212	318.424133	318.568146	318.712097	318.856079	319
315.169464	315.187286	315.205139	315.222961	315.240784	315.258636	315.276459	315.294312	315.312134	315.329956	315.348206	315.414948	315.482849	315.550751	315.618683	315.686615	315.754669	315.822632	315.895874	315.970398	316.048645	316.163483	316.285767	316.408081	316.530396	316.65271	316.775024	316.897308	317.019623	317.142181	317.264771	317.387299	317.509888	317.6409	317.78125	317.9216	318.061951	318.202301	318.342651	318.483002	318.623383	318.763733	318.904114	319.044434
315.242035	315.260254	315.278473	315.296692	315.314941	315.33316	315.351379	315.369629	315.387848	315.406067	315.424683	315.490814	315.558105	315.625397	315.692688	315.76001	315.827423	315.894775	315.967316	316.041138	316.118561	316.23175	316.352386	316.472931	316.593567	316.714142	316.834717	316.955292	317.075897	317.196716	317.317566	317.438446	317.559265	317.688354	317.826599	317.964844	318.103088	318.241333	318.379578	318.517822	318.656067	318.794312	318.932556	319.070801
315.254089	315.272369	315.290649	315.30896	315.327271	315.345551	315.363831	315.382141	315.400421	315.418701	315.437378	315.503418	315.570587	315.637787	315.704987	315.772156	315.839508	315.906738	315.979187	316.052856	316.130157	316.243103	316.363403	316.483734	316.604034	316.724335	316.844635	316.964935	317.085236	317.20575	317.326324	317.446899	317.567444	317.696259	317.834137	317.972046	318.109924	318.247803	318.385712	318.52359	318.661499	318.799408	318.937286	319.075165
315.266113	315.284485	315.302826	315.321198	315.339539	315.35788	315.376251	315.394592	315.412964	315.431305	315.450043	315.515961	315.583069	315.650146	315.717224	315.784332	315.851562	315.918701	315.991028	316.064575	316.141724	316.254425	316.374451	316.494476	316.614502	316.734467	316.854523	316.974518	317.094543	317.214752	317.335052	317.455353	317.575653	317.704102	317.841644	317.979187	318.11676	318.254272	318.391846	318.529358	318.666931	318.804504	318.942017	319.079559
315.301819	315.320374	315.338928	315.357483	315.376007	315.394562	315.413086	315.431671	315.450195	315.46875	315.487701	315.553345	315.620087	315.68689	315.753662	315.820435	315.88736	315.954193	316.026154	316.099365	316.176117	316.288025	316.407227	316.526367	316.645569	316.76474	316.883911	317.003082	317.122253	317.241638	317.361084	317.48053	317.599976	317.727509	317.864014	318.000519	318.137024	318.273529	318.410034	318.546539	318.683075	318.81958	318.956085	319.09259
315.406189	315.425293	315.444336	315.46347	315.482544	315.501648	315.520721	315.539825	315.558899	315.578003	315.597473	315.662201	315.728088	315.793976	315.859894	315.925781	315.991821	316.057739	316.128693	316.200806	316.276428	316.386108	316.502808	316.619568	316.736267	316.852997	316.969727	317.086456	317.203156	317.320129	317.437134	317.554138	317.671112	317.795929	317.929443	318.062988	318.196472	318.329987	318.463501	318.597015	318.73053	318.864075	318.997559	319.131073
315.518799	315.538422	315.558075	315.577759	315.597412	315.617065	315.636688	315.656372	315.675995	315.695679	315.715729	315.779541	315.844421	315.909363	315.974304	316.039246	316.104309	316.16925	316.239136	316.31012	316.384521	316.491791	316.605896	316.719971	316.834076	316.948181	317.062286	317.176361	317.290497	317.404846	317.519196	317.633606	317.747986	317.869904	318.000183	318.130554	318.260834	318.391144	318.521454	318.651733	318.782104	318.912415	319.042725	319.173035
315.628143	315.648315	315.668488	315.68869	315.708862	315.729034	315.749237	315.769409	315.789612	315.809814	315.830383	315.89325	315.957245	316.02124	316.085236	316.149231	316.213379	316.277405	316.346191	316.416107	316.489288	316.594238	316.70578	316.817383	316.928986	317.040527	317.15213	317.263702	317.375275	317.487091	317.598969	317.710846	317.822723	317.941864	318.069092	318.19632	318.323547	318.450775	318.578033	318.705261	318.832489	318.959747	319.087006	319.214203
315.734436	315.755157	315.775757	315.796448	315.817139	315.837799	315.85849	315.87915	315.899841	315.920532	315.94162	316.003601	316.066681	316.129761	316.192871	316.255981	316.319183	316.382324	316.450073	316.518921	316.590942	316.693634	316.802795	316.911957	317.021118	317.13028	317.23941	317.348572	317.457703	317.567108	317.676544	317.78595	317.895386	318.011871	318.136139	318.260406	318.384674	318.508911	318.633209	318.757477	318.881744	319.006012	319.13031	319.254547
315.837708	315.858856	315.880005	315.901123	315.922272	315.943359	315.964539	315.985657	316.006836	316.027954	316.04953	316.110687	316.172852	316.235046	316.297302	316.359497	316.421844	316.48407	316.550842	316.618683	316.689575	316.790131	316.896912	317.003723	317.110565	317.217377	317.324158	317.430969	317.537781	317.644867	317.751953	317.85907	317.966156	318.080017	318.201447	318.322876	318.444244	318.565674	318.687103	318.808502	318.929932	319.051331	319.17276	319.294159
315.938141	315.959686	315.981262	316.002869	316.024414	316.045959	316.067566	316.089172	316.110718	316.132294	316.154297	316.2146	316.27594	316.33728	316.398651	316.460022	316.521484	316.582886	316.648682	316.715515	316.785278	316.883789	316.988312	317.092896	317.197449	317.302002	317.406555	317.511108	317.615631	317.72049	317.825287	317.930115	318.034943	318.146362	318.265015	318.383728	318.50238	318.621033	318.739685	318.858307	318.97702	319.095703	319.214355	319.333008
316.035828	316.057831	316.079773	316.101746	316.123718	316.145691	316.167664	316.189636	316.211609	316.233582	316.255981	316.31546	316.375977	316.436523	316.49704	316.557587	316.618225	316.678802	316.743652	316.809509	316.878204	316.974701	317.077118	317.179474	317.28186	317.384216	317.486572	317.588989	317.691345	317.793976	317.896637	317.999329	318.10199	318.210999	318.326996	318.443024	318.559021	318.675018	318.791077	318.907074	319.023102	319.13913	319.255157	319.371155
316.130859	316.153229	316.175537	316.197906	316.220245	316.242615	316.264954	316.287292	316.309692	316.332001	316.354828	316.413452	316.473175	316.532898	316.592651	316.652344	316.712219	316.771973	316.835907	316.900818	316.968506	317.063049	317.16333	317.263611	317.363922	317.464172	317.564423	317.664734	317.764984	317.86554	317.966125	318.066681	318.167236	318.273926	318.38739	318.500854	318.614319	318.727783	318.841248	318.954681	319.068146	319.18161	319.295105	319.408539
316.223328	316.246002	316.268707	316.291443	316.314117	316.336823	316.359528	316.382202	316.404907	316.427612	316.450775	316.508667	316.567596	316.626526	316.685486	316.744415	316.803467	316.862427	316.925507	316.989502	317.056183	317.148865	317.247131	317.345398	317.443634	317.54187	317.640167	317.738373	317.83667	317.93515	318.033691	318.132263	318.230804	318.335266	318.446228	318.557251	318.668243	318.779236	318.890228	319.00119	319.112213	319.223206	319.334229	319.445221
316.277924	316.300842	316.3237	316.346619	316.369507	316.392395	316.415314	316.438202	316.461121	316.484009	316.507385	316.564789	316.623291	316.681763	316.740234	316.798706	316.8573	316.915802	316.978333	317.041779	317.107849	317.199463	317.296539	317.393616	317.490662	317.587708	317.684814	317.78186	317.878937	317.976227	318.073608	318.17099	318.268311	318.37146	318.480988	318.590576	318.700134	318.809662	318.91922	319.028748	319.138336	319.247864	319.357452	319.46698
316.286987	316.309967	316.332825	316.355804	316.378723	316.401642	316.424591	316.44754	316.470459	316.493408	316.516785	316.574127	316.632568	316.690948	316.749329	316.807739	316.866241	316.924652	316.987122	317.050476	317.116455	317.207825	317.304749	317.401611	317.498505	317.595367	317.69223	317.789093	317.885956	317.983063	318.080231	318.177399	318.274567	318.377502	318.486816	318.5961	318.705414	318.814697	318.924042	319.033325	319.14267	319.251984	319.361298	319.470612
316.296021	316.31897	316.341949	316.364929	316.387878	316.410858	316.433838	316.456818	316.479797	316.502747	316.526154	316.583466	316.641754	316.700073	316.758423	316.816711	316.875183	316.933502	316.99585	317.059113	317.125	317.216248	317.312927	317.409607	317.506287	317.602936	317.699615	317.796326	317.892944	317.989899	318.086823	318.183838	318.280762	318.383484	318.492554	318.601624	318.710693	318.819763	318.928864	319.037903	319.147003	319.256073	319.365143	319.474213
316.322968	316.346008	316.369049	316.392181	316.415222	316.438293	316.461334	316.484436	316.507477	316.530518	316.554047	316.611115	316.66922	316.727295	316.7854	316.843506	316.901672	316.959808	317.021912	317.0849	317.150513	317.24118	317.337311	317.43338	317.52948	317.625549	317.721649	317.817719	317.913818	318.010162	318.106537	318.202911	318.299316	318.401367	318.509705	318.618103	318.72644	318.834808	318.943176	319.051514	319.159943	319.26828	319.376648	319.485016
316.401825	316.425171	316.448486	316.471832	316.495148	316.518494	316.541809	316.565186	316.588501	316.611816	316.635651	316.692047	316.749451	316.806885	316.864319	316.921753	316.979279	317.036713	317.098053	317.160278	317.225037	317.314148	317.408539	317.50293	317.597321	317.691742	317.786102	317.880463	317.974884	318.069519	318.164215	318.258881	318.353546	318.453735	318.560059	318.666382	318.772675	318.878937	318.985291	319.091553	319.197876	319.304199	319.410492	319.516785
316.487152	316.510773	316.534393	316.557983	316.581635	316.605225	316.628845	316.652466	316.676086	316.699707	316.723785	316.77948	316.836151	316.892853	316.949524	317.006256	317.063049	317.119781	317.180298	317.241699	317.305511	317.392944	317.485504	317.578094	317.670654	317.763245	317.855804	317.948395	318.040924	318.133759	318.226593	318.319489	318.412323	318.510529	318.614624	318.718689	318.822815	318.92688	319.030975	319.135071	319.239166	319.343231	319.447357	319.551453
316.570312	316.594208	316.618073	316.641937	316.665802	316.689667	316.713562	316.737427	316.761322	316.785187	316.80954	316.864532	316.920502	316.976471	317.032471	317.08844	317.144562	317.200562	317.260315	317.320831	317.383789	317.469604	317.560425	317.651245	317.742035	317.832855	317.923645	318.014435	318.105255	318.19632	318.287415	318.37854	318.469635	318.565887	318.667816	318.769806	318.871765	318.973694	319.075623	319.177612	319.279541	319.381531	319.48349	319.585449
316.651367	316.675507	316.699554	316.723755	316.747833	316.771912	316.796021	316.820129	316.844238	316.868378	316.892975	316.947266	317.002563	317.057861	317.113159	317.168457	317.223877	317.279175	317.338135	317.397888	317.459961	317.54422	317.633301	317.722443	317.811523	317.900604	317.989746	318.078827	318.167938	318.257263	318.34668	318.436096	318.525482	318.619873	318.719757	318.819641	318.919556	319.01947	319.119354	319.219208	319.319122	319.419067	319.518982	319.618835
316.730347	316.754669	316.778992	316.803345	316.827698	316.85199	316.876343	316.900696	316.925018	316.949341	316.974152	317.027832	317.082428	317.137054	317.19165	317.246338	317.301025	317.355682	317.413879	317.47287	317.534088	317.616852	317.704285	317.791748	317.879181	317.966644	318.054108	318.14151	318.229004	318.316711	318.404449	318.492218	318.579956	318.672516	318.770416	318.868347	318.966248	319.064117	319.162048	319.259918	319.357849	319.45578	319.55365	319.651581
316.807404	316.83194	316.856445	316.881012	316.905548	316.930054	316.95459	316.979126	317.003662	317.028168	317.053223	317.106201	317.160156	317.214142	317.268127	317.322083	317.37616	317.430145	317.48761	317.545837	317.606232	317.687531	317.773376	317.859222	317.945099	318.030945	318.116821	318.202667	318.288544	318.374634	318.460785	318.546967	318.633118	318.723907	318.819885	318.915894	319.011871	319.107849	319.203827	319.299805	319.395782	319.491791	319.587769	319.683746
316.882538	316.907227	316.932007	316.956696	316.981384	317.006104	317.030823	317.055542	317.080261	317.10498	317.130188	317.182556	317.23587	317.289185	317.342529	317.395874	317.44931	317.502655	317.559387	317.616882	317.676453	317.756348	317.840637	317.924988	318.009277	318.093597	318.177948	318.262238	318.346558	318.431122	318.515717	318.600372	318.684967	318.774078	318.868195	318.962341	319.056458	319.150543	319.24469	319.338806	319.432922	319.527039	319.621216	319.715302
316.955841	316.980713	317.005615	317.030518	317.055389	317.080261	317.105164	317.130066	317.154938	317.17981	317.20517	317.256958	317.309631	317.362335	317.415039	317.467773	317.520569	317.573303	317.629333	317.686096	317.744904	317.823364	317.906189	317.989044	318.071838	318.154694	318.237518	318.320312	318.403168	318.486237	318.569305	318.652466	318.735596	318.823059	318.915375	319.00769	319.100037	319.192322	319.284668	319.376953	319.469299	319.561646	319.653961	319.746277
317.027374	317.052429	317.077454	317.102509	317.127563	317.152588	317.177612	317.202667	317.227722	317.252747	317.278259	317.329468	317.381531	317.433594	317.485718	317.537781	317.589966	317.64209	317.697449	317.75351	317.811554	317.888702	317.970093	318.051422	318.132812	318.214203	318.295593	318.376953	318.458344	318.539978	318.621643	318.703339	318.784973	318.87088	318.961456	319.052002	319.142609	319.233185	319.323792	319.414337	319.504913	319.59552	319.686096	319.776672
317.069672	317.094788	317.119934	317.145081	317.170166	317.195312	317.220398	317.245544	317.270691	317.295807	317.321442	317.372253	317.42395	317.475677	317.527405	317.579163	317.630981	317.682739	317.737671	317.793304	317.850922	317.927246	318.007782	318.088287	318.168854	318.249359	318.329895	318.410431	318.490967	318.571716	318.652557	318.733368	318.814178	318.89917	318.988708	319.078247	319.167816	319.257385	319.346954	319.436493	319.526062	319.615601	319.70517	319.794739
317.076721	317.101868	317.127014	317.15213	317.177277	317.202423	317.22757	317.252716	317.277832	317.302979	317.328613	317.379364	317.43103	317.482697	317.534363	317.585999	317.637787	317.689484	317.744385	317.799927	317.857452	317.933685	318.014069	318.094452	318.174835	318.255219	318.335632	318.416016	318.496368	318.577026	318.657715	318.738373	318.819061	318.90387	318.993225	319.082642	319.172028	319.261414	319.3508	319.440125	319.529541	319.618958	319.708313	319.797729
317.08371	317.108856	317.134033	317.15921	317.184326	317.209473	317.23465	317.259827	317.284973	317.31012	317.335754	317.386475	317.438049	317.489685	317.54126	317.592896	317.644592	317.696228	317.751038	317.806519	317.863983	317.940094	318.020325	318.100586	318.180847	318.261078	318.341309	318.421539	318.501801	318.582306	318.662842	318.743378	318.823914	318.908569	318.997742	319.087006	319.176208	319.265411	319.354645	319.443848	319.533081	319.622314	319.711517	319.80072
317.104614	317.129822	317.154999	317.180176	317.205414	317.230591	317.255798	317.281006	317.306183	317.331421	317.357086	317.407593	317.459015	317.510437	317.56189	317.613281	317.664825	317.716248	317.770874	317.826172	317.883423	317.959106	318.03894	318.118774	318.198639	318.278442	318.358246	318.43811	318.517914	318.597992	318.678101	318.75824	318.838348	318.922546	319.01123	319.099976	319.18866	319.277344	319.366058	319.454773	319.543518	319.632233	319.720947	319.809662
317.165955	317.191284	317.216583	317.241882	317.267212	317.29248	317.31781	317.343109	317.368439	317.393738	317.419556	317.469543	317.520447	317.57135	317.622253	317.673157	317.724182	317.775085	317.829132	317.88382	317.940369	318.014954	318.093567	318.17218	318.250763	318.329376	318.40799	318.486572	318.565186	318.644073	318.722931	318.801849	318.880707	318.963562	319.050812	319.138062	319.225311	319.312561	319.399841	319.48703	319.574341	319.661591	319.74881	319.83606
317.232544	317.257965	317.283386	317.308838	317.334229	317.359619	317.385071	317.410522	317.435913	317.461334	317.487244	317.536682	317.586975	317.637329	317.687683	317.738007	317.788452	317.838776	317.892151	317.946198	318.002106	318.075439	318.15274	318.230042	318.307312	318.384613	318.461884	318.539185	318.616455	318.694	318.771545	318.849182	318.926727	319.008148	319.093811	319.179504	319.265167	319.3508	319.436493	319.522156	319.607849	319.693481	319.779175	319.864838
317.297577	317.32312	317.348602	317.374146	317.399658	317.425171	317.450684	317.476196	317.50174	317.527252	317.553253	317.602173	317.651917	317.701691	317.751465	317.801239	317.851135	317.900909	317.953674	318.00708	318.062256	318.13443	318.210449	318.286469	318.362488	318.438507	318.514496	318.590515	318.666534	318.742798	318.819061	318.895386	318.97168	319.051697	319.135834	319.219971	319.304138	319.388245	319.472382	319.556519	319.640656	319.724823	319.80896	319.893097
317.361115	317.386719	317.412323	317.437927	317.463562	317.489136	317.514771	317.540344	317.565979	317.591583	317.617706	317.666016	317.715271	317.764496	317.813721	317.862976	317.912292	317.961548	318.013672	318.066467	318.120972	318.192017	318.266785	318.341583	318.416351	318.491119	318.565887	318.640656	318.715424	318.790436	318.865479	318.940613	319.015625	319.094299	319.176941	319.259613	319.342285	319.424896	319.507568	319.59021	319.672913	319.755554	319.838226	319.920868
317.423218	317.448944	317.474579	317.500305	317.52597	317.551636	317.577332	317.603027	317.628723	317.654419	317.680573	317.728394	317.7771	317.825775	317.874481	317.923187	317.971985	318.02066	318.072235	318.12439	318.178284	318.248199	318.321747	318.395325	318.468872	318.542511	318.616058	318.689606	318.763184	318.837006	318.910858	318.984711	319.058563	319.135925	319.217133	319.29837	319.379578	319.460815	319.542053	319.62323	319.704498	319.785706	319.866943	319.948151
317.483917	317.509705	317.535431	317.561157	317.586945	317.612671	317.638428	317.664215	317.689941	317.715698	317.741943	317.789246	317.837402	317.88562	317.933777	317.981934	318.030212	318.0784	318.129395	318.180939	318.234192	318.303009	318.375397	318.447815	318.520233	318.592651	318.66507	318.737457	318.809845	318.882477	318.95517	319.027924	319.100555	319.176636	319.25647	319.336304	319.416138	319.495941	319.575806	319.655579	319.735443	319.815338	319.895142	319.974945
317.543304	317.569153	317.59491	317.620758	317.646545	317.672363	317.698181	317.723969	317.749786	317.775574	317.80188	317.848694	317.896362	317.944031	317.991669	318.039368	318.087097	318.134766	318.185181	318.236176	318.288757	318.356567	318.427826	318.499084	318.570374	318.641663	318.712921	318.78418	318.855438	318.926971	318.998535	319.070099	319.141602	319.216492	319.294952	319.373413	319.451904	319.530365	319.608856	319.687317	319.765808	319.84433	319.92276	320.001251
317.601349	317.627228	317.653076	317.678925	317.704773	317.730652	317.7565	317.782349	317.808228	317.834076	317.860413	317.906769	317.953918	318.001068	318.048218	318.095398	318.142639	318.189819	318.239685	318.2901	318.342072	318.408844	318.479004	318.549194	318.619354	318.689514	318.759705	318.829865	318.900024	318.970459	319.040894	319.111359	319.181824	319.255432	319.332581	319.40979	319.486938	319.564087	319.641296	319.718414	319.795624	319.872772	319.949951	320.02713
317.658173	317.684082	317.70993	317.73587	317.76178	317.787659	317.813568	317.839447	317.865356	317.891235	317.917633	317.96344	318.010132	318.056763	318.103455	318.150146	318.196899	318.243561	318.292877	318.342712	318.394135	318.4599	318.528992	318.598114	318.667175	318.736328	318.805389	318.874512	318.943604	319.012939	319.082306	319.151733	319.2211	319.293579	319.369446	319.445374	319.521271	319.597137	319.673035	319.748901	319.824829	319.900757	319.976654	320.052551
317.691803	317.717743	317.743622	317.769562	317.795471	317.821381	317.84729	317.87323	317.899139	317.925049	317.951477	317.997009	318.043396	318.089783	318.136139	318.182526	318.229004	318.27536	318.324371	318.373871	318.424927	318.490112	318.558594	318.627045	318.695557	318.764008	318.832489	318.90094	318.969391	319.038116	319.106873	319.175629	319.244385	319.316132	319.391296	319.466431	319.541595	319.61673	319.691895	319.767029	319.842194	319.917358	319.992493	320.067627
317.697388	317.723297	317.749237	317.775146	317.801056	317.826965	317.852905	317.878845	317.904785	317.930664	317.957092	318.002563	318.04892	318.095245	318.141571	318.187927	318.234314	318.28067	318.32959	318.379059	318.430054	318.495178	318.563507	318.631866	318.700226	318.768616	318.836975	318.905304	318.973694	319.042328	319.110962	319.179626	319.24823	319.319916	319.394928	319.469971	319.544983	319.619995	319.695007	319.77002	319.845062	319.920074	319.995117	320.070129
317.702972	317.728912	317.754822	317.780762	317.806641	317.832581	317.858521	317.88443	317.91037	317.936279	317.962708	318.008118	318.054443	318.100708	318.147003	318.193268	318.239655	318.28595	318.334839	318.384247	318.43515	318.500153	318.56842	318.636688	318.704956	318.773224	318.841461	318.909729	318.977966	319.046478	319.115021	319.183594	319.252075	319.323669	319.39856	319.47345	319.54834	319.62323	319.698151	319.773041	319.847961	319.922852	319.997772	320.072662
317.719604	317.745544	317.771454	317.797424	317.823364	317.849243	317.875183	317.901123	317.927063	317.953003	317.979401	318.02475	318.070862	318.117004	318.163147	318.20929	318.255524	318.301636	318.350372	318.399628	318.450378	318.515076	318.583008	318.651001	318.718903	318.786896	318.854797	318.92276	318.990753	319.058929	319.127167	319.195404	319.263611	319.334839	319.409363	319.483887	319.558441	319.632935	319.707489	319.782013	319.856537	319.931091	320.005615	320.080139
317.768555	317.794525	317.820465	317.846436	317.872375	317.898315	317.924286	317.950226	317.976196	318.002136	318.028595	318.073486	318.119202	318.164886	318.210632	318.256317	318.302124	318.347839	318.396088	318.444855	318.495087	318.55896	318.625977	318.693054	318.760101	318.827118	318.894165	318.961212	319.028259	319.09552	319.162842	319.230164	319.297485	319.367706	319.441132	319.514587	319.588074	319.661499	319.734924	319.80838	319.881866	319.955292	320.028778	320.102203
317.821777	317.847778	317.873688	317.899719	317.925659	317.95163	317.9776	318.003601	318.029541	318.055511	318.08197	318.126373	318.171661	318.216919	318.262146	318.307404	318.352753	318.39801	318.44574	318.493988	318.543671	318.606598	318.672668	318.738739	318.80481	318.87085	318.93692	319.00296	319.069	319.135284	319.20166	319.267975	319.33429	319.403473	319.475769	319.548035	319.620331	319.692596	319.764893	319.837158	319.909515	319.98175	320.054077	320.126343
317.873901	317.899872	317.925842	317.951843	317.977814	318.003784	318.029755	318.055725	318.081726	318.107697	318.134186	318.178192	318.222961	318.267731	318.312561	318.357361	318.402252	318.447021	318.494263	318.541992	318.591125	318.653198	318.718292	318.783386	318.848511	318.913605	318.978729	319.043823	319.108917	319.174255	319.239624	319.305023	319.370392	319.438507	319.509644	319.580811	319.651978	319.723114	319.794281	319.865417	319.936615	320.007751	320.078918	320.150055
317.924957	317.950958	317.976898	318.00293	318.02887	318.05484	318.080811	318.106812	318.132782	318.158752	318.185211	318.228821	318.273132	318.317474	318.361847	318.406219	318.450653	318.494995	318.541748	318.588989	318.637573	318.698792	318.76297	318.827087	318.891296	318.955475	319.019623	319.083801	319.14798	319.212372	319.276825	319.341278	319.405731	319.472809	319.542847	319.612915	319.682983	319.753021	319.82309	319.893127	319.963196	320.033295	320.103333	320.17337
317.974945	318.000916	318.026917	318.052887	318.078857	318.104797	318.130798	318.156799	318.18277	318.20874	318.235199	318.278351	318.322205	318.36615	318.410095	318.453979	318.497986	318.541931	318.588196	318.634949	318.683014	318.743347	318.80661	318.869873	318.933167	318.996399	319.059692	319.122955	319.186218	319.249695	319.313232	319.37677	319.440308	319.506439	319.575409	319.644409	319.713379	319.782379	319.851379	319.920349	319.989349	320.058319	320.127319	320.19632
318.023926	318.049896	318.075867	318.101837	318.127808	318.153748	318.179718	318.205688	318.231628	318.257629	318.284088	318.326782	318.37027	318.413757	318.457245	318.500732	318.544312	318.587799	318.633606	318.679871	318.727417	318.786957	318.849335	318.911713	318.974091	319.036499	319.098877	319.161255	319.223633	319.286255	319.348907	319.411591	319.474182	319.539368	319.6073	319.675262	319.743225	319.811157	319.87912	319.947052	320.014984	320.082947	320.150909	320.218842
318.07193	318.0979	318.12381	318.149811	318.17572	318.20166	318.227631	318.253571	318.279541	318.305481	318.331909	318.374237	318.417297	318.460358	318.503418	318.546509	318.589661	318.632751	318.67807	318.723846	318.770905	318.829651	318.891174	318.952698	319.014191	319.075745	319.137238	319.198792	319.260284	319.322052	319.38385	319.445648	319.507416	319.571655	319.63858	319.705536	319.772461	319.839386	319.906342	319.973267	320.040222	320.107178	320.174072	320.241028
318.118988	318.144897	318.170837	318.196777	318.222717	318.248627	318.274536	318.300476	318.326416	318.352356	318.378754	318.420654	318.463318	318.505951	318.548615	318.591278	318.634033	318.676666	318.721558	318.766876	318.813477	318.871429	318.932098	318.992767	319.053467	319.114166	319.174835	319.235504	319.296204	319.357117	319.41806	319.479065	319.540009	319.603302	319.66925	319.735229	319.801147	319.867096	319.933044	319.998993	320.064972	320.13092	320.196869	320.262817
318.1651	318.19101	318.216888	318.242798	318.268707	318.294586	318.320526	318.346436	318.372345	318.398254	318.424652	318.466125	318.508362	318.550598	318.592865	318.635132	318.67746	318.719727	318.76416	318.809021	318.855072	318.912292	318.972168	319.032013	319.091919	319.151794	319.21167	319.271515	319.33139	319.391479	319.45163	319.51178	319.571899	319.634338	319.699341	319.764313	319.829285	319.894287	319.95929	320.024292	320.089294	320.154297	320.219299	320.284271
318.192444	318.218353	318.244202	318.270111	318.29599	318.321899	318.347778	318.373657	318.399536	318.425415	318.451813	318.493073	318.535065	318.577087	318.61911	318.661133	318.703217	318.745239	318.789398	318.833984	318.879791	318.936554	318.995911	319.055328	319.114685	319.174072	319.233459	319.292847	319.352234	319.411865	319.471527	319.531189	319.59082	319.65271	319.717133	319.781586	319.846039	319.910431	319.974884	320.039276	320.10376	320.168152	320.232635	320.297028
318.196991	318.22287	318.248749	318.274658	318.300537	318.326416	318.352295	318.378174	318.404083	318.429932	318.456299	318.497559	318.53949	318.581482	318.623474	318.665405	318.707489	318.749451	318.793579	318.838135	318.883881	318.940552	318.999847	319.059174	319.118469	319.177795	319.237122	319.296417	319.355713	319.415253	319.474823	319.534363	319.593964	319.655792	319.720123	319.784454	319.848785	319.913116	319.977478	320.041809	320.10614	320.170502	320.234833	320.299164
318.201538	318.227448	318.253265	318.279205	318.305054	318.330933	318.356812	318.38269	318.408569	318.434448	318.460785	318.501984	318.543945	318.585876	318.627808	318.669739	318.711761	318.753662	318.79776	318.842285	318.888	318.94458	319.003784	319.063019	319.122253	319.181488	319.240723	319.299927	319.359161	319.41861	319.478119	319.537598	319.597137	319.658844	319.723083	319.787354	319.851562	319.915802	319.980072	320.044281	320.108521	320.172791	320.237061	320.30127
318.215088	318.240997	318.266815	318.292725	318.318542	318.344421	318.3703	318.396179	318.422028	318.447876	318.474243	318.51532	318.557129	318.598938	318.640747	318.682556	318.724487	318.766296	318.810242	318.854614	318.900208	318.956573	319.015564	319.074554	319.133545	319.192505	319.251526	319.310486	319.369507	319.428711	319.487946	319.547241	319.606476	319.667969	319.731934	319.795868	319.859863	319.923798	319.987762	320.051727	320.115692	320.179657	320.243622	320.307587
318.254974	318.280823	318.30661	318.33252	318.358337	318.384155	318.410004	318.435852	318.46167	318.487549	318.513855	318.554565	318.596039	318.637512	318.678955	318.720428	318.761963	318.803436	318.846985	318.890991	318.936127	318.991852	319.050171	319.108459	319.166748	319.225037	319.283325	319.341614	319.399902	319.458405	319.516968	319.575531	319.634064	319.694824	319.757935	319.821075	319.884247	319.947388	320.010498	320.073639	320.136841	320.199951	320.263153	320.326263
318.298492	318.32428	318.350098	318.375885	318.401672	318.42746	318.453278	318.479095	318.504883	318.53067	318.556946	318.59729	318.638367	318.679443	318.72052	318.761597	318.802795	318.843872	318.887024	318.930573	318.97525	319.030273	319.08783	319.145355	319.202881	319.260406	319.317963	319.375488	319.433044	319.490784	319.548584	319.606354	319.664154	319.724091	319.786346	319.848602	319.910889	319.973114	320.0354	320.097626	320.159943	320.222198	320.284485	320.34671
318.341156	318.366913	318.392639	318.418396	318.444183	318.46991	318.495697	318.521454	318.547211	318.572968	318.599152	318.639191	318.679871	318.720581	318.761292	318.802002	318.842773	318.883484	318.926208	318.96936	319.013611	319.067902	319.124725	319.181549	319.238312	319.295105	319.351929	319.408691	319.465515	319.522522	319.579559	319.636627	319.693695	319.752808	319.814209	319.87558	319.937012	319.998383	320.059784	320.121185	320.182587	320.244019	320.30542	320.366791
318.383026	318.408752	318.434448	318.460144	318.48584	318.511566	318.537292	318.562988	318.588684	318.61441	318.640625	318.680206	318.72052	318.760864	318.801208	318.841553	318.881958	318.922302	318.96463	319.007355	319.051147	319.104828	319.160889	319.216949	319.273041	319.329102	319.385223	319.441254	319.497375	319.55365	319.609985	319.666321	319.722626	319.781006	319.841522	319.9021	319.962677	320.023224	320.08374	320.144318	320.204895	320.265472	320.32608	320.386597
318.424103	318.449768	318.475403	318.501099	318.526733	318.552368	318.578064	318.603729	318.629395	318.655029	318.681152	318.720428	318.760376	318.800354	318.840332	318.88031	318.92038	318.960327	319.002289	319.044586	319.087952	319.140961	319.19635	319.251709	319.307098	319.362488	319.417877	319.473206	319.528564	319.584167	319.639801	319.695465	319.751068	319.808624	319.868378	319.928131	319.987854	320.047607	320.107361	320.167053	320.226868	320.286621	320.346313	320.406067
318.464447	318.490051	318.515656	318.54126	318.566864	318.592468	318.618073	318.643646	318.66925	318.694885	318.720947	318.759888	318.799469	318.839081	318.878693	318.918335	318.958008	318.99762	319.039185	319.081116	319.124054	319.176422	319.23111	319.285767	319.340485	319.395142	319.44986	319.504547	319.559235	319.614136	319.669067	319.72403	319.778961	319.835785	319.894714	319.953674	320.012634	320.071533	320.130493	320.189453	320.248413	320.307373	320.366272	320.425232
318.504028	318.529602	318.555145	318.580688	318.606232	318.631775	318.657349	318.682892	318.708435	318.734009	318.759979	318.798553	318.83783	318.877075	318.916351	318.955627	318.994965	319.03421	319.075378	319.116913	319.159454	319.211182	319.265228	319.319214	319.37323	319.427277	319.481262	319.535309	319.589294	319.643555	319.697815	319.752075	319.806366	319.862457	319.920593	319.97879	320.036957	320.095093	320.153259	320.211426	320.269592	320.327759	320.385956	320.444092
318.542908	318.568359	318.593872	318.619385	318.644867	318.670349	318.695862	318.721344	318.746826	318.772308	318.798279	318.836487	318.875427	318.914337	318.953247	318.992188	319.031189	319.070068	319.11087	319.152039	319.194183	319.2453	319.298645	319.35202	319.405396	319.45874	319.512115	319.56546	319.618805	319.672394	319.726013	319.779602	319.833252	319.888641	319.946045	320.003448	320.060852	320.118225	320.175659	320.233063	320.290497	320.3479	320.405273	320.462677
318.581085	318.606506	318.631927	318.65741	318.6828	318.708221	318.733643	318.759094	318.784515	318.809937	318.835846	318.873718	318.912292	318.950867	318.989441	319.028046	319.066711	319.105286	319.145691	319.186462	319.22821	319.278748	319.331451	319.384186	319.43692	319.489655	319.542328	319.595062	319.647827	319.700714	319.753693	319.806671	319.859619	319.914337	319.971008	320.027679	320.084351	320.140991	320.197662	320.254303	320.311005	320.367676	320.424347	320.480988
318.60376	318.62915	318.654541	318.679962	318.705322	318.730682	318.756104	318.781494	318.806885	318.832275	318.858093	318.895844	318.934174	318.972565	319.010925	319.049316	319.087769	319.126129	319.166351	319.206879	319.248383	319.298553	319.350952	319.403259	319.455627	319.507965	319.560333	319.61264	319.665009	319.717529	319.770142	319.822723	319.875305	319.929626	319.98584	320.042053	320.098297	320.15448	320.210724	320.266937	320.323181	320.379395	320.435608	320.491852
318.607513	318.632904	318.658295	318.683655	318.709045	318.734436	318.759827	318.785217	318.810608	318.835968	318.861816	318.899475	318.937805	318.976196	319.014526	319.052856	319.091278	319.129608	319.169769	319.210266	319.25177	319.301849	319.354187	319.406433	319.45871	319.510986	319.563293	319.61557	319.667847	319.720337	319.772858	319.825378	319.877899	319.932159	319.988281	320.044434	320.100586	320.156738	320.212891	320.269043	320.325226	320.381409	320.437561	320.493683
318.611298	318.636688	318.662018	318.687408	318.712799	318.738159	318.76355	318.78894	318.814331	318.839691	318.865509	318.903168	318.941467	318.979767	319.018066	319.056396	319.094788	319.133057	319.173187	319.213654	319.255096	319.305145	319.357391	319.409607	319.461823	319.514038	319.566254	319.618469	319.670685	319.723145	319.775604	319.828064	319.880493	319.934692	319.990753	320.046844	320.102936	320.158997	320.215118	320.271118	320.327271	320.383301	320.439423	320.495483
318.622498	318.647888	318.673218	318.698578	318.723938	318.749268	318.774658	318.799988	318.825378	318.850708	318.876526	318.914062	318.952271	318.990479	319.028687	319.066925	319.105194	319.143402	319.183441	319.223785	319.265076	319.315002	319.367004	319.419037	319.471069	319.523132	319.575134	319.627197	319.67923	319.731445	319.783722	319.835999	319.888275	319.942261	319.998108	320.053955	320.109833	320.16568	320.221558	320.277405	320.333282	320.389191	320.445007	320.500885
318.65567	318.680969	318.706238	318.731567	318.756866	318.782166	318.807434	318.832764	318.858063	318.883362	318.909119	318.94635	318.984253	319.022156	319.060089	319.098022	319.135986	319.173889	319.213593	319.253632	319.294586	319.343933	319.395447	319.44693	319.498413	319.549866	319.601379	319.652832	319.704315	319.756012	319.807709	319.859497	319.911224	319.9646	320.019775	320.075012	320.130249	320.185455	320.240692	320.295898	320.351166	320.406403	320.461609	320.516846
318.691864	318.717072	318.74231	318.767548	318.792786	318.817993	318.843231	318.868469	318.893677	318.918915	318.944611	318.981537	319.019104	319.056702	319.094299	319.131897	319.169586	319.207153	319.24649	319.286194	319.326752	319.37558	319.426453	319.477356	319.528229	319.579102	319.630005	319.680847	319.73175	319.782837	319.833954	319.885101	319.936188	319.988953	320.043488	320.098022	320.152557	320.207092	320.261627	320.316162	320.370728	320.425232	320.479828	320.534332
318.727417	318.752594	318.77771	318.802887	318.828033	318.85321	318.878357	318.903503	318.92865	318.953827	318.979431	319.016052	319.053345	319.090607	319.127869	319.165161	319.202515	319.239777	319.278778	319.318085	319.358337	319.406586	319.456879	319.507172	319.557465	319.607788	319.658112	319.708405	319.758667	319.809174	319.859711	319.910278	319.960815	320.012909	320.066742	320.120636	320.1745	320.228333	320.282227	320.33606	320.389954	320.443848	320.497711	320.551544
318.76239	318.787476	318.812531	318.837646	318.862732	318.887787	318.912903	318.937988	318.963074	318.988159	319.013702	319.049988	319.086945	319.123901	319.160858	319.197815	319.234863	319.27182	319.310486	319.349426	319.389313	319.437012	319.486755	319.536499	319.586212	319.635956	319.685699	319.735382	319.785156	319.835114	319.88504	319.934998	319.984955	320.036469	320.089661	320.142883	320.196106	320.249268	320.30249	320.355682	320.408875	320.462128	320.51532	320.568512
318.796753	318.821747	318.846771	318.871796	318.896759	318.921783	318.946808	318.971802	318.996826	319.02182	319.047302	319.083313	319.119934	319.156555	319.193237	319.229919	319.266632	319.303284	319.341614	319.380249	319.419739	319.466919	319.516113	319.565277	319.614471	319.663666	319.712799	319.761963	319.811127	319.860504	319.909912	319.95932	320.008698	320.059601	320.112152	320.164734	320.217285	320.269836	320.322449	320.374939	320.427582	320.480103	320.532684	320.585236
318.830536	318.855499	318.880371	318.905334	318.930267	318.9552	318.980133	319.005066	319.029999	319.054932	319.080322	319.116028	319.152344	319.188721	319.225098	319.261444	319.297852	319.334198	319.372192	319.410492	319.449646	319.496307	319.544952	319.593567	319.642181	319.690826	319.739441	319.788055	319.8367	319.885529	319.934357	319.983215	320.032074	320.082397	320.134277	320.186249	320.23819	320.2901	320.342041	320.393982	320.445892	320.497864	320.549774	320.601715
318.863739	318.888611	318.913452	318.938293	318.963165	318.988007	319.012878	319.03772	319.062592	319.087433	319.112762	319.148193	319.184204	319.220276	319.256287	319.292358	319.328491	319.364563	319.402222	319.440216	319.479004	319.525177	319.573242	319.621368	319.669434	319.717529	319.765594	319.81366	319.861786	319.910065	319.958374	320.006714	320.054993	320.104736	320.156067	320.207397	320.258698	320.309998	320.361328	320.412628	320.463959	320.515289	320.56662	320.61792
318.896423	318.921204	318.945984	318.970764	318.995544	319.020294	319.045074	319.069855	319.094666	319.119415	319.144623	319.179779	319.215515	319.251251	319.287048	319.322784	319.358612	319.394348	319.431732	319.46936	319.507843	319.553528	319.601074	319.648651	319.696198	319.743805	319.791351	319.838898	319.886444	319.934204	319.981995	320.029816	320.077576	320.12677	320.17746	320.22818	320.2789	320.32962	320.380371	320.43103	320.48175	320.532532	320.583221	320.633942
318.928558	318.953278	318.977936	319.002655	319.027344	319.052002	319.076721	319.10141	319.126129	319.150818	319.175934	319.210815	319.246246	319.281708	319.3172	319.352661	319.388214	319.423676	319.460724	319.498077	319.536194	319.58139	319.628448	319.675476	319.722565	319.769592	319.81665	319.863678	319.910736	319.957947	320.005249	320.052521	320.099792	320.148438	320.198547	320.248688	320.298798	320.348907	320.399048	320.449158	320.499298	320.549408	320.599548	320.649689
318.947632	318.97226	318.996948	319.021576	319.046204	319.070862	319.09549	319.120148	319.144836	319.169464	319.19455	319.229218	319.264496	319.299805	319.335114	319.370422	319.405762	319.441071	319.477905	319.515076	319.552979	319.597931	319.644653	319.691437	319.738159	319.784882	319.831635	319.878357	319.92514	319.972076	320.019043	320.06601	320.112976	320.161255	320.211029	320.260834	320.310608	320.360382	320.410187	320.4599	320.509735	320.559509	320.609314	320.659088
318.950836	318.975494	319.000092	319.02475	319.049377	319.074005	319.098633	319.123291	319.147919	319.172546	319.197632	319.232269	319.267548	319.302795	319.338074	319.373352	319.408722	319.44397	319.480774	319.517914	319.555817	319.600677	319.6474	319.694092	319.740784	319.787476	319.834137	319.880829	319.927521	319.974426	320.021301	320.068268	320.115143	320.163422	320.213104	320.262878	320.312561	320.362305	320.412018	320.461731	320.511444	320.561188	320.610931	320.660645
318.953979	318.978607	319.003265	319.027893	319.05249	319.077148	319.101746	319.126404	319.151031	319.175659	319.200745	319.235382	319.270599	319.305817	319.341064	319.376312	319.411621	319.446838	319.483643	319.520721	319.558594	319.603394	319.650085	319.696747	319.743347	319.790009	319.83667	319.88327	319.929932	319.976776	320.023651	320.070526	320.117371	320.165527	320.21521	320.264893	320.314575	320.364197	320.413879	320.463531	320.513214	320.562866	320.612518	320.662201
318.96347	318.988037	319.012665	319.037262	319.06189	319.086456	319.111084	319.135681	319.160278	319.184875	319.20993	319.244476	319.279633	319.314758	319.349976	319.385071	319.420319	319.455475	319.492188	319.529175	319.566925	319.611603	319.658142	319.70462	319.751099	319.797577	319.844116	319.890564	319.937073	319.983765	320.030426	320.077179	320.123871	320.171936	320.221436	320.270935	320.320404	320.369873	320.419403	320.468842	320.518402	320.567902	320.617401	320.66687
318.991455	319.015991	319.040466	319.065063	319.089569	319.114105	319.138611	319.163147	319.187683	319.212219	319.237183	319.271484	319.306366	319.341278	319.37619	319.411072	319.446045	319.480957	319.517395	319.554077	319.591553	319.635834	319.681885	319.727936	319.773987	319.820038	319.866089	319.91214	319.95816	320.004425	320.05069	320.096985	320.14325	320.190796	320.239777	320.288757	320.337769	320.386719	320.43573	320.484711	320.533691	320.582733	320.631683	320.680664
319.022034	319.046478	319.070923	319.095398	319.119812	319.144257	319.168701	319.193146	319.21759	319.242065	319.266907	319.300964	319.335541	319.370178	319.404816	319.439453	319.474121	319.508759	319.544891	319.581299	319.618469	319.662292	319.707855	319.753418	319.798981	319.844574	319.890106	319.935669	319.981262	320.027008	320.072784	320.118591	320.164368	320.211426	320.259827	320.308289	320.35672	320.405151	320.453583	320.502014	320.550476	320.598907	320.647339	320.69577
319.052155	319.076477	319.100891	319.125244	319.149597	319.17395	319.198303	319.222687	319.24707	319.271393	319.296204	319.329956	319.364288	319.398651	319.433014	319.467377	319.50177	319.536133	319.57196	319.608093	319.644928	319.688293	319.733429	319.778503	319.823608	319.868713	319.913757	319.958862	320.003937	320.049225	320.094543	320.139862	320.185181	320.23172	320.279602	320.327484	320.375397	320.423279	320.471161	320.519073	320.566956	320.614868	320.662781	320.710663
319.081787	319.106049	319.130341	319.154633	319.178894	319.203156	319.227417	319.251709	319.276001	319.300262	319.324982	319.358459	319.392517	319.426636	319.460724	319.494812	319.528992	319.563049	319.598602	319.634399	319.670959	319.713898	319.758514	319.803162	319.847748	319.892426	319.937042	319.981628	320.026276	320.071106	320.115906	320.160797	320.205627	320.251648	320.299042	320.346405	320.393799	320.441132	320.488495	320.535858	320.583252	320.630615	320.678009	320.725342
319.110992	319.135162	319.159363	319.183563	319.207733	319.231903	319.256104	319.280304	319.304474	319.328644	319.353302	319.386505	319.420319	319.454163	319.487976	319.52179	319.555695	319.589478	319.624756	319.660278	319.696503	319.739014	319.783203	319.827362	319.871552	319.91571	319.9599	320.004059	320.048248	320.092621	320.136963	320.181427	320.2258	320.271332	320.318207	320.365051	320.411926	320.45874	320.505615	320.552399	320.599274	320.646149	320.693024	320.739838
319.139709	319.163818	319.187897	319.212006	319.236084	319.260193	319.284271	319.30838	319.332489	319.356567	319.381104	319.414093	319.447632	319.481201	319.514771	319.54834	319.58197	319.61554	319.650513	319.68576	319.72168	319.763794	319.807526	319.851257	319.894958	319.93869	319.982422	320.026154	320.069885	320.1138	320.157715	320.201691	320.245636	320.29071	320.337036	320.383392	320.429718	320.476074	320.52243	320.568756	320.615143	320.661469	320.707825	320.75415
319.167999	319.192017	319.216003	319.240051	319.264038	319.288025	319.312042	319.33606	319.360107	319.384094	319.408539	319.441254	319.474548	319.507843	319.541138	319.574463	319.607849	319.641113	319.675842	319.710785	319.74646	319.788116	319.83139	319.874695	319.917999	319.961304	320.004578	320.047852	320.091156	320.134644	320.178162	320.221649	320.265137	320.309753	320.355591	320.401459	320.447296	320.493134	320.539001	320.584839	320.630737	320.676605	320.722382	320.76825
319.195831	319.219757	319.243652	319.267609	319.291504	319.31543	319.339355	319.363281	319.387207	319.411133	319.435486	319.467957	319.500977	319.534058	319.567139	319.600159	319.633301	319.666321	319.700745	319.735443	319.770813	319.812073	319.85495	319.897797	319.940674	319.983521	320.026398	320.069244	320.112091	320.155151	320.198212	320.241302	320.284363	320.328522	320.373871	320.41925	320.4646	320.509949	320.555328	320.600647	320.646057	320.691437	320.736786	320.782135
319.223267	319.24707	319.270905	319.294769	319.318604	319.342407	319.366272	319.390076	319.41394	319.437744	319.462006	319.494232	319.527039	319.559814	319.592651	319.625427	319.658325	319.691101	319.725281	319.759705	319.794739	319.835632	319.878082	319.920502	319.962982	320.005402	320.047882	320.090302	320.132751	320.175354	320.218018	320.260681	320.303314	320.347015	320.391907	320.436768	320.481659	320.52655	320.571442	320.616333	320.661224	320.706116	320.750977	320.795868
319.239594	319.263397	319.28714	319.310913	319.334717	319.358459	319.382263	319.406006	319.42981	319.453583	319.477783	319.509857	319.542511	319.575165	319.607819	319.640503	319.673218	319.705841	319.739868	319.774109	319.809021	319.84964	319.891876	319.934052	319.976227	320.018402	320.060608	320.102814	320.144989	320.187378	320.229736	320.272156	320.314575	320.358002	320.402618	320.447205	320.491821	320.536377	320.581055	320.62558	320.670227	320.714844	320.75946	320.804047
319.24231	319.266083	319.289795	319.313599	319.337402	319.361145	319.384918	319.408691	319.432465	319.456238	319.480438	319.512451	319.545105	319.577728	319.610352	319.643005	319.675659	319.708313	319.742279	319.77652	319.811401	319.851959	319.894165	319.936279	319.978455	320.020599	320.062744	320.104889	320.147034	320.189392	320.231689	320.274078	320.316437	320.359863	320.404388	320.448944	320.4935	320.538055	320.582611	320.627136	320.671722	320.716278	320.760864	320.805389
319.244995	319.268738	319.292511	319.316284	319.340027	319.36377	319.387573	319.411316	319.435089	319.458862	319.483002	319.515076	319.547668	319.580261	319.612854	319.645508	319.678162	319.710754	319.74469	319.7789	319.813751	319.85434	319.896423	319.938538	319.980652	320.022766	320.06485	320.106934	320.149078	320.191345	320.233673	320.276001	320.318298	320.361694	320.406189	320.450684	320.495178	320.539673	320.584198	320.628693	320.673218	320.717743	320.762238	320.806763
319.247711	319.271454	319.295197	319.31897	319.342712	319.366455	319.390198	319.413971	319.437744	319.461487	319.485626	319.51767	319.550232	319.582794	319.615387	319.64798	319.680603	319.713196	319.747131	319.781281	319.816101	319.856659	319.898712	319.940765	319.982849	320.024902	320.066986	320.10907	320.151123	320.193329	320.235626	320.277893	320.32019	320.363495	320.407928	320.452423	320.496887	320.541321	320.585785	320.630249	320.674744	320.719177	320.763641	320.808105
319.253113	319.276855	319.300568	319.32431	319.348022	319.371765	319.395508	319.41922	319.442963	319.466705	319.490875	319.522827	319.555328	319.58786	319.620392	319.652954	319.685547	319.718048	319.751953	319.786041	319.820831	319.861267	319.903259	319.945221	319.987244	320.029236	320.071228	320.113159	320.155151	320.197327	320.239502	320.281769	320.323883	320.367126	320.411499	320.455872	320.500244	320.544586	320.588989	320.633301	320.677734	320.722107	320.766449	320.810822
319.263824	319.287537	319.311218	319.3349	319.358612	319.382294	319.406006	319.429718	319.4534	319.477112	319.501251	319.533112	319.565521	319.597961	319.630371	319.662842	319.695312	319.727753	319.761536	319.795532	319.8302	319.870483	319.912292	319.954132	319.995972	320.03775	320.07959	320.121399	320.163208	320.205231	320.247223	320.289276	320.331299	320.374359	320.418518	320.462708	320.506897	320.551086	320.595276	320.639465	320.683655	320.727844	320.772034	320.816193
319.285034	319.308655	319.332275	319.355927	319.379517	319.403137	319.426758	319.450378	319.473999	319.49762	319.521698	319.553375	319.585602	319.617828	319.650085	319.682312	319.71463	319.746857	319.780426	319.81424	319.848663	319.888672	319.930176	319.971649	320.013184	320.054657	320.096161	320.137665	320.179138	320.220825	320.262512	320.30426	320.345917	320.388641	320.432465	320.476288	320.520081	320.563904	320.607727	320.65155	320.695404	320.739197	320.78302	320.826843
319.311127	319.334656	319.358185	319.381744	319.405273	319.428772	319.452332	319.475891	319.49939	319.522949	319.546906	319.578308	319.610321	319.642334	319.674316	319.70636	319.738403	319.770386	319.803711	319.837219	319.871399	319.911041	319.952118	319.993225	320.034363	320.075439	320.116547	320.157684	320.198761	320.240051	320.281342	320.322693	320.363953	320.40625	320.449615	320.492981	320.536346	320.579742	320.623108	320.666443	320.709869	320.753235	320.7966	320.839966
319.336853	319.360321	319.383728	319.407196	319.430603	319.454041	319.477478	319.500946	319.524384	319.547852	319.571716	319.602905	319.634674	319.666443	319.698242	319.72998	319.761841	319.793579	319.82663	319.859924	319.893829	319.933075	319.973785	320.014526	320.055237	320.095947	320.136658	320.177368	320.218079	320.258972	320.299866	320.34082	320.381714	320.423584	320.466492	320.50946	320.552368	320.595337	320.638245	320.681183	320.724121	320.76709	320.809998	320.852936
319.362213	319.38559	319.408875	319.432281	319.455627	319.478943	319.502319	319.525635	319.549011	319.572357	319.59613	319.627106	319.65863	319.690155	319.721741	319.753235	319.784851	319.816406	319.849213	319.882263	319.915894	319.954803	319.995117	320.035431	320.075775	320.116119	320.156433	320.196777	320.237091	320.277588	320.318115	320.358704	320.3992	320.440674	320.483185	320.525696	320.568207	320.610687	320.653198	320.695709	320.73822	320.780762	320.823242	320.865753
319.387207	319.410461	319.433685	319.457001	319.480225	319.503479	319.526764	319.549988	319.573242	319.596497	319.620209	319.65097	319.682251	319.713562	319.744873	319.776184	319.807587	319.838867	319.87146	319.904236	319.937622	319.976135	320.016113	320.056061	320.096008	320.135986	320.175934	320.215881	320.255829	320.295959	320.336121	320.376282	320.416443	320.45752	320.499603	320.541687	320.583771	320.625824	320.667938	320.709991	320.752136	320.79422	320.836273	320.878357
319.411835	319.435028	319.45816	319.481323	319.504517	319.527649	319.550842	319.574005	319.597168	319.620331	319.643951	319.674469	319.705536	319.736633	319.7677	319.798767	319.829926	319.861023	319.893311	319.925873	319.958984	319.997192	320.036774	320.076385	320.115967	320.155548	320.19516	320.234741	320.274292	320.314087	320.353882	320.393677	320.433441	320.474121	320.515808	320.557465	320.599152	320.640808	320.682465	320.724152	320.765839	320.807526	320.849182	320.890839
319.436127	319.459198	319.4823	319.505341	319.528412	319.551483	319.574554	319.597656	319.620728	319.643799	319.667297	319.697601	319.728455	319.759308	319.790161	319.821045	319.851959	319.882812	319.914917	319.947205	319.980072	320.017944	320.057159	320.096375	320.13562	320.174835	320.21405	320.253296	320.292511	320.331909	320.371338	320.410767	320.450195	320.490479	320.531738	320.573029	320.614288	320.655548	320.696838	320.738068	320.779358	320.820618	320.861938	320.903168
319.460083	319.483093	319.506042	319.529022	319.552002	319.574982	319.597961	319.620941	319.643921	319.666901	319.690308	319.720398	319.751038	319.781677	319.812317	319.842957	319.873688	319.904297	319.936157	319.968231	320.000854	320.038361	320.077271	320.116119	320.154999	320.193878	320.232727	320.271637	320.310455	320.349518	320.38858	320.427643	320.466675	320.506622	320.547485	320.588379	320.629242	320.670105	320.710968	320.751862	320.792725	320.833588	320.874451	320.915314
319.475494	319.498413	319.521332	319.544281	319.567169	319.590088	319.613037	319.635956	319.658875	319.681763	319.705109	319.735077	319.765564	319.796051	319.826569	319.857086	319.887634	319.918121	319.949829	319.98175	320.014191	320.051514	320.090149	320.128784	320.167419	320.206085	320.24472	320.283386	320.322021	320.36087	320.399658	320.438507	320.477325	320.517029	320.557617	320.598267	320.638855	320.679443	320.720093	320.760681	320.801331	320.841888	320.882538	320.923157
319.490784	319.513641	319.536499	319.559357	319.582214	319.605072	319.62793	319.650787	319.673645	319.696503	319.719788	319.749634	319.779968	319.810333	319.840698	319.871063	319.901489	319.931824	319.963379	319.995148	320.027435	320.064545	320.102966	320.141388	320.17981	320.218231	320.256653	320.295044	320.333496	320.372101	320.410675	320.44931	320.487885	320.527344	320.567688	320.608032	320.648407	320.688751	320.729126	320.76947	320.809845	320.85025	320.890594	320.930939
319.493103	319.515961	319.538818	319.561676	319.584534	319.607361	319.630219	319.653076	319.675964	319.698792	319.722046	319.751862	319.782196	319.812531	319.842865	319.87323	319.903625	319.93396	319.965485	319.997192	320.02948	320.066559	320.104919	320.143311	320.181671	320.220093	320.258484	320.296844	320.335205	320.373779	320.412354	320.450928	320.489532	320.528931	320.569214	320.609558	320.649872	320.690186	320.73053	320.770844	320.811157	320.851471	320.891815	320.932129
319.495453	319.51828	319.541168	319.563995	319.586823	319.60968	319.632507	319.655365	319.678192	319.70105	319.724304	319.754089	319.784393	319.814697	319.845032	319.875366	319.905762	319.936035	319.96756	319.999268	320.031525	320.068542	320.106903	320.145264	320.183594	320.221954	320.260315	320.298645	320.336975	320.375519	320.414062	320.452637	320.49115	320.530518	320.57077	320.611084	320.651337	320.69162	320.731903	320.772186	320.812469	320.852753	320.893036	320.933319
319.497803	319.52063	319.543457	319.566315	319.589111	319.611938	319.634827	319.657654	319.680481	319.703308	319.726532	319.756287	319.786591	319.816895	319.847168	319.877502	319.907867	319.938141	319.969635	320.001312	320.033569	320.070526	320.108856	320.147186	320.185486	320.223816	320.262115	320.300415	320.338745	320.377228	320.41571	320.454285	320.492737	320.532043	320.572296	320.612549	320.652802	320.693054	320.733307	320.773529	320.813782	320.854004	320.894287	320.934509
319.502472	319.525299	319.548065	319.570923	319.59375	319.616516	319.639343	319.66217	319.684998	319.707794	319.731018	319.760742	319.790985	319.821259	319.851501	319.881775	319.912079	319.942322	319.973755	320.005432	320.037598	320.074524	320.112762	320.151001	320.18927	320.227509	320.265747	320.303955	320.342224	320.380646	320.419098	320.45755	320.495941	320.535217	320.575378	320.61557	320.655731	320.695862	320.736053	320.776215	320.816376	320.856537	320.896729	320.93689
319.511749	319.534546	319.557312	319.580109	319.602875	319.625641	319.648438	319.671204	319.69397	319.716766	319.739929	319.769562	319.799744	319.829895	319.860107	319.890259	319.920502	319.950653	319.981995	320.013519	320.045624	320.082428	320.120544	320.158661	320.196777	320.234894	320.27298	320.311066	320.349182	320.387451	320.425751	320.464081	320.50238	320.541504	320.581482	320.621521	320.66153	320.701508	320.741577	320.781555	320.821594	320.861603	320.901581	320.94162
319.530121	319.552856	319.5755	319.598236	319.620941	319.643616	319.666321	319.689056	319.711731	319.734467	319.757568	319.787048	319.817017	319.847046	319.877045	319.907043	319.937103	319.967102	319.99826	320.029633	320.061523	320.098053	320.135925	320.173737	320.211609	320.249451	320.287262	320.325104	320.362946	320.40094	320.438965	320.47702	320.515045	320.553864	320.593567	320.633301	320.673004	320.712708	320.752411	320.792114	320.831848	320.871582	320.911255	320.950989
319.552765	319.575348	319.597992	319.620605	319.643188	319.665802	319.688416	319.71106	319.733643	319.756287	319.779266	319.808563	319.838318	319.868134	319.897949	319.927734	319.957581	319.987366	320.018311	320.049438	320.081116	320.11734	320.154846	320.192352	320.229858	320.267395	320.304871	320.342377	320.379883	320.417572	320.455261	320.49295	320.53067	320.569153	320.608459	320.647827	320.687164	320.726501	320.765839	320.805145	320.844543	320.883881	320.923218	320.962555
319.575104	319.597595	319.620148	319.642639	319.665192	319.687714	319.710205	319.732727	319.755249	319.777771	319.80072	319.829773	319.859344	319.888916	319.918518	319.94812	319.977783	320.007355	320.038086	320.06897	320.100403	320.136353	320.173523	320.210724	320.247925	320.285095	320.322266	320.359436	320.396606	320.43396	320.471313	320.508698	320.546051	320.584198	320.623169	320.66214	320.701111	320.740082	320.779083	320.818024	320.857025	320.895996	320.935028	320.973969
319.597137	319.619568	319.641998	319.664459	319.686829	319.709259	319.731689	319.75412	319.77655	319.798981	319.821838	319.850677	319.880066	319.909424	319.938843	319.968231	319.997681	320.027039	320.057556	320.088257	320.119476	320.15506	320.191925	320.22876	320.265625	320.302551	320.339386	320.376221	320.413116	320.450134	320.487183	320.524231	320.561249	320.59906	320.637665	320.6763	320.714905	320.75351	320.792145	320.83075	320.869385	320.908051	320.946655	320.98526
319.618896	319.641235	319.663574	319.685913	319.708221	319.73056	319.752899	319.775208	319.797577	319.819885	319.842621	319.871277	319.900482	319.929657	319.958862	319.988037	320.017303	320.046478	320.076752	320.107239	320.138245	320.173553	320.210114	320.246674	320.283203	320.319733	320.356293	320.392822	320.429382	320.466095	320.502838	320.539551	320.576263	320.613739	320.651978	320.690247	320.728516	320.766785	320.805054	320.843323	320.881592	320.919861	320.95816	320.996399
319.64035	319.662598	319.684814	319.707092	319.729309	319.751556	319.773804	319.796051	319.818298	319.840515	319.863159	319.891602	319.920624	319.949585	319.978577	320.007599	320.036652	320.065613	320.095703	320.125977	320.156738	320.191742	320.227997	320.264221	320.300476	320.3367	320.372925	320.409149	320.445404	320.481812	320.518219	320.554626	320.591034	320.628174	320.666107	320.704041	320.741974	320.779877	320.81781	320.855713	320.893677	320.93158	320.969513	321.007446
319.66153	319.683685	319.705811	319.727997	319.750122	319.772278	319.794434	319.816589	319.838745	319.86087	319.883423	319.911682	319.940491	319.969269	319.998047	320.026886	320.055725	320.084503	320.11438	320.144409	320.174988	320.209717	320.245636	320.281555	320.317505	320.353455	320.389404	320.425293	320.461243	320.497314	320.533417	320.56955	320.605682	320.642487	320.680054	320.717651	320.755249	320.792786	320.830383	320.86795	320.905579	320.943146	320.980743	321.018311
319.682434	319.704498	319.726532	319.748596	319.77066	319.792694	319.814758	319.836853	319.858887	319.880951	319.903412	319.931519	319.960083	319.988708	320.017273	320.045898	320.074554	320.103149	320.132812	320.162659	320.192993	320.227448	320.263062	320.298706	320.334351	320.369995	320.405579	320.441223	320.476868	320.512665	320.548431	320.58432	320.620056	320.656555	320.693817	320.731079	320.768311	320.805573	320.842834	320.880066	320.917328	320.95462	320.991821	321.029083
319.695892	319.717896	319.739868	319.761902	319.783875	319.805878	319.827881	319.849915	319.871887	319.89386	319.91626	319.944244	319.972717	320.00119	320.029663	320.058167	320.08667	320.115143	320.144684	320.174377	320.20459	320.238831	320.274292	320.309753	320.345184	320.380615	320.416046	320.451508	320.486908	320.522491	320.558105	320.593781	320.629364	320.665649	320.702667	320.739716	320.776764	320.813782	320.85083	320.887848	320.924927	320.961914	320.998993	321.036011
319.709259	319.731201	319.753113	319.775085	319.796997	319.818939	319.840881	319.862823	319.884766	319.906677	319.929047	319.956909	319.985229	320.01358	320.041931	320.070312	320.098694	320.127045	320.156464	320.186035	320.216095	320.250183	320.285431	320.320679	320.355896	320.391174	320.426422	320.46167	320.496887	320.532318	320.567719	320.603149	320.63858	320.674652	320.711487	320.748322	320.785156	320.82196	320.858795	320.895599	320.932434	320.969269	321.006073	321.042908
319.711304	319.733215	319.755188	319.77713	319.799011	319.820923	319.842896	319.864807	319.88678	319.908691	319.930969	319.958801	319.987152	320.015503	320.043823	320.072144	320.100525	320.128876	320.158264	320.187836	320.217865	320.251923	320.287109	320.322357	320.357574	320.392761	320.42804	320.463196	320.498413	320.533783	320.569183	320.604614	320.639984	320.676056	320.71283	320.749634	320.786438	320.823212	320.859985	320.896759	320.933624	320.970398	321.007172	321.043976
319.713348	319.73526	319.757172	319.779114	319.801025	319.822937	319.844849	319.866791	319.888733	319.910645	319.932953	319.960754	319.989075	320.017395	320.045685	320.074036	320.102386	320.130676	320.160034	320.189606	320.219604	320.253632	320.288818	320.324036	320.359192	320.394409	320.429596	320.464783	320.499969	320.535309	320.570679	320.606079	320.641418	320.677429	320.714172	320.750977	320.78772	320.824463	320.861206	320.897949	320.934753	320.971527	321.00827	321.045013
319.715393	319.737335	319.759186	319.781158	319.80304	319.824951	319.846863	319.868774	319.890686	319.912598	319.934906	319.962708	319.990967	320.019287	320.047577	320.075867	320.104248	320.132507	320.161865	320.191406	320.221405	320.255371	320.290527	320.325684	320.36087	320.396027	320.431183	320.466339	320.501495	320.536804	320.572144	320.607513	320.642822	320.678833	320.715546	320.752289	320.789001	320.825684	320.862457	320.89917	320.935913	320.972626	321.009369	321.046082
319.719482	319.741394	319.763275	319.785156	319.807068	319.828949	319.850861	319.872742	319.894653	319.916534	319.938843	319.966553	319.994812	320.023071	320.051331	320.07959	320.10791	320.136169	320.165466	320.194946	320.224884	320.25882	320.293945	320.329041	320.364136	320.399231	320.434357	320.469452	320.504547	320.539795	320.575073	320.610352	320.645599	320.68158	320.718231	320.754883	320.791565	320.828186	320.864868	320.90152	320.938202	320.974854	321.011536	321.048187
319.7276	319.74942	319.771332	319.793182	319.815033	319.836884	319.858734	319.880615	319.902466	319.924316	319.946564	319.974243	320.002411	320.030609	320.058777	320.086975	320.115234	320.143402	320.172607	320.202026	320.231903	320.265717	320.30072	320.335724	320.370728	320.40567	320.440674	320.475647	320.51062	320.545776	320.580933	320.616089	320.651245	320.687042	320.723572	320.760132	320.796631	320.83316	320.86972	320.906219	320.94278	320.979309	321.015839	321.052368
319.743683	319.765472	319.787231	319.809021	319.830811	319.8526	319.87439	319.896179	319.917969	319.939758	319.961884	319.98941	320.017487	320.045502	320.073547	320.101562	320.129669	320.157715	320.186768	320.216003	320.245728	320.279327	320.314087	320.348846	320.383606	320.418396	320.453094	320.487854	320.522614	320.557526	320.592468	320.62738	320.662323	320.697906	320.734192	320.770447	320.806763	320.843018	320.879303	320.915527	320.951843	320.988129	321.024445	321.060699
319.763519	319.785248	319.806885	319.828613	319.850281	319.872009	319.893677	319.915375	319.937073	319.95874	319.980835	320.008209	320.036072	320.063904	320.091736	320.119629	320.147522	320.175354	320.204224	320.233276	320.262787	320.296112	320.330597	320.365082	320.399536	320.434021	320.468506	320.50296	320.537445	320.572052	320.606689	320.641388	320.675995	320.711273	320.747253	320.783203	320.819153	320.855133	320.891113	320.927063	320.963074	320.999054	321.035004	321.070953
319.783112	319.804749	319.826294	319.847961	319.869507	319.891113	319.91272	319.934326	319.955933	319.977539	319.999542	320.026733	320.054382	320.082031	320.109711	320.13739	320.165131	320.19278	320.221436	320.250305	320.279602	320.312714	320.346893	320.381073	320.415314	320.449463	320.483673	320.517883	320.552063	320.586426	320.620789	320.655182	320.689514	320.724518	320.760162	320.795837	320.831482	320.867126	320.902802	320.938477	320.974121	321.009796	321.045471	321.081116
319.80246	319.823975	319.845459	319.867004	319.888489	319.910034	319.931549	319.953064	319.974548	319.996063	320.018005	320.044983	320.072449	320.099915	320.127441	320.154938	320.182495	320.209961	320.238464	320.26709	320.296204	320.329071	320.362976	320.396881	320.430817	320.464752	320.498657	320.532562	320.566498	320.600586	320.634674	320.668762	320.702881	320.737549	320.772919	320.808289	320.843628	320.878967	320.914337	320.949677	320.985077	321.020447	321.055786	321.091156
319.821594	319.843018	319.86441	319.885864	319.907257	319.92868	319.950134	319.971558	319.99295	320.014374	320.036194	320.062988	320.090302	320.117645	320.144958	320.172272	320.199646	320.226929	320.255249	320.283722	320.312622	320.345184	320.378815	320.412506	320.446167	320.479797	320.513489	320.547119	320.58075	320.614563	320.648407	320.682251	320.716034	320.750458	320.785492	320.820557	320.855652	320.890686	320.925751	320.960815	320.99588	321.030945	321.065979	321.101074
319.840454	319.861786	319.883118	319.904449	319.925781	319.947113	319.968445	319.989777	320.011108	320.03241	320.054138	320.080811	320.107971	320.135071	320.162231	320.189362	320.216553	320.243713	320.27182	320.300079	320.328796	320.361145	320.394501	320.427917	320.461273	320.49469	320.528076	320.561432	320.594849	320.628387	320.661926	320.695526	320.729065	320.763184	320.797974	320.832733	320.867493	320.902252	320.937042	320.971771	321.006561	321.041351	321.076141	321.11087
319.8591	319.880341	319.901581	319.922852	319.944092	319.965302	319.986572	320.007812	320.029053	320.050262	320.071899	320.098389	320.125336	320.152283	320.179291	320.206238	320.233276	320.260254	320.288177	320.316284	320.344818	320.376862	320.410004	320.443115	320.476257	320.509369	320.542511	320.575623	320.608734	320.642029	320.675323	320.708618	320.741913	320.775787	320.810242	320.844727	320.879211	320.913696	320.948151	320.982605	321.01712	321.051636	321.08609	321.120575
319.877502	319.898651	319.9198	319.940979	319.962097	319.983246	320.004425	320.025574	320.046753	320.067871	320.089417	320.115723	320.142548	320.169342	320.196136	320.222961	320.249817	320.276581	320.304321	320.332245	320.360565	320.392426	320.425293	320.45816	320.491028	320.523895	320.556763	320.5896	320.622498	320.655518	320.688538	320.721588	320.754639	320.788208	320.822388	320.856598	320.890808	320.924988	320.959198	320.993378	321.027588	321.061798	321.096008	321.130188
319.889374	319.910461	319.93158	319.952667	319.973755	319.994843	320.015961	320.037048	320.058167	320.079224	320.100708	320.126923	320.153625	320.180328	320.20697	320.233704	320.260437	320.287109	320.314758	320.342529	320.370758	320.402405	320.43512	320.467834	320.500549	320.533264	320.565948	320.598633	320.631348	320.664215	320.697052	320.72998	320.762817	320.796234	320.830231	320.864258	320.898254	320.932251	320.966278	321.000305	321.034332	321.068329	321.102386	321.136383
319.901184	319.922241	319.943237	319.964294	319.985321	320.006348	320.027405	320.048431	320.069489	320.090515	320.111938	320.138031	320.164612	320.191162	320.217773	320.244324	320.270966	320.297546	320.325073	320.352722	320.380798	320.412354	320.444885	320.477417	320.509979	320.542511	320.575043	320.607574	320.640106	320.672821	320.705505	320.738251	320.770935	320.804169	320.838013	320.871826	320.90567	320.939514	320.973358	321.007172	321.041016	321.07486	321.108704	321.142517
319.908386	319.929413	319.950378	319.971405	319.992401	320.013367	320.034393	320.055389	320.076416	320.097412	320.118774	320.144836	320.171326	320.197845	320.224365	320.250885	320.277435	320.303925	320.33139	320.359009	320.387024	320.418427	320.450867	320.483337	320.515747	320.548187	320.580627	320.613068	320.645508	320.678101	320.710693	320.743317	320.77594	320.809052	320.842773	320.876495	320.910217	320.943939	320.977661	321.011353	321.045105	321.078857	321.112549	321.146271
319.915558	319.936554	319.957458	319.978455	319.999451	320.020386	320.041382	320.062317	320.083313	320.104248	320.12561	320.15155	320.17804	320.204468	320.230927	320.257355	320.283875	320.310272	320.337677	320.365204	320.393127	320.4245	320.456818	320.489136	320.521484	320.553864	320.586182	320.6185	320.650848	320.68335	320.71582	320.748352	320.780853	320.813904	320.847504	320.881104	320.914734	320.948334	320.981934	321.015564	321.049194	321.082794	321.116394	321.150024
319.922699	319.943634	319.964569	319.985504	320.006409	320.027344	320.048279	320.069214	320.090149	320.111084	320.132385	320.158295	320.184662	320.21106	320.237427	320.263855	320.290222	320.31662	320.343933	320.371368	320.399261	320.430481	320.462677	320.494995	320.527222	320.559448	320.591705	320.623901	320.656189	320.688538	320.720978	320.753387	320.785767	320.818726	320.852203	320.885742	320.91925	320.952698	320.986237	321.019714	321.053253	321.086731	321.12027	321.153778
319.936859	319.957764	319.978577	319.999451	320.020325	320.041138	320.062012	320.082886	320.10376	320.124603	320.145844	320.171631	320.197876	320.224121	320.250366	320.276611	320.302917	320.329132	320.356293	320.383636	320.411377	320.442444	320.474457	320.5065	320.538544	320.570587	320.602631	320.634674	320.666718	320.698914	320.73111	320.763336	320.795502	320.828247	320.861542	320.894836	320.928101	320.961395	320.99472	321.027985	321.061279	321.094574	321.127899	321.161163
319.964661	319.985413	320.006073	320.026794	320.047546	320.068237	320.088959	320.109711	320.130402	320.151123	320.172211	320.197754	320.223724	320.249725	320.275696	320.301697	320.327759	320.353729	320.380646	320.407684	320.43512	320.46579	320.497467	320.529114	320.56076	320.592468	320.624115	320.655731	320.687439	320.719238	320.751068	320.782898	320.814697	320.847015	320.879883	320.912781	320.945618	320.978455	321.011353	321.04422	321.077087	321.109985	321.142853	321.17572
320.018188	320.038635	320.059082	320.079529	320.099976	320.120392	320.140869	320.161316	320.181763	320.202209	320.222992	320.248047	320.273529	320.299011	320.324524	320.350037	320.37558	320.401062	320.427429	320.453949	320.480835	320.510803	320.541718	320.572693	320.603607	320.634552	320.665436	320.696381	320.727325	320.758392	320.789459	320.820587	320.851624	320.883179	320.915253	320.947327	320.979401	321.011444	321.043518	321.075592	321.107666	321.13974	321.171814	321.203857
320.082214	320.102295	320.122406	320.142548	320.162659	320.182739	320.20285	320.222961	320.243073	320.263184	320.28363	320.308075	320.332977	320.35788	320.382812	320.407715	320.432648	320.45752	320.483276	320.509155	320.5354	320.564545	320.594604	320.624664	320.654724	320.684814	320.714844	320.744904	320.774963	320.805145	320.835358	320.865601	320.895813	320.926453	320.95755	320.988678	321.019775	321.050903	321.082031	321.113129	321.144287	321.175415	321.206543	321.23764
320.143524	320.1633	320.183044	320.20285	320.222595	320.242371	320.262146	320.281921	320.301697	320.321472	320.341614	320.365509	320.389801	320.414154	320.438477	320.46283	320.487183	320.511505	320.536652	320.56192	320.587524	320.615906	320.645142	320.674377	320.703613	320.73288	320.762115	320.791321	320.820557	320.849945	320.879333	320.908722	320.93811	320.967896	320.998108	321.02832	321.058533	321.088776	321.118988	321.1492	321.179443	321.209656	321.239899	321.270111
320.202271	320.22171	320.24115	320.260651	320.28006	320.2995	320.318939	320.338379	320.357849	320.377319	320.397095	320.420441	320.444214	320.467987	320.491791	320.515564	320.539398	320.563171	320.587738	320.612427	320.637421	320.66507	320.693542	320.721985	320.750397	320.77887	320.807343	320.835785	320.864258	320.892822	320.921448	320.950073	320.978607	321.007599	321.036957	321.066345	321.095703	321.125092	321.15448	321.183807	321.213226	321.242615	321.271942	321.301331
320.258606	320.27771	320.296875	320.315979	320.335114	320.354248	320.373383	320.392517	320.411652	320.430786	320.450256	320.473083	320.496338	320.519562	320.542847	320.566101	320.589386	320.61264	320.636658	320.660767	320.685242	320.712128	320.739868	320.767578	320.795288	320.822968	320.850708	320.878418	320.906097	320.93396	320.961792	320.989685	321.017517	321.045715	321.07428	321.102844	321.131409	321.159973	321.188538	321.217102	321.245667	321.274231	321.302826	321.33136
320.312683	320.331512	320.350342	320.369171	320.387939	320.406769	320.425598	320.444427	320.463257	320.482056	320.501251	320.523529	320.546326	320.569061	320.591797	320.614563	320.63739	320.660095	320.683594	320.707184	320.731079	320.757324	320.784302	320.81131	320.838318	320.865326	320.892334	320.919312	320.94635	320.97345	321.00058	321.027771	321.054901	321.082336	321.110138	321.137939	321.16571	321.193512	321.221344	321.249084	321.276917	321.304749	321.33252	321.360321
320.364655	320.383179	320.401703	320.420227	320.438721	320.457245	320.475739	320.494263	320.512787	320.531311	320.550171	320.572021	320.594299	320.616547	320.638794	320.661072	320.683411	320.705658	320.728638	320.751709	320.775085	320.800629	320.826965	320.853333	320.879639	320.905975	320.932281	320.958618	320.984955	321.011383	321.037842	321.064331	321.09079	321.117554	321.144592	321.171661	321.19873	321.2258	321.252869	321.279907	321.307007	321.334076	321.361145	321.388214
320.414642	320.432861	320.45108	320.469299	320.487518	320.505737	320.523956	320.542175	320.560425	320.578613	320.597168	320.618591	320.640381	320.66217	320.68396	320.705811	320.727631	320.74939	320.771912	320.794495	320.817352	320.842285	320.868011	320.893677	320.919342	320.945038	320.970734	320.996399	321.022095	321.047882	321.0737	321.099518	321.125336	321.151398	321.177765	321.204132	321.23053	321.256897	321.283264	321.309631	321.335999	321.362396	321.388733	321.415131
320.44635	320.464355	320.482391	320.500427	320.518463	320.536469	320.554504	320.57254	320.590576	320.608582	320.626953	320.648071	320.669556	320.691071	320.712585	320.7341	320.755646	320.77713	320.799316	320.821564	320.844116	320.868713	320.893951	320.91925	320.944519	320.969818	320.995056	321.020325	321.045654	321.071014	321.096436	321.121826	321.147247	321.172882	321.198792	321.224731	321.250702	321.276611	321.302551	321.328491	321.354462	321.380371	321.406311	321.432251
320.477234	320.495087	320.512878	320.530762	320.548584	320.566437	320.58429	320.602112	320.619995	320.637817	320.655975	320.676819	320.698029	320.719238	320.740448	320.761688	320.782928	320.804138	320.825989	320.847992	320.870209	320.894409	320.919281	320.944183	320.969086	320.993958	321.018799	321.043671	321.068573	321.093567	321.118561	321.143616	321.16861	321.193848	321.21933	321.244873	321.270355	321.295868	321.321411	321.346924	321.372437	321.397949	321.423462	321.448975
320.50058	320.518311	320.53595	320.55368	320.57135	320.58905	320.606781	320.624481	320.642181	320.659851	320.677887	320.698486	320.719482	320.740479	320.761505	320.782532	320.803558	320.824554	320.846191	320.86795	320.889893	320.913818	320.938416	320.963013	320.987579	321.012146	321.036713	321.06131	321.085907	321.110565	321.135315	321.160004	321.184723	321.209656	321.234863	321.260071	321.285217	321.310425	321.335632	321.360779	321.386017	321.411224	321.436432	321.461609
320.523468	320.541016	320.558594	320.576141	320.593689	320.611267	320.628815	320.646393	320.66394	320.681519	320.699371	320.719757	320.74054	320.761353	320.782135	320.802948	320.823761	320.844543	320.865967	320.887451	320.909241	320.932831	320.957153	320.981445	321.005737	321.030029	321.054321	321.078613	321.102905	321.127319	321.151703	321.176147	321.200562	321.22522	321.250061	321.274963	321.299835	321.324707	321.349609	321.374481	321.399384	321.424255	321.449158	321.47403
320.545929	320.563354	320.58078	320.598175	320.615601	320.633026	320.650452	320.667877	320.685303	320.702698	320.720459	320.740631	320.76123	320.781799	320.802368	320.822998	320.843597	320.864136	320.885345	320.906647	320.928162	320.951538	320.975555	320.999542	321.02356	321.047577	321.071594	321.095581	321.119598	321.143738	321.167816	321.192017	321.216095	321.240448	321.265015	321.289612	321.314178	321.338745	321.363373	321.387878	321.412506	321.437103	321.46167	321.486237
320.589294	320.606476	320.623566	320.640778	320.657867	320.675018	320.6922	320.70932	320.726501	320.743652	320.761078	320.780884	320.801056	320.821228	320.841431	320.861572	320.881805	320.901978	320.922729	320.943604	320.964691	320.987579	321.011017	321.034485	321.057922	321.08139	321.104858	321.128296	321.151794	321.175354	321.198944	321.222534	321.246094	321.269897	321.293884	321.317871	321.341888	321.365875	321.389862	321.413849	321.437866	321.461884	321.485901	321.509857
320.670258	320.68689	320.703491	320.720154	320.736755	320.753418	320.77002	320.786682	320.803314	320.819946	320.836853	320.855927	320.875366	320.894775	320.914185	320.933624	320.953064	320.972473	320.992493	321.012543	321.032837	321.054749	321.077179	321.099609	321.122101	321.144531	321.167023	321.189453	321.211914	321.234497	321.25705	321.279633	321.302216	321.324951	321.34787	321.370819	321.393738	321.416656	321.439575	321.462494	321.485474	321.508392	321.531342	321.55423
320.813232	320.828949	320.844604	320.860321	320.876007	320.891663	320.907349	320.923065	320.938751	320.954437	320.970428	320.98822	321.006287	321.024353	321.04248	321.060577	321.078674	321.096771	321.115356	321.134033	321.152924	321.173126	321.193848	321.214569	321.23526	321.256012	321.276764	321.297485	321.318176	321.33905	321.359833	321.380707	321.401489	321.422485	321.443542	321.464661	321.485718	321.506805	321.527893	321.54895	321.570068	321.591187	321.612244	321.633331
320.940399	320.955261	320.970062	320.984894	320.999725	321.014526	321.029358	321.044189	321.059021	321.073853	321.088959	321.10556	321.122467	321.139404	321.156311	321.173279	321.190186	321.207092	321.224487	321.241943	321.259521	321.27832	321.297485	321.316742	321.335938	321.355164	321.37439	321.393585	321.412781	321.432098	321.451385	321.470734	321.48999	321.50943	321.528931	321.548401	321.567902	321.587372	321.606873	321.626373	321.645874	321.665375	321.684875	321.704346
321.054199	321.068237	321.082275	321.096344	321.110382	321.12442	321.138458	321.152527	321.166565	321.180603	321.194916	321.21048	321.226318	321.242218	321.258118	321.273956	321.289856	321.305725	321.322021	321.338379	321.354828	321.372345	321.390228	321.408112	321.425964	321.443848	321.461731	321.479645	321.497528	321.515503	321.533478	321.551453	321.569427	321.587463	321.60556	321.623688	321.641785	321.659851	321.677979	321.696075	321.714172	321.7323	321.750366	321.768463
321.156677	321.170013	321.183289	321.196655	321.209961	321.223297	321.236633	321.249939	321.263275	321.276611	321.290161	321.30481	321.319733	321.334656	321.349609	321.364563	321.379486	321.394409	321.409729	321.42511	321.440582	321.456909	321.473663	321.490356	321.50708	321.523804	321.540527	321.55719	321.573914	321.590729	321.607513	321.624359	321.641083	321.657959	321.674835	321.691711	321.708557	321.725433	321.74231	321.759186	321.776062	321.792969	321.809814	321.826691
321.24942	321.262085	321.27475	321.287445	321.300079	321.312744	321.325409	321.338074	321.350708	321.363403	321.376251	321.390106	321.404175	321.418274	321.432373	321.446472	321.460571	321.474609	321.489075	321.50354	321.518158	321.533447	321.549164	321.564819	321.580505	321.596161	321.611847	321.627502	321.643188	321.658936	321.674683	321.69043	321.706207	321.721924	321.737732	321.75351	321.769287	321.785065	321.800903	321.81665	321.832458	321.848236	321.864014	321.879791
321.333801	321.345917	321.35788	321.369995	321.382019	321.394073	321.406128	321.418182	321.430237	321.442291	321.45459	321.467621	321.480957	321.494263	321.507568	321.520935	321.534241	321.547577	321.561218	321.57489	321.588684	321.603088	321.617889	321.632599	321.647339	321.662048	321.676819	321.691528	321.706268	321.721069	321.735901	321.750732	321.765533	321.780334	321.795135	321.809967	321.824768	321.8396	321.854431	321.869232	321.884064	321.898895	321.913696	321.928497
321.410889	321.422363	321.433868	321.445374	321.456848	321.468384	321.479858	321.491394	321.502869	321.514343	321.526062	321.538452	321.551056	321.56369	321.576294	321.588928	321.601562	321.614197	321.627106	321.640076	321.653137	321.666718	321.680664	321.694519	321.708435	321.722321	321.736237	321.750092	321.764008	321.777985	321.791962	321.805939	321.819885	321.833862	321.847778	321.861755	321.875671	321.889618	321.903564	321.917511	321.931488	321.945404	321.959351	321.973297
321.481659	321.492645	321.503632	321.514618	321.525574	321.536499	321.547516	321.558502	321.569458	321.580444	321.591583	321.603394	321.615356	321.627319	321.639343	321.651337	321.66333	321.675323	321.687592	321.69989	321.71228	321.725159	321.738281	321.751404	321.764557	321.77771	321.790833	321.803955	321.817108	321.830292	321.843536	321.85675	321.869934	321.883118	321.89624	321.909424	321.922607	321.93573	321.948883	321.962036	321.97525	321.988373	322.001556	322.014709
321.546875	321.557343	321.567841	321.578369	321.588867	321.599304	321.609833	321.620331	321.630829	321.641296	321.651978	321.663147	321.674561	321.685974	321.697388	321.708801	321.720215	321.731628	321.743286	321.754974	321.766724	321.778931	321.791412	321.803864	321.816284	321.828735	321.841217	321.853607	321.866089	321.878601	321.891113	321.903625	321.916138	321.92865	321.94104	321.953522	321.965973	321.978394	321.990845	322.003265	322.015778	322.028229	322.040649	322.053101
321.620911	321.630859	321.640778	321.650757	321.660675	321.670593	321.680573	321.690491	321.700439	321.710388	321.72049	321.731049	321.741791	321.752533	321.763306	321.774048	321.78479	321.795532	321.806519	321.817566	321.828644	321.840088	321.851776	321.863434	321.875122	321.88678	321.898499	321.910126	321.921814	321.933533	321.945282	321.957031	321.96875	321.980469	321.992096	322.003754	322.015411	322.027069	322.038757	322.050354	322.062073	322.07373	322.085358	322.097046
321.682281	321.691742	321.701233	321.710724	321.720215	321.729675	321.739136	321.748657	321.758118	321.767609	321.777222	321.787262	321.797485	321.807678	321.817871	321.828064	321.838318	321.84848	321.858917	321.869385	321.879913	321.890747	321.901764	321.912842	321.923889	321.934937	321.945984	321.957031	321.968079	321.979187	321.990265	322.001373	322.012451	322.023529	322.034546	322.045563	322.05658	322.067566	322.078613	322.0896	322.100616	322.111633	322.122681	322.133667
321.702179	321.711487	321.720825	321.730164	321.739502	321.74884	321.758179	321.767487	321.776855	321.786133	321.795654	321.805511	321.815521	321.825562	321.835571	321.845642	321.855652	321.865662	321.875916	321.8862	321.896545	321.907227	321.91803	321.928864	321.939697	321.950531	321.961395	321.972229	321.983063	321.993988	322.004852	322.015778	322.026642	322.037537	322.048309	322.059113	322.069946	322.080719	322.091553	322.102325	322.113129	322.123932	322.134766	322.145569
321.721558	321.730743	321.739929	321.749146	321.758301	321.767456	321.776672	321.785858	321.795044	321.804199	321.813538	321.823242	321.833099	321.842957	321.852814	321.862671	321.872559	321.882416	321.892487	321.902588	321.91275	321.923187	321.933838	321.944458	321.955109	321.965759	321.97644	321.98703	321.997681	322.008392	322.019073	322.029785	322.040497	322.051147	322.061737	322.072357	322.082947	322.093536	322.104187	322.114746	322.125366	322.136017	322.146576	322.157196
321.740387	321.74942	321.758453	321.767517	321.77655	321.785614	321.794678	321.80368	321.812744	321.821777	321.830994	321.840546	321.850189	321.859894	321.869598	321.879303	321.888977	321.898682	321.908569	321.918518	321.928467	321.938751	321.949219	321.959686	321.970123	321.980591	321.991028	322.001465	322.011932	322.02243	322.032928	322.043457	322.053925	322.064423	322.074829	322.085236	322.095642	322.106049	322.116455	322.126862	322.137299	322.147705	322.158112	322.168518
321.776215	321.785004	321.793762	321.802551	321.81131	321.820068	321.828857	321.837616	321.846375	321.855164	321.864105	321.873322	321.88269	321.892059	321.901428	321.910828	321.920227	321.929596	321.939178	321.948792	321.958466	321.968353	321.978424	321.988525	321.998657	322.008728	322.018829	322.02887	322.039001	322.049164	322.059265	322.069397	322.079559	322.089661	322.099701	322.109741	322.119812	322.129852	322.139893	322.149933	322.160004	322.170044	322.180084	322.190125
321.841461	321.849731	321.858002	321.866272	321.874573	321.882812	321.891113	321.899384	321.907654	321.915955	321.924377	321.932983	321.941803	321.950623	321.959442	321.968262	321.977081	321.98587	321.994873	322.003906	322.01297	322.022217	322.031708	322.041138	322.050629	322.060059	322.069489	322.078949	322.088379	322.0979	322.107361	322.116913	322.126373	322.135834	322.145203	322.154602	322.164001	322.17334	322.182739	322.192139	322.201538	322.210907	322.220337	322.229706
321.952454	321.959869	321.967285	321.974731	321.982147	321.989563	321.996979	322.004395	322.01181	322.019226	322.026764	322.034515	322.042358	322.050232	322.058044	322.065948	322.073792	322.081665	322.089661	322.097717	322.105774	322.114014	322.122406	322.130768	322.139191	322.147552	322.155945	322.164276	322.172668	322.181122	322.189545	322.197998	322.20639	322.214783	322.223053	322.231384	322.239685	322.247955	322.256287	322.264587	322.272949	322.28125	322.289551	322.297852
322.04834	322.055023	322.061707	322.06839	322.075073	322.081726	322.08844	322.095093	322.101807	322.108459	322.115295	322.122192	322.129181	322.136261	322.14325	322.15033	322.157379	322.164429	322.1716	322.178802	322.186035	322.19342	322.200867	322.208374	322.21582	322.223297	322.230774	322.238281	322.245758	322.253265	322.260773	322.268341	322.275848	322.283295	322.29071	322.298096	322.305511	322.312927	322.320343	322.327728	322.335114	322.34256	322.349945	322.357361
322.132324	322.138367	322.144348	322.150421	322.156433	322.162476	322.168518	322.17453	322.180573	322.186615	322.192749	322.198944	322.205261	322.211609	322.217957	322.224304	322.230652	322.236969	322.243439	322.249908	322.256439	322.263031	322.269775	322.276428	322.283142	322.289886	322.29657	322.303253	322.309998	322.316711	322.323486	322.330231	322.336945	322.343689	322.350281	322.356934	322.363586	322.370178	322.376831	322.383453	322.390137	322.396759	322.403412	322.410034
322.206818	322.21228	322.217712	322.223175	322.228638	322.23407	322.239563	322.244995	322.250458	322.25592	322.261444	322.267059	322.272766	322.278503	322.28421	322.289917	322.295654	322.301361	322.30719	322.313049	322.318909	322.32486	322.330872	322.336914	322.342987	322.348999	322.355072	322.361115	322.367126	322.373199	322.379272	322.385376	322.391449	322.397461	322.403412	322.409424	322.415405	322.421326	322.427338	322.433258	322.439301	322.445251	322.451263	322.457214
322.273499	322.278412	322.283386	322.28833	322.293274	322.298218	322.303162	322.308105	322.313049	322.317993	322.322998	322.328064	322.333252	322.338409	322.343567	322.348755	322.353912	322.35907	322.36438	322.369629	322.374969	322.38028	322.385773	322.391235	322.396698	322.402161	322.407623	322.413086	322.418549	322.424042	322.429504	322.435028	322.440491	322.445953	322.451355	322.456726	322.462158	322.467499	322.472931	322.478302	322.483704	322.489105	322.494507	322.499908
322.333771	322.338257	322.342712	322.347229	322.351715	322.356171	322.360657	322.365173	322.369629	322.374115	322.378632	322.38324	322.387939	322.392609	322.397308	322.402008	322.406677	322.411346	322.416138	322.420929	322.425751	322.430603	322.435547	322.440521	322.445435	322.450378	322.455322	322.460266	322.46521	322.470184	322.475128	322.480133	322.485077	322.490021	322.494934	322.499817	322.5047	322.509583	322.514465	322.519348	322.524261	322.529114	322.534027	322.53891
322.38858	322.39267	322.396698	322.400787	322.404846	322.408936	322.412994	322.417053	322.421143	322.425232	322.429352	322.433533	322.437775	322.442017	322.446259	322.4505	322.454773	322.459045	322.463379	322.467712	322.472107	322.476501	322.480988	322.485474	322.48996	322.494446	322.498962	322.503448	322.507904	322.512451	322.516937	322.521454	322.52597	322.530457	322.534882	322.539337	322.543762	322.548187	322.552612	322.557037	322.561523	322.565948	322.570374	322.574799
322.450104	322.453735	322.457306	322.460968	322.464569	322.46817	322.471802	322.475403	322.479004	322.482635	322.486298	322.48999	322.493774	322.497589	322.501343	322.505127	322.508911	322.512695	322.516571	322.520416	322.524323	322.528229	322.532227	322.536224	322.540192	322.544189	322.548218	322.552185	322.556183	322.560181	322.564178	322.568207	322.572235	322.576233	322.580139	322.584106	322.588043	322.59198	322.595917	322.599854	322.603851	322.607758	322.611725	322.615662
322.505707	322.508911	322.512115	322.51535	322.518585	322.521759	322.524963	322.528198	322.531433	322.534668	322.537903	322.541229	322.544556	322.547913	322.55127	322.554657	322.558014	322.561371	322.564819	322.568237	322.571716	322.575195	322.578735	322.582336	322.585846	322.589447	322.592987	322.596527	322.600098	322.603699	322.607239	322.61084	322.61441	322.617981	322.62146	322.625	322.62854	322.632019	322.635529	322.639038	322.642578	322.646088	322.649628	322.653137
322.556213	322.559052	322.561951	322.564819	322.567657	322.570496	322.573364	322.576233	322.579102	322.58197	322.584869	322.587799	322.59082	322.593781	322.596802	322.599792	322.602783	322.605774	322.608826	322.611908	322.61499	322.618103	322.621307	322.624451	322.627625	322.630798	322.633972	322.637146	322.64032	322.643524	322.646698	322.649902	322.653076	322.65625	322.659424	322.662567	322.66571	322.668854	322.671997	322.675079	322.678284	322.681458	322.68454	322.687714
322.580322	322.583008	322.585724	322.588409	322.591095	322.59375	322.596497	322.599152	322.601868	322.604553	322.607269	322.610046	322.612885	322.615692	322.61853	322.621338	322.624176	322.627014	322.629883	322.632782	322.635681	322.638611	322.641602	322.644592	322.647614	322.650604	322.653595	322.656586	322.659576	322.662628	322.665588	322.66864	322.6716	322.674622	322.677582	322.680573	322.683533	322.686462	322.689453	322.692444	322.695404	322.698364	322.701385	322.704315
322.993591	322.994019	322.994476	322.994934	322.995361	322.995789	322.996246	322.996704	322.997131	322.997589	322.998016	322.998505	322.998993	322.999481	322.999939	323.000458	323.000916	323.001404	323.001892	323.002411	323.00293	323.003448	323.004028	323.004547	323.005096	323.005615	323.006195	323.006744	323.007233	323.007843	323.008362	323.008942	323.009491	323.01004	323.01059	323.011139	323.011719	323.012268	323.012817	323.013336	323.013947	323.014496	323.015045	323.015594
322.998718	322.999176	322.999573	323	323.000427	323.000854	323.001282	323.001709	323.002106	323.002563	323.00296	323.003448	323.003876	323.004364	323.004822	323.00531	323.005768	323.006226	323.006714	323.007202	323.00769	323.008148	323.008728	323.009247	323.009766	323.010284	323.010803	323.011353	323.011871	323.012421	323.012939	323.013458	323.013977	323.014496	323.015015	323.015564	323.016113	323.016602	323.017151	323.017639	323.01825	323.018799	323.019287	323.019836
323.003723	323.00412	323.004517	323.004913	323.005341	323.005737	323.006134	323.006531	323.006958	323.007355	323.007751	323.008209	323.008636	323.009094	323.009521	323.009979	323.010437	323.010864	323.011353	323.01181	323.012299	323.012787	323.013245	323.013763	323.014282	323.014771	323.015259	323.015747	323.016266	323.016815	323.017273	323.017822	323.01828	323.018799	323.019318	323.019836	323.020355	323.020844	323.021362	323.021851	323.0224	323.022919	323.023438	323.023926
323.008514	323.008881	323.009277	323.009674	323.010071	323.010437	323.010834	323.01123	323.011627	323.012024	323.012421	323.012817	323.013245	323.013672	323.014099	323.014557	323.014954	323.015381	323.015839	323.016296	323.016754	323.017181	323.01767	323.018127	323.018616	323.019135	323.019592	323.020081	323.020538	323.021057	323.021545	323.021973	323.022461	323.022949	323.023468	323.023987	323.024475	323.024963	323.025421	323.025909	323.026398	323.026917	323.027405	323.027893
323.017548	323.017914	323.018219	323.018646	323.018982	323.019318	323.019684	323.02002	323.020386	323.020752	323.021088	323.021484	323.021881	323.022247	323.022675	323.023071	323.023438	323.023865	323.024261	323.024689	323.025085	323.025482	323.02597	323.026398	323.026825	323.027283	323.02774	323.028137	323.028595	323.029053	323.02951	323.029938	323.030365	323.030823	323.031281	323.031738	323.032227	323.032654	323.033142	323.033569	323.034027	323.034485	323.034943	323.03537
323.033417	323.033722	323.033997	323.034302	323.034637	323.034912	323.035248	323.035522	323.035828	323.036133	323.036407	323.036774	323.037109	323.037445	323.037781	323.038116	323.038452	323.038788	323.039124	323.03949	323.039825	323.040192	323.040588	323.040955	323.041321	323.041718	323.042084	323.04245	323.042816	323.043243	323.04361	323.043976	323.044373	323.044739	323.045135	323.045532	323.045929	323.046295	323.046692	323.047058	323.047485	323.047882	323.048248	323.048645
323.058411	323.058624	323.058838	323.059082	323.059296	323.059509	323.059723	323.059967	323.060181	323.060394	323.060608	323.060883	323.061096	323.06134	323.061615	323.061859	323.062103	323.062378	323.062622	323.062866	323.063171	323.063416	323.063721	323.063995	323.064301	323.064575	323.06485	323.065155	323.06543	323.065735	323.065979	323.066284	323.06662	323.066895	323.067169	323.067474	323.067749	323.068054	323.068359	323.068634	323.068939	323.069244	323.069519	323.069824
323.081726	323.081879	323.082031	323.082184	323.082336	323.082489	323.082642	323.082825	323.082947	323.08313	323.083252	323.083466	323.083618	323.083801	323.083984	323.084167	323.08432	323.084503	323.084686	323.084869	323.085052	323.085266	323.085449	323.085663	323.085846	323.08606	323.086273	323.086426	323.086639	323.086884	323.087097	323.087311	323.087463	323.087708	323.087891	323.088135	323.088318	323.088531	323.088745	323.088959	323.089203	323.089417	323.089569	323.089813
323.099091	323.099182	323.099335	323.099426	323.099518	323.09964	323.099731	323.099854	323.099976	323.100098	323.100189	323.100311	323.100433	323.100555	323.100708	323.10083	323.100922	323.101074	323.101196	323.101318	323.101471	323.101593	323.101746	323.101898	323.102051	323.102203	323.102325	323.102448	323.102631	323.102753	323.102905	323.103058	323.10318	323.103363	323.103485	323.103638	323.103821	323.103943	323.104126	323.104218	323.104431	323.104584	323.104706	323.104858
323.112061	323.112152	323.112213	323.112305	323.112366	323.112457	323.112518	323.11261	323.112701	323.112793	323.112854	323.112915	323.113007	323.113098	323.11319	323.113281	323.113373	323.113464	323.113556	323.113678	323.113739	323.1138	323.113922	323.114044	323.114136	323.114288	323.114349	323.114441	323.114563	323.114685	323.114777	323.114899	323.11499	323.115112	323.115204	323.115326	323.115448	323.11554	323.115631	323.115723	323.115875	323.115967	323.116119	323.116211
323.121735	323.121796	323.121857	323.121918	323.121948	323.122009	323.12204	323.122131	323.122192	323.122253	323.122253	323.122345	323.122406	323.122437	323.122528	323.12262	323.12265	323.122742	323.122803	323.122864	323.122955	323.123016	323.123077	323.123169	323.12323	323.123291	323.123383	323.123444	323.123505	323.123627	323.123688	323.123779	323.12381	323.123901	323.123993	323.124084	323.124176	323.124237	323.124329	323.124359	323.124481	323.124573	323.124634	323.124725
323.128937	323.128967	323.129028	323.129059	323.129089	323.12912	323.129181	323.129242	323.129272	323.129333	323.129364	323.129395	323.129456	323.129456	323.129517	323.129578	323.129639	323.129669	323.1297	323.129761	323.129822	323.129883	323.129913	323.129974	323.130035	323.130096	323.130127	323.130188	323.130249	323.13031	323.130371	323.130432	323.130463	323.130493	323.130585	323.130615	323.130707	323.130737	323.130798	323.130859	323.13092	323.131042	323.131042	323.131104
323.134308	323.134338	323.134369	323.134399	323.134399	323.13446	323.134491	323.134521	323.134521	323.134583	323.134613	323.134644	323.134644	323.134674	323.134705	323.134766	323.134796	323.134827	323.134857	323.134888	323.134949	323.13501	323.134979	323.13504	323.135071	323.135132	323.135193	323.135223	323.135223	323.135284	323.135345	323.135376	323.135406	323.135468	323.135498	323.135529	323.13559	323.13559	323.135681	323.135681	323.135742	323.135773	323.135803	323.135864
323.138306	323.138336	323.138336	323.138367	323.138397	323.138397	323.138428	323.138489	323.138489	323.138489	323.13855	323.13855	323.13855	323.138611	323.138611	323.138672	323.138672	323.138672	323.138733	323.138763	323.138794	323.138794	323.138824	323.138855	323.138885	323.138916	323.138947	323.138977	323.139008	323.139038	323.139038	323.139099	323.13913	323.13916	323.13916	323.139221	323.139252	323.139252	323.139343	323.139313	323.139374	323.139404	323.139435	323.139465
323.140442	323.140442	323.140442	323.140533	323.140533	323.140533	323.140564	323.140564	323.140564	323.140594	323.140594	323.140625	323.140625	323.140656	323.140686	323.140747	323.140747	323.140747	323.140778	323.140808	323.140839	323.140839	323.140869	323.1409	323.14093	323.1409	323.14093	323.140961	323.140991	323.140991	323.141022	323.141083	323.141083	323.141113	323.141113	323.141174	323.141174	323.141174	323.141235	323.141235	323.141296	323.141296	323.141357	323.141357
323.142181	323.142181	323.142212	323.142242	323.142242	323.142242	323.142273	323.142273	323.142303	323.142334	323.142334	323.142303	323.142334	323.142365	323.142395	323.142395	323.142395	323.142395	323.142426	323.142456	323.142487	323.142487	323.142487	323.142517	323.142548	323.142548	323.142578	323.142578	323.142609	323.142639	323.14267	323.1427	323.1427	323.142731	323.142731	323.142761	323.142792	323.142792	323.142822	323.142822	323.142853	323.142883	323.142883	323.142914
323.142487	323.142487	323.142517	323.142548	323.142548	323.142548	323.142578	323.142578	323.142578	323.142639	323.142609	323.142639	323.142639	323.142639	323.14267	323.1427	323.1427	323.142731	323.142761	323.142761	323.142761	323.142792	323.142792	323.142822	323.142853	323.142883	323.142883	323.142883	323.142914	323.142944	323.142944	323.142975	323.142975	323.143005	323.143005	323.143066	323.143066	323.143066	323.143127	323.143127	323.143188	323.143158	323.143188	323.143219
323.142792	323.142822	323.142822	323.142822	323.142822	323.142822	323.142853	323.142883	323.142883	323.142883	323.142914	323.142883	323.142914	323.142914	323.142975	323.142975	323.142975	323.143005	323.143005	323.143005	323.143066	323.143066	323.143066	323.143097	323.143097	323.143127	323.143158	323.143158	323.143188	323.143219	323.14325	323.14328	323.14328	323.14328	323.143311	323.143311	323.143341	323.143341	323.143372	323.143341	323.143402	323.143433	323.143463	323.143463
323.143066	323.143066	323.143097	323.143127	323.143127	323.143127	323.143127	323.143158	323.143188	323.143188	323.143219	323.143188	323.143219	323.143219	323.14325	323.14325	323.14325	323.14328	323.143311	323.143311	323.143341	323.143341	323.143372	323.143372	323.143402	323.143402	323.143433	323.143433	323.143433	323.143494	323.143463	323.143524	323.143494	323.143555	323.143555	323.143585	323.143616	323.143616	323.143646	323.143646	323.143677	323.143738	323.143738	323.143738
323.143616	323.143616	323.143616	323.143646	323.143677	323.143646	323.143677	323.143677	323.143677	323.143707	323.143707	323.143707	323.143738	323.143738	323.143768	323.143799	323.143768	323.143799	323.143829	323.143829	323.14386	323.14386	323.143829	323.14389	323.14389	323.14389	323.143951	323.143921	323.143951	323.143982	323.143982	323.144012	323.143982	323.144043	323.144043	323.144073	323.144073	323.144073	323.144104	323.144104	323.144135	323.144196	323.144165	323.144196
323.144501	323.144531	323.144531	323.144531	323.144562	323.144562	323.144592	323.144592	323.144592	323.144592	323.144623	323.144592	323.144653	323.144623	323.144653	323.144653	323.144653	323.144684	323.144684	323.144714	323.144745	323.144714	323.144745	323.144745	323.144775	323.144806	323.144806	323.144806	323.144806	323.144836	323.144836	323.144897	323.144867	323.144897	323.144897	323.144897	323.144928	323.144958	323.144958	323.144958	323.144989	323.144989	323.14505	323.14502
323.145874	323.145905	323.145874	323.145905	323.145905	323.145905	323.145935	323.145935	323.145935	323.145935	323.145966	323.145935	323.145935	323.145966	323.145966	323.145996	323.145966	323.145996	323.145996	323.145996	323.145996	323.145996	323.145996	323.146057	323.146057	323.146057	323.146057	323.146057	323.146088	323.146118	323.146088	323.146149	323.146118	323.146149	323.146149	323.146179	323.146179	323.146179	323.146179	323.146179	323.14621	323.14621	323.14624	323.14624
323.147064	323.147064	323.147064	323.147095	323.147095	323.147064	323.147095	323.147125	323.147125	323.147125	323.147125	323.147156	323.147125	323.147156	323.147156	323.147156	323.147156	323.147156	323.147156	323.147217	323.147217	323.147186	323.147186	323.147217	323.147217	323.147247	323.147217	323.147217	323.147217	323.147217	323.147247	323.147278	323.147278	323.147278	323.147278	323.147278	323.147278	323.147278	323.147278	323.147278	323.147339	323.147308	323.147339	323.147339
323.147919	323.147919	323.147919	323.147949	323.147949	323.147949	323.147949	323.147949	323.147949	323.147949	323.147949	323.147949	323.147949	323.147949	323.14801	323.14801	323.14798	323.14801	323.14801	323.14801	323.148041	323.14798	323.14801	323.148041	323.14801	323.14801	323.148041	323.148041	323.148041	323.148071	323.148041	323.148071	323.148071	323.148071	323.148071	323.148071	323.148071	323.148041	323.148102	323.148071	323.148102	323.148102	323.148102	323.148102
323.148529	323.148529	323.148499	323.148529	323.14856	323.14856	323.14856	323.14856	323.14856	323.14856	323.14856	323.14856	323.14856	323.14859	323.14856	323.14856	323.14856	323.14859	323.14859	323.148621	323.148621	323.14856	323.14859	323.14859	323.14859	323.14859	323.14859	323.14859	323.14859	323.148621	323.148621	323.148621	323.148621	323.148621	323.148621	323.148621	323.148621	323.148621	323.148651	323.148621	323.148682	323.148651	323.148682	323.148651
323.148956	323.148987	323.148956	323.148956	323.148956	323.148987	323.148987	323.148987	323.148987	323.148987	323.149017	323.149017	323.148987	323.148987	323.148987	323.148987	323.148987	323.148987	323.148987	323.148987	323.149017	323.149017	323.149017	323.148987	323.148987	323.149017	323.148987	323.148987	323.148987	323.149017	323.148987	323.149048	323.149017	323.149017	323.149048	323.149048	323.149048	323.149017	323.149048	323.148987	323.149048	323.149048	323.149048	323.149048
323.149261	323.149261	323.149261	323.149261	323.149261	323.149261	323.149261	323.149261	323.149292	323.149261	323.149261	323.149261	323.149261	323.149261	323.149292	323.149292	323.149292	323.149292	323.149292	323.149323	323.149292	323.149323	323.149323	323.149292	323.149323	323.149292	323.149323	323.149292	323.149323	323.149323	323.149323	323.149323	323.149323	323.149323	323.149292	323.149323	323.149323	323.149292	323.149323	323.149323	323.149323	323.149353	323.149323	323.149323
323.149475	323.149475	323.149475	323.149475	323.149475	323.149475	323.149475	323.149475	323.149475	323.149475	323.149475	323.149475	323.149475	323.149475	323.149475	323.149506	323.149475	323.149506	323.149506	323.149506	323.149506	323.149506	323.149475	323.149506	323.149506	323.149506	323.149506	323.149506	323.149506	323.149506	323.149506	323.149536	323.149506	323.149536	323.149506	323.149506	323.149506	323.149475	323.149536	323.149506	323.149506	323.149506	323.149567	323.149536
323.149628	323.149658	323.149628	323.149628	323.149628	323.149628	323.149628	323.149628	323.149628	323.149658	323.149628	323.149628	323.149597	323.149628	323.149597	323.149658	323.149628	323.149628	323.149628	323.149658	323.149658	323.149628	323.149658	323.149628	323.149658	323.149628	323.149628	323.149658	323.149628	323.149658	323.149658	323.149719	323.149658	323.149658	323.149658	323.149658	323.149658	323.149628	323.149658	323.149658	323.149658	323.149719	323.149658	323.149658
323.149719	323.14975	323.149689	323.149719	323.149719	323.149719	323.149719	323.149719	323.149719	323.149719	323.149719	323.149719	323.149719	323.149719	323.149719	323.149719	323.149719	323.149719	323.149719	323.149719	323.149719	323.149719	323.149719	323.149719	323.14975	323.149719	323.149719	323.149719	323.149719	323.149719	323.149719	323.14975	323.14975	323.149719	323.149719	323.149719	323.149719	323.149719	323.149719	323.149689	323.149719	323.14975	323.149719	323.149719
323.14978	323.14978	323.149811	323.14978	323.14978	323.14978	323.14978	323.14978	323.14978	323.14978	323.14975	323.14978	323.14975	323.14975	323.14978	323.14978	323.14978	323.14978	323.14978	323.149811	323.149811	323.149811	323.14978	323.14978	323.149811	323.14978	323.14978	323.14978	323.14978	323.14978	323.14975	323.14978	323.14978	323.14978	323.14978	323.14978	323.14978	323.14975	323.14978	323.14975	323.14978	323.149811	323.149811	323.14978
