# Supplementary material for: Dynamic Characterisation of Fibre-Optic Temperature Sensors for Physiological Monitoring
Source: Sensors (Basel). 2020 Dec 31;21(1):221. doi: 10.3390/s21010221 (PMC7795630; doi:10.3390/s21010221)
Supplement: Supplementary file 1 [file sensors-21-00221-s001.zip › Supplementary Data/Simulations/Temperature step/40um dome/Initial_temp_xy_plane.csv]

[Name]
Plane 1
[Data]
X [ m ]	Y [ m ]	Z [ m ]	Temperature [ K ]
-1.48083753e-004	-1.73332810e-004	0.00000000e+000	3.23149994e+002
-1.49918254e-004	-1.72056622e-004	2.27373675e-013	3.23149994e+002
-1.42337754e-004	-1.67498700e-004	3.41060513e-013	3.23149994e+002
-1.41118217e-004	-1.72601867e-004	-1.13686838e-013	3.23150024e+002
-1.41830984e-004	-1.63723016e-004	0.00000000e+000	3.23149994e+002
-1.50203559e-004	-1.59235424e-004	-7.10542736e-015	3.23149994e+002
-1.50427644e-004	-1.59376184e-004	9.23705556e-014	3.23149994e+002
-1.42622754e-004	-1.59602758e-004	1.13686838e-013	3.23149994e+002
-1.41439741e-004	-1.76108122e-004	0.00000000e+000	3.23149994e+002
-1.42762699e-004	-1.55953079e-004	0.00000000e+000	3.23149994e+002
-1.44702921e-004	-1.51707674e-004	2.27373675e-013	3.23149994e+002
-1.50400316e-004	-1.59066127e-004	0.00000000e+000	3.23149994e+002
-1.50490203e-004	-1.59241841e-004	9.94759830e-014	3.23149994e+002
-1.50233129e-004	-1.72585947e-004	2.27373675e-013	3.23149994e+002
-1.49706117e-004	-1.74349974e-004	0.00000000e+000	3.23149994e+002
-1.42914971e-004	-1.77709502e-004	1.13686838e-013	3.23149994e+002
-1.51559754e-004	-1.45290367e-004	0.00000000e+000	3.23149994e+002
-1.44761463e-004	-1.39861688e-004	0.00000000e+000	3.23149994e+002
-1.44532038e-004	-1.45393715e-004	2.27373675e-013	3.23149994e+002
-1.50672422e-004	-1.47534345e-004	0.00000000e+000	3.23149994e+002
-1.47579791e-004	-1.82679199e-004	0.00000000e+000	3.23149994e+002
-1.42825214e-004	-1.99999995e-004	0.00000000e+000	3.23149963e+002
-1.45776270e-004	-1.96639274e-004	-2.27373675e-013	3.23149994e+002
-1.53504108e-004	-1.99999995e-004	2.70894413e-020	3.23149994e+002
-1.50698848e-004	-1.58383948e-004	0.00000000e+000	3.23149994e+002
-1.48557156e-004	-1.91983127e-004	2.27373675e-013	3.23150024e+002
-1.53504108e-004	-1.99999995e-004	0.00000000e+000	3.23149994e+002
-1.50573105e-004	-1.59345887e-004	0.00000000e+000	3.23149994e+002
-1.50551670e-004	-1.72092376e-004	2.27373675e-013	3.23149994e+002
-1.53504108e-004	-1.99999995e-004	0.00000000e+000	3.23149994e+002
-1.53328641e-004	-1.45697486e-004	2.27373675e-013	3.23149994e+002
-1.50592823e-004	-1.59216070e-004	-7.10542736e-015	3.23149994e+002
-1.54334368e-004	-1.87461541e-004	1.13686838e-013	3.23149994e+002
-1.47020386e-004	-1.85546029e-004	-3.41060513e-013	3.23149994e+002
-1.54297144e-004	-1.86751902e-004	0.00000000e+000	3.23149994e+002
-1.50909924e-004	-1.72822562e-004	1.98951966e-013	3.23149994e+002
-1.52605426e-004	-1.78895891e-004	2.27373675e-013	3.23149994e+002
-1.53307221e-004	-1.46974198e-004	2.27373675e-013	3.23149963e+002
-1.50613894e-004	-1.59101313e-004	0.00000000e+000	3.23149994e+002
-1.54699752e-004	-1.87171288e-004	0.00000000e+000	3.23149963e+002
-1.53504108e-004	-1.99999995e-004	0.00000000e+000	3.23149994e+002
-1.52354827e-004	-1.70457264e-004	-2.84217094e-014	3.23149994e+002
-1.51048560e-004	-1.59524512e-004	0.00000000e+000	3.23149994e+002
-1.57486837e-004	-1.64456520e-004	-1.13686838e-013	3.23149994e+002
-1.54840382e-004	-1.87495869e-004	-2.84217094e-013	3.23149994e+002
-1.57365968e-004	-1.78848713e-004	2.27373675e-013	3.23149994e+002
-1.55085872e-004	-1.86636229e-004	1.13686838e-013	3.23149994e+002
-1.56708207e-004	-1.50570530e-004	-5.68434189e-014	3.23149994e+002
-1.59448100e-004	-1.53730332e-004	0.00000000e+000	3.23149994e+002
-1.59064890e-004	-1.63397272e-004	0.00000000e+000	3.23149994e+002
-1.59418210e-004	-1.54901791e-004	0.00000000e+000	3.23149994e+002
-1.59890711e-004	-1.65891746e-004	0.00000000e+000	3.23149994e+002
-1.59609132e-004	-1.58807321e-004	-5.68434189e-014	3.23149994e+002
-1.58876122e-004	-1.73347988e-004	-2.27373675e-013	3.23149994e+002
-1.53504108e-004	-1.99999995e-004	2.70894413e-020	3.23149994e+002
-1.55967558e-004	-1.46005157e-004	-1.13686838e-013	3.23149994e+002
-1.53504108e-004	-1.99999995e-004	0.00000000e+000	3.23149994e+002
-1.56711874e-004	-1.88395657e-004	-2.84217094e-014	3.23149994e+002
-1.61501492e-004	-1.91432948e-004	0.00000000e+000	3.23149994e+002
-1.61218952e-004	-1.54098423e-004	0.00000000e+000	3.23149994e+002
-1.60862168e-004	-1.81507377e-004	0.00000000e+000	3.23149994e+002
-1.62616489e-004	-1.93847227e-004	0.00000000e+000	3.23149994e+002
-1.62139841e-004	-1.90310093e-004	-5.68434189e-014	3.23150024e+002
-1.61108765e-004	-1.77168055e-004	0.00000000e+000	3.23149994e+002
-1.62870390e-004	-1.70764833e-004	0.00000000e+000	3.23149994e+002
-1.63983321e-004	-1.49997446e-004	0.00000000e+000	3.23149994e+002
-1.62276934e-004	-1.42993522e-004	-1.13686838e-013	3.23149994e+002
-1.64631158e-004	-1.99999995e-004	0.00000000e+000	3.23149963e+002
-1.62449433e-004	-1.62790355e-004	0.00000000e+000	3.23149994e+002
-1.64548241e-004	-1.83906988e-004	0.00000000e+000	3.23149994e+002
-1.66278740e-004	-1.56654947e-004	-1.13686838e-013	3.23149994e+002
-1.62732467e-004	-1.91506100e-004	-5.68434189e-014	3.23149994e+002
-1.65188249e-004	-1.66804530e-004	-2.27373675e-013	3.23149994e+002
-1.69122679e-004	-1.75439636e-004	-2.27373675e-013	3.23149994e+002
-1.67305494e-004	-1.52454159e-004	0.00000000e+000	3.23149994e+002
-1.69129402e-004	-1.77808368e-004	-1.13686838e-013	3.23149994e+002
-1.68837956e-004	-1.61807387e-004	-1.13686838e-013	3.23149994e+002
-1.67772043e-004	-1.44699836e-004	1.13686838e-013	3.23149994e+002
-1.67512917e-004	-1.88708713e-004	2.27373675e-013	3.23149994e+002
-1.66455924e-004	-1.96380977e-004	-1.13686838e-013	3.23149994e+002
-1.69118750e-004	-1.91818282e-004	-2.27373675e-013	3.23149994e+002
-1.70648011e-004	-1.69563820e-004	0.00000000e+000	3.23149994e+002
-1.71166233e-004	-1.67183083e-004	0.00000000e+000	3.23149994e+002
-1.69734602e-004	-1.48489271e-004	-1.13686838e-013	3.23149994e+002
-1.69288833e-004	-1.52075067e-004	0.00000000e+000	3.23149994e+002
-1.67357008e-004	-2.00000009e-004	0.00000000e+000	3.23149994e+002
-1.70672982e-004	-1.76403119e-004	0.00000000e+000	3.23149994e+002
-1.71868145e-004	-1.87672806e-004	0.00000000e+000	3.23149994e+002
-1.71343738e-004	-1.84731762e-004	0.00000000e+000	3.23149994e+002
-1.71813066e-004	-1.79795563e-004	0.00000000e+000	3.23149994e+002
-1.72156375e-004	-1.53600151e-004	1.13686838e-013	3.23149994e+002
-1.72508473e-004	-1.57994131e-004	0.00000000e+000	3.23149963e+002
-1.71789172e-004	-1.95515022e-004	-1.13686838e-013	3.23149994e+002
-1.72462256e-004	-1.44449819e-004	-2.27373675e-013	3.23149994e+002
-1.73967506e-004	-1.99999995e-004	2.27373675e-013	3.23149963e+002
-1.73529901e-004	-1.69373350e-004	0.00000000e+000	3.23149994e+002
-1.74096102e-004	-1.84337026e-004	-1.13686838e-013	3.23149994e+002
-1.73652239e-004	-1.51013650e-004	-5.68434189e-014	3.23149994e+002
-1.71964202e-004	-1.74923887e-004	1.13686838e-013	3.23149994e+002
-1.73261156e-004	-1.66902959e-004	0.00000000e+000	3.23149994e+002
-1.71727268e-004	-1.60874770e-004	2.27373675e-013	3.23149994e+002
-1.75338282e-004	-1.92354637e-004	1.13686838e-013	3.23149994e+002
-1.75646273e-004	-1.89768965e-004	0.00000000e+000	3.23149994e+002
-1.76014364e-004	-1.94326538e-004	0.00000000e+000	3.23149994e+002
-1.75628695e-004	-1.55994087e-004	0.00000000e+000	3.23149994e+002
-1.76499176e-004	-1.48645093e-004	0.00000000e+000	3.23150024e+002
-1.75684283e-004	-1.58050039e-004	-1.13686838e-013	3.23149994e+002
-1.73094682e-004	-1.77470938e-004	1.13686838e-013	3.23149994e+002
-1.76246802e-004	-1.52414694e-004	1.13686838e-013	3.23150024e+002
-1.77110065e-004	-1.81119161e-004	2.27373675e-013	3.23149994e+002
-1.77707843e-004	-1.63220509e-004	0.00000000e+000	3.23149963e+002
-1.76918475e-004	-1.92284861e-004	0.00000000e+000	3.23149963e+002
-1.76496600e-004	-1.43776007e-004	-2.27373675e-013	3.23149994e+002
-1.80738440e-004	-1.73649212e-004	1.13686838e-013	3.23149994e+002
-1.77970825e-004	-1.99999995e-004	0.00000000e+000	3.23149994e+002
-1.78368471e-004	-1.68502476e-004	2.27373675e-013	3.23150024e+002
-1.77490117e-004	-1.85218058e-004	1.13686838e-013	3.23149994e+002
-1.81292125e-004	-1.77025358e-004	-1.13686838e-013	3.23149994e+002
-1.80121147e-004	-1.83197582e-004	0.00000000e+000	3.23149994e+002
-1.79538532e-004	-1.60255906e-004	-1.13686838e-013	3.23149994e+002
-1.80255229e-004	-1.87682497e-004	-3.41060513e-013	3.23149994e+002
-1.80211326e-004	-1.97045825e-004	-2.27373675e-013	3.23149994e+002
-1.79879222e-004	-1.52817141e-004	-1.13686838e-013	3.23149994e+002
-1.80799281e-004	-1.56524271e-004	1.13686838e-013	3.23149994e+002
-1.80197894e-004	-1.46077669e-004	0.00000000e+000	3.23149994e+002
-1.78115428e-004	-1.50379885e-004	0.00000000e+000	3.23149994e+002
-1.82656600e-004	-1.64822035e-004	0.00000000e+000	3.23149994e+002
-1.81752868e-004	-1.85370940e-004	0.00000000e+000	3.23149994e+002
-1.84537217e-004	-1.60724449e-004	0.00000000e+000	3.23149994e+002
-1.85057856e-004	-1.53245419e-004	0.00000000e+000	3.23149994e+002
-1.84394274e-004	-1.48728141e-004	-2.27373675e-013	3.23150024e+002
-1.81596755e-004	-1.91828702e-004	0.00000000e+000	3.23149994e+002
-1.84465709e-004	-1.89614133e-004	0.00000000e+000	3.23149994e+002
-1.84843157e-004	-1.93550019e-004	5.68434189e-014	3.23149994e+002
-1.83503347e-004	-1.99999980e-004	-2.27373675e-013	3.23149994e+002
-1.83186930e-004	-1.75419147e-004	0.00000000e+000	3.23149994e+002
-1.83093434e-004	-1.70101674e-004	1.13686838e-013	3.23149994e+002
-1.85474928e-004	-1.91427112e-004	0.00000000e+000	3.23149994e+002
-1.85461176e-004	-1.56697817e-004	0.00000000e+000	3.23149994e+002
-1.84851044e-004	-1.41179291e-004	-5.68434189e-014	3.23149994e+002
-1.86745980e-004	-1.77070746e-004	-2.27373675e-013	3.23149994e+002
-1.85561643e-004	-1.83373573e-004	0.00000000e+000	3.23149994e+002
-1.87373516e-004	-1.94663517e-004	5.68434189e-014	3.23149994e+002
-1.86381716e-004	-1.65757796e-004	0.00000000e+000	3.23149994e+002
-1.87168800e-004	-1.90251827e-004	0.00000000e+000	3.23149994e+002
-1.84719785e-004	-1.74272660e-004	0.00000000e+000	3.23149994e+002
-1.89174694e-004	-1.99999995e-004	0.00000000e+000	3.23149994e+002
-1.87936195e-004	-1.58105555e-004	2.27373675e-013	3.23149994e+002
-1.88603721e-004	-1.45680402e-004	1.13686838e-013	3.23149994e+002
-1.89522805e-004	-1.53937144e-004	-1.13686838e-013	3.23149963e+002
-1.90646344e-004	-1.51237269e-004	1.13686838e-013	3.23149994e+002
-1.92231630e-004	-1.82406278e-004	0.00000000e+000	3.23149994e+002
-1.86643199e-004	-1.91714600e-004	1.13686838e-013	3.23149994e+002
-1.91630665e-004	-1.68812679e-004	0.00000000e+000	3.23149994e+002
-1.92084903e-004	-1.64412864e-004	-2.27373675e-013	3.23149994e+002
-1.92434061e-004	-1.48541469e-004	0.00000000e+000	3.23149994e+002
-1.92695094e-004	-1.51533342e-004	0.00000000e+000	3.23149994e+002
-1.92031905e-004	-1.95644490e-004	-1.13686838e-013	3.23149994e+002
-1.92231630e-004	-1.74469329e-004	0.00000000e+000	3.23149994e+002
-1.92361971e-004	-1.78201037e-004	0.00000000e+000	3.23149994e+002
-1.92136402e-004	-1.43378318e-004	0.00000000e+000	3.23149994e+002
-1.93567190e-004	-1.92457475e-004	3.41060513e-013	3.23149994e+002
-1.93450978e-004	-1.90579885e-004	1.13686838e-013	3.23149994e+002
-1.96468915e-004	-1.58095238e-004	2.27373675e-013	3.23149994e+002
-1.94701453e-004	-1.52872250e-004	1.13686838e-013	3.23150024e+002
-1.99999995e-004	-1.99999995e-004	0.00000000e+000	3.23149994e+002
-1.99999995e-004	-1.99999995e-004	0.00000000e+000	3.23149994e+002
-1.95388653e-004	-1.91980129e-004	-1.13686838e-013	3.23149994e+002
-1.99999995e-004	-1.64892248e-004	0.00000000e+000	3.23149994e+002
-1.99999995e-004	-1.64892248e-004	0.00000000e+000	3.23149994e+002
-1.95727203e-004	-1.70711603e-004	0.00000000e+000	3.23149994e+002
-1.95885164e-004	-1.77153677e-004	0.00000000e+000	3.23149963e+002
-1.99999995e-004	-1.47338375e-004	0.00000000e+000	3.23149994e+002
-1.99999995e-004	-1.47338375e-004	0.00000000e+000	3.23149994e+002
-1.99999995e-004	-1.82446121e-004	0.00000000e+000	3.23149994e+002
-1.99999995e-004	-1.82446121e-004	0.00000000e+000	3.23149994e+002
-1.99999995e-004	-1.99999995e-004	0.00000000e+000	3.23149994e+002
-1.99999995e-004	-1.64892248e-004	-2.42548096e-019	3.23149994e+002
-1.99999995e-004	-1.47338375e-004	0.00000000e+000	3.23149994e+002
-1.99999995e-004	-1.64892248e-004	0.00000000e+000	3.23149994e+002
-1.99937829e-004	-1.73669192e-004	0.00000000e+000	3.23149994e+002
-1.99937829e-004	-1.56115319e-004	0.00000000e+000	3.23149994e+002
-1.99999995e-004	-1.82446121e-004	-2.42103875e-019	3.23149994e+002
-1.99999995e-004	-1.47338375e-004	-2.44325010e-019	3.23149994e+002
-1.99999995e-004	-1.64892248e-004	0.00000000e+000	3.23149994e+002
-1.99999995e-004	-1.82446121e-004	-2.42103875e-019	3.23149994e+002
-1.99999995e-004	-1.82446121e-004	0.00000000e+000	3.23149994e+002
-1.99999995e-004	-1.99999995e-004	0.00000000e+000	3.23149994e+002
-1.99937829e-004	-1.91223065e-004	0.00000000e+000	3.23149994e+002
-8.95339326e-005	-1.75738314e-004	0.00000000e+000	3.23149994e+002
-9.77633099e-005	-1.76064568e-004	-1.13686838e-013	3.23149994e+002
-9.14379489e-005	-1.72159227e-004	0.00000000e+000	3.23149994e+002
-9.19570011e-005	-1.79118724e-004	0.00000000e+000	3.23149963e+002
-9.95956289e-005	-1.78466522e-004	-1.13686838e-013	3.23149994e+002
-9.35972712e-005	-1.98234324e-004	-1.13686838e-013	3.23149994e+002
-9.00715677e-005	-1.90754567e-004	5.68434189e-014	3.23149963e+002
-9.98814503e-005	-1.91628511e-004	0.00000000e+000	3.23149994e+002
-9.32437761e-005	-1.99999995e-004	-1.13686838e-013	3.23149994e+002
-9.56567237e-005	-2.00000009e-004	-2.27373675e-013	3.23149994e+002
-9.05020061e-005	-1.89898070e-004	5.68434189e-014	3.23149994e+002
-9.99189942e-005	-1.90085237e-004	0.00000000e+000	3.23149994e+002
-9.57708398e-005	-1.83942262e-004	0.00000000e+000	3.23149994e+002
-1.00017853e-004	-1.74514702e-004	0.00000000e+000	3.23149994e+002
-9.52323171e-005	-1.68687911e-004	0.00000000e+000	3.23150024e+002
-9.53590716e-005	-1.63534321e-004	0.00000000e+000	3.23149994e+002
-9.81292251e-005	-1.63004821e-004	0.00000000e+000	3.23149994e+002
-9.52360278e-005	-1.60644151e-004	0.00000000e+000	3.23149994e+002
-1.00366778e-004	-1.76371264e-004	0.00000000e+000	3.23149994e+002
-9.81295016e-005	-1.60500393e-004	0.00000000e+000	3.23149994e+002
-9.54863135e-005	-1.53115048e-004	-1.42108547e-013	3.23149994e+002
-9.48406305e-005	-1.53288187e-004	-1.70530257e-013	3.23149994e+002
-1.00689052e-004	-1.92795647e-004	0.00000000e+000	3.23149994e+002
-9.97347743e-005	-1.67824299e-004	-2.27373675e-013	3.23149994e+002
-9.58841338e-005	-1.46679464e-004	-1.13686838e-013	3.23149994e+002
-1.00938203e-004	-1.47941028e-004	0.00000000e+000	3.23150024e+002
-9.63063358e-005	-1.52008419e-004	0.00000000e+000	3.23149994e+002
-9.51405964e-005	-1.52091321e-004	5.68434189e-014	3.23149994e+002
-9.51721668e-005	-1.52844761e-004	0.00000000e+000	3.23149994e+002
-1.00688769e-004	-1.91409228e-004	0.00000000e+000	3.23149994e+002
-1.02198661e-004	-1.49402156e-004	-4.54747351e-013	3.23149994e+002
-9.98616888e-005	-1.84331264e-004	0.00000000e+000	3.23149994e+002
-1.01557795e-004	-1.99999995e-004	0.00000000e+000	3.23149994e+002
-1.01454993e-004	-1.77656446e-004	-1.13686838e-013	3.23149994e+002
-1.03720537e-004	-1.56522408e-004	-2.27373675e-013	3.23149994e+002
-1.01331876e-004	-1.76424917e-004	3.41060513e-013	3.23149994e+002
-1.01174563e-004	-1.90343882e-004	0.00000000e+000	3.23150024e+002
-1.04213221e-004	-1.65583129e-004	0.00000000e+000	3.23149994e+002
-1.04640261e-004	-1.83813710e-004	-2.27373675e-013	3.23150024e+002
-1.02839855e-004	-1.47664978e-004	-3.41060513e-013	3.23149994e+002
-1.03263534e-004	-1.75301902e-004	5.68434189e-014	3.23149963e+002
-1.05594590e-004	-1.70511354e-004	0.00000000e+000	3.23149994e+002
-1.06045256e-004	-1.61739503e-004	2.27373675e-013	3.23149994e+002
-1.01961399e-004	-1.91623491e-004	-5.68434189e-014	3.23149963e+002
-1.09425040e-004	-1.99999995e-004	0.00000000e+000	3.23149994e+002
-1.06939726e-004	-1.97318019e-004	0.00000000e+000	3.23149994e+002
-1.05514948e-004	-1.50859094e-004	-5.68434189e-014	3.23149994e+002
-1.08111461e-004	-1.54322144e-004	-1.13686838e-013	3.23149994e+002
-1.03080463e-004	-1.89124403e-004	0.00000000e+000	3.23149994e+002
-1.07792948e-004	-1.83809112e-004	2.27373675e-013	3.23149994e+002
-1.04007748e-004	-1.79235081e-004	-5.68434189e-014	3.23149994e+002
-1.08627610e-004	-1.73662382e-004	0.00000000e+000	3.23149994e+002
-1.08650238e-004	-1.52209483e-004	0.00000000e+000	3.23149994e+002
-1.08864100e-004	-1.81652751e-004	-2.27373675e-013	3.23149994e+002
-1.09843553e-004	-1.99316637e-004	0.00000000e+000	3.23149994e+002
-1.09362489e-004	-1.86389079e-004	-1.13686838e-013	3.23149994e+002
-1.07356165e-004	-1.46928622e-004	0.00000000e+000	3.23149963e+002
-1.09779787e-004	-1.64669618e-004	4.54747351e-013	3.23149994e+002
-1.10350797e-004	-1.92401872e-004	0.00000000e+000	3.23150024e+002
-1.10062414e-004	-1.70404906e-004	0.00000000e+000	3.23149994e+002
-1.13458584e-004	-1.57971284e-004	-1.13686838e-013	3.23149994e+002
-1.09923589e-004	-1.99999995e-004	-2.84217094e-014	3.23149994e+002
-1.14006747e-004	-1.85010387e-004	-7.10542736e-015	3.23149963e+002
-1.14511058e-004	-1.47849802e-004	0.00000000e+000	3.23149994e+002
-1.14569673e-004	-1.47759594e-004	-1.84741111e-013	3.23149963e+002
-1.10350404e-004	-1.53639558e-004	0.00000000e+000	3.23149994e+002
-1.15347939e-004	-1.60139345e-004	0.00000000e+000	3.23149994e+002
-1.14587659e-004	-1.47777871e-004	0.00000000e+000	3.23149994e+002
-1.14229326e-004	-1.85265613e-004	0.00000000e+000	3.23149994e+002
-1.13011323e-004	-1.80207644e-004	-1.13686838e-013	3.23149994e+002
-1.13609378e-004	-1.75001100e-004	0.00000000e+000	3.23149994e+002
-1.15895513e-004	-1.66916579e-004	-3.41060513e-013	3.23149994e+002
-1.14305156e-004	-1.85095196e-004	1.42108547e-014	3.23150024e+002
-1.16570845e-004	-1.57109345e-004	0.00000000e+000	3.23149994e+002
-1.12053116e-004	-2.00000009e-004	0.00000000e+000	3.23149994e+002
-1.16556272e-004	-1.98947804e-004	-5.68434189e-014	3.23149994e+002
-1.16540490e-004	-1.76646659e-004	0.00000000e+000	3.23149994e+002
-1.14295726e-004	-1.84956152e-004	0.00000000e+000	3.23149994e+002
-1.14601062e-004	-1.47768165e-004	2.70006240e-013	3.23149994e+002
-1.14610746e-004	-1.47868486e-004	4.08562073e-014	3.23149994e+002
-1.17447365e-004	-1.99999995e-004	0.00000000e+000	3.23149994e+002
-1.14566901e-004	-1.85407669e-004	4.97379915e-014	3.23149994e+002
-1.16252835e-004	-1.92251959e-004	1.13686838e-013	3.23149994e+002
-1.17501986e-004	-1.72334781e-004	0.00000000e+000	3.23149994e+002
-1.18293872e-004	-1.98037334e-004	0.00000000e+000	3.23149994e+002
-1.14454451e-004	-1.85071724e-004	5.68434189e-014	3.23149963e+002
-1.19973105e-004	-1.92202133e-004	2.27373675e-013	3.23149994e+002
-1.18835334e-004	-1.78228758e-004	0.00000000e+000	3.23149994e+002
-1.19852280e-004	-1.65671605e-004	0.00000000e+000	3.23149994e+002
-1.19000004e-004	-1.59552059e-004	0.00000000e+000	3.23149994e+002
-1.18798584e-004	-1.75840949e-004	-1.13686838e-013	3.23149994e+002
-1.18768163e-004	-1.68398285e-004	2.27373675e-013	3.23149994e+002
-1.24285943e-004	-1.53637564e-004	-9.94759830e-014	3.23149994e+002
-1.24790400e-004	-1.53207526e-004	0.00000000e+000	3.23149994e+002
-1.14635390e-004	-1.47727507e-004	4.26325641e-014	3.23149994e+002
-1.24662227e-004	-1.52698194e-004	-1.42108547e-014	3.23149994e+002
-1.22382829e-004	-1.88516977e-004	0.00000000e+000	3.23149963e+002
-1.18853197e-004	-1.99999995e-004	5.68434189e-014	3.23149994e+002
-1.23632912e-004	-1.85086377e-004	0.00000000e+000	3.23149994e+002
-1.20489174e-004	-1.43681202e-004	0.00000000e+000	3.23149994e+002
-1.21387377e-004	-1.94608554e-004	0.00000000e+000	3.23149994e+002
-1.24886850e-004	-1.53311048e-004	-1.42108547e-014	3.23149994e+002
-1.23036109e-004	-1.71668362e-004	-5.68434189e-014	3.23149994e+002
-1.25258244e-004	-1.69662875e-004	0.00000000e+000	3.23149994e+002
-1.25438470e-004	-1.62197306e-004	-2.27373675e-013	3.23150024e+002
-1.24354003e-004	-1.99999995e-004	-2.27373675e-013	3.23149994e+002
-1.24930288e-004	-1.52816821e-004	0.00000000e+000	3.23149994e+002
-1.25125865e-004	-1.68118175e-004	-1.13686838e-013	3.23149994e+002
-1.23724327e-004	-1.45689846e-004	2.27373675e-013	3.23149994e+002
-1.24999904e-004	-1.53592569e-004	-1.13686838e-013	3.23150024e+002
-1.26162689e-004	-1.77947004e-004	-5.68434189e-014	3.23149994e+002
-1.24411905e-004	-1.92697975e-004	-1.13686838e-013	3.23149994e+002
-1.28049462e-004	-1.80917428e-004	1.13686838e-013	3.23149994e+002
-1.29391585e-004	-1.77799186e-004	-5.68434189e-014	3.23149994e+002
-1.29673994e-004	-1.78875518e-004	2.27373675e-013	3.23149994e+002
-1.26669838e-004	-1.87216763e-004	0.00000000e+000	3.23149994e+002
-1.25607708e-004	-1.45817918e-004	-2.27373675e-013	3.23149994e+002
-1.27386680e-004	-1.96182853e-004	-2.27373675e-013	3.23149994e+002
-1.30424130e-004	-1.91615283e-004	-1.13686838e-013	3.23149994e+002
-1.25117745e-004	-1.53213696e-004	-1.13686838e-013	3.23149994e+002
-1.26662140e-004	-1.69601073e-004	-1.13686838e-013	3.23149994e+002
-1.31174136e-004	-1.61819771e-004	0.00000000e+000	3.23149994e+002
-1.28599757e-004	-1.44302438e-004	0.00000000e+000	3.23149994e+002
-1.27414882e-004	-1.67688908e-004	0.00000000e+000	3.23149994e+002
-1.33012640e-004	-1.99999995e-004	-1.42108547e-014	3.23149994e+002
-1.33062189e-004	-1.99753282e-004	0.00000000e+000	3.23149994e+002
-1.30601285e-004	-1.77287424e-004	0.00000000e+000	3.23149963e+002
-1.30411441e-004	-1.78799412e-004	3.41060513e-013	3.23149994e+002
-1.31054767e-004	-1.80084520e-004	-5.68434189e-014	3.23149994e+002
-1.32808622e-004	-1.45075493e-004	2.27373675e-013	3.23149994e+002
-1.33179477e-004	-1.99999995e-004	-1.42108547e-014	3.23149994e+002
-1.33531241e-004	-1.65086181e-004	2.27373675e-013	3.23149994e+002
-1.32940884e-004	-1.87838537e-004	-1.13686838e-013	3.23149994e+002
-1.25436971e-004	-1.53620655e-004	0.00000000e+000	3.23149994e+002
-1.33328402e-004	-1.69834224e-004	-2.27373675e-013	3.23149994e+002
-1.35221708e-004	-1.61365344e-004	-1.13686838e-013	3.23149963e+002
-1.34813832e-004	-1.51016968e-004	0.00000000e+000	3.23149994e+002
-1.36280840e-004	-1.55678834e-004	0.00000000e+000	3.23149994e+002
-1.33266964e-004	-1.99877832e-004	-1.42108547e-014	3.23149994e+002
-1.34539994e-004	-1.98334747e-004	0.00000000e+000	3.23149994e+002
-1.38851756e-004	-1.91464598e-004	2.84217094e-014	3.23149994e+002
-1.37565090e-004	-1.84715289e-004	0.00000000e+000	3.23149994e+002
-1.38553994e-004	-1.74655201e-004	2.27373675e-013	3.23150024e+002
-1.34095288e-004	-1.77798152e-004	-5.68434189e-014	3.23149994e+002
-1.35502778e-004	-1.42693025e-004	0.00000000e+000	3.23149994e+002
-1.36780407e-004	-1.46486156e-004	0.00000000e+000	3.23149994e+002
-1.40221178e-004	-1.76368761e-004	0.00000000e+000	3.23149994e+002
-1.38613526e-004	-1.65123696e-004	1.13686838e-013	3.23149994e+002
-1.39540862e-004	-1.68146493e-004	-1.13686838e-013	3.23149994e+002
-1.39911019e-004	-1.91701110e-004	0.00000000e+000	3.23149963e+002
-1.33484005e-004	-1.99999995e-004	0.00000000e+000	3.23149994e+002
-1.40602308e-004	-1.78564296e-004	1.13686838e-013	3.23149994e+002
-1.38117975e-004	-1.43356287e-004	-3.41060513e-013	3.23149994e+002
-1.40023156e-004	-1.90820429e-004	-2.84217094e-014	3.23149963e+002
-1.39722033e-004	-1.59843898e-004	0.00000000e+000	3.23149994e+002
-1.39424461e-004	-1.51299144e-004	0.00000000e+000	3.23149994e+002
-1.40218239e-004	-1.92426320e-004	1.13686838e-013	3.23149963e+002
-1.40292745e-004	-1.46184146e-004	0.00000000e+000	3.23149994e+002
-1.44534672e-004	-1.83619995e-004	0.00000000e+000	3.23149994e+002
-1.40054195e-004	-1.41489392e-004	0.00000000e+000	3.23149994e+002
-1.40537930e-004	-1.91637504e-004	5.68434189e-014	3.23149994e+002
-9.39416423e-005	-1.02740436e-004	-2.20268248e-013	3.23149994e+002
-9.45516222e-005	-1.02809070e-004	-7.10542736e-015	3.23149994e+002
-1.01058831e-004	-1.08304492e-004	1.13686838e-013	3.23149994e+002
-9.28013906e-005	-1.12956572e-004	-2.27373675e-013	3.23149994e+002
-9.40182508e-005	-1.02539059e-004	2.34479103e-013	3.23149994e+002
-9.39805395e-005	-1.02455961e-004	2.34479103e-013	3.23149994e+002
-9.41218459e-005	-1.02448881e-004	7.10542736e-015	3.23149994e+002
-9.67239830e-005	-1.34469330e-004	-2.27373675e-013	3.23149994e+002
-9.76989686e-005	-1.31935652e-004	1.13686838e-013	3.23149994e+002
-9.88373286e-005	-1.33409994e-004	-2.27373675e-013	3.23150024e+002
-9.40570826e-005	-1.02353195e-004	7.10542736e-015	3.23149994e+002
-9.32610492e-005	-9.03213440e-005	0.00000000e+000	3.23149994e+002
-1.00206307e-004	-9.50884714e-005	0.00000000e+000	3.23149994e+002
-9.63229395e-005	-1.17457632e-004	-1.13686838e-013	3.23149994e+002
-1.01361496e-004	-1.11846035e-004	5.68434189e-014	3.23149994e+002
-9.86073283e-005	-1.39558935e-004	5.68434189e-014	3.23149994e+002
-9.83839418e-005	-1.40923730e-004	-3.69482223e-013	3.23149994e+002
-9.82240745e-005	-1.41848024e-004	8.52651283e-014	3.23149994e+002
-9.87791136e-005	-1.40992372e-004	-3.41060513e-013	3.23149994e+002
-9.46690852e-005	-1.28510248e-004	0.00000000e+000	3.23149994e+002
-1.01501268e-004	-1.30419925e-004	1.13686838e-013	3.23149994e+002
-9.89685796e-005	-1.18553915e-004	2.27373675e-013	3.23149994e+002
-9.31324757e-005	-1.25094288e-004	-1.13686838e-013	3.23149994e+002
-1.02147176e-004	-1.25877719e-004	0.00000000e+000	3.23149994e+002
-9.93596477e-005	-1.42559467e-004	-2.84217094e-014	3.23149994e+002
-9.80899640e-005	-1.20504679e-004	-2.27373675e-013	3.23149994e+002
-1.01616359e-004	-9.77620948e-005	0.00000000e+000	3.23149994e+002
-1.03176368e-004	-1.07135813e-004	0.00000000e+000	3.23149963e+002
-1.02798775e-004	-1.08184424e-004	-3.41060513e-013	3.23149963e+002
-1.02325459e-004	-1.04559571e-004	0.00000000e+000	3.23149994e+002
-1.02467078e-004	-1.19368327e-004	0.00000000e+000	3.23149994e+002
-1.04699619e-004	-1.26793675e-004	-3.41060513e-013	3.23149994e+002
-1.06855790e-004	-1.38408053e-004	-2.27373675e-013	3.23149963e+002
-1.00680918e-004	-1.40544755e-004	2.84217094e-014	3.23149994e+002
-1.05894433e-004	-1.24222686e-004	-1.13686838e-013	3.23149994e+002
-1.06673615e-004	-1.34250615e-004	1.13686838e-013	3.23149994e+002
-1.07662636e-004	-1.39949669e-004	1.13686838e-013	3.23149994e+002
-1.04307081e-004	-1.10220346e-004	0.00000000e+000	3.23149994e+002
-1.08507775e-004	-1.02130834e-004	5.68434189e-014	3.23150024e+002
-1.09382156e-004	-1.00944359e-004	-2.84217094e-014	3.23149994e+002
-1.06717991e-004	-1.27735751e-004	1.13686838e-013	3.23149994e+002
-1.08267515e-004	-1.19188066e-004	0.00000000e+000	3.23149994e+002
-1.04492443e-004	-9.34701093e-005	0.00000000e+000	3.23149994e+002
-1.09587789e-004	-1.00250734e-004	0.00000000e+000	3.23149994e+002
-1.09661247e-004	-1.01129270e-004	1.70530257e-013	3.23149994e+002
-1.08143271e-004	-1.08907494e-004	5.68434189e-014	3.23149994e+002
-1.08189037e-004	-1.38284086e-004	1.13686838e-013	3.23149994e+002
-1.08732900e-004	-9.13356780e-005	0.00000000e+000	3.23149994e+002
-1.11690249e-004	-1.10325382e-004	5.68434189e-014	3.23149994e+002
-1.11003057e-004	-1.12061425e-004	0.00000000e+000	3.23149994e+002
-1.09833440e-004	-1.00968056e-004	0.00000000e+000	3.23149994e+002
-1.09970184e-004	-1.01300073e-004	0.00000000e+000	3.23149994e+002
-1.12368914e-004	-1.09275978e-004	-5.68434189e-014	3.23149994e+002
-1.14066497e-004	-1.24003142e-004	5.68434189e-014	3.23149994e+002
-1.15470670e-004	-1.26131257e-004	-1.13686838e-013	3.23149994e+002
-1.11856629e-004	-1.36649032e-004	0.00000000e+000	3.23149963e+002
-1.15242394e-004	-1.32650748e-004	1.13686838e-013	3.23149994e+002
-1.09412591e-004	-1.39331416e-004	0.00000000e+000	3.23149994e+002
-1.14596027e-004	-1.47740517e-004	1.77635684e-015	3.23149963e+002
-1.13507624e-004	-1.11543195e-004	0.00000000e+000	3.23149994e+002
-1.15546318e-004	-9.47101653e-005	-1.13686838e-013	3.23149994e+002
-1.14456343e-004	-1.17472198e-004	-1.13686838e-013	3.23149994e+002
-1.17655625e-004	-9.66327352e-005	0.00000000e+000	3.23149994e+002
-1.16795432e-004	-1.23046178e-004	0.00000000e+000	3.23149994e+002
-1.16580202e-004	-1.35151276e-004	1.13686838e-013	3.23149994e+002
-1.16768701e-004	-1.15931121e-004	0.00000000e+000	3.23149994e+002
-1.15910851e-004	-1.39970944e-004	0.00000000e+000	3.23149994e+002
-1.17301577e-004	-9.83630161e-005	-1.13686838e-013	3.23149994e+002
-1.18994547e-004	-1.05700565e-004	-1.13686838e-013	3.23149994e+002
-1.18488046e-004	-1.17546413e-004	0.00000000e+000	3.23149994e+002
-1.16599855e-004	-1.25913939e-004	0.00000000e+000	3.23149994e+002
-1.16827141e-004	-1.32812856e-004	0.00000000e+000	3.23149994e+002
-1.18285694e-004	-1.15164345e-004	0.00000000e+000	3.23149994e+002
-1.20012002e-004	-1.10475608e-004	0.00000000e+000	3.23149994e+002
-1.18955009e-004	-9.68452005e-005	-1.13686838e-013	3.23149994e+002
-1.19024866e-004	-1.41187673e-004	0.00000000e+000	3.23149994e+002
-1.20961995e-004	-1.05653089e-004	-1.13686838e-013	3.23149994e+002
-1.18978380e-004	-1.33037567e-004	0.00000000e+000	3.23149994e+002
-1.18233365e-004	-1.27013976e-004	1.13686838e-013	3.23149994e+002
-1.21683479e-004	-1.03359125e-004	1.13686838e-013	3.23149994e+002
-1.21469595e-004	-1.23940699e-004	0.00000000e+000	3.23149994e+002
-1.20040597e-004	-1.36276576e-004	0.00000000e+000	3.23149994e+002
-1.22612400e-004	-1.40445743e-004	0.00000000e+000	3.23150024e+002
-1.23648701e-004	-1.22941565e-004	-1.70530257e-013	3.23149963e+002
-1.23779464e-004	-1.30918692e-004	-2.27373675e-013	3.23149994e+002
-1.22681551e-004	-1.06364532e-004	-2.27373675e-013	3.23149994e+002
-1.23902180e-004	-1.23807171e-004	-1.70530257e-013	3.23149994e+002
-1.24185754e-004	-1.36687624e-004	-2.27373675e-013	3.23149994e+002
-1.24551647e-004	-1.15322866e-004	5.68434189e-014	3.23149994e+002
-1.24970538e-004	-1.20510376e-004	0.00000000e+000	3.23149994e+002
-1.24664512e-004	-1.41965196e-004	0.00000000e+000	3.23149994e+002
-1.27048130e-004	-9.76637821e-005	2.27373675e-013	3.23149994e+002
-1.27002408e-004	-1.14174909e-004	0.00000000e+000	3.23149994e+002
-1.24298196e-004	-1.39550932e-004	1.13686838e-013	3.23149963e+002
-1.24146522e-004	-1.23061458e-004	0.00000000e+000	3.23150024e+002
-1.27551990e-004	-1.15169685e-004	0.00000000e+000	3.23149994e+002
-1.26540603e-004	-1.05302941e-004	-1.13686838e-013	3.23149994e+002
-1.26919796e-004	-1.37962241e-004	-1.13686838e-013	3.23149994e+002
-1.27402964e-004	-1.33742753e-004	0.00000000e+000	3.23149994e+002
-1.30756511e-004	-1.25825871e-004	0.00000000e+000	3.23149994e+002
-1.30425411e-004	-1.00694364e-004	1.13686838e-013	3.23149994e+002
-1.28539104e-004	-1.11809321e-004	0.00000000e+000	3.23149994e+002
-1.31661800e-004	-1.24769009e-004	5.68434189e-014	3.23149994e+002
-1.30529865e-004	-1.36060669e-004	-2.27373675e-013	3.23149994e+002
-1.30667424e-004	-1.06526611e-004	0.00000000e+000	3.23149994e+002
-1.31701192e-004	-1.27479914e-004	-1.13686838e-013	3.23149994e+002
-1.29876556e-004	-1.20589488e-004	5.68434189e-014	3.23149994e+002
-1.29862688e-004	-9.64824358e-005	1.13686838e-013	3.23149994e+002
-1.31906010e-004	-1.39642812e-004	1.13686838e-013	3.23150024e+002
-1.31755703e-004	-1.04391205e-004	0.00000000e+000	3.23149994e+002
-1.28390209e-004	-1.14389695e-004	-1.13686838e-013	3.23150024e+002
-1.32132278e-004	-1.25319450e-004	-3.41060513e-013	3.23149994e+002
-1.32125715e-004	-1.08077838e-004	-1.13686838e-013	3.23149994e+002
-1.32201647e-004	-1.23949270e-004	1.13686838e-013	3.23149994e+002
-1.31352106e-004	-1.14792732e-004	5.68434189e-014	3.23149994e+002
-1.35613067e-004	-1.14882278e-004	0.00000000e+000	3.23149994e+002
-1.33629248e-004	-1.34936563e-004	-1.13686838e-013	3.23149994e+002
-1.33329842e-004	-9.69747634e-005	-1.13686838e-013	3.23149994e+002
-1.38040967e-004	-1.05375337e-004	0.00000000e+000	3.23149994e+002
-1.36452189e-004	-1.03652019e-004	0.00000000e+000	3.23149994e+002
-1.38098476e-004	-1.06532971e-004	0.00000000e+000	3.23149963e+002
-1.37252588e-004	-1.39036347e-004	0.00000000e+000	3.23149994e+002
-1.33703972e-004	-1.25950042e-004	1.13686838e-013	3.23149994e+002
-1.34011978e-004	-1.23994992e-004	1.13686838e-013	3.23149994e+002
-1.39274722e-004	-1.31915062e-004	0.00000000e+000	3.23149994e+002
-1.38647083e-004	-1.04550876e-004	0.00000000e+000	3.23149994e+002
-1.37421783e-004	-1.16354844e-004	5.68434189e-014	3.23149994e+002
-1.40136210e-004	-1.21033081e-004	2.27373675e-013	3.23149994e+002
-1.40396500e-004	-9.59402605e-005	2.27373675e-013	3.23149994e+002
-1.38847885e-004	-1.06144566e-004	-3.97903932e-013	3.23149994e+002
-1.37005307e-004	-1.14158567e-004	1.13686838e-013	3.23149994e+002
-1.38982577e-004	-1.04940824e-004	0.00000000e+000	3.23149994e+002
-1.43493555e-004	-1.23371268e-004	0.00000000e+000	3.23149994e+002
-1.44087797e-004	-1.27415260e-004	0.00000000e+000	3.23149994e+002
-1.42382312e-004	-1.18508193e-004	0.00000000e+000	3.23149994e+002
-1.43383513e-004	-1.34754780e-004	0.00000000e+000	3.23149994e+002
-1.43670419e-004	-1.13852620e-004	0.00000000e+000	3.23150024e+002
-1.41713506e-004	-9.78846729e-005	2.27373675e-013	3.23149994e+002
-1.47975748e-004	-1.04540290e-004	-1.13686838e-013	3.23149994e+002
-1.48074236e-004	-1.06957414e-004	-2.27373675e-013	3.23149994e+002
-1.46035032e-004	-1.25432038e-004	0.00000000e+000	3.23149994e+002
-1.48637599e-004	-1.16689334e-004	0.00000000e+000	3.23149994e+002
-1.48222636e-004	-1.20923862e-004	0.00000000e+000	3.23149994e+002
-1.47243351e-004	-9.77289164e-005	2.27373675e-013	3.23149994e+002
-1.49958869e-004	-1.35529626e-004	0.00000000e+000	3.23149994e+002
-1.49131622e-004	-1.29846609e-004	0.00000000e+000	3.23149994e+002
-1.49712956e-004	-1.10676556e-004	1.13686838e-013	3.23149994e+002
-1.49654850e-004	-1.05890293e-004	1.13686838e-013	3.23149994e+002
-1.51444299e-004	-1.17788593e-004	0.00000000e+000	3.23149994e+002
-1.52381253e-004	-1.32509726e-004	-1.13686838e-013	3.23149994e+002
-1.52830442e-004	-1.41170429e-004	5.68434189e-014	3.23149994e+002
-1.50785025e-004	-1.15915209e-004	0.00000000e+000	3.23149994e+002
-1.52751541e-004	-1.25338862e-004	0.00000000e+000	3.23149994e+002
-1.52362380e-004	-1.23122605e-004	0.00000000e+000	3.23149994e+002
-1.52942259e-004	-1.27469160e-004	0.00000000e+000	3.23149994e+002
-1.52012508e-004	-1.03252809e-004	-5.68434189e-014	3.23149994e+002
-1.55149857e-004	-9.77492746e-005	0.00000000e+000	3.23149994e+002
-1.52898356e-004	-1.34532820e-004	-3.41060513e-013	3.23149994e+002
-1.56815149e-004	-1.12730719e-004	-5.68434189e-014	3.23149994e+002
-1.54959111e-004	-1.10942929e-004	-2.84217094e-014	3.23149994e+002
-1.54018024e-004	-1.25261751e-004	0.00000000e+000	3.23149963e+002
-1.57057118e-004	-1.00013509e-004	-2.27373675e-013	3.23149994e+002
-1.57161106e-004	-1.12220776e-004	0.00000000e+000	3.23149994e+002
-1.55607428e-004	-1.05409024e-004	0.00000000e+000	3.23149994e+002
-1.58548530e-004	-1.05067658e-004	-5.68434189e-014	3.23149963e+002
-1.56942682e-004	-1.13412592e-004	1.70530257e-013	3.23149994e+002
-1.56667258e-004	-1.22872530e-004	-2.27373675e-013	3.23149994e+002
-1.55527669e-004	-1.31960172e-004	0.00000000e+000	3.23149994e+002
-1.56556896e-004	-1.37411960e-004	-1.13686838e-013	3.23149994e+002
-1.59163334e-004	-1.42175981e-004	1.13686838e-013	3.23149994e+002
-1.58296520e-004	-9.68101667e-005	1.13686838e-013	3.23149994e+002
-1.59433344e-004	-1.26356710e-004	-2.27373675e-013	3.23149994e+002
-1.57583068e-004	-1.13038113e-004	1.70530257e-013	3.23149994e+002
-1.61345233e-004	-1.39973170e-004	0.00000000e+000	3.23149994e+002
-1.61730422e-004	-1.31423178e-004	2.27373675e-013	3.23149963e+002
-1.62815064e-004	-1.18027572e-004	-1.13686838e-013	3.23149994e+002
-1.59212621e-004	-9.86970845e-005	-2.27373675e-013	3.23149994e+002
-1.59272327e-004	-1.04569241e-004	1.13686838e-013	3.23149994e+002
-1.60594282e-004	-1.05654610e-004	-5.68434189e-014	3.23149994e+002
-1.59068979e-004	-1.11706424e-004	-5.68434189e-014	3.23149994e+002
-1.64324767e-004	-1.20813653e-004	0.00000000e+000	3.23149994e+002
-1.65082296e-004	-1.17227151e-004	1.13686838e-013	3.23149994e+002
-1.65375168e-004	-1.07876309e-004	-2.27373675e-013	3.23149994e+002
-1.66141850e-004	-9.85534061e-005	1.13686838e-013	3.23149994e+002
-1.63895282e-004	-1.27438616e-004	-2.27373675e-013	3.23149994e+002
-1.65621866e-004	-1.06457112e-004	2.27373675e-013	3.23149963e+002
-1.65906808e-004	-1.12761962e-004	1.13686838e-013	3.23149994e+002
-1.67175211e-004	-1.35454189e-004	-2.27373675e-013	3.23149994e+002
-1.66556405e-004	-1.02363781e-004	0.00000000e+000	3.23149994e+002
-1.67399499e-004	-1.39802418e-004	0.00000000e+000	3.23149994e+002
-1.67310936e-004	-1.30522109e-004	0.00000000e+000	3.23149994e+002
-1.67666105e-004	-1.07630767e-004	2.27373675e-013	3.23149994e+002
-1.68741593e-004	-1.18816068e-004	-1.13686838e-013	3.23149994e+002
-1.69347026e-004	-1.23190344e-004	0.00000000e+000	3.23149994e+002
-1.70457381e-004	-1.35578826e-004	-2.27373675e-013	3.23149994e+002
-1.71444626e-004	-1.28444706e-004	1.13686838e-013	3.23149994e+002
-1.70400075e-004	-1.27275795e-004	0.00000000e+000	3.23149994e+002
-1.67568054e-004	-1.16475378e-004	0.00000000e+000	3.23149994e+002
-1.68578903e-004	-9.89517794e-005	-1.13686838e-013	3.23149994e+002
-1.71499792e-004	-1.26950530e-004	-5.68434189e-014	3.23149994e+002
-1.71969048e-004	-1.25468345e-004	0.00000000e+000	3.23149994e+002
-1.71808904e-004	-1.20863253e-004	2.27373675e-013	3.23149963e+002
-1.67205944e-004	-9.66877342e-005	2.27373675e-013	3.23149994e+002
-1.71795080e-004	-1.03994724e-004	2.27373675e-013	3.23149994e+002
-1.72269662e-004	-1.10507652e-004	0.00000000e+000	3.23149994e+002
-1.73106164e-004	-1.39920507e-004	-1.13686838e-013	3.23149994e+002
-1.73847511e-004	-1.18917087e-004	0.00000000e+000	3.23149994e+002
-1.71948428e-004	-1.27182677e-004	-5.68434189e-014	3.23149994e+002
-1.74345827e-004	-9.29903545e-005	0.00000000e+000	3.23149963e+002
-1.74599161e-004	-9.43447085e-005	0.00000000e+000	3.23149994e+002
-1.74132932e-004	-1.00581958e-004	0.00000000e+000	3.23149963e+002
-1.75093097e-004	-1.15614515e-004	0.00000000e+000	3.23149994e+002
-1.75860594e-004	-1.07427433e-004	0.00000000e+000	3.23149994e+002
-1.77889960e-004	-1.06475163e-004	0.00000000e+000	3.23149994e+002
-1.78309172e-004	-1.08014472e-004	0.00000000e+000	3.23149994e+002
-1.76353293e-004	-1.30680492e-004	0.00000000e+000	3.23149994e+002
-1.78348564e-004	-1.32785644e-004	0.00000000e+000	3.23149994e+002
-1.78587565e-004	-1.07367727e-004	0.00000000e+000	3.23149994e+002
-1.75256457e-004	-9.32577386e-005	1.13686838e-013	3.23149994e+002
-1.78568807e-004	-1.33695707e-004	2.84217094e-014	3.23149994e+002
-1.78649920e-004	-1.32377128e-004	0.00000000e+000	3.23149994e+002
-1.72994769e-004	-1.26865052e-004	0.00000000e+000	3.23149994e+002
-1.75546302e-004	-1.21110046e-004	1.13686838e-013	3.23149994e+002
-1.79226248e-004	-1.17328018e-004	-1.13686838e-013	3.23149994e+002
-1.76671005e-004	-9.46220462e-005	-1.13686838e-013	3.23149994e+002
-1.80459319e-004	-1.00239464e-004	0.00000000e+000	3.23149994e+002
-1.81389798e-004	-1.24362778e-004	0.00000000e+000	3.23149994e+002
-1.78892689e-004	-1.32659625e-004	2.84217094e-014	3.23149994e+002
-1.79005845e-004	-1.31939218e-004	2.84217094e-014	3.23149994e+002
-1.79209426e-004	-1.08087290e-004	0.00000000e+000	3.23149994e+002
-1.78428774e-004	-1.14263450e-004	1.13686838e-013	3.23149994e+002
-1.79602052e-004	-1.06031664e-004	0.00000000e+000	3.23149994e+002
-1.83011725e-004	-1.19937504e-004	0.00000000e+000	3.23149963e+002
-1.84020537e-004	-1.39988435e-004	5.68434189e-014	3.23149994e+002
-1.80614254e-004	-1.34672795e-004	2.84217094e-014	3.23149963e+002
-1.83628756e-004	-9.67068190e-005	0.00000000e+000	3.23150024e+002
-1.82497446e-004	-1.11807487e-004	-2.27373675e-013	3.23149994e+002
-1.79142837e-004	-1.07226857e-004	-4.54747351e-013	3.23149994e+002
-1.84734570e-004	-1.39244017e-004	-5.68434189e-014	3.23149994e+002
-1.83550364e-004	-1.00500365e-004	-2.27373675e-013	3.23149994e+002
-1.83807395e-004	-1.15801697e-004	-2.27373675e-013	3.23149963e+002
-1.86866411e-004	-1.28113737e-004	0.00000000e+000	3.23149994e+002
-1.81740819e-004	-1.31286870e-004	2.84217094e-014	3.23149994e+002
-1.88359991e-004	-1.09661778e-004	0.00000000e+000	3.23149963e+002
-1.81441355e-004	-1.07750515e-004	0.00000000e+000	3.23149994e+002
-1.87211088e-004	-1.26709754e-004	0.00000000e+000	3.23149994e+002
-1.85614845e-004	-1.38610761e-004	0.00000000e+000	3.23149994e+002
-1.88777063e-004	-1.07282045e-004	0.00000000e+000	3.23149963e+002
-1.88133650e-004	-1.28858868e-004	0.00000000e+000	3.23149994e+002
-1.91057639e-004	-1.17990356e-004	0.00000000e+000	3.23149994e+002
-1.85592988e-004	-1.39826865e-004	1.13686838e-013	3.23149994e+002
-1.88294187e-004	-1.28055413e-004	0.00000000e+000	3.23149994e+002
-1.88794162e-004	-9.94504007e-005	-1.13686838e-013	3.23149994e+002
-1.91156141e-004	-1.03435334e-004	0.00000000e+000	3.23149994e+002
-1.91747618e-004	-1.15738934e-004	0.00000000e+000	3.23149994e+002
-1.90375780e-004	-1.08360386e-004	3.41060513e-013	3.23149994e+002
-1.92210558e-004	-1.18684176e-004	0.00000000e+000	3.23149994e+002
-1.91697225e-004	-1.36968883e-004	0.00000000e+000	3.23149963e+002
-1.92090025e-004	-1.34903981e-004	0.00000000e+000	3.23150024e+002
-1.93045664e-004	-1.36404706e-004	1.42108547e-014	3.23149994e+002
-1.92288629e-004	-1.00005833e-004	0.00000000e+000	3.23149963e+002
-1.92349224e-004	-1.17948199e-004	0.00000000e+000	3.23149994e+002
-1.92203646e-004	-9.84632425e-005	0.00000000e+000	3.23149994e+002
-1.93033848e-004	-1.36827788e-004	0.00000000e+000	3.23150024e+002
-1.99999995e-004	-1.29784501e-004	0.00000000e+000	3.23149994e+002
-1.99999995e-004	-1.29784501e-004	0.00000000e+000	3.23149994e+002
-1.99999995e-004	-1.29784501e-004	0.00000000e+000	3.23149994e+002
-1.92828025e-004	-1.17662436e-004	-1.13686838e-013	3.23149994e+002
-1.92835025e-004	-1.07081411e-004	0.00000000e+000	3.23149963e+002
-1.94231601e-004	-1.00264398e-004	0.00000000e+000	3.23149994e+002
-1.99999995e-004	-1.12230628e-004	0.00000000e+000	3.23149994e+002
-1.93262749e-004	-1.18385011e-004	-1.13686838e-013	3.23149994e+002
-1.95331624e-004	-1.41860568e-004	0.00000000e+000	3.23149994e+002
-1.93321932e-004	-1.36490111e-004	1.42108547e-014	3.23149994e+002
-1.99999995e-004	-1.29784501e-004	0.00000000e+000	3.23149994e+002
-1.99999995e-004	-1.12230628e-004	0.00000000e+000	3.23149994e+002
-1.99937829e-004	-1.03453691e-004	0.00000000e+000	3.23149994e+002
-1.99999995e-004	-1.29784501e-004	-2.45657675e-019	3.23149994e+002
-1.99999995e-004	-1.29784501e-004	0.00000000e+000	3.23149994e+002
-1.99999995e-004	-1.47338375e-004	0.00000000e+000	3.23149994e+002
-1.99999995e-004	-9.46767541e-005	-2.45657675e-019	3.23149994e+002
-1.99999995e-004	-9.46767541e-005	-2.45657675e-019	3.23149994e+002
-1.99937829e-004	-1.38561445e-004	0.00000000e+000	3.23149994e+002
-1.99999995e-004	-1.12230628e-004	0.00000000e+000	3.23149994e+002
-1.99999995e-004	-9.46767541e-005	-2.45657675e-019	3.23149994e+002
-1.99999995e-004	-1.12230628e-004	-2.45657675e-019	3.23149994e+002
-1.99937829e-004	-1.21007564e-004	0.00000000e+000	3.23149994e+002
-5.11462422e-005	-1.99999995e-004	3.41060513e-013	2.98149994e+002
-4.26679726e-005	-1.99999995e-004	2.27373675e-013	2.98149994e+002
-4.47198690e-005	-1.94652253e-004	-5.68434189e-014	2.98149994e+002
-4.95051099e-005	-1.96281617e-004	-1.13686838e-013	2.98149994e+002
-4.61120835e-005	-1.91624189e-004	0.00000000e+000	2.98149994e+002
-5.12408005e-005	-1.61217977e-004	0.00000000e+000	2.98149994e+002
-5.34805222e-005	-1.60894589e-004	-2.84217094e-014	2.98149994e+002
-4.99903836e-005	-1.58038121e-004	1.42108547e-014	2.98149994e+002
-5.05274838e-005	-1.85633777e-004	-5.68434189e-014	2.98149994e+002
-5.10813916e-005	-1.84704943e-004	-1.70530257e-013	2.98149994e+002
-4.30659675e-005	-1.83360025e-004	0.00000000e+000	2.98149994e+002
-4.41863049e-005	-1.87465834e-004	-5.68434189e-014	2.98150024e+002
-4.65662015e-005	-1.90001825e-004	-1.13686838e-013	2.98149994e+002
-5.08359517e-005	-1.83833457e-004	4.26325641e-014	2.98149994e+002
-4.40239673e-005	-1.79758092e-004	0.00000000e+000	2.98149994e+002
-4.58546492e-005	-1.55585207e-004	0.00000000e+000	2.98149994e+002
-4.23375059e-005	-1.63077682e-004	1.13686838e-013	2.98149994e+002
-4.89967133e-005	-1.66122714e-004	2.13162821e-014	2.98149994e+002
-4.72830579e-005	-1.78003422e-004	3.41060513e-013	2.98149994e+002
-4.73308355e-005	-1.67869104e-004	0.00000000e+000	2.98149994e+002
-4.94031774e-005	-1.43799640e-004	0.00000000e+000	2.98149994e+002
-4.54130277e-005	-1.43338548e-004	0.00000000e+000	2.98149994e+002
-4.53666507e-005	-1.47695202e-004	4.54747351e-013	2.98149994e+002
-4.85696401e-005	-1.47811108e-004	0.00000000e+000	2.98149994e+002
-4.56955022e-005	-1.54029316e-004	-8.52651283e-014	2.98149963e+002
-4.65668018e-005	-1.54822454e-004	1.42108547e-013	2.98149994e+002
-4.58252180e-005	-1.55058588e-004	0.00000000e+000	2.98149994e+002
-4.78421607e-005	-1.91420360e-004	0.00000000e+000	2.98149994e+002
-4.97247602e-005	-1.77317270e-004	0.00000000e+000	2.98149994e+002
-4.70662962e-005	-1.75467605e-004	-1.13686838e-013	2.98149994e+002
-4.78933252e-005	-1.68192782e-004	1.42108547e-014	2.98149994e+002
-4.73353357e-005	-1.68044164e-004	0.00000000e+000	2.98149963e+002
-5.22872142e-005	-1.99999995e-004	0.00000000e+000	2.98149994e+002
-5.16477885e-005	-1.73392080e-004	1.13686838e-013	2.98149994e+002
-5.38189779e-005	-1.60685435e-004	-2.84217094e-014	2.98149994e+002
-5.38426393e-005	-1.61194097e-004	-4.54747351e-013	2.98149994e+002
-5.13846207e-005	-1.84476201e-004	-1.70530257e-013	2.98149994e+002
-5.50811092e-005	-1.50996450e-004	2.27373675e-013	2.98149994e+002
-5.17890439e-005	-1.85507903e-004	4.26325641e-014	2.98149994e+002
-5.49117540e-005	-1.71253239e-004	1.13686838e-013	2.98149994e+002
-5.27345328e-005	-1.42168574e-004	0.00000000e+000	2.98149994e+002
-5.33464481e-005	-1.44929742e-004	0.00000000e+000	2.98149994e+002
-5.39378525e-005	-1.60028139e-004	0.00000000e+000	2.98149994e+002
-5.46881420e-005	-1.79899565e-004	2.27373675e-013	2.98149994e+002
-5.36095176e-005	-1.96878042e-004	0.00000000e+000	2.98149994e+002
-5.57986059e-005	-1.91687970e-004	1.13686838e-013	2.98150024e+002
-5.51722260e-005	-1.73477514e-004	-1.13686838e-013	2.98149994e+002
-5.41582631e-005	-1.60921176e-004	4.26325641e-013	2.99110565e+002
-6.25000030e-005	-1.82430362e-004	0.00000000e+000	3.23149994e+002
-6.25000030e-005	-1.82430362e-004	0.00000000e+000	3.23149994e+002
-6.25000030e-005	-1.82430362e-004	0.00000000e+000	3.23149994e+002
-5.41941154e-005	-1.42703226e-004	3.41060513e-013	3.02615845e+002
-5.44793438e-005	-1.60417825e-004	0.00000000e+000	2.99994751e+002
-6.25000030e-005	-1.99999995e-004	0.00000000e+000	3.23149994e+002
-6.25000030e-005	-1.64860729e-004	0.00000000e+000	3.23149994e+002
-6.25000030e-005	-1.64860729e-004	0.00000000e+000	3.23149994e+002
-6.25000030e-005	-1.47291095e-004	0.00000000e+000	3.23149994e+002
-6.25000030e-005	-1.99999995e-004	0.00000000e+000	3.23149994e+002
-5.70693010e-005	-1.71993423e-004	2.27373675e-013	3.04746033e+002
-5.86068709e-005	-1.53992340e-004	0.00000000e+000	3.10342834e+002
-6.25000030e-005	-1.82430362e-004	0.00000000e+000	3.23149994e+002
-6.25000030e-005	-1.99999995e-004	8.14381091e-020	3.23149994e+002
-6.25000030e-005	-1.47291095e-004	8.86470205e-020	3.23149994e+002
-6.25000030e-005	-1.64860729e-004	8.86470205e-020	3.23149994e+002
-6.23073356e-005	-1.56075912e-004	0.00000000e+000	3.23149994e+002
-6.25000030e-005	-1.82430362e-004	8.90924831e-020	3.23149994e+002
-6.25000030e-005	-1.82430362e-004	0.00000000e+000	3.23149994e+002
-5.77129867e-005	-1.91762258e-004	0.00000000e+000	3.04849365e+002
-6.25000030e-005	-1.82430362e-004	8.90924831e-020	3.23149994e+002
-6.25000030e-005	-1.99999995e-004	0.00000000e+000	3.23149994e+002
-6.25000030e-005	-1.64860729e-004	0.00000000e+000	3.23149994e+002
-6.25000030e-005	-1.47291095e-004	8.86470205e-020	3.23149994e+002
-6.25000030e-005	-1.64860729e-004	8.86470205e-020	3.23149994e+002
-6.23073356e-005	-1.73645545e-004	0.00000000e+000	3.23149994e+002
-6.23073356e-005	-1.91215178e-004	0.00000000e+000	3.23149994e+002
-6.25000030e-005	-1.64860729e-004	0.00000000e+000	3.23149994e+002
-6.25000030e-005	-1.64860729e-004	0.00000000e+000	3.23149994e+002
-6.85279520e-005	-1.91384417e-004	8.52651283e-014	3.23149994e+002
-6.25000030e-005	-1.82430362e-004	8.90924831e-020	3.23149994e+002
-6.25000030e-005	-1.99999995e-004	0.00000000e+000	3.23149994e+002
-6.67267304e-005	-1.58429903e-004	3.41060513e-013	3.23149994e+002
-6.25000030e-005	-1.47291095e-004	0.00000000e+000	3.23149994e+002
-6.94209084e-005	-1.75070105e-004	5.68434189e-014	3.23149994e+002
-6.25000030e-005	-1.82430362e-004	8.90924831e-020	3.23149994e+002
-7.10546374e-005	-1.52836030e-004	1.84741111e-013	3.23149994e+002
-6.25000030e-005	-1.99999995e-004	0.00000000e+000	3.23149994e+002
-7.05644998e-005	-1.74305620e-004	0.00000000e+000	3.23149994e+002
-7.11396497e-005	-1.52946915e-004	0.00000000e+000	3.23149994e+002
-6.90853703e-005	-1.91854226e-004	8.52651283e-014	3.23149994e+002
-6.90600064e-005	-1.91104016e-004	0.00000000e+000	3.23149994e+002
-7.11669491e-005	-1.52756998e-004	-7.10542736e-015	3.23149994e+002
-7.04681370e-005	-1.59895164e-004	2.27373675e-013	3.23149994e+002
-7.08282387e-005	-1.76604401e-004	0.00000000e+000	3.23149994e+002
-7.04090708e-005	-1.66954997e-004	2.27373675e-013	3.23149994e+002
-7.01338286e-005	-1.62543642e-004	2.27373675e-013	3.23149994e+002
-7.06812498e-005	-1.75389214e-004	0.00000000e+000	3.23149994e+002
-7.17462899e-005	-1.84036762e-004	0.00000000e+000	3.23149994e+002
-7.15967035e-005	-1.43357902e-004	-2.13162821e-013	3.23149994e+002
-7.21864199e-005	-1.99999995e-004	0.00000000e+000	3.23149994e+002
-6.92371395e-005	-1.91300918e-004	-2.84217094e-014	3.23149994e+002
-7.23900303e-005	-1.87486643e-004	0.00000000e+000	3.23149994e+002
-7.13866611e-005	-1.75482593e-004	0.00000000e+000	3.23149994e+002
-7.43305718e-005	-1.63566991e-004	-2.27373675e-013	3.23149994e+002
-7.12358305e-005	-1.52807916e-004	-7.10542736e-015	3.23149994e+002
-7.47480226e-005	-1.60487980e-004	2.27373675e-013	3.23149994e+002
-7.12762121e-005	-1.52929671e-004	0.00000000e+000	3.23149994e+002
-7.17798321e-005	-1.43294514e-004	7.10542736e-015	3.23149994e+002
-7.12750189e-005	-1.52688852e-004	1.91846539e-013	3.23149994e+002
-7.32486587e-005	-1.74414774e-004	0.00000000e+000	3.23149994e+002
-7.69577164e-005	-1.70190411e-004	-1.13686838e-013	3.23149994e+002
-7.72971180e-005	-1.93207467e-004	0.00000000e+000	3.23149994e+002
-7.72138592e-005	-1.90908788e-004	0.00000000e+000	3.23149994e+002
-7.81736817e-005	-1.81760945e-004	-1.13686838e-013	3.23149994e+002
-7.93721410e-005	-1.80461080e-004	-1.13686838e-013	3.23150024e+002
-7.84465374e-005	-1.56338370e-004	0.00000000e+000	3.23149994e+002
-7.91053171e-005	-1.48925668e-004	0.00000000e+000	3.23149994e+002
-7.86073069e-005	-1.63734250e-004	-2.27373675e-013	3.23149994e+002
-7.86016899e-005	-1.90809747e-004	0.00000000e+000	3.23149994e+002
-8.01735732e-005	-1.70663130e-004	1.13686838e-013	3.23149994e+002
-7.94379011e-005	-1.85729092e-004	-5.68434189e-014	3.23149994e+002
-7.93172367e-005	-1.52741879e-004	-2.27373675e-013	3.23149994e+002
-8.12328362e-005	-1.96052424e-004	0.00000000e+000	3.23149963e+002
-8.05379022e-005	-1.99999995e-004	-1.13686838e-013	3.23149994e+002
-7.99011614e-005	-1.77860609e-004	5.68434189e-014	3.23149994e+002
-7.95343585e-005	-1.91626517e-004	0.00000000e+000	3.23149994e+002
-8.03150979e-005	-1.81300042e-004	-1.13686838e-013	3.23149994e+002
-7.99349946e-005	-1.72878994e-004	0.00000000e+000	3.23149994e+002
-7.97044486e-005	-1.60503128e-004	1.13686838e-013	3.23149963e+002
-7.94543448e-005	-1.45412094e-004	2.27373675e-013	3.23149994e+002
-8.29642959e-005	-1.99999995e-004	-1.13686838e-013	3.23149994e+002
-8.44817696e-005	-1.54406793e-004	1.13686838e-013	3.23149994e+002
-8.43246671e-005	-1.86313962e-004	0.00000000e+000	3.23149994e+002
-8.23558585e-005	-1.50882814e-004	-2.27373675e-013	3.23150024e+002
-8.06111057e-005	-1.90612409e-004	0.00000000e+000	3.23149994e+002
-8.44194874e-005	-1.66618935e-004	0.00000000e+000	3.23149994e+002
-8.51738587e-005	-1.57448259e-004	0.00000000e+000	3.23149994e+002
-8.58843341e-005	-1.44649137e-004	0.00000000e+000	3.23149963e+002
-8.44490569e-005	-1.62592274e-004	2.27373675e-013	3.23150024e+002
-8.62115921e-005	-1.84125151e-004	0.00000000e+000	3.23149994e+002
-8.46344337e-005	-1.74068322e-004	-1.13686838e-013	3.23149994e+002
-8.35442479e-005	-1.98900831e-004	0.00000000e+000	3.23149994e+002
-8.68052739e-005	-1.44879799e-004	0.00000000e+000	3.23149994e+002
-8.27002877e-005	-1.79539347e-004	0.00000000e+000	3.23149994e+002
-8.74422985e-005	-1.90735795e-004	-2.84217094e-014	3.23149994e+002
-8.65055990e-005	-1.84806864e-004	0.00000000e+000	3.23149994e+002
-8.86103007e-005	-1.72667918e-004	0.00000000e+000	3.23149994e+002
-8.96164274e-005	-1.90640363e-004	2.84217094e-014	3.23149994e+002
-8.70882868e-005	-1.82887219e-004	5.68434189e-014	3.23149963e+002
-8.68289208e-005	-1.46895574e-004	0.00000000e+000	3.23149994e+002
-8.84791079e-005	-1.56947033e-004	-1.13686838e-013	3.23149994e+002
-8.95757548e-005	-1.62768090e-004	0.00000000e+000	3.23149994e+002
-8.41393630e-005	-1.99999995e-004	-2.27373675e-013	3.23149994e+002
-8.75039841e-005	-1.54584661e-004	0.00000000e+000	3.23149994e+002
-8.68886709e-005	-1.84216129e-004	0.00000000e+000	3.23149994e+002
-9.04204207e-005	-1.67381397e-004	0.00000000e+000	3.23149994e+002
-8.98157159e-005	-1.90100618e-004	8.52651283e-014	3.23149994e+002
-8.50981596e-005	-1.98716909e-004	0.00000000e+000	3.23149994e+002
-9.18827282e-005	-1.49677755e-004	0.00000000e+000	3.23149994e+002
-9.48412489e-005	-1.52722234e-004	2.84217094e-013	3.23149994e+002
-8.80279040e-005	-1.84279532e-004	5.68434189e-014	3.23149994e+002
-8.74516918e-005	-1.44716076e-004	-5.68434189e-014	3.23149963e+002
0.00000000e+000	-1.99999995e-004	0.00000000e+000	2.98149994e+002
5.14746625e-006	-1.91614497e-004	0.00000000e+000	2.98149994e+002
8.92857133e-006	-1.99999995e-004	0.00000000e+000	2.98149994e+002
0.00000000e+000	-1.99999995e-004	0.00000000e+000	2.98149994e+002
8.92857133e-006	-1.99999995e-004	0.00000000e+000	2.98149994e+002
6.86955627e-006	-1.44366204e-004	-5.68434189e-014	2.98149994e+002
5.11216331e-006	-1.44042817e-004	2.84217094e-014	2.98149994e+002
6.89463377e-006	-1.43965677e-004	0.00000000e+000	2.98149994e+002
7.93154231e-006	-1.64503013e-004	-5.68434189e-014	2.98149994e+002
8.01901660e-006	-1.63635748e-004	-5.68434189e-014	2.98149994e+002
2.85524311e-006	-1.65262012e-004	2.84217094e-014	2.98149994e+002
3.13206533e-006	-1.69358274e-004	0.00000000e+000	2.98149994e+002
-1.71985357e-006	-1.66760132e-004	0.00000000e+000	2.98149994e+002
3.18367995e-007	-1.56528375e-004	1.27897692e-013	2.98149994e+002
-1.39346284e-007	-1.54872730e-004	0.00000000e+000	2.98149994e+002
2.13567478e-006	-1.58349634e-004	1.42108547e-014	2.98149994e+002
-1.42103363e-006	-1.45121026e-004	-3.41060513e-013	2.98149994e+002
-1.46284208e-006	-1.43940546e-004	1.13686838e-013	2.98149994e+002
2.14690459e-007	-1.57049057e-004	-1.42108547e-014	2.98149994e+002
2.66384677e-006	-1.74133776e-004	2.27373675e-013	2.98149994e+002
-9.06070738e-007	-1.75638430e-004	2.27373675e-013	2.98149994e+002
3.85505882e-006	-1.78698538e-004	-2.27373675e-013	2.98149994e+002
0.00000000e+000	-1.99999995e-004	0.00000000e+000	2.98149994e+002
8.78603146e-007	-1.85540819e-004	-1.13686838e-013	2.98149994e+002
6.47902084e-007	-1.92173466e-004	0.00000000e+000	2.98149994e+002
-1.66912901e-006	-1.67905033e-004	1.98951966e-013	2.98149963e+002
6.23848109e-007	-1.84024131e-004	0.00000000e+000	2.98149994e+002
2.11278660e-007	-1.56706214e-004	1.27897692e-013	2.98149994e+002
1.94444851e-008	-1.56547670e-004	1.27897692e-013	2.98149994e+002
1.72788390e-007	-1.85409735e-004	-8.52651283e-014	2.98149994e+002
6.08623111e-007	-1.84886696e-004	3.12638804e-013	2.98149994e+002
-2.88997342e-008	-1.56791008e-004	1.27897692e-013	2.98149994e+002
9.18578280e-009	-1.84723845e-004	-8.52651283e-014	2.98149994e+002
0.00000000e+000	-1.99999995e-004	0.00000000e+000	2.98149994e+002
-4.40090253e-006	-1.92053150e-004	2.27373675e-013	2.98149994e+002
-2.34918775e-006	-1.67078499e-004	0.00000000e+000	2.98149994e+002
-2.80001609e-006	-1.45094382e-004	1.13686838e-013	2.98149994e+002
-2.45010688e-006	-1.66413636e-004	3.97903932e-013	2.98149994e+002
-5.45752937e-006	-1.78919203e-004	0.00000000e+000	2.98149994e+002
-5.19857804e-006	-1.73804277e-004	0.00000000e+000	2.98149994e+002
-6.40349481e-006	-1.50697364e-004	0.00000000e+000	2.98149994e+002
0.00000000e+000	-1.99999995e-004	0.00000000e+000	2.98149994e+002
-7.91603452e-006	-1.58750088e-004	-3.41060513e-013	2.98149994e+002
-7.87143654e-006	-1.87699028e-004	0.00000000e+000	2.98149994e+002
-7.96592394e-006	-1.92974228e-004	0.00000000e+000	2.98149994e+002
-8.40731900e-006	-1.84235803e-004	-2.27373675e-013	2.98149994e+002
-7.57418138e-006	-1.57459974e-004	-5.68434189e-014	2.98149994e+002
-1.01331880e-005	-1.67491438e-004	2.84217094e-013	2.98149994e+002
-9.50920094e-006	-1.95252433e-004	0.00000000e+000	2.98149994e+002
-9.74230898e-006	-1.48007835e-004	2.27373675e-013	2.98149994e+002
-1.01891756e-005	-1.67064572e-004	-1.42108547e-013	2.98149994e+002
-1.24086946e-005	-1.75867652e-004	0.00000000e+000	2.98149994e+002
-1.20712448e-005	-1.77152702e-004	0.00000000e+000	2.98149994e+002
-1.09389612e-005	-1.99999995e-004	0.00000000e+000	2.98149994e+002
-8.69354426e-006	-1.55814327e-004	0.00000000e+000	2.98149994e+002
-8.90627598e-006	-1.57767325e-004	5.68434189e-014	2.98149994e+002
-1.25265615e-005	-1.89282640e-004	0.00000000e+000	2.98149994e+002
-1.18349235e-005	-1.92795153e-004	0.00000000e+000	2.98149994e+002
-1.31722345e-005	-1.76801026e-004	0.00000000e+000	2.98149994e+002
-1.05664039e-005	-1.67347564e-004	-1.42108547e-013	2.98149994e+002
-9.52606297e-006	-1.59117699e-004	0.00000000e+000	2.98149994e+002
-1.06612106e-005	-1.66781043e-004	8.52651283e-014	2.98149994e+002
-1.10437850e-005	-1.84081277e-004	2.27373675e-013	2.98149994e+002
-1.41486453e-005	-1.49065396e-004	2.27373675e-013	2.98149994e+002
-1.34229967e-005	-1.75355235e-004	0.00000000e+000	2.98149963e+002
-1.35971641e-005	-1.94396940e-004	0.00000000e+000	2.98149994e+002
-1.44121677e-005	-1.60864409e-004	0.00000000e+000	2.98149994e+002
-1.56355345e-005	-1.52663575e-004	2.27373675e-013	2.98149994e+002
-1.41945657e-005	-1.57677132e-004	0.00000000e+000	2.98149994e+002
-1.49177349e-005	-1.44788501e-004	0.00000000e+000	2.98149994e+002
-1.65547754e-005	-1.45546466e-004	-1.70530257e-013	2.98149994e+002
-1.56390543e-005	-1.92252861e-004	-1.13686838e-013	2.98149994e+002
-1.79696326e-005	-1.99999995e-004	-2.84217094e-014	2.98149994e+002
-1.96456658e-005	-1.84059158e-004	-1.42108547e-014	2.98149994e+002
-1.74521520e-005	-1.68294981e-004	-1.13686838e-013	2.98149994e+002
-1.64592966e-005	-1.65369638e-004	1.13686838e-013	2.98149994e+002
-1.93827454e-005	-1.84795004e-004	4.26325641e-014	2.98149994e+002
-1.64670164e-005	-1.43849946e-004	3.41060513e-013	2.98149994e+002
-1.82640761e-005	-1.50965090e-004	0.00000000e+000	2.98149994e+002
-1.85804711e-005	-1.99434260e-004	-2.84217094e-014	2.98149994e+002
-1.98033813e-005	-1.59040137e-004	0.00000000e+000	2.98149994e+002
-1.46846851e-005	-1.76125439e-004	0.00000000e+000	2.98149994e+002
-2.02142619e-005	-1.56478680e-004	0.00000000e+000	2.98149994e+002
-1.98315211e-005	-1.84144505e-004	4.26325641e-014	2.98149994e+002
-2.02659066e-005	-1.62400145e-004	-2.27373675e-013	2.98149994e+002
-1.99516180e-005	-1.83773780e-004	0.00000000e+000	2.98150024e+002
-1.86186044e-005	-1.99999995e-004	2.27373675e-013	2.98149994e+002
-1.97777808e-005	-1.70842919e-004	-2.27373675e-013	2.98149994e+002
-1.84861783e-005	-1.42526755e-004	5.68434189e-014	2.98149994e+002
-2.14654392e-005	-1.76204048e-004	2.27373675e-013	2.98149994e+002
-2.05155739e-005	-1.92858919e-004	0.00000000e+000	2.98149994e+002
-1.99152637e-005	-1.84396864e-004	0.00000000e+000	2.98149994e+002
-2.17067973e-005	-1.59876479e-004	3.41060513e-013	2.98149994e+002
-2.20404509e-005	-1.58186333e-004	3.41060513e-013	2.98149994e+002
-2.06457717e-005	-1.47166895e-004	0.00000000e+000	2.98149994e+002
-2.41646085e-005	-1.50306354e-004	0.00000000e+000	2.98149963e+002
-1.98969174e-005	-1.67570179e-004	0.00000000e+000	2.98149994e+002
-1.92208699e-005	-1.99999995e-004	-1.98951966e-013	2.98149994e+002
-2.33425199e-005	-1.53702800e-004	0.00000000e+000	2.98149994e+002
-2.45019637e-005	-1.96878624e-004	2.27373675e-013	2.98149994e+002
-2.42835722e-005	-1.75141031e-004	0.00000000e+000	2.98149994e+002
-2.49528111e-005	-1.49065047e-004	0.00000000e+000	2.98149994e+002
-2.15751370e-005	-1.41562516e-004	-5.68434189e-014	2.98149994e+002
-2.00421400e-005	-1.84146818e-004	4.26325641e-014	2.98149994e+002
-2.06840978e-005	-1.84739431e-004	2.84217094e-014	2.98149994e+002
-2.67342057e-005	-1.91634928e-004	0.00000000e+000	2.98149994e+002
-2.89628078e-005	-1.64680183e-004	1.13686838e-013	2.98149994e+002
-2.73784990e-005	-1.65231992e-004	-8.52651283e-014	2.98149994e+002
-2.87241855e-005	-1.80303454e-004	-1.70530257e-013	2.98149994e+002
-2.64384835e-005	-1.99999995e-004	0.00000000e+000	2.98149994e+002
-2.88114716e-005	-1.89813669e-004	-1.13686838e-013	2.98149994e+002
-2.55638024e-005	-1.50435051e-004	0.00000000e+000	2.98149994e+002
-2.86415525e-005	-1.93796091e-004	2.27373675e-013	2.98149963e+002
-2.91638098e-005	-1.65372898e-004	0.00000000e+000	2.98149994e+002
-2.34598956e-005	-1.58818468e-004	0.00000000e+000	2.98150024e+002
-2.74098711e-005	-1.44710764e-004	-2.27373675e-013	2.98149994e+002
-2.98236137e-005	-1.81548734e-004	-2.27373675e-013	2.98149994e+002
-2.93289086e-005	-1.64008074e-004	-5.68434189e-014	2.98149994e+002
-2.93002668e-005	-1.54806039e-004	-2.27373675e-013	2.98149994e+002
-2.99452659e-005	-1.84145552e-004	0.00000000e+000	2.98149994e+002
-3.02229164e-005	-1.91847925e-004	0.00000000e+000	2.98150024e+002
-2.86437935e-005	-1.48782899e-004	2.27373675e-013	2.98149994e+002
-3.00925931e-005	-1.80539311e-004	-1.70530257e-013	2.98149994e+002
-3.04060522e-005	-1.73802997e-004	0.00000000e+000	2.98149994e+002
-3.03478810e-005	-1.66663958e-004	0.00000000e+000	2.98149994e+002
-2.96507824e-005	-1.64806741e-004	0.00000000e+000	2.98149994e+002
-3.30578478e-005	-1.73261316e-004	0.00000000e+000	2.98149994e+002
-3.30217881e-005	-1.52740860e-004	1.13686838e-013	2.98149994e+002
-3.11288823e-005	-1.99999995e-004	0.00000000e+000	2.98149994e+002
-3.09182869e-005	-1.89863087e-004	0.00000000e+000	2.98149994e+002
-3.39498947e-005	-1.45238053e-004	0.00000000e+000	2.98149994e+002
-3.03972738e-005	-1.62624376e-004	0.00000000e+000	2.98149994e+002
-3.37711281e-005	-1.96718465e-004	2.27373675e-013	2.98149994e+002
-3.10841460e-005	-1.82155345e-004	1.70530257e-013	2.98149994e+002
-3.10019241e-005	-1.81037016e-004	-2.27373675e-013	2.98149994e+002
-3.57012250e-005	-1.99999980e-004	-2.27373675e-013	2.98150024e+002
-3.62019018e-005	-1.49186875e-004	1.13686838e-013	2.98149994e+002
-3.00410084e-005	-1.64431680e-004	1.13686838e-013	2.98149994e+002
-3.44472792e-005	-1.74529385e-004	-1.13686838e-013	2.98149994e+002
-3.60554222e-005	-1.54137990e-004	2.27373675e-013	2.98149994e+002
-3.63818290e-005	-1.86975085e-004	0.00000000e+000	2.98149994e+002
-3.54731201e-005	-1.72025451e-004	1.13686838e-013	2.98149994e+002
-3.33941134e-005	-1.91926170e-004	0.00000000e+000	2.98149963e+002
-3.77782089e-005	-1.95719709e-004	0.00000000e+000	2.98149994e+002
-3.72291433e-005	-1.44934165e-004	-1.13686838e-013	2.98149994e+002
-3.85314124e-005	-1.67460821e-004	2.27373675e-013	2.98149963e+002
-3.83693987e-005	-1.91255705e-004	2.27373675e-013	2.98149994e+002
-4.07747393e-005	-1.81967247e-004	0.00000000e+000	2.98149994e+002
-3.91116955e-005	-1.59360352e-004	0.00000000e+000	2.98150024e+002
-4.06868276e-005	-1.62739045e-004	2.27373675e-013	2.98149994e+002
-4.08122723e-005	-1.83846365e-004	0.00000000e+000	2.98149994e+002
-4.07006337e-005	-1.78202230e-004	1.13686838e-013	2.98149994e+002
-3.97783442e-005	-1.70230691e-004	1.13686838e-013	2.98149994e+002
-4.01265279e-005	-2.00000009e-004	0.00000000e+000	2.98149994e+002
-4.06586769e-005	-1.45864906e-004	0.00000000e+000	2.98149994e+002
-4.42697528e-005	-1.54821959e-004	0.00000000e+000	2.98149994e+002
-4.38904535e-005	-1.92051783e-004	0.00000000e+000	2.98149994e+002
-4.13355447e-005	-1.64639627e-004	1.13686838e-013	2.98149963e+002
-4.52753338e-005	-1.55530302e-004	0.00000000e+000	2.98149994e+002
-4.71753046e-005	-1.68009734e-004	0.00000000e+000	2.98149994e+002
-4.52005988e-005	-1.74098444e-004	0.00000000e+000	2.98149994e+002
-1.24700477e-006	-9.83590580e-005	-5.68434189e-014	2.98149994e+002
-1.32974935e-006	-9.66526131e-005	2.84217094e-013	2.98149994e+002
8.22065704e-006	-9.87639141e-005	2.84217094e-014	2.98149994e+002
1.16752426e-005	-9.93047579e-005	2.27373675e-013	2.98149963e+002
1.13172537e-005	-9.97650932e-005	-1.70530257e-013	2.98149994e+002
4.37741755e-006	-1.05388375e-004	0.00000000e+000	2.98149994e+002
6.75969159e-006	-1.43729689e-004	3.69482223e-013	2.98149994e+002
3.22207416e-006	-1.25706400e-004	-2.27373675e-013	2.98149994e+002
8.78120204e-007	-1.25560764e-004	0.00000000e+000	2.98149994e+002
3.81563314e-006	-1.22661062e-004	0.00000000e+000	2.98150024e+002
-2.47910179e-006	-9.76181327e-005	2.84217094e-013	2.98149994e+002
2.83991471e-006	-1.11383910e-004	0.00000000e+000	2.98150024e+002
-3.21292669e-006	-1.07484695e-004	-1.70530257e-013	2.98149994e+002
2.43550744e-007	-1.34093876e-004	0.00000000e+000	2.98149994e+002
-6.84013344e-007	-1.37973213e-004	0.00000000e+000	2.98149994e+002
6.86484327e-007	-1.31874753e-004	0.00000000e+000	2.98149994e+002
5.73954708e-007	-1.33674286e-004	0.00000000e+000	2.98150024e+002
-2.37519146e-007	-1.33053443e-004	5.68434189e-014	2.98149994e+002
3.62272726e-006	-1.16392068e-004	-1.13686838e-013	2.98149994e+002
-1.75996865e-006	-1.18845957e-004	0.00000000e+000	2.98149994e+002
-3.66133963e-006	-1.08146771e-004	2.84217094e-013	2.98149994e+002
2.19721665e-006	-1.14074806e-004	0.00000000e+000	2.98149994e+002
-6.38984261e-007	-1.14356750e-004	0.00000000e+000	2.98149994e+002
-3.47792957e-006	-1.03747152e-004	0.00000000e+000	2.98149994e+002
-2.50885910e-006	-9.65670042e-005	2.84217094e-013	2.98149994e+002
-5.15767942e-006	-1.20948105e-004	-1.13686838e-013	2.98149994e+002
-4.04081493e-006	-1.07844338e-004	2.84217094e-013	2.98149994e+002
-3.07889991e-006	-1.26120241e-004	2.27373675e-013	2.98149994e+002
-6.13483007e-006	-1.17109012e-004	0.00000000e+000	2.98149994e+002
-4.27270516e-006	-1.08638029e-004	-1.70530257e-013	2.98149963e+002
-2.36861001e-006	-1.43648533e-004	-3.41060513e-013	2.98149994e+002
-4.63997651e-007	-1.34077403e-004	0.00000000e+000	2.98149994e+002
-4.09767290e-006	-1.07370579e-004	2.84217094e-013	2.98149994e+002
-6.06822096e-006	-1.19085969e-004	-2.27373675e-013	2.98149994e+002
-9.40405153e-006	-1.27932741e-004	0.00000000e+000	2.98149994e+002
-4.03720696e-006	-1.42910489e-004	-5.68434189e-014	2.98149994e+002
-6.36492769e-006	-9.91325142e-005	5.68434189e-014	2.98149994e+002
-9.64367700e-006	-1.38364907e-004	0.00000000e+000	2.98149994e+002
-1.27793783e-006	-1.33468042e-004	0.00000000e+000	2.98149994e+002
-8.73783301e-006	-1.23770587e-004	-1.13686838e-013	2.98149994e+002
-1.12752987e-005	-1.02416889e-004	-1.13686838e-013	2.98149994e+002
-1.04704141e-005	-1.29515829e-004	0.00000000e+000	2.98149994e+002
-4.60049159e-006	-1.07919528e-004	-1.70530257e-013	2.98149994e+002
-1.00212674e-005	-1.35570459e-004	-2.27373675e-013	2.98149994e+002
-7.58952228e-006	-1.09204251e-004	-5.68434189e-014	2.98149994e+002
-1.16236588e-005	-1.14349685e-004	-5.68434189e-014	2.98149994e+002
-1.07459446e-005	-1.42634904e-004	1.13686838e-013	2.98149994e+002
-4.67891914e-006	-9.65154541e-005	0.00000000e+000	2.98149994e+002
-8.43093221e-006	-1.19046425e-004	1.13686838e-013	2.98149994e+002
-1.22250267e-005	-1.03881030e-004	0.00000000e+000	2.98149994e+002
-1.13625356e-005	-1.27518098e-004	0.00000000e+000	2.98149994e+002
-1.31578054e-005	-1.00760371e-004	0.00000000e+000	2.98149994e+002
-1.41854944e-005	-1.11907633e-004	-1.13686838e-013	2.98150024e+002
-1.25079705e-005	-1.02263170e-004	2.27373675e-013	2.98149994e+002
-1.36173840e-005	-1.08028224e-004	1.13686838e-013	2.98149994e+002
-1.43555335e-005	-9.59901881e-005	2.27373675e-013	2.98149994e+002
-1.29897508e-005	-1.36550414e-004	-1.13686838e-013	2.98149994e+002
-1.36079398e-005	-1.21902602e-004	2.27373675e-013	2.98149994e+002
-1.48080217e-005	-1.42542936e-004	1.70530257e-013	2.98149994e+002
-1.26328032e-005	-1.30212487e-004	0.00000000e+000	2.98149994e+002
-1.54867848e-005	-1.12942769e-004	0.00000000e+000	2.98149994e+002
-1.69586729e-005	-1.18535383e-004	2.27373675e-013	2.98149994e+002
-1.36227045e-005	-1.03317041e-004	2.27373675e-013	2.98149994e+002
-2.05592187e-005	-1.26451181e-004	0.00000000e+000	2.98149994e+002
-1.88390259e-005	-1.34390342e-004	2.27373675e-013	2.98150024e+002
-1.71316715e-005	-1.09781395e-004	1.13686838e-013	2.98149994e+002
-2.05711003e-005	-1.27501684e-004	0.00000000e+000	2.98149994e+002
-2.00217401e-005	-9.69016619e-005	-1.13686838e-013	2.98149994e+002
-1.96723722e-005	-1.39636759e-004	0.00000000e+000	2.98149994e+002
-2.09773607e-005	-1.25694540e-004	1.70530257e-013	2.98149994e+002
-2.13954336e-005	-1.05986459e-004	-2.27373675e-013	2.98149994e+002
-1.91045219e-005	-1.02325335e-004	0.00000000e+000	2.98149994e+002
-2.04300231e-005	-1.17195013e-004	2.27373675e-013	2.98149994e+002
-2.01638723e-005	-1.41096287e-004	-1.13686838e-013	2.98149994e+002
-2.11890583e-005	-1.26596729e-004	-2.84217094e-013	2.98149994e+002
-2.16723020e-005	-1.03878352e-004	1.13686838e-013	2.98149994e+002
-2.09864811e-005	-1.40501681e-004	-1.13686838e-013	2.98149963e+002
-2.20691200e-005	-9.70006950e-005	0.00000000e+000	2.98149963e+002
-2.41267044e-005	-1.13455419e-004	-1.13686838e-013	2.98149994e+002
-2.38768371e-005	-1.08767046e-004	0.00000000e+000	2.98149994e+002
-2.75663806e-005	-1.34481757e-004	1.13686838e-013	2.98149994e+002
-2.43489849e-005	-1.37884461e-004	0.00000000e+000	2.98149994e+002
-2.34551371e-005	-1.29100401e-004	5.68434189e-014	2.98149994e+002
-2.27993114e-005	-1.04671257e-004	0.00000000e+000	2.98149994e+002
-2.60046618e-005	-1.20658086e-004	0.00000000e+000	2.98149994e+002
-2.21243063e-005	-1.25979263e-004	-5.68434189e-014	2.98149994e+002
-2.28921308e-005	-9.74924042e-005	1.13686838e-013	2.98149994e+002
-2.68759977e-005	-1.16049450e-004	0.00000000e+000	2.98149994e+002
-2.65324670e-005	-1.12494781e-004	-2.27373675e-013	2.98149994e+002
-2.33853989e-005	-9.61271071e-005	0.00000000e+000	2.98149994e+002
-2.84052530e-005	-1.36692557e-004	0.00000000e+000	2.98149994e+002
-2.85537571e-005	-1.22753525e-004	-2.27373675e-013	2.98149994e+002
-2.78833595e-005	-1.00281322e-004	0.00000000e+000	2.98149994e+002
-2.84588859e-005	-1.02926104e-004	0.00000000e+000	2.98149994e+002
-2.86448085e-005	-1.32840287e-004	0.00000000e+000	2.98149994e+002
-3.05400390e-005	-1.02222679e-004	0.00000000e+000	2.98149994e+002
-3.20992185e-005	-1.09672415e-004	0.00000000e+000	2.98149994e+002
-2.81777484e-005	-9.40716709e-005	2.27373675e-013	2.98149994e+002
-3.05123795e-005	-1.01127072e-004	0.00000000e+000	2.98149994e+002
-2.89488016e-005	-1.35165974e-004	0.00000000e+000	2.98149994e+002
-3.21428088e-005	-1.09017274e-004	7.10542736e-015	2.98149994e+002
-2.91564356e-005	-1.34257687e-004	0.00000000e+000	2.98149963e+002
-3.45846602e-005	-1.16456242e-004	-5.68434189e-014	2.98149994e+002
-3.38754435e-005	-1.18043950e-004	0.00000000e+000	2.98149994e+002
-3.22512569e-005	-1.09588880e-004	-2.77111667e-013	2.98149994e+002
-3.22518317e-005	-1.09637833e-004	-2.77111667e-013	2.98149994e+002
-3.24566863e-005	-1.10026871e-004	-4.61852778e-014	2.98149994e+002
-3.50895643e-005	-1.27241889e-004	1.13686838e-013	2.98149963e+002
-3.59172845e-005	-9.44828353e-005	0.00000000e+000	2.98149994e+002
-3.57101926e-005	-1.43830155e-004	-1.13686838e-013	2.98149994e+002
-3.11783988e-005	-1.01846985e-004	2.27373675e-013	2.98149994e+002
-3.59736368e-005	-1.29077089e-004	1.13686838e-013	2.98149994e+002
-3.56235105e-005	-1.17083153e-004	-1.70530257e-013	2.98149994e+002
-3.59636360e-005	-1.20842553e-004	5.68434189e-014	2.98149994e+002
-3.23258864e-005	-1.09571061e-004	1.77635684e-013	2.98149963e+002
-3.29354989e-005	-1.03272323e-004	0.00000000e+000	2.98149994e+002
-3.15129801e-005	-1.35007620e-004	5.68434189e-014	2.98149994e+002
-3.56769524e-005	-1.16056231e-004	-2.27373675e-013	2.98149994e+002
-3.70859307e-005	-9.49403184e-005	-2.84217094e-013	2.98149994e+002
-3.79819539e-005	-1.41387049e-004	0.00000000e+000	2.98149994e+002
-3.75780946e-005	-1.31189707e-004	1.13686838e-013	2.98149994e+002
-3.71400893e-005	-1.27718071e-004	-3.41060513e-013	2.98149994e+002
-3.84123450e-005	-1.06518746e-004	-1.13686838e-013	2.98149994e+002
-3.80467282e-005	-1.36921444e-004	0.00000000e+000	2.98149994e+002
-3.66814638e-005	-1.13286325e-004	0.00000000e+000	2.98149994e+002
-3.75983582e-005	-9.84145154e-005	0.00000000e+000	2.98149994e+002
-3.84781561e-005	-1.19709701e-004	5.68434189e-014	2.98149994e+002
-3.73152143e-005	-1.16497547e-004	-5.68434189e-014	2.98149994e+002
-4.15262439e-005	-1.23474572e-004	-1.13686838e-013	2.98149994e+002
-4.00669742e-005	-1.35581562e-004	0.00000000e+000	2.98149994e+002
-3.95699535e-005	-1.08198881e-004	2.27373675e-013	2.98150024e+002
-4.19644857e-005	-1.37216004e-004	0.00000000e+000	2.98149994e+002
-4.26950064e-005	-1.02391699e-004	-5.68434189e-014	2.98149994e+002
-4.42943347e-005	-9.98332762e-005	2.27373675e-013	2.98149994e+002
-4.26448569e-005	-1.29100430e-004	0.00000000e+000	2.98149994e+002
-4.39765354e-005	-1.14695998e-004	0.00000000e+000	2.98149963e+002
-4.30371583e-005	-1.22379395e-004	-5.68434189e-014	2.98149994e+002
-4.41988959e-005	-1.26415092e-004	0.00000000e+000	2.98149994e+002
-4.60640586e-005	-1.30137603e-004	0.00000000e+000	2.98149994e+002
-4.43237768e-005	-1.06700245e-004	-5.68434189e-014	2.98149994e+002
-4.52156382e-005	-1.00489706e-004	3.41060513e-013	2.98149994e+002
-4.54064539e-005	-1.18523443e-004	2.27373675e-013	2.98149994e+002
-4.63677570e-005	-1.29229200e-004	1.13686838e-013	2.98149994e+002
-4.50735315e-005	-9.86285741e-005	0.00000000e+000	2.98149994e+002
-4.70675695e-005	-1.08466927e-004	0.00000000e+000	2.98149994e+002
-4.64124350e-005	-1.31526394e-004	1.13686838e-013	2.98149994e+002
-4.62199168e-005	-1.38741278e-004	0.00000000e+000	2.98149994e+002
-4.74479275e-005	-1.06583189e-004	-1.13686838e-013	2.98149994e+002
-4.88565129e-005	-1.21574943e-004	2.27373675e-013	2.98149994e+002
-4.81133939e-005	-1.27816878e-004	5.68434189e-014	2.98149994e+002
-4.88489677e-005	-1.14818176e-004	2.27373675e-013	2.98149994e+002
-4.82326213e-005	-1.30337197e-004	1.13686838e-013	2.98149994e+002
-4.60653828e-005	-9.98784963e-005	2.27373675e-013	2.98149994e+002
-5.11863946e-005	-1.41224722e-004	0.00000000e+000	2.98149994e+002
-4.86763420e-005	-1.34036964e-004	5.68434189e-014	2.98149994e+002
-4.82944815e-005	-1.06028179e-004	-1.13686838e-013	2.98149994e+002
-5.02204057e-005	-1.07741602e-004	-1.13686838e-013	2.98149994e+002
-5.11699618e-005	-9.33785341e-005	0.00000000e+000	2.98149994e+002
-5.12130573e-005	-9.34044947e-005	-3.62376795e-013	2.98149994e+002
-5.29669633e-005	-1.19581091e-004	-4.54747351e-013	2.98149994e+002
-5.32186423e-005	-1.23789985e-004	0.00000000e+000	2.98149994e+002
-5.29764402e-005	-1.39965196e-004	0.00000000e+000	2.98149994e+002
-5.47186391e-005	-1.10973706e-004	0.00000000e+000	2.98149994e+002
-5.52087149e-005	-1.00273057e-004	0.00000000e+000	2.98149994e+002
-5.12213446e-005	-9.33788833e-005	9.23705556e-014	2.98149994e+002
-5.40485998e-005	-1.28984393e-004	-2.27373675e-013	2.98149994e+002
-5.40682086e-005	-1.32960005e-004	4.54747351e-013	2.98149994e+002
-5.48178868e-005	-1.08486973e-004	-1.13686838e-013	2.98149963e+002
-5.53669379e-005	-1.05136074e-004	0.00000000e+000	2.98149994e+002
-5.54409635e-005	-9.84209182e-005	0.00000000e+000	2.98149994e+002
-5.87368268e-005	-1.17765128e-004	0.00000000e+000	3.12538971e+002
-5.83870642e-005	-1.22705649e-004	2.27373675e-013	3.10959717e+002
-5.55048246e-005	-1.40737800e-004	0.00000000e+000	3.05711700e+002
-6.25000030e-005	-1.29721462e-004	0.00000000e+000	3.23149994e+002
-5.76364982e-005	-1.35010981e-004	0.00000000e+000	3.09249176e+002
-5.98885672e-005	-9.54310672e-005	2.27373675e-013	3.14945770e+002
-5.66171911e-005	-1.08351996e-004	0.00000000e+000	3.03682678e+002
-6.25000030e-005	-1.29721462e-004	0.00000000e+000	3.23149994e+002
-5.74066216e-005	-9.93471986e-005	-3.41060513e-013	3.04786072e+002
-5.91169155e-005	-1.02282123e-004	0.00000000e+000	3.10811920e+002
-6.23073356e-005	-1.38506279e-004	0.00000000e+000	3.23149994e+002
-6.23134983e-005	-1.20058168e-004	2.27373675e-013	3.23149963e+002
-6.25000030e-005	-1.29721462e-004	8.82015579e-020	3.23149994e+002
-6.25000030e-005	-1.29721462e-004	8.82015579e-020	3.23149994e+002
-5.89454212e-005	-1.10482746e-004	1.13686838e-013	3.11236328e+002
-6.24372915e-005	-1.14184542e-004	1.13686838e-013	3.23149994e+002
-6.23273008e-005	-9.66630469e-005	-2.27373675e-013	3.23149994e+002
-6.23623928e-005	-1.04196821e-004	3.41060513e-013	3.23149994e+002
-6.25000030e-005	-1.47291095e-004	8.86470205e-020	3.23149994e+002
-6.25000030e-005	-1.29721462e-004	0.00000000e+000	3.23149994e+002
-6.23774395e-005	-1.11347341e-004	2.27373675e-013	3.23149994e+002
-6.24644890e-005	-1.08056913e-004	-1.13686838e-013	3.23149994e+002
-6.24392778e-005	-1.01130776e-004	2.27373675e-013	3.23150024e+002
-6.25000030e-005	-1.47291095e-004	8.86470205e-020	3.23149994e+002
-6.25000030e-005	-1.29721462e-004	0.00000000e+000	3.23149994e+002
-6.41466759e-005	-1.12923452e-004	0.00000000e+000	3.23149994e+002
-6.65568950e-005	-1.05265761e-004	-1.13686838e-013	3.23149994e+002
-6.94858609e-005	-1.22663652e-004	-1.70530257e-013	3.23149994e+002
-6.25000030e-005	-1.29721462e-004	0.00000000e+000	3.23149994e+002
-6.47823181e-005	-1.11441943e-004	-1.13686838e-013	3.23149994e+002
-7.14014823e-005	-1.43127661e-004	-2.06057393e-013	3.23149994e+002
-6.53167081e-005	-1.02679362e-004	0.00000000e+000	3.23149994e+002
-7.03882251e-005	-1.37095078e-004	0.00000000e+000	3.23149994e+002
-6.25000030e-005	-1.29721462e-004	0.00000000e+000	3.23149994e+002
-6.89643639e-005	-9.72375929e-005	-1.13686838e-013	3.23149994e+002
-7.15815258e-005	-1.43215075e-004	-7.10542736e-015	3.23149994e+002
-7.05816710e-005	-1.23551319e-004	0.00000000e+000	3.23149994e+002
-7.06240462e-005	-1.22626589e-004	-5.68434189e-014	3.23149994e+002
-7.18542578e-005	-1.35196839e-004	1.13686838e-013	3.23149994e+002
-7.05321872e-005	-1.07639557e-004	1.13686838e-013	3.23149994e+002
-7.16884242e-005	-1.42650140e-004	-7.10542736e-015	3.23149963e+002
-7.25119316e-005	-9.80014447e-005	0.00000000e+000	3.23149994e+002
-6.95622148e-005	-1.29365682e-004	0.00000000e+000	3.23149994e+002
-6.98110380e-005	-1.05646555e-004	-2.27373675e-013	3.23149994e+002
-6.96996649e-005	-1.15816889e-004	0.00000000e+000	3.23149994e+002
-7.07635409e-005	-1.12357084e-004	-2.27373675e-013	3.23149994e+002
-7.14816706e-005	-1.01784579e-004	-1.13686838e-013	3.23149994e+002
-7.21647157e-005	-1.36702016e-004	-3.41060513e-013	3.23149994e+002
-7.16639479e-005	-1.43204146e-004	0.00000000e+000	3.23149994e+002
-7.13947811e-005	-1.22856261e-004	0.00000000e+000	3.23149994e+002
-7.52442866e-005	-1.14869807e-004	0.00000000e+000	3.23150024e+002
-7.35599460e-005	-1.25623992e-004	0.00000000e+000	3.23149994e+002
-7.63816788e-005	-1.29447188e-004	-1.70530257e-013	3.23149994e+002
-7.54904904e-005	-1.13707865e-004	0.00000000e+000	3.23149994e+002
-7.28609884e-005	-1.05284926e-004	0.00000000e+000	3.23149994e+002
-7.51838234e-005	-1.32569767e-004	-5.68434189e-014	3.23149994e+002
-7.53927525e-005	-1.01743615e-004	0.00000000e+000	3.23149994e+002
-7.64367505e-005	-1.15528950e-004	0.00000000e+000	3.23149994e+002
-7.35667054e-005	-1.37110692e-004	0.00000000e+000	3.23149994e+002
-7.74176224e-005	-1.29262495e-004	-5.68434189e-014	3.23149994e+002
-7.68112513e-005	-1.11354195e-004	0.00000000e+000	3.23149994e+002
-7.77245659e-005	-1.04919964e-004	2.27373675e-013	3.23149994e+002
-7.82066054e-005	-1.30855828e-004	1.70530257e-013	3.23149994e+002
-7.67111123e-005	-9.35400094e-005	0.00000000e+000	3.23149994e+002
-7.85347584e-005	-1.42238219e-004	2.27373675e-013	3.23149994e+002
-7.75198059e-005	-1.28439715e-004	1.70530257e-013	3.23149994e+002
-7.99548288e-005	-1.20379053e-004	1.13686838e-013	3.23149963e+002
-7.89220139e-005	-1.25329389e-004	-5.68434189e-014	3.23149994e+002
-7.74532091e-005	-1.14007336e-004	-1.13686838e-013	3.23149994e+002
-8.01369242e-005	-1.38358839e-004	0.00000000e+000	3.23149994e+002
-8.02519644e-005	-1.01843849e-004	2.27373675e-013	3.23150024e+002
-7.95636588e-005	-9.39301535e-005	0.00000000e+000	3.23149994e+002
-8.10691636e-005	-1.19081422e-004	0.00000000e+000	3.23149994e+002
-7.86892633e-005	-1.29003005e-004	-5.68434189e-014	3.23149994e+002
-8.25824100e-005	-1.07563072e-004	1.13686838e-013	3.23149994e+002
-8.14570012e-005	-1.20858400e-004	-1.13686838e-013	3.23149994e+002
-8.45585455e-005	-1.10654262e-004	1.13686838e-013	3.23149994e+002
-8.49474454e-005	-1.35227194e-004	0.00000000e+000	3.23149994e+002
-8.60955552e-005	-1.43768950e-004	0.00000000e+000	3.23149994e+002
-8.56840488e-005	-9.73107235e-005	2.27373675e-013	3.23149994e+002
-8.46652256e-005	-1.25638820e-004	0.00000000e+000	3.23149963e+002
-8.67343406e-005	-1.31800713e-004	0.00000000e+000	3.23149994e+002
-8.57810810e-005	-1.08819440e-004	0.00000000e+000	3.23149994e+002
-8.47967895e-005	-1.01910977e-004	2.27373675e-013	3.23149994e+002
-8.75320984e-005	-1.17957665e-004	0.00000000e+000	3.23149994e+002
-8.76979757e-005	-1.20986253e-004	-1.13686838e-013	3.23149994e+002
-8.85314803e-005	-1.35132243e-004	0.00000000e+000	3.23149994e+002
-8.71630400e-005	-1.44091828e-004	0.00000000e+000	3.23149994e+002
-8.73514218e-005	-1.11186193e-004	0.00000000e+000	3.23149994e+002
-9.03116452e-005	-1.17573705e-004	1.13686838e-013	3.23149994e+002
-9.07708163e-005	-1.28182350e-004	-5.68434189e-014	3.23149994e+002
-9.07685462e-005	-1.25281236e-004	-1.13686838e-013	3.23149994e+002
-9.39136080e-005	-1.02529229e-004	-2.13162821e-013	3.23149994e+002
-9.38031299e-005	-1.02288825e-004	7.10542736e-015	3.23149994e+002
-9.18651131e-005	-1.25369566e-004	-1.13686838e-013	3.23149994e+002
-8.96047059e-005	-1.21039760e-004	0.00000000e+000	3.23149994e+002
-9.02603060e-005	-1.40201533e-004	2.27373675e-013	3.23149994e+002
-8.86111957e-005	-9.56287986e-005	0.00000000e+000	3.23150024e+002
-8.93106044e-005	-1.32010318e-004	4.54747351e-013	3.23149994e+002
-9.44933854e-005	-1.44444901e-004	1.13686838e-013	3.23149994e+002
-9.27626315e-005	-1.26337021e-004	0.00000000e+000	3.23149994e+002
-9.23278421e-005	-9.07999201e-005	0.00000000e+000	3.23149994e+002
-9.19663144e-005	-1.20800418e-004	1.13686838e-013	3.23149994e+002
-9.77919990e-005	-1.41014752e-004	0.00000000e+000	3.23149994e+002
-4.79647206e-005	-6.04903253e-005	-2.27373675e-013	2.98149994e+002
-4.41632947e-005	-5.90206982e-005	0.00000000e+000	2.98149994e+002
-4.10458815e-005	-6.12752483e-005	0.00000000e+000	2.98150024e+002
-4.45229380e-005	-6.82715254e-005	-5.68434189e-014	2.98149994e+002
-4.83494805e-005	-8.71478260e-005	-1.13686838e-013	2.98149994e+002
-4.52484346e-005	-8.96233760e-005	0.00000000e+000	2.98149994e+002
-4.24145292e-005	-8.67742492e-005	1.13686838e-013	2.98149994e+002
-4.66026540e-005	-8.24215240e-005	0.00000000e+000	2.98150024e+002
-4.73747859e-005	-5.34719657e-005	-1.13686838e-013	2.98149994e+002
-4.54219953e-005	-5.15283646e-005	0.00000000e+000	2.98149994e+002
-4.58650538e-005	-6.89311128e-005	-5.68434189e-014	2.98149994e+002
-4.46508020e-005	-6.92939211e-005	0.00000000e+000	2.98149994e+002
-4.58758186e-005	-5.06156357e-005	0.00000000e+000	2.98149994e+002
-5.17643748e-005	-7.64382276e-005	5.68434189e-014	2.98149994e+002
-4.68491198e-005	-7.70950719e-005	1.13686838e-013	2.98149994e+002
-4.53100438e-005	-7.13638874e-005	-2.84217094e-014	2.98149994e+002
-4.71993189e-005	-7.84457297e-005	-3.41060513e-013	2.98149994e+002
-4.94540291e-005	-7.99481859e-005	1.13686838e-013	2.98149994e+002
-5.29885874e-005	-6.37107296e-005	-2.27373675e-013	2.98149994e+002
-5.29665704e-005	-4.90623097e-005	0.00000000e+000	2.98149994e+002
-4.63123470e-005	-4.80562267e-005	0.00000000e+000	2.98149994e+002
-5.12233564e-005	-9.33281408e-005	9.23705556e-014	2.98149994e+002
-5.29617246e-005	-5.80373235e-005	0.00000000e+000	2.98149994e+002
-4.77062495e-005	-4.38897332e-005	-1.13686838e-013	2.98149994e+002
-5.42085036e-005	-4.82432151e-005	0.00000000e+000	2.98149994e+002
-5.44693030e-005	-7.33379275e-005	0.00000000e+000	2.98149994e+002
-5.43752285e-005	-8.52541707e-005	0.00000000e+000	2.98149994e+002
-5.46854390e-005	-4.85699638e-005	0.00000000e+000	2.98149994e+002
-5.44590039e-005	-6.75057745e-005	-2.27373675e-013	2.98149994e+002
-5.46987576e-005	-4.92436702e-005	-1.70530257e-013	2.98150024e+002
-5.44778377e-005	-7.74639266e-005	0.00000000e+000	2.98149994e+002
-5.45155417e-005	-7.54821449e-005	0.00000000e+000	2.98150024e+002
-5.76733000e-005	-6.47293346e-005	4.54747351e-013	3.09220703e+002
-5.81300555e-005	-5.88938456e-005	0.00000000e+000	3.10366547e+002
-5.16212531e-005	-9.32094481e-005	-2.13162821e-014	2.99070862e+002
-6.14882156e-005	-8.82513996e-005	5.68434189e-014	3.19846771e+002
-6.25000030e-005	-5.27088996e-005	0.00000000e+000	3.23149994e+002
-5.54462968e-005	-7.47331142e-005	0.00000000e+000	3.01036072e+002
-5.50450350e-005	-4.87587749e-005	-1.98951966e-013	2.99205505e+002
-5.62121932e-005	-7.60885669e-005	0.00000000e+000	3.03312134e+002
-5.87436443e-005	-8.19837878e-005	2.27373675e-013	3.11159790e+002
-6.25000030e-005	-7.02785328e-005	0.00000000e+000	3.23149994e+002
-6.24784443e-005	-9.02786414e-005	0.00000000e+000	3.23149994e+002
-5.53608625e-005	-4.82081159e-005	-1.98951966e-013	3.00169769e+002
-6.23073356e-005	-6.14937162e-005	0.00000000e+000	3.23149994e+002
-6.25000030e-005	-7.02785328e-005	0.00000000e+000	3.23149994e+002
-6.25000030e-005	-5.27088996e-005	0.00000000e+000	3.23149994e+002
-6.23073356e-005	-7.90633494e-005	0.00000000e+000	3.23149994e+002
-6.25000030e-005	-7.02785328e-005	-3.65279178e-020	3.23149994e+002
-6.25000030e-005	-5.27088996e-005	0.00000000e+000	3.23149994e+002
-6.25000030e-005	-7.02785328e-005	0.00000000e+000	3.23149994e+002
-6.25000030e-005	-5.27088996e-005	-3.69733804e-020	3.23149994e+002
-6.24681779e-005	-8.73536919e-005	-1.13686838e-013	3.23149963e+002
-6.24415552e-005	-8.87231727e-005	2.84217094e-013	3.23149963e+002
-6.23073356e-005	-4.39240830e-005	0.00000000e+000	3.23149994e+002
-6.25000030e-005	-5.27088996e-005	-3.69733804e-020	3.23149994e+002
-6.44059473e-005	-8.74876714e-005	0.00000000e+000	3.23149994e+002
-6.25000030e-005	-7.02785328e-005	0.00000000e+000	3.23149994e+002
-6.90460001e-005	-6.22532607e-005	0.00000000e+000	3.23149994e+002
-6.37090416e-005	-8.91085656e-005	-1.70530257e-013	3.23149994e+002
-6.94891132e-005	-4.60250194e-005	5.68434189e-014	3.23149994e+002
-6.75224728e-005	-8.22544534e-005	0.00000000e+000	3.23149994e+002
-7.05898565e-005	-7.69424878e-005	-6.03961325e-014	3.23149994e+002
-6.96478019e-005	-6.17154510e-005	0.00000000e+000	3.23149994e+002
-6.99484372e-005	-4.66324200e-005	0.00000000e+000	3.23149994e+002
-6.99188095e-005	-8.44631140e-005	-3.41060513e-013	3.23149994e+002
-6.97176220e-005	-6.29289934e-005	0.00000000e+000	3.23149994e+002
-7.06521678e-005	-7.68794853e-005	0.00000000e+000	3.23149994e+002
-7.19741438e-005	-9.56176373e-005	0.00000000e+000	3.23149994e+002
-6.92395406e-005	-5.44113718e-005	-2.27373675e-013	3.23149963e+002
-6.99761586e-005	-4.61854761e-005	0.00000000e+000	3.23149994e+002
-6.99330121e-005	-8.87916540e-005	0.00000000e+000	3.23149994e+002
-7.06526043e-005	-7.69247708e-005	0.00000000e+000	3.23149994e+002
-7.06471401e-005	-7.69904873e-005	0.00000000e+000	3.23149994e+002
-7.04630947e-005	-7.07842773e-005	0.00000000e+000	3.23149994e+002
-6.98110380e-005	-6.22982261e-005	2.84217094e-014	3.23149994e+002
-7.68542304e-005	-5.32973681e-005	1.35003120e-013	3.23149963e+002
-7.57501766e-005	-5.47763811e-005	-7.10542736e-015	3.23149994e+002
-7.54863722e-005	-5.17824483e-005	-7.10542736e-015	3.23149994e+002
-7.04267732e-005	-4.60558949e-005	0.00000000e+000	3.23149963e+002
-7.07133877e-005	-7.69514081e-005	0.00000000e+000	3.23149994e+002
-7.26780636e-005	-8.24870876e-005	0.00000000e+000	3.23149994e+002
-7.60231342e-005	-9.15825804e-005	0.00000000e+000	3.23149994e+002
-7.48951425e-005	-8.84864348e-005	0.00000000e+000	3.23149994e+002
-7.07078943e-005	-6.29594579e-005	0.00000000e+000	3.23149963e+002
-7.60431139e-005	-6.95652343e-005	2.27373675e-013	3.23149994e+002
-7.07419458e-005	-7.68422324e-005	0.00000000e+000	3.23149994e+002
-7.69653925e-005	-5.34029678e-005	0.00000000e+000	3.23149994e+002
-7.69642065e-005	-5.32608647e-005	0.00000000e+000	3.23149994e+002
-7.77400128e-005	-8.09962803e-005	2.27373675e-013	3.23149994e+002
-7.81897470e-005	-8.98465805e-005	0.00000000e+000	3.23149994e+002
-7.88425823e-005	-6.59062061e-005	-2.27373675e-013	3.23149994e+002
-7.81937124e-005	-9.17888392e-005	0.00000000e+000	3.23149994e+002
-7.99437184e-005	-7.04551931e-005	2.27373675e-013	3.23149994e+002
-7.70114493e-005	-5.30466932e-005	7.10542736e-015	3.23149994e+002
-7.83923897e-005	-4.42298333e-005	0.00000000e+000	3.23149994e+002
-7.90597187e-005	-7.60537223e-005	-2.27373675e-013	3.23149994e+002
-7.71857303e-005	-5.32509075e-005	0.00000000e+000	3.23149963e+002
-8.01398273e-005	-9.13376643e-005	0.00000000e+000	3.23149994e+002
-8.51876539e-005	-6.05011410e-005	-1.42108547e-014	3.23149994e+002
-8.05633754e-005	-5.62754503e-005	-3.55271368e-015	3.23150024e+002
-8.64476679e-005	-4.58595314e-005	-5.68434189e-014	3.23149994e+002
-8.29536584e-005	-8.58218991e-005	-5.68434189e-014	3.23149994e+002
-8.45658797e-005	-8.10495694e-005	-1.13686838e-013	3.23149994e+002
-8.25203169e-005	-7.45820216e-005	0.00000000e+000	3.23149994e+002
-8.53256715e-005	-6.02581022e-005	-1.42108547e-014	3.23149994e+002
-8.63498208e-005	-8.23954251e-005	-1.13686838e-013	3.23149994e+002
-8.68526258e-005	-4.63655124e-005	-4.26325641e-014	3.23150024e+002
-8.53439633e-005	-6.01068386e-005	-1.42108547e-014	3.23149994e+002
-8.64097456e-005	-8.07443794e-005	0.00000000e+000	3.23149994e+002
-8.52555168e-005	-5.18174711e-005	0.00000000e+000	3.23149994e+002
-8.66226765e-005	-9.34491400e-005	-1.13686838e-013	3.23149994e+002
-8.62496963e-005	-6.89643057e-005	-2.27373675e-013	3.23149994e+002
-8.87253846e-005	-7.12412948e-005	-1.13686838e-013	3.23149994e+002
-8.54433238e-005	-8.90113079e-005	0.00000000e+000	3.23149994e+002
-8.54350728e-005	-6.03281769e-005	0.00000000e+000	3.23149994e+002
-8.68954958e-005	-4.59946823e-005	3.97903932e-013	3.23150024e+002
-8.55433536e-005	-6.00498424e-005	-7.10542736e-015	3.23149994e+002
-8.96364145e-005	-6.82506070e-005	-1.13686838e-013	3.23149994e+002
-8.82950553e-005	-5.28252131e-005	0.00000000e+000	3.23149994e+002
-9.01208914e-005	-7.03763289e-005	-1.13686838e-013	3.23149994e+002
-9.24979395e-005	-9.00086598e-005	-2.27373675e-013	3.23149963e+002
-8.79168729e-005	-8.16966349e-005	-1.13686838e-013	3.23149994e+002
-8.71655284e-005	-4.61825584e-005	0.00000000e+000	3.23149994e+002
-8.74024190e-005	-8.01225397e-005	0.00000000e+000	3.23149994e+002
-9.28852096e-005	-9.01728054e-005	0.00000000e+000	3.23149994e+002
-9.45364154e-005	-5.87796312e-005	0.00000000e+000	3.23149994e+002
-9.23746848e-005	-5.33527309e-005	0.00000000e+000	3.23149994e+002
-9.29955131e-005	-8.96626079e-005	-2.84217094e-014	3.23149994e+002
-9.47397784e-005	-6.06775866e-005	0.00000000e+000	3.23149994e+002
-9.36947472e-005	-7.56723603e-005	0.00000000e+000	3.23149994e+002
-8.71882366e-005	-4.59354524e-005	3.83693077e-013	3.23149963e+002
-9.31613467e-005	-8.37595435e-005	2.27373675e-013	3.23149994e+002
-9.42562692e-005	-7.93303916e-005	-2.27373675e-013	3.23149994e+002
-9.56781441e-005	-4.34205103e-005	2.27373675e-013	3.23149994e+002
-9.19126906e-005	-6.91942769e-005	2.27373675e-013	3.23149994e+002
-9.58848759e-005	-6.14950259e-005	0.00000000e+000	3.23149994e+002
-9.59611352e-005	-4.19802527e-005	0.00000000e+000	3.23149963e+002
-9.56159856e-005	-6.00988315e-005	-2.27373675e-013	3.23149963e+002
-9.62590275e-005	-7.36093571e-005	-2.27373675e-013	3.23149994e+002
-9.82788479e-005	-8.50962824e-005	-3.41060513e-013	3.23149994e+002
-9.71968984e-005	-5.69161566e-005	0.00000000e+000	3.23149994e+002
-9.95937226e-005	-5.06135548e-005	0.00000000e+000	3.23149994e+002
-9.83085847e-005	-7.78351459e-005	2.27373675e-013	3.23149994e+002
-1.00108897e-004	-6.96575516e-005	0.00000000e+000	3.23149994e+002
-1.00129037e-004	-8.81284213e-005	-4.54747351e-013	3.23149994e+002
-1.00073856e-004	-4.88400328e-005	1.13686838e-013	3.23150024e+002
-1.01473503e-004	-8.33956801e-005	0.00000000e+000	3.23149994e+002
-1.01895275e-004	-5.19372734e-005	1.13686838e-013	3.23149994e+002
-9.81506673e-005	-6.02970431e-005	0.00000000e+000	3.23149994e+002
-1.01733982e-004	-7.44033168e-005	-2.27373675e-013	3.23149994e+002
-1.01800993e-004	-7.94485968e-005	0.00000000e+000	3.23149994e+002
-1.02329228e-004	-4.93072075e-005	0.00000000e+000	3.23150024e+002
-1.03544473e-004	-6.44610045e-005	-1.13686838e-013	3.23149994e+002
-1.04293256e-004	-5.82191133e-005	-1.13686838e-013	3.23150024e+002
-1.05229956e-004	-6.14024611e-005	0.00000000e+000	3.23149994e+002
-1.03756378e-004	-8.80174193e-005	0.00000000e+000	3.23149994e+002
-1.04344741e-004	-6.94868286e-005	0.00000000e+000	3.23149994e+002
1.09302209e-005	-9.83376449e-005	0.00000000e+000	2.98149994e+002
5.28471310e-006	-9.22843756e-005	1.13686838e-013	2.98149994e+002
6.23739879e-006	-8.24691888e-005	-2.27373675e-013	2.98149994e+002
6.05577861e-006	-7.65192235e-005	1.13686838e-013	2.98149994e+002
-1.40707652e-006	-8.10829006e-005	2.13162821e-014	2.98149994e+002
-1.54407803e-006	-8.14075684e-005	0.00000000e+000	2.98149994e+002
5.65282699e-006	-6.14745441e-005	-8.52651283e-014	2.98149994e+002
6.48892637e-006	-6.11827854e-005	-8.52651283e-014	2.98149994e+002
6.54420364e-006	-6.08521223e-005	-1.42108547e-014	2.98149963e+002
4.81949064e-006	-8.53160018e-005	0.00000000e+000	2.98149994e+002
4.54040628e-006	-7.40064279e-005	1.13686838e-013	2.98149994e+002
2.98955820e-006	-9.21442916e-005	-2.27373675e-013	2.98149994e+002
4.28232443e-006	-9.01103995e-005	-1.13686838e-013	2.98149994e+002
-2.29244392e-007	-6.72280221e-005	1.13686838e-013	2.98149994e+002
2.87178227e-006	-6.97609867e-005	4.54747351e-013	2.98150024e+002
-7.72385306e-007	-8.76248887e-005	0.00000000e+000	2.98149994e+002
7.94580956e-007	-7.21743272e-005	0.00000000e+000	2.98149994e+002
6.13244583e-006	-6.02222135e-005	-8.52651283e-014	2.98149963e+002
3.13748342e-006	-5.97834805e-005	1.42108547e-014	2.98149963e+002
-1.76642902e-006	-8.12366125e-005	-1.98951966e-013	2.98149994e+002
-2.02315437e-006	-3.93303817e-005	0.00000000e+000	2.98149994e+002
4.71714338e-006	-4.31074623e-005	-2.27373675e-013	2.98149963e+002
2.37239033e-006	-4.79937953e-005	0.00000000e+000	2.98149994e+002
-2.21083997e-006	-4.20724682e-005	0.00000000e+000	2.98150024e+002
-3.63431514e-006	-5.72070458e-005	-2.55795385e-013	2.98149994e+002
1.10619362e-006	-5.22420232e-005	2.27373675e-013	2.98149994e+002
-1.79842823e-006	-8.16054235e-005	0.00000000e+000	2.98149994e+002
-7.49718254e-007	-5.08564190e-005	-2.27373675e-013	2.98149994e+002
-2.21262144e-006	-6.45953041e-005	1.13686838e-013	2.98149994e+002
-2.53946837e-006	-8.94810073e-005	3.41060513e-013	2.98149994e+002
-1.76295293e-006	-8.13489823e-005	2.48689958e-013	2.98149994e+002
-4.03932472e-006	-5.76751954e-005	-2.84217094e-014	2.98149994e+002
-3.21216703e-006	-3.96133801e-005	0.00000000e+000	2.98149994e+002
-3.99154442e-006	-5.68144605e-005	1.70530257e-013	2.98149994e+002
-3.55074280e-006	-8.70341464e-005	-3.41060513e-013	2.98149994e+002
-5.96388054e-006	-7.43831260e-005	0.00000000e+000	2.98149994e+002
-4.29539705e-006	-6.97617506e-005	0.00000000e+000	2.98149994e+002
-5.55394308e-006	-6.58398640e-005	0.00000000e+000	2.98150024e+002
-5.27258044e-006	-4.23726633e-005	0.00000000e+000	2.98149994e+002
-7.97056327e-006	-4.92875661e-005	1.13686838e-013	2.98149994e+002
-2.02429601e-006	-8.13325096e-005	2.13162821e-014	2.98149994e+002
-5.22720711e-006	-6.00106723e-005	0.00000000e+000	2.98149994e+002
-7.56171903e-006	-6.53533061e-005	0.00000000e+000	2.98149994e+002
-7.18174397e-006	-8.86332055e-005	1.13686838e-013	2.98150024e+002
-5.44107343e-006	-9.43119230e-005	5.68434189e-014	2.98149994e+002
-7.58201622e-006	-7.28349332e-005	-1.13686838e-013	2.98149994e+002
-8.39023051e-006	-7.67772290e-005	1.13686838e-013	2.98150024e+002
-9.40659447e-006	-8.22991715e-005	0.00000000e+000	2.98149994e+002
-8.10422898e-006	-6.63393512e-005	0.00000000e+000	2.98149994e+002
-4.62186017e-006	-5.71036326e-005	1.42108547e-013	2.98149994e+002
-1.07009637e-005	-8.97361897e-005	1.13686838e-013	2.98149994e+002
-9.51943184e-006	-6.37189514e-005	0.00000000e+000	2.98149963e+002
-1.03547645e-005	-5.98013939e-005	1.13686838e-013	2.98149994e+002
-1.01008491e-005	-5.01063769e-005	-1.13686838e-013	2.98149994e+002
-1.02477497e-005	-4.74867884e-005	0.00000000e+000	2.98149994e+002
-1.08838394e-005	-8.63856039e-005	-1.13686838e-013	2.98149963e+002
-1.26469449e-005	-5.77956889e-005	-1.13686838e-013	2.98149994e+002
-1.24051603e-005	-9.21178580e-005	0.00000000e+000	2.98149994e+002
-1.21799276e-005	-8.06118187e-005	0.00000000e+000	2.98149994e+002
-1.02148315e-005	-7.40008472e-005	1.13686838e-013	2.98149994e+002
-9.83303562e-006	-6.80001540e-005	-5.68434189e-014	2.98150024e+002
-1.33970625e-005	-6.12540025e-005	3.41060513e-013	2.98149994e+002
-1.52686443e-005	-7.12005494e-005	0.00000000e+000	2.98149994e+002
-1.54171321e-005	-7.54318608e-005	-4.54747351e-013	2.98149994e+002
-1.46883922e-005	-8.95029079e-005	-1.13686838e-013	2.98149994e+002
-9.63086222e-006	-6.60740043e-005	2.27373675e-013	2.98149994e+002
-1.80394454e-005	-4.92571053e-005	1.70530257e-013	2.98149994e+002
-1.81786854e-005	-4.82079813e-005	-2.84217094e-013	2.98150024e+002
-1.69516952e-005	-6.65575135e-005	0.00000000e+000	2.98149994e+002
-1.47138571e-005	-8.35646642e-005	0.00000000e+000	2.98149994e+002
-1.67965554e-005	-9.11609823e-005	0.00000000e+000	2.98149994e+002
-1.86594243e-005	-8.88560025e-005	0.00000000e+000	2.98149994e+002
-1.93054530e-005	-5.90027339e-005	-5.68434189e-014	2.98149994e+002
-2.01136500e-005	-8.03194634e-005	0.00000000e+000	2.98149994e+002
-1.99171900e-005	-5.41079826e-005	0.00000000e+000	2.98149994e+002
-1.92019670e-005	-4.88273545e-005	1.70530257e-013	2.98149994e+002
-2.12787290e-005	-8.26416217e-005	-2.27373675e-013	2.98149994e+002
-2.09021000e-005	-5.96536593e-005	5.68434189e-014	2.98149994e+002
-2.03705422e-005	-9.36698634e-005	-5.68434189e-014	2.98149963e+002
-2.19350495e-005	-7.14991766e-005	5.68434189e-014	2.98149994e+002
-2.08393303e-005	-5.83543770e-005	5.68434189e-014	2.98149994e+002
-2.09550562e-005	-5.89014744e-005	-3.97903932e-013	2.98149994e+002
-2.29303914e-005	-7.05047860e-005	5.68434189e-014	2.98149994e+002
-2.29616326e-005	-7.33504203e-005	5.68434189e-014	2.98149994e+002
-2.34354138e-005	-7.13717236e-005	5.68434189e-014	2.98149994e+002
-2.12854211e-005	-5.90441232e-005	-3.97903932e-013	2.98149994e+002
-2.36915748e-005	-8.02869108e-005	1.13686838e-013	2.98149994e+002
-2.33178253e-005	-5.76658822e-005	-5.68434189e-014	2.98149994e+002
-2.52579339e-005	-8.90991723e-005	0.00000000e+000	2.98149994e+002
-2.65855233e-005	-8.69705254e-005	-5.68434189e-014	2.98149994e+002
-2.71332938e-005	-5.28664641e-005	-1.13686838e-013	2.98149994e+002
-2.52061691e-005	-6.89580484e-005	-5.68434189e-014	2.98149994e+002
-2.33226274e-005	-6.04329143e-005	-5.68434189e-014	2.98149994e+002
-2.79039396e-005	-8.86176567e-005	2.84217094e-013	2.98149963e+002
-2.79619144e-005	-8.94355471e-005	-1.70530257e-013	2.98149994e+002
-2.37317581e-005	-7.06910650e-005	5.68434189e-014	2.98150024e+002
-2.53907856e-005	-4.71469502e-005	-1.13686838e-013	2.98149994e+002
-2.88161864e-005	-5.44760333e-005	0.00000000e+000	2.98149994e+002
-2.45752017e-005	-7.14838170e-005	5.68434189e-014	2.98149994e+002
-2.91917222e-005	-6.45577966e-005	0.00000000e+000	2.98149994e+002
-2.95777463e-005	-7.58998212e-005	0.00000000e+000	2.98149994e+002
-2.83136578e-005	-8.78278443e-005	-1.70530257e-013	2.98149994e+002
-2.90943171e-005	-6.29611532e-005	-1.13686838e-013	2.98149994e+002
-2.91513752e-005	-8.05233140e-005	2.27373675e-013	2.98149994e+002
-2.95383252e-005	-5.28221790e-005	1.13686838e-013	2.98149994e+002
-2.89980962e-005	-4.59324729e-005	-2.27373675e-013	2.98149994e+002
-2.96857143e-005	-6.65188418e-005	0.00000000e+000	2.98149994e+002
-3.03499619e-005	-7.29704770e-005	2.27373675e-013	2.98149994e+002
-2.87326347e-005	-8.87581700e-005	2.27373675e-013	2.98149994e+002
-3.17652084e-005	-6.37620469e-005	1.13686838e-013	2.98149994e+002
-3.14786557e-005	-5.76590646e-005	1.13686838e-013	2.98149994e+002
-3.19531646e-005	-9.12916876e-005	-2.84217094e-014	2.98149994e+002
-3.47234891e-005	-8.35451792e-005	0.00000000e+000	2.98149994e+002
-3.04607092e-005	-5.44913819e-005	1.13686838e-013	2.98149994e+002
-3.50021073e-005	-4.73673208e-005	2.27373675e-013	2.98149994e+002
-3.49827387e-005	-7.78882386e-005	0.00000000e+000	2.98149994e+002
-3.51266062e-005	-7.53598943e-005	0.00000000e+000	2.98149994e+002
-3.29365284e-005	-6.70089648e-005	-1.13686838e-013	2.98149994e+002
-3.48401009e-005	-7.19895761e-005	-1.13686838e-013	2.98149994e+002
-3.70295820e-005	-9.41477701e-005	-3.41060513e-013	2.98149994e+002
-3.61540733e-005	-6.23494052e-005	-1.13686838e-013	2.98149994e+002
-3.77417018e-005	-8.58587737e-005	0.00000000e+000	2.98150024e+002
-3.81974824e-005	-8.05813834e-005	-2.27373675e-013	2.98149994e+002
-3.76048338e-005	-7.00505771e-005	1.13686838e-013	2.98149994e+002
-3.82100552e-005	-7.74782966e-005	-1.13686838e-013	2.98149994e+002
-3.79742924e-005	-5.40183537e-005	0.00000000e+000	2.98149994e+002
-3.76438438e-005	-5.35861509e-005	0.00000000e+000	2.98149994e+002
-3.78729201e-005	-7.40011965e-005	0.00000000e+000	2.98150024e+002
-3.76514399e-005	-5.50653422e-005	2.84217094e-014	2.98149994e+002
-3.57822646e-005	-6.45979890e-005	1.13686838e-013	2.98149994e+002
-3.73467155e-005	-9.24232081e-005	1.13686838e-013	2.98149994e+002
-3.81557948e-005	-5.23248200e-005	0.00000000e+000	2.98149994e+002
-3.87720283e-005	-4.46412014e-005	0.00000000e+000	2.98149994e+002
-3.84362029e-005	-5.44686918e-005	1.42108547e-013	2.98149994e+002
-4.31720437e-005	-6.95168419e-005	5.68434189e-014	2.98149994e+002
-4.27171690e-005	-6.79579971e-005	5.68434189e-014	2.98149994e+002
-3.81829195e-005	-9.42635743e-005	1.13686838e-013	2.98149994e+002
-4.40942604e-005	-6.99258089e-005	0.00000000e+000	2.98149994e+002
-3.92593938e-005	-5.34581595e-005	-5.68434189e-014	2.98149994e+002
-4.37741037e-005	-5.01114228e-005	1.13686838e-013	2.98149994e+002
-4.33548339e-005	-7.77710084e-005	1.13686838e-013	2.98149963e+002
-4.24160207e-005	-4.36347182e-005	1.13686838e-013	2.98149963e+002
-5.88253306e-006	6.82914060e-006	-5.68434189e-014	2.98149994e+002
-5.02318699e-006	7.98951169e-006	-5.68434189e-014	2.98149994e+002
-5.83844712e-006	8.32611295e-006	-5.68434189e-014	2.98149994e+002
0.00000000e+000	0.00000000e+000	0.00000000e+000	2.98149994e+002
0.00000000e+000	0.00000000e+000	0.00000000e+000	2.98149994e+002
0.00000000e+000	0.00000000e+000	0.00000000e+000	2.98149994e+002
-8.09145786e-006	8.05881973e-006	-5.68434189e-014	2.98149994e+002
0.00000000e+000	0.00000000e+000	0.00000000e+000	2.98149994e+002
-3.00972351e-005	4.35434004e-006	0.00000000e+000	2.98149994e+002
-2.94514175e-005	7.79252150e-006	2.27373675e-013	2.98149994e+002
-2.50149387e-005	3.45561398e-006	1.13686838e-013	2.98149994e+002
3.88392300e-006	4.65731637e-006	0.00000000e+000	2.98149994e+002
3.15508964e-006	7.29233034e-006	0.00000000e+000	2.98149994e+002
-3.53750365e-005	5.92078777e-006	0.00000000e+000	2.98149994e+002
-2.49886652e-005	9.51646598e-006	0.00000000e+000	2.98149994e+002
0.00000000e+000	0.00000000e+000	0.00000000e+000	2.98149994e+002
-1.35614173e-005	-3.26748864e-006	0.00000000e+000	2.98149994e+002
-1.85805966e-005	0.00000000e+000	-2.27373675e-013	2.98149994e+002
-1.03870852e-005	0.00000000e+000	2.27373675e-013	2.98149994e+002
-4.34149879e-005	4.52730910e-006	0.00000000e+000	2.98149994e+002
-4.87962243e-005	9.73233455e-006	0.00000000e+000	2.98149963e+002
-4.44980906e-005	8.88910563e-006	-2.27373675e-013	2.98149994e+002
8.92857133e-006	0.00000000e+000	0.00000000e+000	2.98149994e+002
8.92857133e-006	0.00000000e+000	0.00000000e+000	2.98149994e+002
-3.88226763e-005	6.16744592e-006	-1.13686838e-013	2.98149994e+002
-7.27529368e-006	-7.86028249e-006	1.98951966e-013	2.98149963e+002
-1.36004628e-005	4.81000961e-006	-2.27373675e-013	2.98149994e+002
-3.27460621e-005	0.00000000e+000	2.27373675e-013	2.98149994e+002
-3.93536175e-005	0.00000000e+000	1.13686838e-013	2.98149994e+002
-3.69911286e-005	4.64603954e-006	0.00000000e+000	2.98149994e+002
-1.86473007e-005	-7.29096428e-006	1.13686838e-013	2.98149994e+002
-2.06402910e-005	-4.22372432e-006	5.68434189e-014	2.98149994e+002
-2.08668644e-005	1.75269020e-006	1.13686838e-013	2.98149994e+002
-2.11513161e-005	1.03490866e-005	1.13686838e-013	2.98149994e+002
-1.48652725e-005	7.97317080e-006	0.00000000e+000	2.98149994e+002
-2.23841671e-005	0.00000000e+000	-2.27373675e-013	2.98149994e+002
-2.93644207e-005	0.00000000e+000	0.00000000e+000	2.98149994e+002
-6.19847060e-006	-8.65930269e-006	2.27373675e-013	2.98149963e+002
3.93369146e-006	-8.44760143e-006	0.00000000e+000	2.98149994e+002
-6.94622850e-006	-8.50555080e-006	0.00000000e+000	2.98149994e+002
-1.32186760e-005	-6.40280177e-006	-2.27373675e-013	2.98149994e+002
-3.78132936e-005	4.93126936e-006	5.68434189e-014	2.98150024e+002
-4.23306774e-005	0.00000000e+000	2.27373675e-013	2.98149994e+002
-1.32589639e-005	7.84598160e-006	0.00000000e+000	2.98149994e+002
-3.71326460e-005	6.00378007e-006	5.68434189e-014	2.98150024e+002
-2.32654315e-007	-2.89143991e-005	5.68434189e-014	2.98149994e+002
5.76294951e-006	-3.30203293e-005	-2.27373675e-013	2.98149994e+002
7.85332850e-006	-2.74792328e-005	0.00000000e+000	2.98149994e+002
1.46390528e-006	-2.70780001e-005	0.00000000e+000	2.98149994e+002
-1.08767711e-006	-2.74329796e-005	-1.70530257e-013	2.98149994e+002
4.50370362e-006	-1.10348828e-005	0.00000000e+000	2.98150024e+002
1.52965163e-006	-1.65971869e-005	-2.27373675e-013	2.98149994e+002
6.36663162e-006	-1.62401757e-005	-2.27373675e-013	2.98149994e+002
4.06641993e-006	-1.97470417e-005	0.00000000e+000	2.98149994e+002
7.68162226e-006	-2.29864054e-005	2.27373675e-013	2.98149994e+002
-1.32340085e-006	-3.75518612e-005	-1.70530257e-013	2.98149994e+002
5.95679285e-006	-3.61676648e-005	0.00000000e+000	2.98150024e+002
7.77401419e-006	-2.50491885e-005	1.13686838e-013	2.98149994e+002
-1.52955624e-006	-2.81228640e-005	-1.70530257e-013	2.98149994e+002
-2.28276485e-006	-3.24659995e-005	-2.84217094e-014	2.98149994e+002
-1.64625840e-006	-2.65673661e-005	0.00000000e+000	2.98149994e+002
-5.72922909e-006	-9.42032420e-006	-2.84217094e-014	2.98149994e+002
-3.58707962e-006	-3.88107255e-005	0.00000000e+000	2.98149994e+002
-1.93944788e-006	-2.75032926e-005	-1.70530257e-013	2.98149994e+002
-6.45418959e-006	-8.88816521e-006	-2.84217094e-014	2.98149963e+002
-5.46524871e-006	-1.91253366e-005	0.00000000e+000	2.98149994e+002
-6.56509155e-006	-1.12992793e-005	0.00000000e+000	2.98149994e+002
-2.18263995e-006	-2.81807570e-005	0.00000000e+000	2.98149994e+002
-6.24575887e-006	-2.03761265e-005	1.13686838e-013	2.98149994e+002
-6.74840885e-006	-8.74030229e-006	0.00000000e+000	2.98150024e+002
-6.55000076e-006	-3.45792359e-005	0.00000000e+000	2.98149994e+002
-9.60118905e-006	-2.91093002e-005	0.00000000e+000	2.98149994e+002
-1.00238703e-005	-3.01129530e-005	0.00000000e+000	2.98149994e+002
-7.79640504e-006	-1.96976453e-005	0.00000000e+000	2.98149994e+002
-5.73208126e-006	-3.92321926e-005	-1.70530257e-013	2.98149994e+002
-7.22510777e-006	-9.24257347e-006	0.00000000e+000	2.98149994e+002
-1.04437495e-005	-2.74434533e-005	-5.68434189e-014	2.98149994e+002
-1.23783466e-005	-3.79915145e-005	0.00000000e+000	2.98149994e+002
-1.24458147e-005	-1.71666179e-005	2.27373675e-013	2.98149994e+002
-1.33256308e-005	-4.04933162e-005	2.27373675e-013	2.98149994e+002
-1.15933462e-005	-2.12145424e-005	0.00000000e+000	2.98150024e+002
-1.09436696e-005	-2.97753086e-005	2.27373675e-013	2.98149994e+002
-1.38055675e-005	-1.12315010e-005	0.00000000e+000	2.98149994e+002
-1.41205455e-005	-3.62528590e-005	0.00000000e+000	2.98149994e+002
-2.02656356e-005	-2.32197708e-005	0.00000000e+000	2.98149994e+002
-1.91010386e-005	-2.40702302e-005	0.00000000e+000	2.98149963e+002
-2.02330084e-005	-2.28752033e-005	1.98951966e-013	2.98149994e+002
-1.56941715e-005	-1.48032159e-005	0.00000000e+000	2.98149994e+002
-2.04485259e-005	-2.33451992e-005	0.00000000e+000	2.98149994e+002
-2.14029060e-005	-3.18219027e-005	-1.13686838e-013	2.98149994e+002
-1.82112781e-005	-4.03741942e-005	0.00000000e+000	2.98149994e+002
-2.04660082e-005	-2.31402319e-005	0.00000000e+000	2.98149994e+002
-1.93904871e-005	-4.69652150e-005	-5.68434189e-014	2.98149994e+002
-1.99231763e-005	-8.48767468e-006	1.13686838e-013	2.98149994e+002
-2.04457629e-005	-2.32330422e-005	0.00000000e+000	2.98149994e+002
-2.07138692e-005	-2.39211695e-005	0.00000000e+000	2.98149994e+002
-2.26555640e-005	-3.63632171e-005	-1.13686838e-013	2.98149994e+002
-2.16058106e-005	-4.07534390e-005	0.00000000e+000	2.98149994e+002
-2.06370605e-005	-2.26484426e-005	0.00000000e+000	2.98149994e+002
-2.24615651e-005	-1.28463671e-005	2.27373675e-013	2.98149994e+002
-2.08882266e-005	-7.23779885e-006	1.13686838e-013	2.98149994e+002
-2.28041372e-005	-3.29987197e-005	0.00000000e+000	2.98149994e+002
-2.06301611e-005	-2.32445527e-005	-1.42108547e-014	2.98149994e+002
-2.39313431e-005	-3.18372004e-005	-1.13686838e-013	2.98149994e+002
-2.42256392e-005	-1.04281271e-005	4.54747351e-013	2.98149994e+002
-2.44209750e-005	-4.28481217e-005	0.00000000e+000	2.98149994e+002
-2.06953937e-005	-2.29421694e-005	1.98951966e-013	2.98150024e+002
-2.58177715e-005	-1.32305522e-005	0.00000000e+000	2.98149994e+002
-2.42727365e-005	-3.96930009e-005	1.13686838e-013	2.98149994e+002
-2.49761397e-005	-3.37268139e-005	0.00000000e+000	2.98149994e+002
-2.64528389e-005	-4.64048935e-006	0.00000000e+000	2.98149994e+002
-2.88574047e-005	-7.45201396e-006	0.00000000e+000	2.98149994e+002
-2.79442756e-005	-1.53691035e-005	0.00000000e+000	2.98149994e+002
-2.71547797e-005	-2.57148968e-005	7.10542736e-015	2.98149994e+002
-3.10479445e-005	-2.72475190e-005	-7.10542736e-015	2.98149994e+002
-2.90411735e-005	-3.73813818e-005	-2.27373675e-013	2.98149994e+002
-2.98863652e-005	-5.39995972e-006	-1.70530257e-013	2.98149994e+002
-3.10739852e-005	-2.69690845e-005	2.13162821e-013	2.98149994e+002
-2.93058183e-005	-9.12250744e-006	1.13686838e-013	2.98149994e+002
-2.85667775e-005	-4.24938007e-005	-2.27373675e-013	2.98149994e+002
-3.11109397e-005	-2.71651134e-005	-2.41584530e-013	2.98149994e+002
-3.10927171e-005	-2.73909718e-005	0.00000000e+000	2.98149994e+002
-3.07968221e-005	-7.65361438e-006	1.13686838e-013	2.98149994e+002
-3.25133587e-005	-3.77814140e-005	-2.27373675e-013	2.98149994e+002
-3.33576390e-005	-1.59278243e-005	0.00000000e+000	2.98149994e+002
-3.12418160e-005	-2.72856960e-005	2.06057393e-013	2.98149994e+002
-3.47993773e-005	-4.42540404e-005	-1.13686838e-013	2.98149963e+002
-3.12567499e-005	-2.70826040e-005	-7.10542736e-015	2.98149994e+002
-3.58845500e-005	-1.35531827e-005	0.00000000e+000	2.98149994e+002
-3.76395801e-005	-4.19385651e-005	0.00000000e+000	2.98149963e+002
-3.57199497e-005	-4.35765969e-006	0.00000000e+000	2.98149994e+002
-3.61360071e-005	-3.48830836e-005	-2.27373675e-013	2.98149994e+002
-3.66050808e-005	-1.76423418e-005	0.00000000e+000	2.98149994e+002
-3.93289592e-005	-8.02166323e-006	2.27373675e-013	2.98149994e+002
-3.82879152e-005	-2.23040443e-005	2.27373675e-013	2.98149994e+002
-3.93828814e-005	-3.39509061e-005	2.27373675e-013	2.98149994e+002
-3.80534912e-005	-2.69026641e-005	0.00000000e+000	2.98149994e+002
-3.94258022e-005	-4.07200132e-005	-1.13686838e-013	2.98149994e+002
-3.84844316e-005	-1.52602788e-005	0.00000000e+000	2.98149994e+002
-4.17279734e-005	-3.44394289e-006	0.00000000e+000	2.98149994e+002
-4.22019439e-005	-1.06748157e-005	1.13686838e-013	2.98149994e+002
-4.59170478e-005	-1.87616752e-005	0.00000000e+000	2.98149994e+002
-4.65366247e-005	-1.94557815e-005	0.00000000e+000	2.98149994e+002
-4.37849594e-005	-2.84970920e-005	-2.27373675e-013	2.98149994e+002
-4.38849165e-005	-2.53500584e-005	1.13686838e-013	2.98149994e+002
-4.36820374e-005	-3.58836405e-005	-1.13686838e-013	2.98149994e+002
-4.35740258e-005	-1.52052799e-005	-2.27373675e-013	2.98149994e+002
-4.71043058e-005	-1.89828861e-005	0.00000000e+000	2.98149994e+002
-4.41655284e-005	-7.36087122e-006	0.00000000e+000	2.98149994e+002
-4.63111974e-005	-2.68205476e-005	-2.27373675e-013	2.98149994e+002
-4.71045096e-005	-2.02137362e-005	0.00000000e+000	2.98149994e+002
-4.65625053e-005	-3.07742121e-005	2.27373675e-013	2.98149994e+002
-4.73276887e-005	-4.02759433e-005	-1.13686838e-013	2.98149994e+002
-4.63844408e-005	-1.22665970e-005	1.13686838e-013	2.98149994e+002
-4.63134857e-005	0.00000000e+000	-1.13686838e-013	2.98149994e+002
-4.71303574e-005	-3.54750664e-005	2.27373675e-013	2.98150024e+002
-4.85079800e-005	-9.60372745e-006	-1.13686838e-013	2.98149994e+002
-4.74374829e-005	-1.82687127e-005	0.00000000e+000	2.98149994e+002
-5.05434400e-005	-3.29209934e-006	0.00000000e+000	2.98149994e+002
-4.91631290e-005	-1.22977945e-005	0.00000000e+000	2.98149994e+002
-4.73800428e-005	-1.92201533e-005	2.84217094e-013	2.98149994e+002
-5.15804713e-005	6.96482994e-006	1.13686838e-013	2.98149994e+002
-4.88030346e-005	-2.85139286e-005	-1.13686838e-013	2.98149994e+002
-5.27310149e-005	0.00000000e+000	2.27373675e-013	2.98149994e+002
-5.11844992e-005	-3.38338286e-005	0.00000000e+000	2.98149994e+002
-5.42424241e-005	-2.38930170e-005	5.68434189e-014	2.98149994e+002
-4.91831233e-005	-2.02164210e-005	0.00000000e+000	2.98149994e+002
-4.79449191e-005	-1.87038113e-005	8.52651283e-014	2.98149994e+002
-4.95479617e-005	-3.73873445e-005	0.00000000e+000	2.98150024e+002
-5.05416974e-005	-4.21862278e-005	-1.13686838e-013	2.98149994e+002
-5.14182357e-005	-1.25831730e-005	-1.13686838e-013	2.98149994e+002
-5.09974634e-005	9.74374780e-006	-1.13686838e-013	2.98149994e+002
-5.44887880e-005	-3.13027449e-005	0.00000000e+000	2.98149994e+002
-5.50315308e-005	-2.51544079e-005	-5.68434189e-014	2.98149994e+002
-5.52260353e-005	-2.36413798e-005	0.00000000e+000	2.98149994e+002
-5.50364239e-005	-4.00640929e-005	0.00000000e+000	2.98149963e+002
-5.34259016e-005	-7.97069424e-006	-5.68434189e-014	2.98149994e+002
-5.49818760e-005	-5.01400291e-006	0.00000000e+000	2.98149994e+002
-5.48062017e-005	-4.77798567e-005	2.84217094e-014	2.98149994e+002
-5.48087555e-005	-1.46106549e-005	0.00000000e+000	2.98149994e+002
-5.51040066e-005	-6.29481747e-006	3.41060513e-013	2.98149994e+002
-5.50177501e-005	-3.52973875e-005	0.00000000e+000	2.98149994e+002
-5.51243393e-005	-2.17538945e-005	5.68434189e-014	2.98149994e+002
-5.53558421e-005	-8.82218592e-006	1.13686838e-013	2.98149994e+002
-5.24764328e-005	8.50529614e-006	-1.13686838e-013	2.98149994e+002
-5.45041185e-005	2.64814526e-006	0.00000000e+000	2.98149994e+002
-5.85867601e-005	8.41345900e-006	0.00000000e+000	2.98149994e+002
-6.25000030e-005	0.00000000e+000	0.00000000e+000	2.98149994e+002
-6.25000030e-005	-2.24046057e-019	0.00000000e+000	2.98149994e+002
-5.69681579e-005	-6.97704627e-006	-1.13686838e-013	3.03528137e+002
-5.65019800e-005	-2.42137357e-005	1.13686838e-013	3.02542145e+002
-5.76794300e-005	-2.96355447e-005	0.00000000e+000	3.07784760e+002
-6.25000030e-005	-3.51392664e-005	0.00000000e+000	3.23149994e+002
-6.25000030e-005	-3.51392664e-005	0.00000000e+000	3.23149994e+002
-5.85147791e-005	-4.18491327e-005	-2.27373675e-013	3.09544373e+002
-6.25000030e-005	-1.75696332e-005	0.00000000e+000	3.23149994e+002
-6.25000030e-005	-1.75696332e-005	0.00000000e+000	3.23149994e+002
-5.79719417e-005	-1.22931469e-005	0.00000000e+000	3.08355957e+002
-6.25000030e-005	1.42064044e-019	0.00000000e+000	2.98149994e+002
-6.25000030e-005	0.00000000e+000	0.00000000e+000	2.98149994e+002
-6.25000030e-005	-3.51392664e-005	-3.69733804e-020	3.23149994e+002
-6.25000030e-005	-3.51392664e-005	0.00000000e+000	3.23149994e+002
-6.25000030e-005	-1.75696332e-005	0.00000000e+000	3.23149994e+002
-6.25000030e-005	-1.75696332e-005	-3.69733804e-020	3.23149994e+002
-6.23073356e-005	-2.63544498e-005	0.00000000e+000	3.23149994e+002
-6.25000030e-005	-1.75696332e-005	0.00000000e+000	3.23149994e+002
-6.23073356e-005	-8.78481660e-006	0.00000000e+000	3.23149994e+002
-6.00487474e-005	1.06294401e-005	2.27373675e-013	2.98149994e+002
-6.25000030e-005	-3.51392664e-005	0.00000000e+000	3.23149994e+002
-6.25000030e-005	-8.32309197e-020	0.00000000e+000	2.98149994e+002
-6.74076437e-005	9.91318302e-006	-5.68434189e-014	3.19701233e+002
-6.25000030e-005	-2.76582863e-020	0.00000000e+000	2.98149994e+002
-6.25000030e-005	-3.51392664e-005	0.00000000e+000	3.23149994e+002
-6.25000030e-005	-1.75696332e-005	0.00000000e+000	3.23149994e+002
-6.25000030e-005	1.66935097e-020	0.00000000e+000	2.98149994e+002
-6.25000030e-005	-1.75696332e-005	-3.69733804e-020	3.23149994e+002
-6.73652830e-005	-2.33843930e-005	3.41060513e-013	3.23149994e+002
-6.73452159e-005	-1.17897771e-005	2.27373675e-013	3.23149963e+002
-7.10675522e-005	-6.84491624e-006	-5.68434189e-014	3.23149994e+002
-6.88962173e-005	-2.75808561e-005	1.13686838e-013	3.23149994e+002
-6.25000030e-005	-3.51392664e-005	0.00000000e+000	3.23149994e+002
-6.89220105e-005	8.82227050e-006	0.00000000e+000	3.23149994e+002
-7.01740209e-005	-1.34153906e-005	-2.27373675e-013	3.23149994e+002
-6.99670345e-005	-4.56538983e-005	0.00000000e+000	3.23149994e+002
-7.02377583e-005	-2.12513332e-005	0.00000000e+000	3.23149994e+002
-7.16349896e-005	-6.68000666e-006	-2.84217094e-014	3.23149994e+002
-7.16082650e-005	-7.43750161e-006	0.00000000e+000	3.23149994e+002
-7.12536130e-005	-2.51469064e-005	-2.27373675e-013	3.23149994e+002
-7.19232194e-005	-2.86991453e-005	1.13686838e-013	3.23149994e+002
-7.03810219e-005	-1.79831914e-005	0.00000000e+000	3.23149994e+002
-7.08548614e-005	-3.73616786e-005	-2.27373675e-013	3.23149994e+002
-7.17125367e-005	-6.05590503e-006	0.00000000e+000	3.23149994e+002
-7.24650599e-005	2.53062126e-006	0.00000000e+000	3.23149994e+002
-7.18967931e-005	-3.22921915e-005	0.00000000e+000	3.23149963e+002
-7.38120580e-005	-1.49750585e-005	-2.27373675e-013	3.23150024e+002
-7.19744930e-005	-6.68367738e-006	0.00000000e+000	3.23149994e+002
-7.36764705e-005	-4.01518628e-005	2.27373675e-013	3.23149994e+002
-7.45167927e-005	-2.13866042e-005	-1.13686838e-013	3.23149994e+002
-7.37708397e-005	-2.77647086e-005	0.00000000e+000	3.23149994e+002
-7.79673865e-005	-3.46176021e-005	5.68434189e-014	3.23149963e+002
-7.90164340e-005	-3.29044669e-005	0.00000000e+000	3.23150024e+002
-7.97493412e-005	-3.70153248e-006	0.00000000e+000	3.23149994e+002
-7.82747811e-005	-1.96264518e-005	1.13686838e-013	3.23149994e+002
-7.82196148e-005	-2.24683736e-005	2.27373675e-013	3.23149994e+002
-7.97827961e-005	-3.73614694e-006	0.00000000e+000	3.23149994e+002
-7.25834616e-005	-7.17528246e-006	-2.84217094e-014	3.23149994e+002
-7.97493340e-005	-1.39619087e-005	2.27373675e-013	3.23150024e+002
-8.02946888e-005	-3.40536862e-005	1.13686838e-013	3.23150024e+002
-8.01605202e-005	-3.23991844e-005	0.00000000e+000	3.23150024e+002
-7.97940666e-005	-3.69096233e-006	4.79616347e-014	3.23149994e+002
-7.61129995e-005	3.45562285e-006	0.00000000e+000	3.23149994e+002
-8.01367423e-005	-3.62998289e-005	0.00000000e+000	3.23149994e+002
-7.98178298e-005	-1.08444410e-005	2.27373675e-013	3.23149994e+002
-7.97972316e-005	-3.77841889e-006	0.00000000e+000	3.23149994e+002
-8.08439218e-005	2.41456132e-006	4.54747351e-013	3.23149963e+002
-8.41044239e-005	-2.34271902e-005	0.00000000e+000	3.23149994e+002
-7.98043475e-005	-3.72538989e-006	4.61852778e-014	3.23149994e+002
-8.42342197e-005	-9.32111107e-006	0.00000000e+000	3.23149994e+002
-8.12407234e-005	-3.32982927e-005	0.00000000e+000	3.23149963e+002
-8.38631968e-005	-2.91346878e-005	0.00000000e+000	3.23149963e+002
-8.59847496e-005	-1.64954654e-005	5.68434189e-014	3.23149994e+002
-8.70231088e-005	-1.46500852e-005	-1.13686838e-013	3.23149963e+002
-8.19213310e-005	-3.47153509e-005	0.00000000e+000	3.23149994e+002
-8.70905278e-005	-2.41383641e-005	0.00000000e+000	3.23149994e+002
-8.60886503e-005	-6.92020694e-006	-1.13686838e-013	3.23149994e+002
-8.79869476e-005	-1.55914913e-005	5.68434189e-014	3.23149994e+002
-8.85857371e-005	1.10551821e-006	-2.27373675e-013	3.23149994e+002
-7.98778055e-005	-3.68856627e-006	0.00000000e+000	3.23149994e+002
-8.69783034e-005	-4.57364731e-005	-5.68434189e-014	3.23149994e+002
-8.83251196e-005	-3.99331930e-006	0.00000000e+000	3.23149994e+002
-8.71986413e-005	-2.53937160e-005	0.00000000e+000	3.23149994e+002
-8.76367340e-005	-4.02100341e-005	4.54747351e-013	3.23149994e+002
-8.73235840e-005	-8.62445631e-006	1.13686838e-013	3.23149994e+002
-8.95661797e-005	-3.02672906e-005	5.68434189e-014	3.23149994e+002
-9.02731990e-005	-3.28113747e-005	-3.97903932e-013	3.23149994e+002
-9.03469554e-005	-3.35757541e-005	0.00000000e+000	3.23149963e+002
-8.84245310e-005	-1.48232648e-005	5.68434189e-014	3.23149994e+002
-9.13669210e-005	1.38285486e-007	0.00000000e+000	3.23149994e+002
-8.85947811e-005	-2.49882924e-005	3.41060513e-013	3.23149994e+002
-8.92727985e-005	-1.58698513e-005	5.68434189e-014	3.23149994e+002
-8.93946562e-005	-2.32783204e-005	5.68434189e-014	3.23149994e+002
-9.15510100e-005	2.80785844e-006	-2.27373675e-013	3.23149994e+002
-9.07692520e-005	-3.24143730e-005	-3.97903932e-013	3.23149994e+002
-9.42143815e-005	-4.12147274e-005	0.00000000e+000	3.23149994e+002
-9.09004448e-005	-3.30000512e-005	5.68434189e-014	3.23149994e+002
-9.44133208e-005	-6.93363882e-006	2.84217094e-014	3.23149994e+002
-9.29934031e-005	-1.00539746e-005	-2.84217094e-014	3.23149994e+002
-9.36360302e-005	-1.92726457e-005	0.00000000e+000	3.23149994e+002
-9.58993041e-005	-6.61314471e-006	-4.26325641e-013	3.23149994e+002
-9.60906182e-005	-7.04619470e-006	-3.97903932e-013	3.23149963e+002
-9.56913427e-005	-4.04013990e-005	-1.13686838e-013	3.23150024e+002
-9.34650307e-005	-3.12252487e-005	2.84217094e-014	3.23149994e+002
-9.16193385e-005	-1.46585444e-005	-2.84217094e-014	3.23149994e+002
-9.67150627e-005	-1.45979820e-005	0.00000000e+000	3.23149994e+002
-9.85815859e-005	-2.78833741e-005	-2.27373675e-013	3.23149994e+002
-9.80293553e-005	-2.59294793e-005	0.00000000e+000	3.23149994e+002
-9.75643779e-005	-1.36214530e-005	-1.13686838e-013	3.23149994e+002
-9.56266304e-005	8.19202512e-007	0.00000000e+000	3.23150024e+002
-9.66064108e-005	-5.91960907e-006	0.00000000e+000	3.23150024e+002
-9.85574661e-005	-2.89053605e-005	-1.13686838e-013	3.23149994e+002
-9.76584488e-005	-3.39697363e-005	-5.68434189e-014	3.23149994e+002
-9.63358179e-005	-6.70640111e-006	2.84217094e-014	3.23149994e+002
-9.70795663e-005	-1.96163601e-005	0.00000000e+000	3.23149963e+002
-9.83097270e-005	-1.46334642e-005	1.13686838e-013	3.23149963e+002
-1.00249672e-004	9.41682458e-007	1.13686838e-013	3.23149994e+002
-9.76542506e-005	-4.09254499e-005	-1.13686838e-013	3.23149994e+002
-9.99261392e-005	-2.92918958e-005	5.68434189e-014	3.23149994e+002
-1.00273552e-004	-2.62275153e-005	-1.70530257e-013	3.23149994e+002
-1.01493984e-004	-1.22826332e-005	5.68434189e-014	3.23149994e+002
-9.84300132e-005	-7.72258500e-006	2.84217094e-014	3.23149963e+002
-1.01815313e-004	-4.66509555e-005	0.00000000e+000	3.23149994e+002
-1.03140846e-004	-2.02271403e-005	0.00000000e+000	3.23149994e+002
-1.01138394e-004	-2.01996954e-006	-2.27373675e-013	3.23149994e+002
-1.04962877e-004	-9.77393574e-006	1.13686838e-013	3.23150024e+002
-1.03767510e-004	-3.69931768e-005	2.27373675e-013	3.23149994e+002
-1.00298617e-004	-2.80408840e-005	1.13686838e-013	3.23149994e+002
-1.04898179e-004	-4.08511551e-005	0.00000000e+000	3.23149994e+002
-1.04993502e-004	-1.11621684e-005	1.13686838e-013	3.23149994e+002
-1.05171253e-004	-1.32711666e-005	0.00000000e+000	3.23149994e+002
-1.06259788e-004	-2.04524113e-005	2.27373675e-013	3.23149994e+002
-1.06849635e-004	-3.19701212e-005	2.27373675e-013	3.23149994e+002
-1.08205932e-004	-2.88909541e-005	-2.27373675e-013	3.23149994e+002
-1.06481457e-004	-2.46329655e-005	-2.27373675e-013	3.23149994e+002
-1.45027399e-004	-7.88033431e-005	0.00000000e+000	3.23149994e+002
-1.47216400e-004	-7.67316233e-005	0.00000000e+000	3.23149994e+002
-1.43018668e-004	-7.71693740e-005	1.13686838e-013	3.23149994e+002
-1.41755081e-004	-6.83259932e-005	0.00000000e+000	3.23149994e+002
-1.40986129e-004	-6.90743691e-005	0.00000000e+000	3.23149994e+002
-1.42466932e-004	-6.86447092e-005	0.00000000e+000	3.23149994e+002
-1.43898840e-004	-9.39173333e-005	2.27373675e-013	3.23149994e+002
-1.47889965e-004	-8.58666026e-005	0.00000000e+000	3.23149994e+002
-1.44987076e-004	-8.90107622e-005	0.00000000e+000	3.23149994e+002
-1.44469421e-004	-8.56579354e-005	-2.27373675e-013	3.23149994e+002
-1.48652995e-004	-4.95781096e-005	0.00000000e+000	3.23149994e+002
-1.43983649e-004	-5.36877997e-005	0.00000000e+000	3.23149963e+002
-1.43515790e-004	-4.59994881e-005	3.41060513e-013	3.23149994e+002
-1.47371393e-004	-7.94120569e-005	3.41060513e-013	3.23149994e+002
-1.50280539e-004	-6.53006573e-005	-1.13686838e-013	3.23149994e+002
-1.45550410e-004	-6.16962425e-005	-2.27373675e-013	3.23149994e+002
-1.42095931e-004	-6.77444259e-005	0.00000000e+000	3.23149994e+002
-1.48072198e-004	-5.68326432e-005	0.00000000e+000	3.23149994e+002
-1.43712896e-004	-5.74534861e-005	-2.27373675e-013	3.23149994e+002
-1.52697583e-004	-8.98892322e-005	0.00000000e+000	3.23149994e+002
-1.52870445e-004	-9.05706111e-005	0.00000000e+000	3.23149994e+002
-1.50702122e-004	-6.04783309e-005	0.00000000e+000	3.23149994e+002
-1.50455424e-004	-7.25052159e-005	-2.27373675e-013	3.23149994e+002
-1.51686938e-004	-6.86084823e-005	0.00000000e+000	3.23149994e+002
-1.53287343e-004	-9.02012835e-005	-3.97903932e-013	3.23149994e+002
-1.52665161e-004	-5.44372015e-005	0.00000000e+000	3.23149994e+002
-1.53299086e-004	-5.85229172e-005	2.27373675e-013	3.23149994e+002
-1.52592955e-004	-8.26730975e-005	-2.27373675e-013	3.23149994e+002
-1.52111359e-004	-4.52839449e-005	0.00000000e+000	3.23149994e+002
-1.53367437e-004	-8.96962156e-005	0.00000000e+000	3.23149994e+002
-1.54656635e-004	-7.50987529e-005	0.00000000e+000	3.23149994e+002
-1.51629414e-004	-7.70739571e-005	-5.68434189e-014	3.23149994e+002
-1.53768808e-004	-9.09686132e-005	5.68434189e-014	3.23149994e+002
-1.55659553e-004	-7.75579756e-005	0.00000000e+000	3.23150024e+002
-1.55220638e-004	-6.41883889e-005	0.00000000e+000	3.23150024e+002
-1.54917332e-004	-7.27322840e-005	-1.13686838e-013	3.23149994e+002
-1.56338647e-004	-6.06743233e-005	-1.13686838e-013	3.23149994e+002
-1.58764364e-004	-5.23888993e-005	0.00000000e+000	3.23149994e+002
-1.57427305e-004	-4.85328310e-005	-5.68434189e-014	3.23149994e+002
-1.53808011e-004	-9.00984305e-005	5.68434189e-014	3.23149994e+002
-1.57046539e-004	-7.55981382e-005	0.00000000e+000	3.23149994e+002
-1.57767005e-004	-8.21486028e-005	0.00000000e+000	3.23149994e+002
-1.54046968e-004	-8.93828255e-005	5.68434189e-014	3.23149994e+002
-1.59424497e-004	-5.10360223e-005	-5.68434189e-014	3.23149963e+002
-1.53724861e-004	-4.33413370e-005	-1.13686838e-013	3.23149994e+002
-1.60537325e-004	-6.72054084e-005	0.00000000e+000	3.23149994e+002
-1.57844421e-004	-6.25401590e-005	0.00000000e+000	3.23149994e+002
-1.57914677e-004	-7.79504044e-005	0.00000000e+000	3.23149994e+002
-1.61071061e-004	-8.26799514e-005	0.00000000e+000	3.23149994e+002
-1.60073629e-004	-5.04688542e-005	0.00000000e+000	3.23149994e+002
-1.61626260e-004	-6.70775480e-005	0.00000000e+000	3.23149994e+002
-1.59332893e-004	-3.96660762e-005	0.00000000e+000	3.23149994e+002
-1.60042808e-004	-4.79177324e-005	5.68434189e-014	3.23149994e+002
-1.61787611e-004	-6.77067001e-005	0.00000000e+000	3.23149994e+002
-1.60221534e-004	-5.15919346e-005	0.00000000e+000	3.23149994e+002
-1.59025803e-004	-6.05148743e-005	0.00000000e+000	3.23149994e+002
-1.60438503e-004	-9.19677113e-005	-2.27373675e-013	3.23149994e+002
-1.60866446e-004	-8.77294806e-005	0.00000000e+000	3.23149994e+002
-1.61916614e-004	-6.66161432e-005	0.00000000e+000	3.23149994e+002
-1.64526136e-004	-7.60630501e-005	-2.27373675e-013	3.23149994e+002
-1.63613266e-004	-8.00319249e-005	0.00000000e+000	3.23149994e+002
-1.64918412e-004	-9.70934125e-005	0.00000000e+000	3.23149994e+002
-1.62892262e-004	-4.09643217e-005	0.00000000e+000	3.23149994e+002
-1.62221157e-004	-6.70354566e-005	-2.84217094e-014	3.23149963e+002
-1.67352264e-004	-5.74176738e-005	-5.68434189e-014	3.23149994e+002
-1.61447053e-004	-5.00638089e-005	-1.13686838e-013	3.23149994e+002
-1.67915132e-004	-8.60949949e-005	-1.13686838e-013	3.23149994e+002
-1.67275226e-004	-8.78697538e-005	0.00000000e+000	3.23149994e+002
-1.67815335e-004	-7.64339347e-005	0.00000000e+000	3.23149963e+002
-1.68300554e-004	-4.61749732e-005	0.00000000e+000	3.23149994e+002
-1.62478857e-004	-6.80022131e-005	2.84217094e-014	3.23149994e+002
-1.67951308e-004	-5.59472828e-005	0.00000000e+000	3.23149994e+002
-1.67757869e-004	-5.81324457e-005	5.68434189e-014	3.23149994e+002
-1.68637082e-004	-8.44915776e-005	5.68434189e-014	3.23149994e+002
-1.68993851e-004	-8.70316217e-005	-1.13686838e-013	3.23149994e+002
-1.68126906e-004	-5.72018726e-005	0.00000000e+000	3.23149994e+002
-1.71181018e-004	-6.54029645e-005	0.00000000e+000	3.23149994e+002
-1.68552331e-004	-6.79552031e-005	0.00000000e+000	3.23149994e+002
-1.72101049e-004	-6.88784057e-005	-2.84217094e-014	3.23149994e+002
-1.72276254e-004	-6.82672980e-005	0.00000000e+000	3.23149994e+002
-1.75104913e-004	-4.95394743e-005	0.00000000e+000	3.23149994e+002
-1.71803331e-004	-7.83941650e-005	2.27373675e-013	3.23149994e+002
-1.69988372e-004	-8.57297200e-005	-1.13686838e-013	3.23149994e+002
-1.69342107e-004	-5.76396997e-005	-1.13686838e-013	3.23149963e+002
-1.75494977e-004	-4.99012313e-005	0.00000000e+000	3.23149994e+002
-1.72572836e-004	-6.85590858e-005	8.52651283e-014	3.23149994e+002
-1.72620043e-004	-6.79282311e-005	8.52651283e-014	3.23149994e+002
-1.75372901e-004	-8.02692302e-005	0.00000000e+000	3.23149994e+002
-1.74993314e-004	-9.20736493e-005	0.00000000e+000	3.23149963e+002
-1.75514549e-004	-7.66008743e-005	0.00000000e+000	3.23149994e+002
-1.75755122e-004	-5.05128628e-005	1.98951966e-013	3.23149994e+002
-1.76926376e-004	-5.90382551e-005	0.00000000e+000	3.23149994e+002
-1.75748253e-004	-4.96752582e-005	0.00000000e+000	3.23149994e+002
-1.74486820e-004	-8.56113620e-005	0.00000000e+000	3.23149994e+002
-1.77221620e-004	-9.05080669e-005	0.00000000e+000	3.23149994e+002
-1.80008472e-004	-8.28284610e-005	-1.13686838e-013	3.23149994e+002
-1.81177558e-004	-8.50790093e-005	0.00000000e+000	3.23149994e+002
-1.81153446e-004	-7.38230374e-005	0.00000000e+000	3.23149994e+002
-1.77724025e-004	-6.75441843e-005	0.00000000e+000	3.23149994e+002
-1.76057350e-004	-4.99147936e-005	-1.98951966e-013	3.23149994e+002
-1.81289564e-004	-7.55944639e-005	0.00000000e+000	3.23149994e+002
-1.83124052e-004	-6.60678197e-005	-2.84217094e-014	3.23149963e+002
-1.83267432e-004	-6.66080305e-005	-2.84217094e-014	3.23149994e+002
-1.79757160e-004	-5.54047874e-005	2.27373675e-013	3.23149994e+002
-1.83410666e-004	-6.80075900e-005	-2.84217094e-014	3.23149994e+002
-1.82410426e-004	-7.89277110e-005	-5.68434189e-014	3.23149994e+002
-1.82606847e-004	-7.45036741e-005	1.13686838e-013	3.23149994e+002
-1.82831878e-004	-8.74165853e-005	0.00000000e+000	3.23149994e+002
-1.82534000e-004	-8.39516651e-005	0.00000000e+000	3.23149963e+002
-1.81182055e-004	-4.55495901e-005	0.00000000e+000	3.23149994e+002
-1.84065240e-004	-4.36256123e-005	0.00000000e+000	3.23149994e+002
-1.83935525e-004	-4.32352608e-005	0.00000000e+000	3.23149994e+002
-1.82460732e-004	-9.32057737e-005	0.00000000e+000	3.23149994e+002
-1.83542870e-004	-5.19105597e-005	0.00000000e+000	3.23149963e+002
-1.83599856e-004	-6.65262996e-005	-2.84217094e-014	3.23149994e+002
-1.85097000e-004	-6.04797133e-005	1.82964754e-013	3.23149994e+002
-1.85076045e-004	-6.05095956e-005	-1.77635684e-015	3.23149994e+002
-1.85020253e-004	-6.08526570e-005	-1.77635684e-015	3.23149994e+002
-1.83567667e-004	-6.67553104e-005	-2.84217094e-014	3.23149994e+002
-1.84102813e-004	-4.33276655e-005	0.00000000e+000	3.23149994e+002
-1.85102981e-004	-6.05092937e-005	1.82964754e-013	3.23149994e+002
-1.85362442e-004	-9.26752982e-005	-2.27373675e-013	3.23149994e+002
-1.86192163e-004	-7.65089644e-005	-5.68434189e-014	3.23149994e+002
-1.88542908e-004	-7.88045654e-005	1.13686838e-013	3.23150024e+002
-1.83745040e-004	-7.37407245e-005	2.27373675e-013	3.23149994e+002
-1.83839613e-004	-6.67527129e-005	-2.84217094e-014	3.23149994e+002
-1.84312448e-004	-4.33751884e-005	5.68434189e-014	3.23149994e+002
-1.91316241e-004	-8.73620593e-005	0.00000000e+000	3.23149994e+002
-1.90960331e-004	-5.42015841e-005	0.00000000e+000	3.23149963e+002
-1.91226180e-004	-5.45239673e-005	0.00000000e+000	3.23149994e+002
-1.84072196e-004	-6.64296531e-005	-2.84217094e-014	3.23149994e+002
-1.85130717e-004	-6.05159694e-005	1.82964754e-013	3.23149994e+002
-1.91849584e-004	-8.75838377e-005	0.00000000e+000	3.23149994e+002
-1.91664978e-004	-8.68045827e-005	0.00000000e+000	3.23149994e+002
-1.87208119e-004	-9.43320265e-005	2.27373675e-013	3.23149994e+002
-1.89684928e-004	-7.86631063e-005	0.00000000e+000	3.23149994e+002
-1.92546926e-004	-7.09257874e-005	2.27373675e-013	3.23149994e+002
-1.85862038e-004	-6.77119242e-005	0.00000000e+000	3.23149994e+002
-1.91456085e-004	-5.43246715e-005	3.97903932e-013	3.23149994e+002
-1.91460116e-004	-5.39539906e-005	0.00000000e+000	3.23149994e+002
[truncated: 6,811 more rows]
