# Supplementary material for: Dynamic Characterisation of Fibre-Optic Temperature Sensors for Physiological Monitoring
Source: Sensors (Basel). 2020 Dec 31;21(1):221. doi: 10.3390/s21010221 (PMC7795630; doi:10.3390/s21010221)
Supplement: Supplementary file 1 [file sensors-21-00221-s001.zip › Supplementary Data/Simulations/Temperature step/40um dome/temp_step_with_water_40um_dome_long_xy_t27.csv]

[Name]
Plane 1
[Data]
X [ m ]	Y [ m ]	Z [ m ]	Temperature [ K ]
-1.50573105e-04	-1.59345887e-04	9.94759830e-14	3.23149994e+02
-1.50592823e-04	-1.59216070e-04	9.94759830e-14	3.23149994e+02
-1.50490203e-04	-1.59241841e-04	9.94759830e-14	3.23149994e+02
-1.50427644e-04	-1.59376184e-04	9.23705556e-14	3.23149994e+02
-1.50233129e-04	-1.72585947e-04	2.27373675e-13	3.23149994e+02
-1.50551670e-04	-1.72092376e-04	2.27373675e-13	3.23149994e+02
-1.49918254e-04	-1.72056622e-04	2.27373675e-13	3.23149994e+02
-1.50400316e-04	-1.59066127e-04	0.00000000e+00	3.23149994e+02
-1.50613894e-04	-1.59101313e-04	0.00000000e+00	3.23149994e+02
-1.50909938e-04	-1.72822562e-04	0.00000000e+00	3.23149963e+02
-1.51048560e-04	-1.59524512e-04	0.00000000e+00	3.23149994e+02
-1.50203559e-04	-1.59235424e-04	-7.10542736e-15	3.23149994e+02
-1.61218952e-04	-1.54098423e-04	0.00000000e+00	3.23149994e+02
-1.59448100e-04	-1.53730332e-04	0.00000000e+00	3.23149994e+02
-1.59418210e-04	-1.54901791e-04	0.00000000e+00	3.23149994e+02
-1.48083753e-04	-1.73332810e-04	0.00000000e+00	3.23149994e+02
-1.49706117e-04	-1.74349974e-04	0.00000000e+00	3.23149994e+02
-1.52354827e-04	-1.70457279e-04	8.52651283e-14	3.23149994e+02
-1.50698848e-04	-1.58383948e-04	0.00000000e+00	3.23149994e+02
-1.59609132e-04	-1.58807321e-04	-5.68434189e-14	3.23149994e+02
-1.69288833e-04	-1.52075067e-04	0.00000000e+00	3.23149994e+02
-1.67305494e-04	-1.52454159e-04	0.00000000e+00	3.23149994e+02
-1.72156375e-04	-1.53600151e-04	1.13686838e-13	3.23149994e+02
-1.69734602e-04	-1.48489271e-04	-1.13686838e-13	3.23149994e+02
-1.56708207e-04	-1.50570530e-04	-5.68434189e-14	3.23149994e+02
-1.73652239e-04	-1.51013650e-04	-5.68434189e-14	3.23149994e+02
-1.58876122e-04	-1.73347988e-04	-2.27373675e-13	3.23149994e+02
-1.59890711e-04	-1.65891746e-04	1.13686838e-13	3.23150024e+02
-1.62870390e-04	-1.70764833e-04	0.00000000e+00	3.23149994e+02
-1.71727268e-04	-1.60874770e-04	2.27373675e-13	3.23149994e+02
-1.68837956e-04	-1.61807402e-04	1.13686838e-13	3.23149994e+02
-1.72508473e-04	-1.57994131e-04	0.00000000e+00	3.23149963e+02
-1.65188249e-04	-1.66804530e-04	-2.27373675e-13	3.23149994e+02
-1.42337754e-04	-1.67498700e-04	3.41060513e-13	3.23149994e+02
-1.41830984e-04	-1.63723016e-04	0.00000000e+00	3.23149994e+02
-1.66278740e-04	-1.56654947e-04	-1.13686838e-13	3.23149994e+02
-1.44702921e-04	-1.51707674e-04	-2.27373675e-13	3.23149994e+02
-1.44532038e-04	-1.45393715e-04	-2.27373675e-13	3.23149994e+02
-1.50672422e-04	-1.47534345e-04	-1.13686838e-13	3.23149963e+02
-1.41118217e-04	-1.72601867e-04	-1.13686838e-13	3.23150024e+02
-1.62449433e-04	-1.62790355e-04	0.00000000e+00	3.23149994e+02
-1.67772043e-04	-1.44699836e-04	1.13686838e-13	3.23149994e+02
-1.62276934e-04	-1.42993522e-04	1.13686838e-13	3.23149994e+02
-1.63983321e-04	-1.49997446e-04	0.00000000e+00	3.23149994e+02
-1.55967558e-04	-1.46005157e-04	-1.13686838e-13	3.23149994e+02
-1.42762699e-04	-1.55953079e-04	0.00000000e+00	3.23149994e+02
-1.42622754e-04	-1.59602758e-04	1.13686838e-13	3.23149994e+02
-1.51559754e-04	-1.45290367e-04	0.00000000e+00	3.23149994e+02
-1.44761463e-04	-1.39861688e-04	0.00000000e+00	3.23149994e+02
-1.57486837e-04	-1.64456520e-04	-1.13686838e-13	3.23149994e+02
-1.59064890e-04	-1.63397272e-04	0.00000000e+00	3.23149994e+02
-1.41439741e-04	-1.76108122e-04	0.00000000e+00	3.23149994e+02
-1.53307221e-04	-1.46974213e-04	0.00000000e+00	3.23149994e+02
-1.53328641e-04	-1.45697486e-04	2.27373675e-13	3.23149994e+02
-1.99999995e-04	-1.64892248e-04	0.00000000e+00	3.23149994e+02
-1.99999995e-04	-1.64892248e-04	0.00000000e+00	3.23149994e+02
-1.99999995e-04	-1.64892248e-04	0.00000000e+00	3.23149994e+02
-1.99999995e-04	-1.64892248e-04	-2.42548096e-19	3.23149994e+02
-1.69129402e-04	-1.77808368e-04	-1.13686838e-13	3.23149994e+02
-1.69122693e-04	-1.75439636e-04	1.13686838e-13	3.23149994e+02
-1.70672982e-04	-1.76403119e-04	0.00000000e+00	3.23149994e+02
-1.99999995e-04	-1.47338375e-04	0.00000000e+00	3.23149994e+02
-1.99999995e-04	-1.47338375e-04	0.00000000e+00	3.23149994e+02
-1.99999995e-04	-1.47338375e-04	0.00000000e+00	3.23149994e+02
-1.62732467e-04	-1.91506100e-04	-5.68434189e-14	3.23149994e+02
-1.62139841e-04	-1.90310093e-04	-5.68434189e-14	3.23150024e+02
-1.61501492e-04	-1.91432948e-04	0.00000000e+00	3.23149994e+02
-1.71964202e-04	-1.74923887e-04	1.13686838e-13	3.23149994e+02
-1.99999995e-04	-1.64892248e-04	0.00000000e+00	3.23149994e+02
-1.84719785e-04	-1.74272660e-04	0.00000000e+00	3.23149994e+02
-1.86745980e-04	-1.77070746e-04	1.13686838e-13	3.23149994e+02
-1.83186930e-04	-1.75419147e-04	0.00000000e+00	3.23149994e+02
-1.71813066e-04	-1.79795563e-04	0.00000000e+00	3.23149994e+02
-1.83093434e-04	-1.70101674e-04	-1.13686838e-13	3.23149994e+02
-1.99999995e-04	-1.82446121e-04	-2.42103875e-19	3.23149994e+02
-1.99999995e-04	-1.82446121e-04	-2.42103875e-19	3.23149994e+02
-1.99999995e-04	-1.82446121e-04	0.00000000e+00	3.23149994e+02
-1.99999995e-04	-1.82446121e-04	0.00000000e+00	3.23149994e+02
-1.73094682e-04	-1.77470938e-04	1.13686838e-13	3.23149994e+02
-1.99999995e-04	-1.99999995e-04	0.00000000e+00	3.23149994e+02
-1.99999995e-04	-1.99999995e-04	0.00000000e+00	3.23149994e+02
-1.99999995e-04	-1.99999995e-04	0.00000000e+00	3.23149994e+02
-1.99999995e-04	-1.47338375e-04	-2.44325010e-19	3.23149994e+02
-1.62616489e-04	-1.93847227e-04	-5.68434189e-14	3.23149994e+02
-1.99999995e-04	-1.99999995e-04	0.00000000e+00	3.23149994e+02
-1.81292125e-04	-1.77025358e-04	-1.13686838e-13	3.23149994e+02
-1.80738440e-04	-1.73649212e-04	1.13686838e-13	3.23149994e+02
-1.76014364e-04	-1.94326538e-04	0.00000000e+00	3.23149994e+02
-1.76918475e-04	-1.92284861e-04	1.13686838e-13	3.23149994e+02
-1.75338282e-04	-1.92354622e-04	-3.41060513e-13	3.23149963e+02
-1.56711874e-04	-1.88395657e-04	2.84217094e-14	3.23149994e+02
-1.75646273e-04	-1.89768965e-04	0.00000000e+00	3.23149994e+02
-1.60862168e-04	-1.81507377e-04	0.00000000e+00	3.23149994e+02
-1.61108765e-04	-1.77168055e-04	0.00000000e+00	3.23149994e+02
-1.57365968e-04	-1.78848713e-04	2.27373675e-13	3.23149994e+02
-1.95727203e-04	-1.70711603e-04	0.00000000e+00	3.23149994e+02
-1.91630665e-04	-1.68812679e-04	0.00000000e+00	3.23149994e+02
-1.92231630e-04	-1.74469329e-04	0.00000000e+00	3.23149994e+02
-1.81752868e-04	-1.85370940e-04	0.00000000e+00	3.23149994e+02
-1.77490117e-04	-1.85218058e-04	1.13686838e-13	3.23149994e+02
-1.80255214e-04	-1.87682497e-04	1.13686838e-13	3.23149994e+02
-1.87936195e-04	-1.58105555e-04	2.27373675e-13	3.23149994e+02
-1.84537217e-04	-1.60724449e-04	0.00000000e+00	3.23149994e+02
-1.85461176e-04	-1.56697817e-04	0.00000000e+00	3.23149994e+02
-1.73529901e-04	-1.69373350e-04	0.00000000e+00	3.23149994e+02
-1.71166233e-04	-1.67183083e-04	0.00000000e+00	3.23149994e+02
-1.70648011e-04	-1.69563820e-04	0.00000000e+00	3.23149994e+02
-1.69118764e-04	-1.91818282e-04	2.27373675e-13	3.23149994e+02
-1.71868145e-04	-1.87672806e-04	0.00000000e+00	3.23149994e+02
-1.67512917e-04	-1.88708713e-04	2.27373675e-13	3.23149994e+02
-1.92084903e-04	-1.64412864e-04	2.27373675e-13	3.23149994e+02
-1.86381716e-04	-1.65757796e-04	0.00000000e+00	3.23149994e+02
-1.85561643e-04	-1.83373573e-04	0.00000000e+00	3.23149994e+02
-1.80121147e-04	-1.83197582e-04	0.00000000e+00	3.23149994e+02
-1.89522791e-04	-1.53937144e-04	1.13686838e-13	3.23149994e+02
-1.77970825e-04	-1.99999995e-04	0.00000000e+00	3.23149994e+02
-1.80211326e-04	-1.97045825e-04	2.27373675e-13	3.23149994e+02
-1.83503347e-04	-1.99999980e-04	-2.27373675e-13	3.23149994e+02
-1.92136402e-04	-1.43378318e-04	0.00000000e+00	3.23149994e+02
-1.88603721e-04	-1.45680402e-04	-1.13686838e-13	3.23149994e+02
-1.92434061e-04	-1.48541469e-04	0.00000000e+00	3.23149994e+02
-1.84465709e-04	-1.89614133e-04	0.00000000e+00	3.23149994e+02
-1.85057856e-04	-1.53245419e-04	0.00000000e+00	3.23149994e+02
-1.80799281e-04	-1.56524271e-04	1.13686838e-13	3.23149994e+02
-1.73261156e-04	-1.66902959e-04	0.00000000e+00	3.23149994e+02
-1.99999995e-04	-1.82446121e-04	-2.42103875e-19	3.23149994e+02
-1.84843142e-04	-1.93550019e-04	0.00000000e+00	3.23149994e+02
-1.71789172e-04	-1.95515022e-04	-1.13686838e-13	3.23149994e+02
-1.66455924e-04	-1.96380977e-04	1.13686838e-13	3.23149994e+02
-1.53504108e-04	-1.99999995e-04	0.00000000e+00	3.23149994e+02
-1.80197894e-04	-1.46077669e-04	0.00000000e+00	3.23149994e+02
-1.76496600e-04	-1.43776007e-04	4.54747351e-13	3.23149994e+02
-1.76499176e-04	-1.48645093e-04	0.00000000e+00	3.23150024e+02
-1.55085872e-04	-1.86636244e-04	0.00000000e+00	3.23149994e+02
-1.79538532e-04	-1.60255906e-04	-1.13686838e-13	3.23149994e+02
-1.75628695e-04	-1.55994087e-04	0.00000000e+00	3.23149994e+02
-1.75684283e-04	-1.58050039e-04	0.00000000e+00	3.23149994e+02
-1.99937829e-04	-1.56115319e-04	0.00000000e+00	3.23149994e+02
-1.94701453e-04	-1.52872250e-04	1.13686838e-13	3.23150024e+02
-1.96468915e-04	-1.58095238e-04	2.27373675e-13	3.23149994e+02
-1.89174694e-04	-1.99999995e-04	0.00000000e+00	3.23149994e+02
-1.92031905e-04	-1.95644490e-04	-1.13686838e-13	3.23149994e+02
-1.87373516e-04	-1.94663517e-04	5.68434189e-14	3.23149994e+02
-1.72462256e-04	-1.44449819e-04	-2.27373675e-13	3.23149994e+02
-1.79879222e-04	-1.52817141e-04	-1.13686838e-13	3.23149994e+02
-1.82656600e-04	-1.64822035e-04	0.00000000e+00	3.23149994e+02
-1.78368471e-04	-1.68502476e-04	-4.54747351e-13	3.23149994e+02
-1.77707843e-04	-1.63220509e-04	0.00000000e+00	3.23149963e+02
-1.42825214e-04	-1.99999995e-04	0.00000000e+00	3.23149963e+02
-1.45776270e-04	-1.96639274e-04	-2.27373675e-13	3.23149994e+02
-1.53504108e-04	-1.99999995e-04	2.70894413e-20	3.23149994e+02
-1.99937829e-04	-1.73669192e-04	0.00000000e+00	3.23149994e+02
-1.95885164e-04	-1.77153677e-04	0.00000000e+00	3.23149963e+02
-1.81596755e-04	-1.91828702e-04	0.00000000e+00	3.23149994e+02
-1.52605426e-04	-1.78895891e-04	2.27373675e-13	3.23149994e+02
-1.47579791e-04	-1.82679199e-04	0.00000000e+00	3.23149994e+02
-1.54297144e-04	-1.86751902e-04	1.13686838e-13	3.23149994e+02
-1.48557156e-04	-1.91983127e-04	2.27373675e-13	3.23150024e+02
-1.54334368e-04	-1.87461541e-04	1.13686838e-13	3.23149994e+02
-1.47020386e-04	-1.85546029e-04	-3.41060513e-13	3.23149994e+02
-1.87168800e-04	-1.90251827e-04	0.00000000e+00	3.23149994e+02
-1.92231630e-04	-1.82406278e-04	0.00000000e+00	3.23149994e+02
-1.93450993e-04	-1.90579900e-04	-1.13686838e-13	3.23150024e+02
-1.99937829e-04	-1.91223065e-04	0.00000000e+00	3.23149994e+02
-1.95388653e-04	-1.91980129e-04	0.00000000e+00	3.23149994e+02
-1.64548241e-04	-1.83906988e-04	0.00000000e+00	3.23149994e+02
-1.71343752e-04	-1.84731762e-04	1.13686838e-13	3.23149994e+02
-1.53504108e-04	-1.99999995e-04	0.00000000e+00	3.23149994e+02
-1.76246802e-04	-1.52414694e-04	1.13686838e-13	3.23150024e+02
-1.74096102e-04	-1.84337026e-04	-1.13686838e-13	3.23149994e+02
-1.77110065e-04	-1.81119161e-04	2.27373675e-13	3.23149994e+02
-1.42914971e-04	-1.77709502e-04	1.13686838e-13	3.23149994e+02
-1.67357008e-04	-2.00000009e-04	0.00000000e+00	3.23149994e+02
-1.73967506e-04	-1.99999995e-04	2.27373675e-13	3.23149963e+02
-1.90646344e-04	-1.51237269e-04	1.13686838e-13	3.23149994e+02
-1.84394274e-04	-1.48728141e-04	-2.27373675e-13	3.23150024e+02
-1.53504108e-04	-1.99999995e-04	2.70894413e-20	3.23149994e+02
-1.64631158e-04	-1.99999995e-04	0.00000000e+00	3.23149963e+02
-1.78115413e-04	-1.50379885e-04	2.27373675e-13	3.23149994e+02
-1.84851044e-04	-1.41179291e-04	1.13686838e-13	3.23149994e+02
-1.53504108e-04	-1.99999995e-04	0.00000000e+00	3.23149994e+02
-1.54840382e-04	-1.87495869e-04	-2.84217094e-13	3.23149994e+02
-1.86643199e-04	-1.91714600e-04	1.13686838e-13	3.23149994e+02
-1.93567190e-04	-1.92457475e-04	3.41060513e-13	3.23149994e+02
-1.92695094e-04	-1.51533342e-04	0.00000000e+00	3.23149994e+02
-1.85474928e-04	-1.91427112e-04	0.00000000e+00	3.23149994e+02
-1.92361971e-04	-1.78201037e-04	0.00000000e+00	3.23149994e+02
-1.54699752e-04	-1.87171288e-04	1.42108547e-13	3.23149963e+02
-1.53504108e-04	-1.99999995e-04	0.00000000e+00	3.23149994e+02
-1.29673994e-04	-1.78875518e-04	2.27373675e-13	3.23149994e+02
-1.30411441e-04	-1.78799412e-04	3.41060513e-13	3.23149994e+02
-1.29391585e-04	-1.77799200e-04	3.41060513e-13	3.23149994e+02
-1.31054767e-04	-1.80084520e-04	-5.68434189e-14	3.23149994e+02
-1.30601285e-04	-1.77287424e-04	0.00000000e+00	3.23149963e+02
-1.33179477e-04	-1.99999995e-04	-1.42108547e-14	3.23149994e+02
-1.33266964e-04	-1.99877832e-04	0.00000000e+00	3.23149994e+02
-1.33484005e-04	-1.99999995e-04	0.00000000e+00	3.23149994e+02
-1.33062174e-04	-1.99753282e-04	-1.42108547e-14	3.23149994e+02
-1.26162689e-04	-1.77947004e-04	-5.68434189e-14	3.23149902e+02
-1.33012640e-04	-1.99999995e-04	-1.42108547e-14	3.23149994e+02
-1.08111461e-04	-1.54322144e-04	1.13686838e-13	3.23146301e+02
-1.08650238e-04	-1.52209483e-04	0.00000000e+00	3.23147125e+02
-1.10350404e-04	-1.53639558e-04	0.00000000e+00	3.23147705e+02
-1.15347939e-04	-1.60139345e-04	0.00000000e+00	3.23149353e+02
-1.13458584e-04	-1.57971284e-04	-1.13686838e-13	3.23147614e+02
-1.16570845e-04	-1.57109345e-04	0.00000000e+00	3.23149536e+02
-1.25258259e-04	-1.69662875e-04	-5.68434189e-14	3.23149963e+02
-1.26662140e-04	-1.69601073e-04	-1.13686838e-13	3.23149963e+02
-1.25125880e-04	-1.68118175e-04	0.00000000e+00	3.23149963e+02
-1.34095288e-04	-1.77798152e-04	-5.68434189e-14	3.23149994e+02
-1.28049462e-04	-1.80917428e-04	-5.68434189e-14	3.23149963e+02
-1.18768163e-04	-1.68398285e-04	2.27373675e-13	3.23149750e+02
-1.15895513e-04	-1.66916579e-04	1.13686838e-13	3.23149475e+02
-1.19852280e-04	-1.65671605e-04	0.00000000e+00	3.23149780e+02
-1.21387377e-04	-1.94608554e-04	2.27373675e-13	3.23149872e+02
-1.24411905e-04	-1.92697975e-04	1.13686838e-13	3.23149902e+02
-1.19973105e-04	-1.92202133e-04	2.27373675e-13	3.23149841e+02
-1.19000004e-04	-1.59552059e-04	0.00000000e+00	3.23149658e+02
-1.40292745e-04	-1.46184146e-04	0.00000000e+00	3.23149994e+02
-1.38117975e-04	-1.43356287e-04	1.13686838e-13	3.23149994e+02
-1.40054195e-04	-1.41489392e-04	0.00000000e+00	3.23149994e+02
-1.17501986e-04	-1.72334781e-04	0.00000000e+00	3.23149689e+02
-1.39540862e-04	-1.68146493e-04	-1.13686838e-13	3.23149994e+02
-1.38613526e-04	-1.65123696e-04	1.13686838e-13	3.23149994e+02
-1.36780407e-04	-1.46486156e-04	0.00000000e+00	3.23149994e+02
-1.18293872e-04	-1.98037334e-04	0.00000000e+00	3.23149719e+02
-1.27414882e-04	-1.67688908e-04	0.00000000e+00	3.23149963e+02
-1.13609378e-04	-1.75001100e-04	0.00000000e+00	3.23148499e+02
-1.10062414e-04	-1.70404906e-04	0.00000000e+00	3.23147644e+02
-1.08627610e-04	-1.73662382e-04	0.00000000e+00	3.23147034e+02
-1.35502778e-04	-1.42693025e-04	0.00000000e+00	3.23149994e+02
-1.24930288e-04	-1.52816821e-04	0.00000000e+00	3.23149963e+02
-1.25607708e-04	-1.45817918e-04	-2.27373675e-13	3.23149963e+02
-1.23724327e-04	-1.45689846e-04	2.27373675e-13	3.23149933e+02
-1.14511058e-04	-1.47849802e-04	4.08562073e-14	3.23149323e+02
-1.22382829e-04	-1.88516977e-04	0.00000000e+00	3.23149902e+02
-1.24285943e-04	-1.53637549e-04	1.42108547e-14	3.23149933e+02
-1.28599757e-04	-1.44302438e-04	0.00000000e+00	3.23149963e+02
-1.23036123e-04	-1.71668362e-04	0.00000000e+00	3.23149902e+02
-1.14566901e-04	-1.85407669e-04	4.97379915e-14	3.23149323e+02
-1.39424461e-04	-1.51299144e-04	0.00000000e+00	3.23149994e+02
-1.09779787e-04	-1.64669618e-04	-2.27373675e-13	3.23147156e+02
-1.06045263e-04	-1.61739503e-04	0.00000000e+00	3.23144043e+02
-1.14610746e-04	-1.47868486e-04	4.08562073e-14	3.23149384e+02
-1.27386680e-04	-1.96182853e-04	-2.27373675e-13	3.23149963e+02
-1.24354003e-04	-1.99999995e-04	-2.27373675e-13	3.23149963e+02
-1.35221708e-04	-1.61365344e-04	-1.13686838e-13	3.23149963e+02
-1.39722033e-04	-1.59843898e-04	0.00000000e+00	3.23149994e+02
-1.36280840e-04	-1.55678834e-04	0.00000000e+00	3.23149994e+02
-1.33531241e-04	-1.65086181e-04	2.27373675e-13	3.23149994e+02
-1.33328402e-04	-1.69834224e-04	2.27373675e-13	3.23149994e+02
-1.25436971e-04	-1.53620669e-04	-1.13686838e-13	3.23149963e+02
-1.24662227e-04	-1.52698194e-04	-1.42108547e-14	3.23149963e+02
-1.20489174e-04	-1.43681202e-04	0.00000000e+00	3.23149902e+02
-1.14635390e-04	-1.47727507e-04	0.00000000e+00	3.23149353e+02
-1.25438470e-04	-1.62197306e-04	-2.27373675e-13	3.23149963e+02
-1.24999904e-04	-1.53592569e-04	-1.13686838e-13	3.23149963e+02
-1.31174136e-04	-1.61819771e-04	0.00000000e+00	3.23149963e+02
-1.38553994e-04	-1.74655201e-04	2.27373675e-13	3.23150024e+02
-1.18853197e-04	-1.99999995e-04	5.68434189e-14	3.23149719e+02
-1.34813832e-04	-1.51016968e-04	0.00000000e+00	3.23149994e+02
-1.32808622e-04	-1.45075493e-04	2.27373675e-13	3.23149994e+02
-1.25117745e-04	-1.53213696e-04	1.42108547e-14	3.23149963e+02
-1.07356165e-04	-1.46928622e-04	0.00000000e+00	3.23146057e+02
-1.14569673e-04	-1.47759594e-04	-1.84741111e-13	3.23149353e+02
-1.03720537e-04	-1.56522408e-04	-2.27373675e-13	3.23140411e+02
-1.18798576e-04	-1.75840949e-04	3.41060513e-13	3.23149750e+02
-1.24790400e-04	-1.53207526e-04	0.00000000e+00	3.23149963e+02
-1.14601062e-04	-1.47768151e-04	-1.77635684e-15	3.23149384e+02
-1.14587659e-04	-1.47777871e-04	0.00000000e+00	3.23149384e+02
-1.40221178e-04	-1.76368761e-04	0.00000000e+00	3.23149994e+02
-1.24886850e-04	-1.53311048e-04	3.41060513e-13	3.23149963e+02
-9.58841338e-05	-1.46679464e-04	-1.13686838e-13	3.23092346e+02
-1.00938203e-04	-1.47941028e-04	0.00000000e+00	3.23128754e+02
-9.63063358e-05	-1.52008419e-04	0.00000000e+00	3.23089172e+02
-9.51405964e-05	-1.52091321e-04	5.68434189e-14	3.23080322e+02
-1.02839855e-04	-1.47664978e-04	-3.41060513e-13	3.23137543e+02
-1.05514948e-04	-1.50859094e-04	5.68434189e-14	3.23141663e+02
-1.02198661e-04	-1.49402156e-04	1.13686838e-13	3.23136475e+02
-9.51721668e-05	-1.52844761e-04	0.00000000e+00	3.23080353e+02
-9.54863208e-05	-1.53115034e-04	0.00000000e+00	3.23081787e+02
-9.48406305e-05	-1.53288187e-04	-1.70530257e-13	3.23074249e+02
-9.81295016e-05	-1.60500393e-04	0.00000000e+00	3.23106995e+02
-9.52360278e-05	-1.60644151e-04	0.00000000e+00	3.23073669e+02
-9.81292251e-05	-1.63004821e-04	0.00000000e+00	3.23109497e+02
-1.04213221e-04	-1.65583129e-04	0.00000000e+00	3.23139557e+02
-9.53590716e-05	-1.63534321e-04	0.00000000e+00	3.23079193e+02
-9.97347743e-05	-1.67824299e-04	0.00000000e+00	3.23122772e+02
-9.52323171e-05	-1.68687911e-04	0.00000000e+00	3.23073547e+02
-1.05594590e-04	-1.70511354e-04	0.00000000e+00	3.23141541e+02
-1.00017853e-04	-1.74514702e-04	0.00000000e+00	3.23124878e+02
-1.03263534e-04	-1.75301902e-04	5.68434189e-14	3.23135132e+02
-9.77633099e-05	-1.76064568e-04	-1.13686838e-13	3.23077576e+02
-9.14379489e-05	-1.72159227e-04	0.00000000e+00	3.22989227e+02
-1.01331876e-04	-1.76424917e-04	-1.13686838e-13	3.23131195e+02
-8.95339326e-05	-1.75738314e-04	0.00000000e+00	3.22922058e+02
-1.00366778e-04	-1.76371279e-04	2.27373675e-13	3.23127411e+02
-1.04007748e-04	-1.79235081e-04	-5.68434189e-14	3.23136627e+02
-1.08864100e-04	-1.81652751e-04	-2.27373675e-13	3.23147217e+02
-1.13011323e-04	-1.80207644e-04	-1.13686838e-13	3.23148376e+02
-1.01454993e-04	-1.77656446e-04	-1.13686838e-13	3.23131958e+02
-9.19570011e-05	-1.79118724e-04	0.00000000e+00	3.22980255e+02
-9.95956289e-05	-1.78466522e-04	-1.13686838e-13	3.23120972e+02
-1.07792948e-04	-1.83809112e-04	2.27373675e-13	3.23146057e+02
-9.57708398e-05	-1.83942262e-04	0.00000000e+00	3.23089539e+02
-1.14006747e-04	-1.85010387e-04	-7.10542736e-15	3.23149170e+02
-1.04640261e-04	-1.83813710e-04	-2.27373675e-13	3.23142456e+02
-9.98616888e-05	-1.84331264e-04	0.00000000e+00	3.23115967e+02
-1.03080463e-04	-1.89124403e-04	0.00000000e+00	3.23134705e+02
-1.01174563e-04	-1.90343882e-04	0.00000000e+00	3.23131165e+02
-9.99189942e-05	-1.90085237e-04	0.00000000e+00	3.23123718e+02
-1.09362489e-04	-1.86389079e-04	-1.13686838e-13	3.23147522e+02
-1.00688769e-04	-1.91409228e-04	0.00000000e+00	3.23129639e+02
-9.05020061e-05	-1.89898070e-04	5.68434189e-14	3.22950012e+02
-1.01961399e-04	-1.91623491e-04	0.00000000e+00	3.23131958e+02
-1.10350797e-04	-1.92401872e-04	0.00000000e+00	3.23148071e+02
-1.14229326e-04	-1.85265613e-04	0.00000000e+00	3.23149261e+02
-9.98814430e-05	-1.91628511e-04	0.00000000e+00	3.23121063e+02
-9.00715677e-05	-1.90754567e-04	5.68434189e-14	3.22941010e+02
-1.16252835e-04	-1.92251959e-04	1.13686838e-13	3.23149139e+02
-9.35972712e-05	-1.98234324e-04	-1.13686838e-13	3.23054504e+02
-1.00689052e-04	-1.92795662e-04	-5.68434189e-14	3.23129608e+02
-1.06939726e-04	-1.97318019e-04	0.00000000e+00	3.23141968e+02
-1.09843553e-04	-1.99316637e-04	0.00000000e+00	3.23147675e+02
-1.16556272e-04	-1.98947804e-04	-5.68434189e-14	3.23149445e+02
-1.09425040e-04	-1.99999995e-04	0.00000000e+00	3.23147125e+02
-9.56567237e-05	-1.99999995e-04	1.13686838e-13	3.23076324e+02
-1.12053116e-04	-2.00000009e-04	0.00000000e+00	3.23148254e+02
-1.01557795e-04	-1.99999995e-04	0.00000000e+00	3.23133209e+02
-1.09923589e-04	-1.99999995e-04	-2.84217094e-14	3.23147705e+02
-9.32437761e-05	-1.99999995e-04	-1.13686838e-13	3.23048431e+02
-1.34539994e-04	-1.98334761e-04	-7.10542736e-15	3.23149994e+02
-1.30424116e-04	-1.91615283e-04	0.00000000e+00	3.23149994e+02
-1.32940884e-04	-1.87838537e-04	-1.13686838e-13	3.23149994e+02
-1.26669838e-04	-1.87216763e-04	0.00000000e+00	3.23149963e+02
-1.40218239e-04	-1.92426320e-04	1.13686838e-13	3.23149963e+02
-1.38851756e-04	-1.91464598e-04	2.84217094e-14	3.23149994e+02
-1.40602308e-04	-1.78564296e-04	1.13686838e-13	3.23149994e+02
-1.37565090e-04	-1.84715289e-04	0.00000000e+00	3.23149994e+02
-1.44534672e-04	-1.83619995e-04	0.00000000e+00	3.23149994e+02
-1.40023156e-04	-1.90820429e-04	-2.84217094e-14	3.23149963e+02
-1.40537930e-04	-1.91637504e-04	5.68434189e-14	3.23149994e+02
-1.23632912e-04	-1.85086377e-04	0.00000000e+00	3.23149933e+02
-1.14454451e-04	-1.85071724e-04	5.68434189e-14	3.23149292e+02
-1.18835334e-04	-1.78228758e-04	0.00000000e+00	3.23149750e+02
-1.14295726e-04	-1.84956152e-04	0.00000000e+00	3.23149292e+02
-1.16540490e-04	-1.76646659e-04	0.00000000e+00	3.23149536e+02
-1.17447365e-04	-1.99999995e-04	0.00000000e+00	3.23149689e+02
-1.39911019e-04	-1.91701110e-04	0.00000000e+00	3.23149963e+02
-1.14305156e-04	-1.85095196e-04	1.42108547e-14	3.23149292e+02
-1.15242394e-04	-1.32650748e-04	1.13686838e-13	3.23149231e+02
-1.16580202e-04	-1.35151276e-04	1.13686838e-13	3.23149597e+02
-1.16827141e-04	-1.32812856e-04	0.00000000e+00	3.23149597e+02
-1.18978380e-04	-1.33037567e-04	0.00000000e+00	3.23149689e+02
-1.15470670e-04	-1.26131257e-04	-1.13686838e-13	3.23149353e+02
-1.16599855e-04	-1.25913939e-04	2.27373675e-13	3.23149597e+02
-1.16795432e-04	-1.23046178e-04	0.00000000e+00	3.23149597e+02
-1.24664512e-04	-1.41965196e-04	0.00000000e+00	3.23149963e+02
-1.52898356e-04	-1.34532820e-04	-3.41060513e-13	3.23149994e+02
-1.52830442e-04	-1.41170429e-04	-5.68434189e-14	3.23150024e+02
-1.49958869e-04	-1.35529626e-04	0.00000000e+00	3.23149994e+02
-1.11856629e-04	-1.36649032e-04	0.00000000e+00	3.23147888e+02
-1.19024866e-04	-1.41187673e-04	0.00000000e+00	3.23149780e+02
-1.22612400e-04	-1.40445743e-04	0.00000000e+00	3.23149963e+02
-1.18233365e-04	-1.27013976e-04	1.13686838e-13	3.23149658e+02
-1.21469595e-04	-1.23940699e-04	0.00000000e+00	3.23149841e+02
-1.33629248e-04	-1.34936563e-04	-1.13686838e-13	3.23149994e+02
-1.31906010e-04	-1.39642812e-04	-1.13686838e-13	3.23149994e+02
-1.30529865e-04	-1.36060669e-04	2.27373675e-13	3.23149994e+02
-1.20040604e-04	-1.36276576e-04	1.13686838e-13	3.23149750e+02
-1.37252588e-04	-1.39036347e-04	0.00000000e+00	3.23149994e+02
-1.26919796e-04	-1.37962241e-04	-1.13686838e-13	3.23149994e+02
-1.27402964e-04	-1.33742753e-04	0.00000000e+00	3.23149963e+02
-1.31701192e-04	-1.27479914e-04	5.68434189e-14	3.23149994e+02
-1.06673615e-04	-1.34250615e-04	1.13686838e-13	3.23144775e+02
-1.06717991e-04	-1.27735751e-04	1.13686838e-13	3.23143921e+02
-1.09412591e-04	-1.39331416e-04	0.00000000e+00	3.23147156e+02
-1.14596027e-04	-1.47740517e-04	1.77635684e-15	3.23149384e+02
-1.15910851e-04	-1.39970944e-04	0.00000000e+00	3.23149567e+02
-1.43383513e-04	-1.34754780e-04	0.00000000e+00	3.23149994e+02
-1.39274722e-04	-1.31915062e-04	0.00000000e+00	3.23149994e+02
-1.23779464e-04	-1.30918692e-04	2.27373675e-13	3.23149933e+02
-1.30756511e-04	-1.25825871e-04	0.00000000e+00	3.23149994e+02
-1.23902180e-04	-1.23807171e-04	0.00000000e+00	3.23149933e+02
-1.07662636e-04	-1.39949669e-04	1.13686838e-13	3.23146362e+02
-1.24185754e-04	-1.36687624e-04	-2.27373675e-13	3.23149963e+02
-1.33703972e-04	-1.25950042e-04	1.13686838e-13	3.23149994e+02
-1.18488046e-04	-1.17546413e-04	0.00000000e+00	3.23149780e+02
-1.23648701e-04	-1.22941565e-04	-1.70530257e-13	3.23149933e+02
-1.08189037e-04	-1.38284086e-04	-3.41060513e-13	3.23146759e+02
-1.32132278e-04	-1.25319450e-04	-3.41060513e-13	3.23149994e+02
-1.24298196e-04	-1.39550932e-04	1.13686838e-13	3.23149933e+02
-1.31661800e-04	-1.24769009e-04	5.68434189e-14	3.23149994e+02
-1.24146522e-04	-1.23061458e-04	0.00000000e+00	3.23149994e+02
-9.40570826e-05	-1.02353195e-04	7.10542736e-15	3.23059418e+02
-9.32610492e-05	-9.03213440e-05	0.00000000e+00	3.23042358e+02
-1.00206307e-04	-9.50884714e-05	0.00000000e+00	3.23126862e+02
-1.04492443e-04	-9.34701093e-05	0.00000000e+00	3.23139740e+02
-1.09587789e-04	-1.00250734e-04	0.00000000e+00	3.23147766e+02
-1.09382156e-04	-1.00944359e-04	-2.84217094e-14	3.23147339e+02
-1.01616359e-04	-9.77620948e-05	0.00000000e+00	3.23134186e+02
-1.09833440e-04	-1.00968064e-04	1.70530257e-13	3.23147919e+02
-9.41218459e-05	-1.02448881e-04	7.10542736e-15	3.23059784e+02
-9.39805395e-05	-1.02455961e-04	2.34479103e-13	3.23058411e+02
-1.02325466e-04	-1.04559571e-04	0.00000000e+00	3.23136108e+02
-1.08507775e-04	-1.02130834e-04	5.68434189e-14	3.23146027e+02
-9.45516222e-05	-1.02809070e-04	-7.10542736e-15	3.23063599e+02
-1.09661247e-04	-1.01129270e-04	0.00000000e+00	3.23147827e+02
-9.40182508e-05	-1.02539059e-04	2.34479103e-13	3.23059021e+02
-1.03176368e-04	-1.07135813e-04	0.00000000e+00	3.23138153e+02
-1.09970191e-04	-1.01300073e-04	1.42108547e-13	3.23147980e+02
-1.08143271e-04	-1.08907494e-04	5.68434189e-14	3.23143982e+02
-1.12368914e-04	-1.09275978e-04	-5.68434189e-14	3.23148865e+02
-1.01058831e-04	-1.08304492e-04	-1.13686838e-13	3.23124207e+02
-9.39416423e-05	-1.02740436e-04	-2.20268248e-13	3.23057373e+02
-9.28013906e-05	-1.12956572e-04	-2.27373675e-13	3.23032776e+02
-1.02798782e-04	-1.08184431e-04	1.13686838e-13	3.23137695e+02
-1.11690249e-04	-1.10325382e-04	5.68434189e-14	3.23148682e+02
-1.13507624e-04	-1.11543195e-04	0.00000000e+00	3.23149048e+02
-1.11003057e-04	-1.12061425e-04	0.00000000e+00	3.23148163e+02
-1.04307081e-04	-1.10220346e-04	0.00000000e+00	3.23139709e+02
-1.01361496e-04	-1.11846035e-04	5.68434189e-14	3.23131561e+02
-9.63229395e-05	-1.17457632e-04	-1.13686838e-13	3.23078766e+02
-1.08267515e-04	-1.19188066e-04	0.00000000e+00	3.23146667e+02
-9.89685796e-05	-1.18553915e-04	2.27373675e-13	3.23121307e+02
-1.14456343e-04	-1.17472198e-04	-1.13686838e-13	3.23148926e+02
-1.16768701e-04	-1.15931121e-04	0.00000000e+00	3.23149597e+02
-1.02467078e-04	-1.19368327e-04	0.00000000e+00	3.23131653e+02
-9.80899640e-05	-1.20504679e-04	-2.27373675e-13	3.23113464e+02
-1.14066497e-04	-1.24003142e-04	5.68434189e-14	3.23148621e+02
-1.05894433e-04	-1.24222686e-04	-1.13686838e-13	3.23143646e+02
-1.02147176e-04	-1.25877719e-04	0.00000000e+00	3.23127808e+02
-1.04699619e-04	-1.26793675e-04	-3.41060513e-13	3.23141998e+02
-9.31324757e-05	-1.25094288e-04	-1.13686838e-13	3.23038940e+02
-1.01501268e-04	-1.30419925e-04	0.00000000e+00	3.23128510e+02
-9.46690852e-05	-1.28510248e-04	5.68434189e-14	3.23059143e+02
-9.76989686e-05	-1.31935652e-04	1.13686838e-13	3.23108734e+02
-9.86073283e-05	-1.39558935e-04	5.68434189e-14	3.23118073e+02
-1.00680918e-04	-1.40544755e-04	2.84217094e-14	3.23124695e+02
-9.87791209e-05	-1.40992372e-04	2.84217094e-14	3.23119263e+02
-9.83839418e-05	-1.40923730e-04	-3.69482223e-13	3.23115326e+02
-9.82240745e-05	-1.41848024e-04	8.52651283e-14	3.23114410e+02
-9.93596477e-05	-1.42559482e-04	8.52651283e-14	3.23122162e+02
-1.27002408e-04	-1.14174909e-04	0.00000000e+00	3.23149963e+02
-1.27551990e-04	-1.15169685e-04	0.00000000e+00	3.23149963e+02
-1.28390209e-04	-1.14389695e-04	-1.13686838e-13	3.23149963e+02
-1.52381253e-04	-1.32509726e-04	4.54747351e-13	3.23149994e+02
-1.24551647e-04	-1.15322866e-04	-1.70530257e-13	3.23149902e+02
-1.17655625e-04	-9.66327279e-05	3.41060513e-13	3.23149689e+02
-1.17301577e-04	-9.83630161e-05	-1.13686838e-13	3.23149597e+02
-1.18955009e-04	-9.68452005e-05	-1.13686838e-13	3.23149780e+02
-1.20961995e-04	-1.05653089e-04	-1.13686838e-13	3.23149872e+02
-1.21683479e-04	-1.03359132e-04	0.00000000e+00	3.23149902e+02
-1.22681551e-04	-1.06364525e-04	2.27373675e-13	3.23149933e+02
-1.28539104e-04	-1.11809321e-04	0.00000000e+00	3.23149963e+02
-1.51444299e-04	-1.17788593e-04	0.00000000e+00	3.23149994e+02
-1.50785025e-04	-1.15915209e-04	0.00000000e+00	3.23149994e+02
-1.48637599e-04	-1.16689334e-04	0.00000000e+00	3.23149994e+02
-1.20012002e-04	-1.10475608e-04	0.00000000e+00	3.23149841e+02
-1.56815149e-04	-1.12730719e-04	-5.68434189e-14	3.23149994e+02
-1.57161106e-04	-1.12220776e-04	0.00000000e+00	3.23149994e+02
-1.54959111e-04	-1.10942929e-04	-2.84217094e-14	3.23149994e+02
-1.31352106e-04	-1.14792732e-04	5.68434189e-14	3.23149963e+02
-1.18994547e-04	-1.05700565e-04	-1.13686838e-13	3.23149628e+02
-1.26540603e-04	-1.05302941e-04	-1.13686838e-13	3.23149963e+02
-1.49131622e-04	-1.29846609e-04	0.00000000e+00	3.23149994e+02
-1.49712956e-04	-1.10676556e-04	1.13686838e-13	3.23149994e+02
-1.43493555e-04	-1.23371268e-04	0.00000000e+00	3.23149994e+02
-1.42382312e-04	-1.18508193e-04	0.00000000e+00	3.23149994e+02
-1.40136210e-04	-1.21033081e-04	2.27373675e-13	3.23149994e+02
-1.48222636e-04	-1.20923862e-04	0.00000000e+00	3.23149994e+02
-1.15546318e-04	-9.47101580e-05	1.13686838e-13	3.23148865e+02
-1.57057118e-04	-1.00013509e-04	-2.27373675e-13	3.23149994e+02
-1.55149857e-04	-9.77492746e-05	0.00000000e+00	3.23149994e+02
-1.52012508e-04	-1.03252809e-04	-5.68434189e-14	3.23149994e+02
-1.27048130e-04	-9.76637821e-05	2.27373675e-13	3.23149963e+02
-1.30425411e-04	-1.00694364e-04	-1.13686838e-13	3.23149994e+02
-1.29862688e-04	-9.64824358e-05	1.13686838e-13	3.23149994e+02
-1.37421783e-04	-1.16354844e-04	5.68434189e-14	3.23149994e+02
-1.24970538e-04	-1.20510376e-04	0.00000000e+00	3.23149963e+02
-1.33329842e-04	-9.69747634e-05	-1.13686838e-13	3.23149994e+02
-1.52942259e-04	-1.27469160e-04	0.00000000e+00	3.23149994e+02
-1.29876556e-04	-1.20589488e-04	5.68434189e-14	3.23149963e+02
-1.34011978e-04	-1.23994992e-04	1.13686838e-13	3.23149994e+02
-1.52362380e-04	-1.23122605e-04	0.00000000e+00	3.23149994e+02
-1.58548530e-04	-1.05067651e-04	1.13686838e-13	3.23149963e+02
-1.55607428e-04	-1.05409024e-04	0.00000000e+00	3.23149994e+02
-1.44087797e-04	-1.27415260e-04	0.00000000e+00	3.23149994e+02
-1.47975748e-04	-1.04540290e-04	-1.13686838e-13	3.23149994e+02
-1.41713506e-04	-9.78846729e-05	2.27373675e-13	3.23149994e+02
-1.47243351e-04	-9.77289164e-05	2.27373675e-13	3.23149994e+02
-1.36452189e-04	-1.03652019e-04	0.00000000e+00	3.23149994e+02
-1.38982577e-04	-1.04940824e-04	0.00000000e+00	3.23149994e+02
-1.48074236e-04	-1.06957414e-04	-2.27373675e-13	3.23149994e+02
-1.38847885e-04	-1.06144566e-04	-3.97903932e-13	3.23149994e+02
-1.43670419e-04	-1.13852620e-04	0.00000000e+00	3.23150024e+02
-1.37005307e-04	-1.14158567e-04	1.13686838e-13	3.23149994e+02
-1.38098476e-04	-1.06532971e-04	0.00000000e+00	3.23149963e+02
-1.32125715e-04	-1.08077838e-04	-1.13686838e-13	3.23149994e+02
-1.35613067e-04	-1.14882278e-04	0.00000000e+00	3.23149994e+02
-1.08732900e-04	-9.13356780e-05	0.00000000e+00	3.23147034e+02
-1.38647083e-04	-1.04550876e-04	0.00000000e+00	3.23149994e+02
-1.40396500e-04	-9.59402605e-05	2.27373675e-13	3.23149994e+02
-1.32201647e-04	-1.23949270e-04	1.13686838e-13	3.23149994e+02
-1.38040967e-04	-1.05375337e-04	0.00000000e+00	3.23149994e+02
-1.31755703e-04	-1.04391205e-04	0.00000000e+00	3.23149994e+02
-1.49654850e-04	-1.05890293e-04	1.13686838e-13	3.23149994e+02
-1.46035032e-04	-1.25432038e-04	0.00000000e+00	3.23149994e+02
-1.52751541e-04	-1.25338862e-04	0.00000000e+00	3.23149994e+02
-1.30667424e-04	-1.06526611e-04	0.00000000e+00	3.23149994e+02
-1.18285694e-04	-1.15164345e-04	0.00000000e+00	3.23149750e+02
-1.54018024e-04	-1.25261751e-04	0.00000000e+00	3.23149963e+02
-1.06855790e-04	-1.38408053e-04	-2.27373675e-13	3.23144562e+02
-9.88373286e-05	-1.33409994e-04	-2.27373675e-13	3.23119202e+02
-9.67239830e-05	-1.34469330e-04	-2.27373675e-13	3.23087708e+02
-1.55527669e-04	-1.31960172e-04	0.00000000e+00	3.23149994e+02
-1.56556896e-04	-1.37411960e-04	1.13686838e-13	3.23149994e+02
-1.67399499e-04	-1.39802418e-04	0.00000000e+00	3.23149994e+02
-1.67175211e-04	-1.35454189e-04	-2.27373675e-13	3.23149994e+02
-1.61730422e-04	-1.31423178e-04	2.27373675e-13	3.23149963e+02
-1.61345233e-04	-1.39973170e-04	0.00000000e+00	3.23149994e+02
-1.59163334e-04	-1.42175981e-04	1.13686838e-13	3.23149994e+02
-1.79142837e-04	-1.07226857e-04	-4.54747351e-13	3.23149994e+02
-1.78587550e-04	-1.07367734e-04	-3.97903932e-13	3.23149994e+02
-1.79209426e-04	-1.08087290e-04	0.00000000e+00	3.23149994e+02
-1.93262749e-04	-1.18385011e-04	-1.13686838e-13	3.23149994e+02
-1.92349224e-04	-1.17948199e-04	0.00000000e+00	3.23149994e+02
-1.92828025e-04	-1.17662436e-04	5.68434189e-14	3.23149994e+02
-1.79602052e-04	-1.06031664e-04	0.00000000e+00	3.23149994e+02
-1.71948428e-04	-1.27182677e-04	-5.68434189e-14	3.23149994e+02
-1.71499792e-04	-1.26950530e-04	-5.68434189e-14	3.23149994e+02
-1.71444626e-04	-1.28444706e-04	1.13686838e-13	3.23149994e+02
-1.71969048e-04	-1.25468345e-04	0.00000000e+00	3.23149994e+02
-1.57583068e-04	-1.13038113e-04	1.70530257e-13	3.23149994e+02
-1.91747633e-04	-1.15738934e-04	-5.68434189e-14	3.23149994e+02
-1.56942682e-04	-1.13412600e-04	-5.68434189e-14	3.23149994e+02
-1.92210558e-04	-1.18684176e-04	0.00000000e+00	3.23149994e+02
-1.99999995e-04	-9.46767541e-05	-2.45657675e-19	3.23149994e+02
-1.99999995e-04	-9.46767541e-05	-2.45657675e-19	3.23149994e+02
-1.99999995e-04	-9.46767541e-05	0.00000000e+00	3.23149994e+02
-1.78309172e-04	-1.08014472e-04	0.00000000e+00	3.23149994e+02
-1.91057639e-04	-1.17990356e-04	0.00000000e+00	3.23149994e+02
-1.70400075e-04	-1.27275795e-04	0.00000000e+00	3.23149994e+02
-1.75860594e-04	-1.07427433e-04	0.00000000e+00	3.23149994e+02
-1.75256457e-04	-9.32577386e-05	1.13686838e-13	3.23149994e+02
-1.74345827e-04	-9.29903545e-05	1.13686838e-13	3.23149963e+02
-1.74599161e-04	-9.43447085e-05	0.00000000e+00	3.23149994e+02
-1.94231601e-04	-1.00264398e-04	0.00000000e+00	3.23149994e+02
-1.92203646e-04	-9.84632425e-05	0.00000000e+00	3.23149994e+02
-1.92288629e-04	-1.00005833e-04	0.00000000e+00	3.23149963e+02
-1.62815064e-04	-1.18027572e-04	-1.13686838e-13	3.23149994e+02
-1.64324767e-04	-1.20813653e-04	0.00000000e+00	3.23149994e+02
-1.65082296e-04	-1.17227151e-04	1.13686838e-13	3.23149994e+02
-1.99999995e-04	-1.12230628e-04	0.00000000e+00	3.23149994e+02
-1.99999995e-04	-1.12230628e-04	0.00000000e+00	3.23149994e+02
-1.99999995e-04	-1.12230628e-04	0.00000000e+00	3.23149994e+02
-1.77889960e-04	-1.06475163e-04	0.00000000e+00	3.23149994e+02
-1.59068979e-04	-1.11706417e-04	2.84217094e-14	3.23149994e+02
-1.81441355e-04	-1.07750515e-04	0.00000000e+00	3.23149994e+02
-1.59212621e-04	-9.86970845e-05	-2.27373675e-13	3.23149994e+02
-1.58296520e-04	-9.68101740e-05	-1.13686838e-13	3.23149994e+02
-1.67205944e-04	-9.66877342e-05	2.27373675e-13	3.23149994e+02
-1.68578903e-04	-9.89517866e-05	0.00000000e+00	3.23149994e+02
-1.66141850e-04	-9.85534061e-05	1.13686838e-13	3.23149994e+02
-1.88794162e-04	-9.94504007e-05	-1.13686838e-13	3.23149994e+02
-1.59272327e-04	-1.04569241e-04	1.13686838e-13	3.23149994e+02
-1.60594282e-04	-1.05654610e-04	0.00000000e+00	3.23149994e+02
-1.67568054e-04	-1.16475378e-04	0.00000000e+00	3.23149994e+02
-1.68741593e-04	-1.18816068e-04	-1.13686838e-13	3.23149994e+02
-1.65906793e-04	-1.12761962e-04	-1.13686838e-13	3.23149994e+02
-1.99999995e-04	-1.12230628e-04	-2.45657675e-19	3.23149994e+02
-1.91156141e-04	-1.03435334e-04	0.00000000e+00	3.23149994e+02
-1.76671005e-04	-9.46220462e-05	-1.13686838e-13	3.23149994e+02
-1.66556405e-04	-1.02363781e-04	0.00000000e+00	3.23149994e+02
-1.59433344e-04	-1.26356710e-04	-2.27373675e-13	3.23149994e+02
-1.56667258e-04	-1.22872530e-04	0.00000000e+00	3.23149994e+02
-1.72269662e-04	-1.10507652e-04	0.00000000e+00	3.23149994e+02
-1.67666105e-04	-1.07630767e-04	2.27373675e-13	3.23149994e+02
-1.80459319e-04	-1.00239464e-04	0.00000000e+00	3.23149994e+02
-1.74132932e-04	-1.00581958e-04	0.00000000e+00	3.23149963e+02
-1.71795080e-04	-1.03994724e-04	0.00000000e+00	3.23149994e+02
-1.88777063e-04	-1.07282045e-04	0.00000000e+00	3.23149963e+02
-1.83550364e-04	-1.00500365e-04	0.00000000e+00	3.23149994e+02
-1.83628756e-04	-9.67068190e-05	0.00000000e+00	3.23150024e+02
-1.65621866e-04	-1.06457112e-04	2.27373675e-13	3.23149963e+02
-1.65375168e-04	-1.07876309e-04	-2.27373675e-13	3.23149994e+02
-1.99999995e-04	-1.47338375e-04	0.00000000e+00	3.23149994e+02
-1.85592988e-04	-1.39826865e-04	1.13686838e-13	3.23149994e+02
-1.85614830e-04	-1.38610761e-04	1.13686838e-13	3.23149994e+02
-1.84734556e-04	-1.39244017e-04	1.13686838e-13	3.23149994e+02
-1.99999995e-04	-1.29784501e-04	0.00000000e+00	3.23149994e+02
-1.99999995e-04	-1.29784501e-04	0.00000000e+00	3.23149994e+02
-1.99999995e-04	-1.29784501e-04	0.00000000e+00	3.23149994e+02
-1.99999995e-04	-1.29784501e-04	-2.45657675e-19	3.23149994e+02
-1.99999995e-04	-1.29784501e-04	0.00000000e+00	3.23149994e+02
-1.84020537e-04	-1.39988435e-04	5.68434189e-14	3.23149994e+02
-1.86866411e-04	-1.28113737e-04	0.00000000e+00	3.23149994e+02
-1.88133650e-04	-1.28858868e-04	0.00000000e+00	3.23149994e+02
-1.88294187e-04	-1.28055413e-04	0.00000000e+00	3.23149994e+02
-1.72994769e-04	-1.26865052e-04	0.00000000e+00	3.23149994e+02
-1.91697225e-04	-1.36968883e-04	0.00000000e+00	3.23149963e+02
-1.80614254e-04	-1.34672795e-04	2.84217094e-14	3.23149963e+02
-1.76353293e-04	-1.30680492e-04	0.00000000e+00	3.23149994e+02
-1.87211088e-04	-1.26709754e-04	0.00000000e+00	3.23149994e+02
-1.95331624e-04	-1.41860568e-04	0.00000000e+00	3.23149994e+02
-1.93033848e-04	-1.36827788e-04	0.00000000e+00	3.23150024e+02
-1.99999995e-04	-1.29784501e-04	-2.45657675e-19	3.23149994e+02
-1.79226248e-04	-1.17328018e-04	-1.13686838e-13	3.23149994e+02
-1.78428774e-04	-1.14263457e-04	-1.13686838e-13	3.23149994e+02
-1.75093097e-04	-1.15614515e-04	0.00000000e+00	3.23149994e+02
-1.81740819e-04	-1.31286870e-04	2.84217094e-14	3.23149994e+02
-1.73106164e-04	-1.39920507e-04	-1.13686838e-13	3.23149994e+02
-1.73847511e-04	-1.18917087e-04	0.00000000e+00	3.23149994e+02
-1.78568807e-04	-1.33695707e-04	2.84217094e-14	3.23149994e+02
-1.92090025e-04	-1.34903981e-04	1.42108547e-14	3.23149994e+02
-1.83011725e-04	-1.19937504e-04	0.00000000e+00	3.23149963e+02
-1.75546302e-04	-1.21110039e-04	0.00000000e+00	3.23149963e+02
-1.81389798e-04	-1.24362778e-04	0.00000000e+00	3.23149994e+02
-1.63895282e-04	-1.27438616e-04	-2.27373675e-13	3.23149994e+02
-1.67310936e-04	-1.30522109e-04	0.00000000e+00	3.23149994e+02
-1.69347026e-04	-1.23190344e-04	0.00000000e+00	3.23149994e+02
-1.88359991e-04	-1.09661778e-04	0.00000000e+00	3.23149963e+02
-1.82497446e-04	-1.11807480e-04	2.27373675e-13	3.23149994e+02
-1.83807395e-04	-1.15801704e-04	2.27373675e-13	3.23149994e+02
-1.99937829e-04	-1.03453691e-04	0.00000000e+00	3.23149994e+02
-1.92835025e-04	-1.07081411e-04	0.00000000e+00	3.23149963e+02
-1.93321932e-04	-1.36490111e-04	1.42108547e-14	3.23149994e+02
-1.99937829e-04	-1.38561445e-04	0.00000000e+00	3.23149994e+02
-1.99937829e-04	-1.21007564e-04	0.00000000e+00	3.23149994e+02
-1.79005845e-04	-1.31939218e-04	2.84217094e-14	3.23149994e+02
-1.70457381e-04	-1.35578826e-04	2.27373675e-13	3.23149994e+02
-1.78348564e-04	-1.32785644e-04	0.00000000e+00	3.23149994e+02
-1.90375780e-04	-1.08360386e-04	3.41060513e-13	3.23149994e+02
-1.78892689e-04	-1.32659625e-04	2.84217094e-14	3.23149994e+02
-1.71808904e-04	-1.20863253e-04	-1.13686838e-13	3.23149994e+02
-1.93045664e-04	-1.36404706e-04	0.00000000e+00	3.23149994e+02
-1.78649920e-04	-1.32377128e-04	2.84217094e-14	3.23149994e+02
-4.94031774e-05	-1.43799640e-04	0.00000000e+00	3.09218109e+02
-4.54130277e-05	-1.43338548e-04	0.00000000e+00	3.08000610e+02
-4.53666507e-05	-1.47695202e-04	4.54747351e-13	3.08017487e+02
-5.27345328e-05	-1.42168574e-04	0.00000000e+00	3.10305878e+02
-5.33464481e-05	-1.44929742e-04	0.00000000e+00	3.10458191e+02
-5.41941154e-05	-1.42703226e-04	3.41060513e-13	3.10750366e+02
-7.17798321e-05	-1.43294514e-04	7.10542736e-15	3.19080109e+02
-7.94543448e-05	-1.45412094e-04	2.27373675e-13	3.21763794e+02
-7.91053171e-05	-1.48925668e-04	0.00000000e+00	3.21698364e+02
-8.58843341e-05	-1.44649137e-04	0.00000000e+00	3.22629822e+02
-6.25000030e-05	-1.47291095e-04	8.86470205e-20	3.13323608e+02
-6.25000030e-05	-1.47291095e-04	8.86470205e-20	3.13323608e+02
-4.85696401e-05	-1.47811108e-04	0.00000000e+00	3.08997284e+02
-5.50811092e-05	-1.50996450e-04	-2.27373675e-13	3.11057800e+02
-9.18827282e-05	-1.49677755e-04	0.00000000e+00	3.22958008e+02
-8.74516918e-05	-1.44716076e-04	-5.68434189e-14	3.22787170e+02
-8.23558585e-05	-1.50882814e-04	-2.27373675e-13	3.22193390e+02
-8.68052739e-05	-1.44879799e-04	0.00000000e+00	3.22766174e+02
-7.15966962e-05	-1.43357902e-04	7.10542736e-15	3.19010284e+02
-7.12750189e-05	-1.52688852e-04	1.91846539e-13	3.18831329e+02
-7.11669491e-05	-1.52756998e-04	-7.10542736e-15	3.18789917e+02
-6.25000030e-05	-1.47291095e-04	0.00000000e+00	3.13323608e+02
-9.48412489e-05	-1.52722234e-04	2.84217094e-13	3.23073914e+02
-6.25000030e-05	-1.47291095e-04	8.86470205e-20	3.13323608e+02
-8.44817696e-05	-1.54406793e-04	-2.27373675e-13	3.22458344e+02
-8.68289208e-05	-1.46895574e-04	0.00000000e+00	3.22766418e+02
-8.75039841e-05	-1.54584661e-04	0.00000000e+00	3.22811340e+02
-7.93172367e-05	-1.52741879e-04	-2.27373675e-13	3.21769409e+02
-4.56955022e-05	-1.54029316e-04	-8.52651283e-14	3.08045898e+02
-7.12358305e-05	-1.52807916e-04	-7.10542736e-15	3.18816803e+02
-4.65668018e-05	-1.54822454e-04	1.42108547e-13	3.08319611e+02
-5.86068709e-05	-1.53992340e-04	0.00000000e+00	3.12160614e+02
-7.10546374e-05	-1.52836030e-04	1.84741111e-13	3.18718201e+02
-4.58252180e-05	-1.55058588e-04	0.00000000e+00	3.08092316e+02
-6.23073356e-05	-1.56075912e-04	0.00000000e+00	3.13328735e+02
-8.84791007e-05	-1.56947033e-04	1.13686838e-13	3.22847961e+02
-7.11396497e-05	-1.52946915e-04	0.00000000e+00	3.18774261e+02
-4.99903836e-05	-1.58038121e-04	1.42108547e-14	3.09383759e+02
-5.39378525e-05	-1.60028139e-04	0.00000000e+00	3.10624054e+02
-5.44793438e-05	-1.60417825e-04	0.00000000e+00	3.10793945e+02
-7.12762121e-05	-1.52929671e-04	0.00000000e+00	3.18833740e+02
-7.84465374e-05	-1.56338370e-04	0.00000000e+00	3.21516449e+02
-5.38189779e-05	-1.60685435e-04	-2.84217094e-14	3.10592041e+02
-6.67267304e-05	-1.58429903e-04	3.41060513e-13	3.16155762e+02
-7.47480226e-05	-1.60487980e-04	-2.27373675e-13	3.20311829e+02
-8.51738587e-05	-1.57448259e-04	0.00000000e+00	3.22583679e+02
-7.97044486e-05	-1.60503128e-04	-1.13686838e-13	3.21737000e+02
-7.04681370e-05	-1.59895164e-04	2.27373675e-13	3.18452240e+02
-4.58546492e-05	-1.55585207e-04	0.00000000e+00	3.08099243e+02
-6.25000030e-05	-1.64860729e-04	0.00000000e+00	3.13325195e+02
-6.25000030e-05	-1.64860729e-04	0.00000000e+00	3.13325195e+02
-6.25000030e-05	-1.64860729e-04	0.00000000e+00	3.13325195e+02
-5.34805222e-05	-1.60894589e-04	-2.84217094e-14	3.10485352e+02
-5.41582631e-05	-1.60921176e-04	4.26325641e-13	3.10696960e+02
-8.95757548e-05	-1.62768090e-04	0.00000000e+00	3.22906189e+02
-8.44490569e-05	-1.62592274e-04	2.27373675e-13	3.22500946e+02
-5.12408005e-05	-1.61217977e-04	0.00000000e+00	3.09794678e+02
-4.23375059e-05	-1.63077682e-04	1.13686838e-13	3.07095520e+02
-6.25000030e-05	-1.64860729e-04	8.86470205e-20	3.13325195e+02
-7.43305718e-05	-1.63566991e-04	2.27373675e-13	3.20099701e+02
-7.01338286e-05	-1.62543642e-04	2.27373675e-13	3.18280609e+02
-7.86073069e-05	-1.63734250e-04	4.54747351e-13	3.21540710e+02
-8.44194874e-05	-1.66618935e-04	0.00000000e+00	3.22474792e+02
-5.38426393e-05	-1.61194097e-04	-4.54747351e-13	3.10597076e+02
-7.04090635e-05	-1.66954997e-04	-2.27373675e-13	3.18479736e+02
-9.04204207e-05	-1.67381397e-04	0.00000000e+00	3.22934326e+02
-4.73308355e-05	-1.67869104e-04	0.00000000e+00	3.08541565e+02
-4.89967133e-05	-1.66122714e-04	2.13162821e-14	3.09062836e+02
-6.25000030e-05	-1.64860729e-04	8.86470205e-20	3.13325195e+02
-6.25000030e-05	-1.64860729e-04	8.86470205e-20	3.13325195e+02
-4.78933252e-05	-1.68192782e-04	1.42108547e-14	3.08716583e+02
-8.01735732e-05	-1.70663130e-04	1.13686838e-13	3.21919739e+02
-7.69577164e-05	-1.70190397e-04	1.13686838e-13	3.20843689e+02
-5.49117540e-05	-1.71253254e-04	0.00000000e+00	3.10971588e+02
-6.25000030e-05	-1.64860729e-04	8.86470205e-20	3.13325195e+02
-7.05644998e-05	-1.74305620e-04	5.68434189e-14	3.18491760e+02
-4.73353357e-05	-1.68044164e-04	0.00000000e+00	3.08543457e+02
-8.86103007e-05	-1.72667918e-04	0.00000000e+00	3.22875854e+02
-5.70693010e-05	-1.71993423e-04	2.27373675e-13	3.11632965e+02
-6.94209084e-05	-1.75070105e-04	5.68434189e-14	3.17749207e+02
-7.32486587e-05	-1.74414774e-04	0.00000000e+00	3.19468079e+02
-8.46344337e-05	-1.74068322e-04	-1.13686838e-13	3.22390991e+02
-6.23073356e-05	-1.73645545e-04	0.00000000e+00	3.13323181e+02
-5.16477885e-05	-1.73392065e-04	-1.13686838e-13	3.09912598e+02
-4.70662962e-05	-1.75467605e-04	-1.13686838e-13	3.08515656e+02
-7.99349946e-05	-1.72878994e-04	0.00000000e+00	3.21877228e+02
-7.13866611e-05	-1.75482593e-04	0.00000000e+00	3.18848145e+02
-7.06812498e-05	-1.75389214e-04	0.00000000e+00	3.18572632e+02
-5.51722296e-05	-1.73477514e-04	0.00000000e+00	3.11039124e+02
-4.97247602e-05	-1.77317270e-04	0.00000000e+00	3.09320343e+02
-6.25000030e-05	-1.82430362e-04	0.00000000e+00	3.13321533e+02
-6.25000030e-05	-1.82430362e-04	0.00000000e+00	3.13321533e+02
-7.99011614e-05	-1.77860609e-04	-5.68434189e-14	3.21852142e+02
-8.27002877e-05	-1.79539347e-04	0.00000000e+00	3.22152100e+02
-7.93721410e-05	-1.80461080e-04	-1.13686838e-13	3.21729492e+02
-6.25000030e-05	-1.82430362e-04	0.00000000e+00	3.13321533e+02
-5.46881420e-05	-1.79899565e-04	2.27373675e-13	3.10920715e+02
-7.08282387e-05	-1.76604401e-04	0.00000000e+00	3.18628387e+02
-8.03151052e-05	-1.81300042e-04	0.00000000e+00	3.21929077e+02
-4.72830616e-05	-1.78003422e-04	-1.13686838e-13	3.08567108e+02
-6.25000030e-05	-1.82430362e-04	0.00000000e+00	3.13321533e+02
-8.70882868e-05	-1.82887219e-04	5.68434189e-14	3.22775452e+02
-7.81736817e-05	-1.81760945e-04	1.13686838e-13	3.21271667e+02
-6.25000030e-05	-1.82430362e-04	8.90924831e-20	3.13321533e+02
-8.80279040e-05	-1.84279532e-04	5.68434189e-14	3.22797394e+02
-5.08359517e-05	-1.83833457e-04	4.26325641e-14	3.09631866e+02
-5.13846244e-05	-1.84476216e-04	1.42108547e-14	3.09805939e+02
-8.62115921e-05	-1.84125151e-04	0.00000000e+00	3.22712616e+02
-7.17462899e-05	-1.84036762e-04	0.00000000e+00	3.19205811e+02
-8.68886709e-05	-1.84216129e-04	0.00000000e+00	3.22765015e+02
-4.40239673e-05	-1.79758092e-04	0.00000000e+00	3.07569763e+02
-5.10813879e-05	-1.84704928e-04	1.42108547e-14	3.09710754e+02
-6.25000030e-05	-1.82430362e-04	0.00000000e+00	3.13321533e+02
-4.30659675e-05	-1.83360025e-04	0.00000000e+00	3.07306274e+02
-6.25000030e-05	-1.82430362e-04	8.90924831e-20	3.13321533e+02
-7.94379011e-05	-1.85729092e-04	-5.68434189e-14	3.21748901e+02
-8.43246671e-05	-1.86313962e-04	0.00000000e+00	3.22421295e+02
-5.17890439e-05	-1.85507888e-04	0.00000000e+00	3.09932037e+02
-7.23900303e-05	-1.87486643e-04	0.00000000e+00	3.19429230e+02
-6.25000030e-05	-1.82430362e-04	8.90924831e-20	3.13321533e+02
-8.65055990e-05	-1.84806864e-04	2.27373675e-13	3.22744293e+02
-6.25000030e-05	-1.82430362e-04	0.00000000e+00	3.13321533e+02
-6.90600064e-05	-1.91104016e-04	8.52651283e-14	3.17623840e+02
-8.98157159e-05	-1.90100618e-04	8.52651283e-14	3.22934143e+02
-4.65662015e-05	-1.90001825e-04	-1.13686838e-13	3.08331177e+02
-4.41863049e-05	-1.87465834e-04	-5.68434189e-14	3.07608337e+02
-5.05274838e-05	-1.85633777e-04	-5.68434189e-14	3.09535706e+02
-7.86016899e-05	-1.90809747e-04	0.00000000e+00	3.21571167e+02
-7.72138592e-05	-1.90908788e-04	0.00000000e+00	3.21082947e+02
-6.85279520e-05	-1.91384417e-04	8.52651283e-14	3.17290466e+02
-6.92371395e-05	-1.91300918e-04	-2.84217094e-14	3.17708130e+02
-8.96164274e-05	-1.90640378e-04	-3.69482223e-13	3.22923615e+02
-5.57986059e-05	-1.91687970e-04	1.13686838e-13	3.11241760e+02
-4.78421607e-05	-1.91420360e-04	0.00000000e+00	3.08734100e+02
-8.06111057e-05	-1.90612409e-04	0.00000000e+00	3.21887756e+02
-8.74422985e-05	-1.90735795e-04	8.52651283e-14	3.22651245e+02
-6.23073356e-05	-1.91215178e-04	0.00000000e+00	3.13318359e+02
-5.77129867e-05	-1.91762258e-04	0.00000000e+00	3.11834839e+02
-4.61120835e-05	-1.91624189e-04	0.00000000e+00	3.08201904e+02
-7.95343585e-05	-1.91626517e-04	0.00000000e+00	3.21758301e+02
-7.72971180e-05	-1.93207467e-04	0.00000000e+00	3.21088379e+02
-6.90853703e-05	-1.91854226e-04	0.00000000e+00	3.17636841e+02
-8.35442479e-05	-1.98900831e-04	0.00000000e+00	3.22447449e+02
-8.12328362e-05	-1.96052424e-04	0.00000000e+00	3.22052826e+02
-6.25000030e-05	-1.99999995e-04	0.00000000e+00	3.13324188e+02
-6.25000030e-05	-1.99999995e-04	0.00000000e+00	3.13324188e+02
-6.25000030e-05	-1.99999995e-04	0.00000000e+00	3.13324188e+02
-4.95051136e-05	-1.96281617e-04	5.68434189e-14	3.09225220e+02
-5.36095176e-05	-1.96878042e-04	0.00000000e+00	3.10515686e+02
-8.50981596e-05	-1.98716909e-04	0.00000000e+00	3.22521118e+02
-6.25000030e-05	-1.99999995e-04	8.14381091e-20	3.13324188e+02
-6.25000030e-05	-1.99999995e-04	0.00000000e+00	3.13324188e+02
-7.21864199e-05	-1.99999995e-04	0.00000000e+00	3.19365051e+02
-6.25000030e-05	-1.99999995e-04	0.00000000e+00	3.13324188e+02
-8.29642959e-05	-1.99999995e-04	-1.13686838e-13	3.22381195e+02
-4.47198690e-05	-1.94652253e-04	0.00000000e+00	3.07767456e+02
-5.22872142e-05	-1.99999995e-04	0.00000000e+00	3.10110016e+02
-8.41393630e-05	-1.99999995e-04	-2.27373675e-13	3.22472290e+02
-8.05379022e-05	-1.99999995e-04	-1.13686838e-13	3.21682739e+02
-5.11462422e-05	-1.99999995e-04	3.41060513e-13	3.09763092e+02
-4.26679726e-05	-1.99999995e-04	2.27373675e-13	3.07214905e+02
-1.64670164e-05	-1.43849946e-04	3.41060513e-13	3.01805695e+02
-1.84861783e-05	-1.42526755e-04	5.68434189e-14	3.02028870e+02
-1.65547754e-05	-1.45546466e-04	-1.70530257e-13	3.01792786e+02
-1.42103363e-06	-1.45121026e-04	-3.41060513e-13	3.00899658e+02
-1.46284208e-06	-1.43940546e-04	1.13686838e-13	3.00898743e+02
5.11216331e-06	-1.44042817e-04	2.84217094e-14	3.00987030e+02
-2.49528111e-05	-1.49065047e-04	0.00000000e+00	3.03005615e+02
-2.06457717e-05	-1.47166895e-04	0.00000000e+00	3.02365753e+02
-2.15751370e-05	-1.41562516e-04	-5.68434189e-14	3.02477692e+02
-4.06586769e-05	-1.45864906e-04	0.00000000e+00	3.06642883e+02
-2.74098711e-05	-1.44710764e-04	-2.27373675e-13	3.03523376e+02
-2.80001609e-06	-1.45094382e-04	1.13686838e-13	3.00917908e+02
-1.49177349e-05	-1.44788501e-04	0.00000000e+00	3.01662292e+02
-3.39498947e-05	-1.45238053e-04	0.00000000e+00	3.04943909e+02
-2.86437953e-05	-1.48782899e-04	-2.27373675e-13	3.03744141e+02
6.86955627e-06	-1.44366204e-04	-5.68434189e-14	3.01019470e+02
6.89463377e-06	-1.43965677e-04	0.00000000e+00	3.01025726e+02
-3.72291433e-05	-1.44934165e-04	-1.13686838e-13	3.05718903e+02
-3.62019018e-05	-1.49186875e-04	1.13686838e-13	3.05417053e+02
-2.41646085e-05	-1.50306339e-04	3.41060513e-13	3.02883972e+02
-1.41486453e-05	-1.49065396e-04	2.27373675e-13	3.01606659e+02
-9.74230898e-06	-1.48007835e-04	2.27373675e-13	3.01256653e+02
-2.55638024e-05	-1.50435051e-04	0.00000000e+00	3.03118988e+02
-6.40349481e-06	-1.50697364e-04	0.00000000e+00	3.01129211e+02
-1.82640761e-05	-1.50965090e-04	0.00000000e+00	3.02101135e+02
-1.39346284e-07	-1.54872730e-04	0.00000000e+00	3.00858124e+02
-3.30217881e-05	-1.52740860e-04	-2.27373675e-13	3.04688538e+02
3.18367995e-07	-1.56528375e-04	1.27897692e-13	3.00862366e+02
-4.42697528e-05	-1.54821959e-04	-5.68434189e-14	3.07653351e+02
1.94444851e-08	-1.56547670e-04	1.27897692e-13	3.00862122e+02
-8.69354426e-06	-1.55814327e-04	0.00000000e+00	3.01126862e+02
-1.56355345e-05	-1.52663575e-04	2.27373675e-13	3.01758667e+02
-3.60554222e-05	-1.54138004e-04	-1.13686838e-13	3.05412476e+02
-7.57418138e-06	-1.57459974e-04	1.13686838e-13	3.01074524e+02
-2.33425199e-05	-1.53702800e-04	0.00000000e+00	3.02725830e+02
-2.02142619e-05	-1.56478680e-04	0.00000000e+00	3.02274719e+02
-8.90627507e-06	-1.57767325e-04	0.00000000e+00	3.01154205e+02
-2.20404509e-05	-1.58186333e-04	3.41060513e-13	3.02563629e+02
-2.93002668e-05	-1.54806054e-04	2.27373675e-13	3.03878357e+02
-2.34598956e-05	-1.58818468e-04	0.00000000e+00	3.02799133e+02
-1.98033813e-05	-1.59040137e-04	0.00000000e+00	3.02239014e+02
2.11278660e-07	-1.56706214e-04	1.27897692e-13	3.00862549e+02
-1.41945657e-05	-1.57677132e-04	0.00000000e+00	3.01618896e+02
-4.52753338e-05	-1.55530302e-04	0.00000000e+00	3.07933014e+02
-3.03972738e-05	-1.62624376e-04	-8.52651283e-14	3.04061310e+02
-3.91116955e-05	-1.59360352e-04	0.00000000e+00	3.06191315e+02
-2.93289086e-05	-1.64008074e-04	-5.68434189e-14	3.03823486e+02
-7.91603452e-06	-1.58750088e-04	-3.41060513e-13	3.01090973e+02
-2.88997342e-08	-1.56791008e-04	1.27897692e-13	3.00864777e+02
-4.06868276e-05	-1.62739045e-04	2.27373675e-13	3.06621704e+02
-1.44121677e-05	-1.60864409e-04	0.00000000e+00	3.01604126e+02
-9.52606297e-06	-1.59117699e-04	5.68434189e-14	3.01194214e+02
-2.17067973e-05	-1.59876479e-04	3.41060513e-13	3.02507233e+02
-3.00410084e-05	-1.64431680e-04	1.13686838e-13	3.03993378e+02
-2.45010688e-06	-1.66413636e-04	3.97903932e-13	3.00893860e+02
-1.06612106e-05	-1.66781028e-04	0.00000000e+00	3.01242065e+02
-2.89628078e-05	-1.64680183e-04	1.13686838e-13	3.03764984e+02
2.14690459e-07	-1.57049057e-04	-1.42108547e-14	3.00859009e+02
-1.64592966e-05	-1.65369638e-04	1.13686838e-13	3.01810181e+02
-2.02659066e-05	-1.62400145e-04	-2.27373675e-13	3.02269775e+02
2.85524243e-06	-1.65262012e-04	-2.84217094e-14	3.00973511e+02
2.13567478e-06	-1.58349634e-04	1.42108547e-14	3.00911865e+02
8.01901660e-06	-1.63635748e-04	0.00000000e+00	3.01092316e+02
-1.01891756e-05	-1.67064572e-04	-1.42108547e-13	3.01210480e+02
-2.96507824e-05	-1.64806741e-04	0.00000000e+00	3.03901398e+02
-1.71985357e-06	-1.66760132e-04	0.00000000e+00	3.00877563e+02
-2.73784990e-05	-1.65231992e-04	-8.52651283e-14	3.03496002e+02
-1.98969174e-05	-1.67570179e-04	0.00000000e+00	3.02298889e+02
-1.74521520e-05	-1.68294966e-04	2.27373675e-13	3.01943237e+02
-4.13355447e-05	-1.64639627e-04	1.13686838e-13	3.06791840e+02
-3.85314124e-05	-1.67460821e-04	2.27373675e-13	3.06062622e+02
-1.05664039e-05	-1.67347564e-04	-1.42108547e-13	3.01238922e+02
7.93154231e-06	-1.64503013e-04	-5.68434189e-14	3.01078400e+02
-4.71753046e-05	-1.68009748e-04	-1.84741111e-13	3.08494995e+02
-3.97783442e-05	-1.70230691e-04	1.13686838e-13	3.06389160e+02
-3.03478810e-05	-1.66663958e-04	0.00000000e+00	3.04042755e+02
3.13206533e-06	-1.69358274e-04	0.00000000e+00	3.00971680e+02
-1.01331880e-05	-1.67491438e-04	2.84217094e-13	3.01208252e+02
-2.34918775e-06	-1.67078499e-04	0.00000000e+00	3.00889832e+02
-3.54731201e-05	-1.72025451e-04	-1.13686838e-13	3.05249603e+02
-2.91638116e-05	-1.65372883e-04	1.13686838e-13	3.03794281e+02
-1.97777808e-05	-1.70842919e-04	-2.27373675e-13	3.02232239e+02
-1.34229967e-05	-1.75355235e-04	0.00000000e+00	3.01479126e+02
-5.19857804e-06	-1.73804277e-04	0.00000000e+00	3.01101288e+02
2.66384677e-06	-1.74133776e-04	2.27373675e-13	3.00945282e+02
-1.66912901e-06	-1.67905033e-04	1.98951966e-13	3.00874695e+02
-3.30578478e-05	-1.73261316e-04	0.00000000e+00	3.04683899e+02
-2.42835722e-05	-1.75141031e-04	0.00000000e+00	3.02988953e+02
-4.52005988e-05	-1.74098444e-04	0.00000000e+00	3.07943542e+02
-1.24086946e-05	-1.75867652e-04	0.00000000e+00	3.01407990e+02
-3.04060522e-05	-1.73802997e-04	0.00000000e+00	3.04157532e+02
-9.06070738e-07	-1.75638430e-04	2.27373675e-13	3.00956665e+02
-1.46846851e-05	-1.76125439e-04	0.00000000e+00	3.01633972e+02
-2.14654392e-05	-1.76204048e-04	2.27373675e-13	3.02508453e+02
-4.07006337e-05	-1.78202230e-04	1.13686838e-13	3.06612488e+02
-3.44472792e-05	-1.74529385e-04	-1.13686838e-13	3.05003906e+02
-1.31722345e-05	-1.76801026e-04	0.00000000e+00	3.01454742e+02
3.85505882e-06	-1.78698538e-04	-2.27373675e-13	3.00977661e+02
-2.87241855e-05	-1.80303468e-04	5.68434189e-14	3.03734406e+02
-3.00925913e-05	-1.80539297e-04	0.00000000e+00	3.03998566e+02
-4.07747393e-05	-1.81967247e-04	0.00000000e+00	3.06653381e+02
-5.45752937e-06	-1.78919203e-04	0.00000000e+00	3.01053314e+02
-1.20712448e-05	-1.77152702e-04	0.00000000e+00	3.01377502e+02
-3.10019204e-05	-1.81037016e-04	5.68434189e-14	3.04208069e+02
-1.99516180e-05	-1.83773780e-04	0.00000000e+00	3.02206635e+02
-2.98236137e-05	-1.81548734e-04	-2.27373675e-13	3.03942932e+02
6.23848109e-07	-1.84024131e-04	0.00000000e+00	3.00860809e+02
-1.96456658e-05	-1.84059158e-04	-1.42108547e-14	3.02169586e+02
9.18561227e-09	-1.84723845e-04	0.00000000e+00	3.00872131e+02
-8.40731809e-06	-1.84235803e-04	2.27373675e-13	3.01152191e+02
-1.10437850e-05	-1.84081277e-04	2.27373675e-13	3.01340942e+02
-2.00421400e-05	-1.84146818e-04	4.26325641e-14	3.02226532e+02
-1.98315211e-05	-1.84144490e-04	0.00000000e+00	3.02193024e+02
6.08623111e-07	-1.84886696e-04	3.12638804e-13	3.00868347e+02
-3.10841460e-05	-1.82155345e-04	1.70530257e-13	3.04227661e+02
-4.08122723e-05	-1.83846365e-04	0.00000000e+00	3.06661133e+02
-3.63818290e-05	-1.86975085e-04	0.00000000e+00	3.05582245e+02
-2.99452659e-05	-1.84145552e-04	0.00000000e+00	3.03949158e+02
-2.06840978e-05	-1.84739431e-04	2.84217094e-14	3.02334778e+02
-1.25265615e-05	-1.89282640e-04	0.00000000e+00	3.01419800e+02
-1.93827454e-05	-1.84795004e-04	4.26325641e-14	3.02135254e+02
-2.88114716e-05	-1.89813669e-04	-1.13686838e-13	3.03771515e+02
1.72788390e-07	-1.85409735e-04	-8.52651283e-14	3.00867645e+02
-3.09182869e-05	-1.89863087e-04	0.00000000e+00	3.04218140e+02
-7.87143654e-06	-1.87699028e-04	0.00000000e+00	3.01139191e+02
-1.99152637e-05	-1.84396864e-04	4.26325641e-14	3.02202881e+02
-3.83693987e-05	-1.91255705e-04	-2.27373675e-13	3.06016693e+02
8.78603203e-07	-1.85540834e-04	0.00000000e+00	3.00866425e+02
-2.67342057e-05	-1.91634928e-04	0.00000000e+00	3.03431854e+02
-1.56390543e-05	-1.92252861e-04	-1.13686838e-13	3.01733948e+02
-4.40090253e-06	-1.92053150e-04	2.27373675e-13	3.01021362e+02
-4.38904535e-05	-1.92051783e-04	0.00000000e+00	3.07545471e+02
-3.02229164e-05	-1.91847925e-04	0.00000000e+00	3.04040771e+02
-3.33941134e-05	-1.91926170e-04	0.00000000e+00	3.04797180e+02
6.47902084e-07	-1.92173466e-04	0.00000000e+00	3.00996765e+02
5.14746625e-06	-1.91614497e-04	0.00000000e+00	3.01028198e+02
-2.05155739e-05	-1.92858919e-04	0.00000000e+00	3.02421387e+02
-1.18349235e-05	-1.92795153e-04	0.00000000e+00	3.01360016e+02
-7.96592394e-06	-1.92974228e-04	0.00000000e+00	3.01119537e+02
-3.77782089e-05	-1.95719709e-04	0.00000000e+00	3.05858124e+02
0.00000000e+00	-1.99999995e-04	0.00000000e+00	3.00854401e+02
0.00000000e+00	-1.99999995e-04	0.00000000e+00	3.00854401e+02
-2.86415525e-05	-1.93796091e-04	2.27373675e-13	3.03722229e+02
-2.45019637e-05	-1.96878624e-04	2.27373675e-13	3.03032135e+02
-9.50920094e-06	-1.95252433e-04	0.00000000e+00	3.01200134e+02
-1.85804711e-05	-1.99434260e-04	-2.84217094e-14	3.02030151e+02
-3.37711281e-05	-1.96718465e-04	-2.27373675e-13	3.04906799e+02
-1.35971641e-05	-1.94396940e-04	0.00000000e+00	3.01516937e+02
8.92857133e-06	-1.99999995e-04	0.00000000e+00	3.01119019e+02
0.00000000e+00	-1.99999995e-04	0.00000000e+00	3.00854401e+02
-2.64384835e-05	-1.99999995e-04	0.00000000e+00	3.03362122e+02
-3.11288823e-05	-1.99999995e-04	0.00000000e+00	3.04375031e+02
-4.01265279e-05	-2.00000009e-04	0.00000000e+00	3.06493561e+02
-1.79696326e-05	-1.99999995e-04	2.27373675e-13	3.01965332e+02
0.00000000e+00	-1.99999995e-04	0.00000000e+00	3.00854401e+02
-1.09389612e-05	-1.99999995e-04	0.00000000e+00	3.01363098e+02
-1.92208699e-05	-1.99999995e-04	-1.98951966e-13	3.02129150e+02
-3.57012250e-05	-1.99999995e-04	2.27373675e-13	3.05427307e+02
0.00000000e+00	-1.99999995e-04	0.00000000e+00	3.00854401e+02
8.92857133e-06	-1.99999995e-04	0.00000000e+00	3.01119019e+02
-1.86186044e-05	-1.99999995e-04	2.27373675e-13	3.02042603e+02
-5.12130573e-05	-9.34044947e-05	-3.62376795e-13	3.09744629e+02
-5.12213446e-05	-9.33788833e-05	9.23705556e-14	3.09747101e+02
-5.11699618e-05	-9.33785341e-05	8.88178420e-14	3.09731049e+02
-3.59172845e-05	-9.44828353e-05	0.00000000e+00	3.05361023e+02
-2.81777502e-05	-9.40716709e-05	-2.27373675e-13	3.03681885e+02
-3.05123795e-05	-1.01127072e-04	1.70530257e-13	3.04075592e+02
-4.60653828e-05	-9.98784963e-05	2.27373675e-13	3.08189209e+02
-4.50735315e-05	-9.86285668e-05	0.00000000e+00	3.07870972e+02
-2.78833595e-05	-1.00281322e-04	0.00000000e+00	3.03582733e+02
-2.33853989e-05	-9.61271071e-05	0.00000000e+00	3.02758453e+02
-6.36492769e-06	-9.91325142e-05	5.68434189e-14	3.01073456e+02
-2.50885910e-06	-9.65669969e-05	-5.68434189e-14	3.00900299e+02
-4.67891914e-06	-9.65154541e-05	0.00000000e+00	3.01009827e+02
-1.32974935e-06	-9.66526131e-05	2.84217094e-13	3.00917908e+02
-2.47910179e-06	-9.76181327e-05	2.84217094e-13	3.00907501e+02
-2.28921308e-05	-9.74923969e-05	-3.41060513e-13	3.02685669e+02
-2.20691200e-05	-9.70006950e-05	0.00000000e+00	3.02546875e+02
-3.70859307e-05	-9.49403184e-05	-2.84217094e-13	3.05646210e+02
-3.11783988e-05	-1.01846985e-04	2.27373675e-13	3.04239838e+02
-2.00217401e-05	-9.69016619e-05	-1.13686838e-13	3.02270630e+02
-1.43555335e-05	-9.59901881e-05	2.27373675e-13	3.01597473e+02
-1.31578054e-05	-1.00760371e-04	0.00000000e+00	3.01457397e+02
-5.52087149e-05	-1.00273057e-04	0.00000000e+00	3.11079651e+02
-1.24700477e-06	-9.83590580e-05	-5.68434189e-14	3.00906860e+02
8.22065704e-06	-9.87639141e-05	2.84217094e-14	3.01213867e+02
-1.91045219e-05	-1.02325335e-04	0.00000000e+00	3.02155792e+02
-2.16723020e-05	-1.03878352e-04	0.00000000e+00	3.02504578e+02
-4.42943347e-05	-9.98332762e-05	2.27373675e-13	3.07670135e+02
-4.52156382e-05	-1.00489713e-04	0.00000000e+00	3.07924591e+02
-3.05400390e-05	-1.02222679e-04	0.00000000e+00	3.04089813e+02
-1.12752987e-05	-1.02416889e-04	-1.13686838e-13	3.01354004e+02
1.16752426e-05	-9.93047579e-05	2.27373675e-13	3.01328156e+02
1.13172537e-05	-9.97650932e-05	-1.70530257e-13	3.01304352e+02
-4.26950064e-05	-1.02391699e-04	-5.68434189e-14	3.07182007e+02
-3.75983582e-05	-9.84145154e-05	0.00000000e+00	3.05756561e+02
-2.27993114e-05	-1.04671257e-04	0.00000000e+00	3.02695068e+02
-1.25079705e-05	-1.02263170e-04	2.27373675e-13	3.01444214e+02
-3.29354989e-05	-1.03272323e-04	0.00000000e+00	3.04648193e+02
-2.84588859e-05	-1.02926104e-04	0.00000000e+00	3.03694550e+02
-4.82944815e-05	-1.06028179e-04	-1.13686838e-13	3.08866028e+02
4.37741755e-06	-1.05388375e-04	0.00000000e+00	3.01011719e+02
-1.36227045e-05	-1.03317041e-04	2.27373675e-13	3.01548645e+02
-3.84123450e-05	-1.06518746e-04	-1.13686838e-13	3.05998993e+02
-2.13954318e-05	-1.05986459e-04	1.13686838e-13	3.02470856e+02
-4.09767290e-06	-1.07370579e-04	2.84217094e-13	3.00930725e+02
-3.47792957e-06	-1.03747152e-04	-2.84217094e-14	3.00899689e+02
-4.74479275e-05	-1.06583189e-04	0.00000000e+00	3.08602478e+02
-3.21292714e-06	-1.07484688e-04	0.00000000e+00	3.00918915e+02
-1.22250258e-05	-1.03881037e-04	-2.27373675e-13	3.01396515e+02
-5.02204057e-05	-1.07741602e-04	-1.13686838e-13	3.09452148e+02
-5.53669379e-05	-1.05136074e-04	0.00000000e+00	3.11084412e+02
-4.43237768e-05	-1.06700245e-04	-5.68434189e-14	3.07676300e+02
-5.48178868e-05	-1.08486973e-04	-1.13686838e-13	3.10955750e+02
-2.38768371e-05	-1.08767046e-04	0.00000000e+00	3.02830536e+02
-3.21428088e-05	-1.09017274e-04	7.10542736e-15	3.04420593e+02
-4.60049159e-06	-1.07919528e-04	5.68434189e-14	3.00954712e+02
-3.23258864e-05	-1.09571061e-04	1.77635684e-13	3.04463470e+02
-3.22512569e-05	-1.09588880e-04	-2.77111667e-13	3.04446838e+02
-4.04081493e-06	-1.07844338e-04	2.84217094e-13	3.00929626e+02
-1.36173840e-05	-1.08028224e-04	1.13686838e-13	3.01486176e+02
-1.71316715e-05	-1.09781395e-04	-5.68434189e-14	3.01895966e+02
-3.20992222e-05	-1.09672408e-04	-4.26325641e-14	3.04414154e+02
-1.41854944e-05	-1.11907633e-04	-1.13686838e-13	3.01566040e+02
-7.58952228e-06	-1.09204251e-04	2.84217094e-14	3.01133148e+02
2.83991471e-06	-1.11383910e-04	0.00000000e+00	3.00925171e+02
-4.70675695e-05	-1.08466935e-04	-5.68434189e-14	3.08473175e+02
-3.95699535e-05	-1.08198881e-04	2.27373675e-13	3.06327240e+02
-5.47186391e-05	-1.10973706e-04	0.00000000e+00	3.10898224e+02
-3.22518317e-05	-1.09637833e-04	-2.77111667e-13	3.04446533e+02
-3.66133963e-06	-1.08146771e-04	2.84217094e-13	3.00922760e+02
-3.66814638e-05	-1.13286325e-04	0.00000000e+00	3.05526459e+02
-3.24566863e-05	-1.10026871e-04	-4.61852778e-14	3.04493286e+02
2.19721665e-06	-1.14074806e-04	0.00000000e+00	3.00938538e+02
-2.65324670e-05	-1.12494781e-04	-2.27373675e-13	3.03320557e+02
-3.56769524e-05	-1.16056231e-04	-2.27373675e-13	3.05294861e+02
-4.27270470e-06	-1.08638029e-04	0.00000000e+00	3.00925690e+02
-4.39765354e-05	-1.14695998e-04	0.00000000e+00	3.07632385e+02
-1.54867848e-05	-1.12942769e-04	0.00000000e+00	3.01696625e+02
-4.88489677e-05	-1.14818176e-04	2.27373675e-13	3.09104492e+02
-3.73152143e-05	-1.16497547e-04	1.70530257e-13	3.05727509e+02
-2.41267044e-05	-1.13455419e-04	-1.13686838e-13	3.02911499e+02
-3.45846602e-05	-1.16456242e-04	-5.68434189e-14	3.05036591e+02
-1.16236588e-05	-1.14349685e-04	-5.68434189e-14	3.01368103e+02
-6.38984261e-07	-1.14356750e-04	0.00000000e+00	3.00943878e+02
-6.13483007e-06	-1.17109012e-04	0.00000000e+00	3.01010376e+02
-3.56235105e-05	-1.17083153e-04	-1.70530257e-13	3.05276184e+02
-2.04300231e-05	-1.17195013e-04	-2.27373675e-13	3.02403503e+02
3.62272704e-06	-1.16392061e-04	1.13686838e-13	3.00933411e+02
-5.29669633e-05	-1.19581091e-04	2.27373675e-13	3.10359131e+02
-4.54064539e-05	-1.18523451e-04	-1.13686838e-13	3.07993164e+02
-2.68759977e-05	-1.16049450e-04	0.00000000e+00	3.03360413e+02
-3.38754435e-05	-1.18043950e-04	0.00000000e+00	3.04866364e+02
-8.43093221e-06	-1.19046425e-04	0.00000000e+00	3.01174805e+02
-1.75996865e-06	-1.18845957e-04	0.00000000e+00	3.00996155e+02
-1.69586710e-05	-1.18535383e-04	-2.27373675e-13	3.01957397e+02
-2.60046618e-05	-1.20658086e-04	0.00000000e+00	3.03290009e+02
-4.88565129e-05	-1.21574951e-04	-1.13686838e-13	3.09051971e+02
-6.06822096e-06	-1.19085977e-04	1.13686838e-13	3.01029083e+02
-3.84781561e-05	-1.19709701e-04	5.68434189e-14	3.06014771e+02
-2.85537571e-05	-1.22753539e-04	0.00000000e+00	3.03736511e+02
-4.30371583e-05	-1.22379395e-04	5.68434189e-14	3.07271271e+02
3.81563314e-06	-1.22661062e-04	0.00000000e+00	3.00938660e+02
-1.36079398e-05	-1.21902602e-04	0.00000000e+00	3.01624512e+02
-2.09773589e-05	-1.25694554e-04	0.00000000e+00	3.02358124e+02
-2.21243063e-05	-1.25979263e-04	-5.68434189e-14	3.02547455e+02
-5.32186423e-05	-1.23789985e-04	0.00000000e+00	3.10428680e+02
-5.15767897e-06	-1.20948098e-04	1.13686838e-13	3.00988953e+02
-3.59636360e-05	-1.20842553e-04	-5.68434189e-14	3.05338989e+02
-4.15262439e-05	-1.23474572e-04	-1.13686838e-13	3.06854279e+02
-2.05592205e-05	-1.26451196e-04	-2.27373675e-13	3.02316589e+02
-8.73783301e-06	-1.23770587e-04	-1.13686838e-13	3.01141937e+02
8.78120204e-07	-1.25560764e-04	0.00000000e+00	3.00922089e+02
-3.50895643e-05	-1.27241889e-04	1.13686838e-13	3.05188904e+02
-2.11890583e-05	-1.26596729e-04	-2.84217094e-13	3.02400024e+02
-1.13625356e-05	-1.27518098e-04	0.00000000e+00	3.01339905e+02
-3.71400893e-05	-1.27718071e-04	-3.41060513e-13	3.05684509e+02
-3.07889991e-06	-1.26120241e-04	2.27373675e-13	3.01006927e+02
-4.81133939e-05	-1.27816878e-04	5.68434189e-14	3.08800415e+02
-4.41988959e-05	-1.26415092e-04	0.00000000e+00	3.07610229e+02
-9.40405153e-06	-1.27932741e-04	0.00000000e+00	3.01227448e+02
3.22207416e-06	-1.25706400e-04	-2.27373675e-13	3.00972748e+02
-4.63677570e-05	-1.29229200e-04	0.00000000e+00	3.08287140e+02
-4.26448569e-05	-1.29100430e-04	0.00000000e+00	3.07205017e+02
-2.86448085e-05	-1.32840287e-04	0.00000000e+00	3.03703766e+02
-2.34551371e-05	-1.29100401e-04	5.68434189e-14	3.02775024e+02
-4.82326213e-05	-1.30337197e-04	1.13686838e-13	3.08842712e+02
-5.40485998e-05	-1.28984393e-04	-2.27373675e-13	3.10702972e+02
-1.04704141e-05	-1.29515829e-04	0.00000000e+00	3.01250610e+02
-2.05711003e-05	-1.27501669e-04	1.13686838e-13	3.02305359e+02
-2.37519146e-07	-1.33053443e-04	5.68434189e-14	3.00878632e+02
6.86484327e-07	-1.31874753e-04	0.00000000e+00	3.00868439e+02
-3.59736405e-05	-1.29077089e-04	-2.27373675e-13	3.05390411e+02
-1.26328032e-05	-1.30212487e-04	0.00000000e+00	3.01441010e+02
-4.60640586e-05	-1.30137603e-04	1.13686838e-13	3.08190979e+02
5.73954708e-07	-1.33674286e-04	0.00000000e+00	3.00884583e+02
-2.91564356e-05	-1.34257687e-04	-2.27373675e-13	3.03820099e+02
-1.27793783e-06	-1.33468042e-04	0.00000000e+00	3.00910248e+02
-2.75663806e-05	-1.34481757e-04	1.13686838e-13	3.03507812e+02
-3.75780946e-05	-1.31189707e-04	1.13686838e-13	3.05770294e+02
-5.40682086e-05	-1.32960005e-04	-2.27373675e-13	3.10740845e+02
-1.88390259e-05	-1.34390342e-04	2.27373675e-13	3.02183319e+02
-4.00669742e-05	-1.35581562e-04	0.00000000e+00	3.06514343e+02
-4.63997651e-07	-1.34077403e-04	0.00000000e+00	3.00892456e+02
2.43550744e-07	-1.34093876e-04	0.00000000e+00	3.00876556e+02
-3.15129801e-05	-1.35007620e-04	5.68434189e-14	3.04370789e+02
-1.00212674e-05	-1.35570459e-04	1.13686838e-13	3.01237640e+02
-1.29897508e-05	-1.36550414e-04	-1.13686838e-13	3.01499146e+02
-4.64124387e-05	-1.31526394e-04	-5.68434189e-14	3.08276062e+02
-3.80467282e-05	-1.36921444e-04	0.00000000e+00	3.05966370e+02
-4.19644857e-05	-1.37216004e-04	0.00000000e+00	3.07020630e+02
-4.86763420e-05	-1.34036964e-04	5.68434189e-14	3.08972382e+02
-5.29764402e-05	-1.39965196e-04	0.00000000e+00	3.10354370e+02
-9.64367609e-06	-1.38364892e-04	2.27373675e-13	3.01269012e+02
-2.89488016e-05	-1.35165974e-04	0.00000000e+00	3.03772095e+02
-4.62199168e-05	-1.38741278e-04	0.00000000e+00	3.08306458e+02
-2.43489849e-05	-1.37884461e-04	0.00000000e+00	3.02941711e+02
-1.96723722e-05	-1.39636759e-04	0.00000000e+00	3.02191193e+02
-5.11863946e-05	-1.41224722e-04	0.00000000e+00	3.09797546e+02
-2.09864811e-05	-1.40501696e-04	0.00000000e+00	3.02391663e+02
-2.01638723e-05	-1.41096287e-04	0.00000000e+00	3.02269775e+02
-6.84013344e-07	-1.37973213e-04	0.00000000e+00	3.00863770e+02
-4.03720696e-06	-1.42910489e-04	-5.68434189e-14	3.00967773e+02
-2.36861001e-06	-1.43648533e-04	-3.41060513e-13	3.00914642e+02
-3.79819539e-05	-1.41387049e-04	0.00000000e+00	3.05882019e+02
-2.84052530e-05	-1.36692557e-04	0.00000000e+00	3.03647095e+02
-1.48080217e-05	-1.42542936e-04	1.70530257e-13	3.01628265e+02
-3.57101926e-05	-1.43830155e-04	-1.13686838e-13	3.05351990e+02
6.75969159e-06	-1.43729689e-04	3.69482223e-13	3.01019165e+02
-1.07459446e-05	-1.42634904e-04	1.13686838e-13	3.01283112e+02
-9.38031299e-05	-1.02288825e-04	7.10542736e-15	3.23051300e+02
-9.23278421e-05	-9.07999201e-05	0.00000000e+00	3.23012085e+02
-5.98885672e-05	-9.54310672e-05	2.27373675e-13	3.12562195e+02
-5.54409635e-05	-9.84209182e-05	0.00000000e+00	3.11138855e+02
-8.86111957e-05	-9.56288059e-05	2.27373675e-13	3.22866150e+02
-6.23273008e-05	-9.66630469e-05	-2.27373675e-13	3.13322510e+02
-5.74066289e-05	-9.93471986e-05	1.13686838e-13	3.11752136e+02
-8.02519644e-05	-1.01843849e-04	2.27373675e-13	3.21854248e+02
-7.95636588e-05	-9.39301535e-05	0.00000000e+00	3.21723999e+02
-8.56840488e-05	-9.73107235e-05	2.27373675e-13	3.22643738e+02
-7.53927598e-05	-1.01743615e-04	2.27373675e-13	3.20501434e+02
-7.67111123e-05	-9.35400094e-05	0.00000000e+00	3.20932434e+02
-7.25119316e-05	-9.80014447e-05	0.00000000e+00	3.19475464e+02
-6.24392778e-05	-1.01130776e-04	2.27373675e-13	3.13322052e+02
-6.89643639e-05	-9.72375929e-05	-1.13686838e-13	3.17281586e+02
-6.53167081e-05	-1.02679362e-04	0.00000000e+00	3.15114807e+02
-5.91169155e-05	-1.02282123e-04	0.00000000e+00	3.12267029e+02
-9.39136080e-05	-1.02529229e-04	-2.13162821e-13	3.23055756e+02
-8.47967895e-05	-1.01910977e-04	2.27373675e-13	3.22566467e+02
-6.23623928e-05	-1.04196821e-04	3.41060513e-13	3.13319885e+02
-7.14816706e-05	-1.01784579e-04	-1.13686838e-13	3.18927979e+02
-7.28609884e-05	-1.05284926e-04	0.00000000e+00	3.19358948e+02
-6.65568950e-05	-1.05265761e-04	-1.13686838e-13	3.15950195e+02
-6.98110380e-05	-1.05646555e-04	1.13686838e-13	3.18122131e+02
-7.77245659e-05	-1.04919956e-04	-2.27373675e-13	3.21385712e+02
-8.57810810e-05	-1.08819440e-04	0.00000000e+00	3.22679504e+02
-5.66171911e-05	-1.08351996e-04	0.00000000e+00	3.11506622e+02
-8.25824100e-05	-1.07563072e-04	-1.13686838e-13	3.22185455e+02
-7.05321872e-05	-1.07639557e-04	1.13686838e-13	3.18485291e+02
-6.24644890e-05	-1.08056913e-04	-1.13686838e-13	3.13318817e+02
-5.89454212e-05	-1.10482746e-04	1.13686838e-13	3.12209167e+02
-8.73514218e-05	-1.11186193e-04	0.00000000e+00	3.22757233e+02
-8.45585528e-05	-1.10654262e-04	-3.41060513e-13	3.22559235e+02
-7.68112513e-05	-1.11354195e-04	0.00000000e+00	3.21066071e+02
-6.47823181e-05	-1.11441943e-04	-1.13686838e-13	3.14788666e+02
-7.54904904e-05	-1.13707865e-04	0.00000000e+00	3.20593353e+02
-6.23774395e-05	-1.11347348e-04	0.00000000e+00	3.13319702e+02
-7.74532018e-05	-1.14007344e-04	3.41060513e-13	3.21183899e+02
-7.07635409e-05	-1.12357076e-04	2.27373675e-13	3.18721069e+02
-6.24372915e-05	-1.14184542e-04	1.13686838e-13	3.13323273e+02
-6.41466759e-05	-1.12923452e-04	0.00000000e+00	3.14442871e+02
-6.96996649e-05	-1.15816889e-04	0.00000000e+00	3.18187042e+02
-9.03116452e-05	-1.17573712e-04	-2.27373675e-13	3.22955750e+02
-5.87368268e-05	-1.17765128e-04	0.00000000e+00	3.12199402e+02
-8.75320984e-05	-1.17957665e-04	0.00000000e+00	3.22756897e+02
-7.52442866e-05	-1.14869807e-04	0.00000000e+00	3.20458984e+02
-8.10691636e-05	-1.19081422e-04	0.00000000e+00	3.22077515e+02
-7.64367505e-05	-1.15528950e-04	0.00000000e+00	3.20962921e+02
-7.06240389e-05	-1.22626589e-04	2.27373675e-13	3.18528198e+02
-6.23134983e-05	-1.20058168e-04	2.27373675e-13	3.13330383e+02
-7.99548288e-05	-1.20379053e-04	1.13686838e-13	3.21831451e+02
-8.76979684e-05	-1.20986253e-04	2.27373675e-13	3.22791138e+02
-6.94858609e-05	-1.22663652e-04	-1.70530257e-13	3.17791443e+02
-9.19663144e-05	-1.20800418e-04	1.13686838e-13	3.22988098e+02
-7.13947811e-05	-1.22856261e-04	0.00000000e+00	3.18853516e+02
-8.14570012e-05	-1.20858400e-04	-1.13686838e-13	3.22128418e+02
-8.96047059e-05	-1.21039760e-04	0.00000000e+00	3.22930542e+02
-5.83870642e-05	-1.22705649e-04	-2.27373675e-13	3.12075806e+02
-7.05816637e-05	-1.23551319e-04	1.70530257e-13	3.18504364e+02
-9.18651131e-05	-1.25369566e-04	-1.13686838e-13	3.23008789e+02
-8.46652256e-05	-1.25638820e-04	0.00000000e+00	3.22589844e+02
-9.07685462e-05	-1.25281236e-04	-1.13686838e-13	3.22929810e+02
-6.25000030e-05	-1.29721462e-04	0.00000000e+00	3.13329712e+02
-6.25000030e-05	-1.29721462e-04	0.00000000e+00	3.13329712e+02
-7.35599460e-05	-1.25623992e-04	0.00000000e+00	3.19698853e+02
-7.89220139e-05	-1.25329389e-04	-5.68434189e-14	3.21598358e+02
-7.75198059e-05	-1.28439715e-04	1.70530257e-13	3.21293274e+02
-6.25000030e-05	-1.29721462e-04	0.00000000e+00	3.13329712e+02
-7.86892633e-05	-1.29003005e-04	-5.68434189e-14	3.21484222e+02
-9.27626315e-05	-1.26337007e-04	0.00000000e+00	3.23032806e+02
-6.25000030e-05	-1.29721462e-04	0.00000000e+00	3.13329712e+02
-7.74176224e-05	-1.29262495e-04	-5.68434189e-14	3.21265350e+02
-6.25000030e-05	-1.29721462e-04	8.82015579e-20	3.13329712e+02
-9.07708163e-05	-1.28182350e-04	-5.68434189e-14	3.22955017e+02
-8.67343406e-05	-1.31800713e-04	0.00000000e+00	3.22759460e+02
-7.63816788e-05	-1.29447188e-04	-1.70530257e-13	3.20822723e+02
-6.95622148e-05	-1.29365682e-04	0.00000000e+00	3.18068115e+02
-8.93106044e-05	-1.32010318e-04	4.54747351e-13	3.22876984e+02
-6.25000030e-05	-1.29721462e-04	8.82015579e-20	3.13329712e+02
-7.18542578e-05	-1.35196839e-04	1.13686838e-13	3.19143768e+02
-7.51838234e-05	-1.32569767e-04	-5.68434189e-14	3.20419861e+02
-6.25000030e-05	-1.29721462e-04	0.00000000e+00	3.13329712e+02
-7.82066054e-05	-1.30855828e-04	-5.68434189e-14	3.21435486e+02
-8.85314803e-05	-1.35132243e-04	0.00000000e+00	3.22862732e+02
-8.49474454e-05	-1.35227194e-04	0.00000000e+00	3.22531799e+02
-6.25000030e-05	-1.29721462e-04	8.82015579e-20	3.13329712e+02
-7.21647157e-05	-1.36702016e-04	-3.41060513e-13	3.19327454e+02
-7.03882251e-05	-1.37095078e-04	0.00000000e+00	3.18196411e+02
-5.76364982e-05	-1.35010981e-04	0.00000000e+00	3.11842651e+02
-6.23073356e-05	-1.38506279e-04	0.00000000e+00	3.13328156e+02
-8.01369242e-05	-1.38358839e-04	0.00000000e+00	3.21912476e+02
-7.35667054e-05	-1.37110692e-04	0.00000000e+00	3.19804230e+02
-9.02603060e-05	-1.40201533e-04	0.00000000e+00	3.22955811e+02
-5.55048246e-05	-1.40737800e-04	0.00000000e+00	3.11139465e+02
-9.77919990e-05	-1.41014752e-04	8.52651283e-14	3.23100586e+02
-7.16884242e-05	-1.42650140e-04	-7.10542736e-15	3.19053375e+02
-8.60955552e-05	-1.43768950e-04	0.00000000e+00	3.22682678e+02
-8.71630400e-05	-1.44091828e-04	0.00000000e+00	3.22783051e+02
-7.14014823e-05	-1.43127661e-04	-2.06057393e-13	3.18885956e+02
-7.85347584e-05	-1.42238219e-04	2.27373675e-13	3.21578400e+02
-7.15815258e-05	-1.43215060e-04	2.41584530e-13	3.19003113e+02
-7.16639479e-05	-1.43204146e-04	0.00000000e+00	3.19041473e+02
-6.25000030e-05	-1.47291095e-04	0.00000000e+00	3.13323608e+02
-9.44933854e-05	-1.44444901e-04	-3.41060513e-13	3.23063721e+02
-6.25000030e-05	-1.47291095e-04	0.00000000e+00	3.13323608e+02
-6.23073356e-05	-4.39240830e-05	0.00000000e+00	3.13305115e+02
-6.25000030e-05	-5.27088996e-05	-3.69733804e-20	3.13319214e+02
-6.94891132e-05	-4.60250194e-05	5.68434189e-14	3.17841949e+02
-5.29665704e-05	-4.90623097e-05	0.00000000e+00	3.10297821e+02
-4.63123470e-05	-4.80562267e-05	0.00000000e+00	3.08211823e+02
-4.77062495e-05	-4.38897332e-05	-1.13686838e-13	3.08652863e+02
-5.42085036e-05	-4.82432151e-05	0.00000000e+00	3.10688080e+02
-7.83923897e-05	-4.42298333e-05	0.00000000e+00	3.21520294e+02
-8.64476679e-05	-4.58595314e-05	-5.68434189e-14	3.22704041e+02
-7.70114493e-05	-5.30466932e-05	-9.23705556e-14	3.21128815e+02
-7.04267732e-05	-4.60558949e-05	0.00000000e+00	3.18343872e+02
-7.54863722e-05	-5.17824483e-05	-7.10542736e-15	3.20490448e+02
-5.53608625e-05	-4.82081159e-05	-1.98951966e-13	3.11052734e+02
-8.68954958e-05	-4.59946823e-05	3.97903932e-13	3.22768402e+02
-8.68526258e-05	-4.63655124e-05	-4.26325641e-14	3.22764526e+02
-6.99761586e-05	-4.61854761e-05	0.00000000e+00	3.18164673e+02
-6.99484372e-05	-4.66324200e-05	0.00000000e+00	3.18142548e+02
-4.58758186e-05	-5.06156321e-05	1.13686838e-13	3.08107025e+02
-5.46854390e-05	-4.85699638e-05	0.00000000e+00	3.10844543e+02
-5.50450313e-05	-4.87587749e-05	0.00000000e+00	3.10958740e+02
-7.69642065e-05	-5.32608647e-05	1.27897692e-13	3.21117828e+02
-7.71857303e-05	-5.32509075e-05	0.00000000e+00	3.21154968e+02
-6.25000030e-05	-5.27088996e-05	-3.69733804e-20	3.13319214e+02
-6.25000030e-05	-5.27088996e-05	0.00000000e+00	3.13319214e+02
-8.71655284e-05	-4.61825584e-05	0.00000000e+00	3.22779480e+02
-8.52555168e-05	-5.18174711e-05	0.00000000e+00	3.22645844e+02
-8.82950553e-05	-5.28252131e-05	0.00000000e+00	3.22828247e+02
-5.46987576e-05	-4.92436702e-05	-1.70530257e-13	3.10844757e+02
-9.23746848e-05	-5.33527309e-05	0.00000000e+00	3.23020996e+02
-7.68542377e-05	-5.32973645e-05	0.00000000e+00	3.21072205e+02
-6.92395406e-05	-5.44113718e-05	-2.27373675e-13	3.17905334e+02
-4.73747859e-05	-5.34719657e-05	1.13686838e-13	3.08567474e+02
-6.25000030e-05	-5.27088996e-05	0.00000000e+00	3.13319214e+02
-4.54219953e-05	-5.15283646e-05	0.00000000e+00	3.07990234e+02
-5.29617246e-05	-5.80373235e-05	0.00000000e+00	3.10359680e+02
-8.53439633e-05	-6.01068386e-05	0.00000000e+00	3.22642487e+02
-8.05633754e-05	-5.62754503e-05	-3.55271368e-15	3.21770386e+02
-8.55433536e-05	-6.00498424e-05	2.06057393e-13	3.22654572e+02
-7.69653925e-05	-5.34029678e-05	0.00000000e+00	3.21117645e+02
-9.45364154e-05	-5.87796312e-05	0.00000000e+00	3.23063965e+02
-6.25000030e-05	-5.27088996e-05	0.00000000e+00	3.13319214e+02
-6.96478019e-05	-6.17154510e-05	2.84217094e-14	3.17986938e+02
-7.57501766e-05	-5.47763811e-05	-7.10542736e-15	3.20597229e+02
-8.53256715e-05	-6.02581022e-05	-1.42108547e-14	3.22640442e+02
-4.41632947e-05	-5.90206982e-05	0.00000000e+00	3.07713593e+02
-4.79647206e-05	-6.04903253e-05	-2.27373675e-13	3.08812073e+02
-5.81300555e-05	-5.88938456e-05	0.00000000e+00	3.12001617e+02
-6.90460001e-05	-6.22532607e-05	0.00000000e+00	3.17593567e+02
-6.98110380e-05	-6.22982261e-05	0.00000000e+00	3.18073975e+02
-6.23073356e-05	-6.14937162e-05	0.00000000e+00	3.13320740e+02
-4.10458815e-05	-6.12752483e-05	0.00000000e+00	3.06768829e+02
-9.47397784e-05	-6.06775902e-05	1.70530257e-13	3.23066833e+02
-9.56159856e-05	-6.00988315e-05	-2.27373675e-13	3.23085907e+02
-8.54350728e-05	-6.03281769e-05	0.00000000e+00	3.22648804e+02
-8.51876539e-05	-6.05011410e-05	-1.42108547e-14	3.22618652e+02
-7.88425823e-05	-6.59062061e-05	-2.27373675e-13	3.21650787e+02
-5.29885874e-05	-6.37107296e-05	-2.27373675e-13	3.10361115e+02
-5.76733000e-05	-6.47293346e-05	4.54747351e-13	3.11849121e+02
-7.07078943e-05	-6.29594579e-05	0.00000000e+00	3.18392059e+02
-4.45229380e-05	-6.82715254e-05	-5.68434189e-14	3.07693604e+02
-9.58848759e-05	-6.14950259e-05	-1.70530257e-13	3.23088379e+02
-8.96364145e-05	-6.82506143e-05	0.00000000e+00	3.22933502e+02
-6.25000030e-05	-7.02785328e-05	0.00000000e+00	3.13325195e+02
-6.97176147e-05	-6.29289934e-05	2.84217094e-14	3.18025177e+02
-5.44590075e-05	-6.75057745e-05	2.27373675e-13	3.10844238e+02
-4.58650538e-05	-6.89311128e-05	-5.68434189e-14	3.08108582e+02
-6.25000030e-05	-7.02785328e-05	-3.65279178e-20	3.13325195e+02
-8.62496963e-05	-6.89643057e-05	-2.27373675e-13	3.22555847e+02
-9.19126906e-05	-6.91942769e-05	2.27373675e-13	3.22978577e+02
-7.99437184e-05	-7.04551931e-05	2.27373675e-13	3.21884033e+02
-7.60431139e-05	-6.95652343e-05	-2.27373675e-13	3.20570496e+02
-6.25000030e-05	-7.02785328e-05	-3.65279178e-20	3.13325195e+02
-1.00108897e-04	-6.96575516e-05	2.27373675e-13	3.23126465e+02
-4.46508020e-05	-6.92939211e-05	0.00000000e+00	3.07744507e+02
-6.25000030e-05	-7.02785328e-05	0.00000000e+00	3.13325195e+02
-7.04630947e-05	-7.07842773e-05	0.00000000e+00	3.18546509e+02
-9.01208841e-05	-7.03763217e-05	2.27373675e-13	3.22948730e+02
-5.44693030e-05	-7.33379275e-05	0.00000000e+00	3.10797913e+02
-5.54462968e-05	-7.47331142e-05	0.00000000e+00	3.11125275e+02
-9.62590275e-05	-7.36093571e-05	2.27373675e-13	3.23092468e+02
-4.53100402e-05	-7.13638874e-05	5.68434189e-14	3.07926727e+02
-7.06521678e-05	-7.68794853e-05	0.00000000e+00	3.18521576e+02
-7.07419458e-05	-7.68422324e-05	0.00000000e+00	3.18554413e+02
-8.87253846e-05	-7.12412948e-05	-1.13686838e-13	3.22878387e+02
-8.25203169e-05	-7.45820216e-05	0.00000000e+00	3.22255798e+02
-9.36947472e-05	-7.56723603e-05	2.27373675e-13	3.23051819e+02
-5.45155417e-05	-7.54821449e-05	0.00000000e+00	3.10839783e+02
-6.25000030e-05	-7.02785328e-05	0.00000000e+00	3.13325195e+02
-5.17643784e-05	-7.64382276e-05	-5.68434189e-14	3.09938629e+02
-5.62121932e-05	-7.60885669e-05	0.00000000e+00	3.11350769e+02
-7.07133877e-05	-7.69514081e-05	0.00000000e+00	3.18545868e+02
-4.68491198e-05	-7.70950719e-05	1.13686838e-13	3.08434082e+02
-7.05898565e-05	-7.69424878e-05	3.55271368e-15	3.18481659e+02
-7.90597187e-05	-7.60537223e-05	2.27373675e-13	3.21665222e+02
-9.83085847e-05	-7.78351459e-05	2.27373675e-13	3.23103882e+02
-8.64097528e-05	-8.07443794e-05	-1.13686838e-13	3.22734009e+02
-8.74024190e-05	-8.01225397e-05	0.00000000e+00	3.22784058e+02
-7.06526043e-05	-7.69247708e-05	0.00000000e+00	3.18522552e+02
-6.23073356e-05	-7.90633494e-05	0.00000000e+00	3.13320068e+02
-4.71993189e-05	-7.84457297e-05	-3.41060513e-13	3.08554901e+02
-8.45658797e-05	-8.10495694e-05	-1.13686838e-13	3.22430695e+02
-7.77400128e-05	-8.09962803e-05	2.27373675e-13	3.21382629e+02
-9.42562692e-05	-7.93303916e-05	2.27373675e-13	3.23066528e+02
-8.79168801e-05	-8.16966349e-05	0.00000000e+00	3.22801575e+02
-5.44778377e-05	-7.74639266e-05	0.00000000e+00	3.10804169e+02
-7.06471401e-05	-7.69904873e-05	0.00000000e+00	3.18518738e+02
-5.87436443e-05	-8.19837878e-05	2.27373675e-13	3.12204895e+02
-4.94540291e-05	-7.99481859e-05	0.00000000e+00	3.09232666e+02
-6.75224728e-05	-8.22544534e-05	0.00000000e+00	3.16621277e+02
-7.26780636e-05	-8.24870876e-05	0.00000000e+00	3.19308258e+02
-5.43752285e-05	-8.52541707e-05	0.00000000e+00	3.10826752e+02
-1.01473503e-04	-8.33956801e-05	0.00000000e+00	3.23133362e+02
-9.82788479e-05	-8.50962824e-05	-3.41060513e-13	3.23103912e+02
-6.99188095e-05	-8.44631140e-05	-3.41060513e-13	3.18175415e+02
-9.31613467e-05	-8.37595435e-05	-2.27373675e-13	3.23046631e+02
-8.63498208e-05	-8.23954178e-05	0.00000000e+00	3.22728516e+02
-6.44059473e-05	-8.74876714e-05	0.00000000e+00	3.14560303e+02
-6.24681779e-05	-8.73536919e-05	-1.13686838e-13	3.13320679e+02
-4.66026540e-05	-8.24215240e-05	0.00000000e+00	3.08329163e+02
-6.14882156e-05	-8.82513923e-05	-1.70530257e-13	3.13013489e+02
-7.81897470e-05	-8.98465805e-05	0.00000000e+00	3.21469391e+02
-8.29536584e-05	-8.58218991e-05	-5.68434189e-14	3.22192749e+02
-4.83494805e-05	-8.71478260e-05	-1.13686838e-13	3.08905273e+02
-4.24145292e-05	-8.67742492e-05	1.13686838e-13	3.07126465e+02
-7.48951425e-05	-8.84864348e-05	0.00000000e+00	3.20144592e+02
-9.29955131e-05	-8.96626079e-05	2.27373675e-13	3.23039062e+02
-6.24415552e-05	-8.87231727e-05	2.84217094e-13	3.13320740e+02
-1.00129037e-04	-8.81284213e-05	2.27373675e-13	3.23126831e+02
-9.24979395e-05	-9.00086598e-05	-2.27373675e-13	3.23015900e+02
-8.01398273e-05	-9.13376643e-05	0.00000000e+00	3.21785919e+02
-1.03756378e-04	-8.80174193e-05	0.00000000e+00	3.23137665e+02
-8.54433238e-05	-8.90113079e-05	0.00000000e+00	3.22664490e+02
-7.60231342e-05	-9.15825804e-05	0.00000000e+00	3.20608154e+02
-6.99330121e-05	-8.87916540e-05	0.00000000e+00	3.18215088e+02
-6.37090488e-05	-8.91085656e-05	5.68434189e-14	3.14111969e+02
-9.28852169e-05	-9.01728054e-05	2.27373675e-13	3.23036652e+02
-4.52484346e-05	-8.96233760e-05	0.00000000e+00	3.07947662e+02
-5.12233564e-05	-9.33281408e-05	9.23705556e-14	3.09747559e+02
-5.16212531e-05	-9.32094481e-05	-2.13162821e-14	3.09873230e+02
-7.81937124e-05	-9.17888392e-05	0.00000000e+00	3.21479065e+02
-6.24784443e-05	-9.02786414e-05	5.68434189e-14	3.13321777e+02
-7.19741438e-05	-9.56176373e-05	0.00000000e+00	3.19194855e+02
-8.66226765e-05	-9.34491400e-05	1.13686838e-13	3.22747681e+02
-9.81506673e-05	-6.02970431e-05	0.00000000e+00	3.23099976e+02
-9.71968984e-05	-5.69161566e-05	0.00000000e+00	3.23098450e+02
-1.01733982e-04	-7.44033168e-05	2.27373675e-13	3.23134064e+02
-1.04344741e-04	-6.94868286e-05	0.00000000e+00	3.23138428e+02
-1.03544473e-04	-6.44610045e-05	1.13686838e-13	3.23138702e+02
-1.01895275e-04	-5.19372734e-05	1.13686838e-13	3.23134827e+02
-1.04293256e-04	-5.82191133e-05	-1.13686838e-13	3.23141663e+02
-9.95937226e-05	-5.06135548e-05	0.00000000e+00	3.23119568e+02
-9.56781441e-05	-4.34205103e-05	2.27373675e-13	3.23088654e+02
-1.01800993e-04	-7.94485968e-05	0.00000000e+00	3.23135010e+02
-1.05229956e-04	-6.14024611e-05	0.00000000e+00	3.23143524e+02
-1.00073856e-04	-4.88400328e-05	1.13686838e-13	3.23124939e+02
-9.59611352e-05	-4.19802527e-05	0.00000000e+00	3.23092041e+02
-8.71882366e-05	-4.59354524e-05	0.00000000e+00	3.22779083e+02
-1.02329228e-04	-4.93072075e-05	0.00000000e+00	3.23134766e+02
6.23739879e-06	-8.24691888e-05	-2.27373675e-13	3.01089844e+02
6.05577861e-06	-7.65192235e-05	1.13686838e-13	3.01036804e+02
-1.40707652e-06	-8.10829006e-05	2.13162821e-14	3.00868988e+02
-1.54407803e-06	-8.14075684e-05	0.00000000e+00	3.00867828e+02
4.81949064e-06	-8.53160018e-05	0.00000000e+00	3.00999878e+02
4.54040628e-06	-7.40064279e-05	1.13686838e-13	3.00954865e+02
4.28232443e-06	-9.01103995e-05	-1.13686838e-13	3.00957520e+02
-7.72385306e-07	-8.76248887e-05	0.00000000e+00	3.00920654e+02
7.94580956e-07	-7.21743272e-05	0.00000000e+00	3.00947906e+02
2.87178227e-06	-6.97609867e-05	4.54747351e-13	3.00972900e+02
-1.76642902e-06	-8.12366125e-05	-1.98951966e-13	3.00865845e+02
-1.79842823e-06	-8.16054235e-05	0.00000000e+00	3.00864838e+02
-1.76295293e-06	-8.13489823e-05	2.48689958e-13	3.00867828e+02
-3.63431514e-06	-5.72070458e-05	-2.55795385e-13	3.00897858e+02
-3.99154487e-06	-5.68144605e-05	-2.84217094e-14	3.00896362e+02
-4.03932472e-06	-5.76751954e-05	-2.84217094e-14	3.00898956e+02
2.37239033e-06	-4.79937953e-05	0.00000000e+00	3.00875153e+02
-7.49718254e-07	-5.08564190e-05	-2.27373675e-13	3.00896576e+02
1.10619351e-06	-5.22420232e-05	0.00000000e+00	3.00903381e+02
3.13748251e-06	-5.97834805e-05	-2.84217094e-14	3.00951996e+02
-2.21083997e-06	-4.20724682e-05	0.00000000e+00	3.00817413e+02
6.13244583e-06	-6.02222135e-05	-8.52651283e-14	3.00972565e+02
-2.02315437e-06	-3.93303817e-05	0.00000000e+00	3.00833618e+02
4.71714338e-06	-4.31074623e-05	-2.27373675e-13	3.00941467e+02
-3.21216703e-06	-3.96133801e-05	0.00000000e+00	3.00841339e+02
-1.02477497e-05	-4.74867884e-05	0.00000000e+00	3.01215637e+02
-7.97056327e-06	-4.92875661e-05	1.13686838e-13	3.01088135e+02
-5.27258044e-06	-4.23726633e-05	0.00000000e+00	3.00912048e+02
-4.24160207e-05	-4.36347182e-05	1.13686838e-13	3.07082001e+02
-3.87720283e-05	-4.46412014e-05	0.00000000e+00	3.06047058e+02
-4.37741037e-05	-5.01114228e-05	1.13686838e-13	3.07496613e+02
-3.50021073e-05	-4.73673208e-05	2.27373675e-13	3.05209412e+02
-3.76438438e-05	-5.35861509e-05	1.70530257e-13	3.05754761e+02
-3.81557948e-05	-5.23248164e-05	-2.84217094e-14	3.05873047e+02
-2.89980962e-05	-4.59324729e-05	2.27373675e-13	3.03772644e+02
-2.95383252e-05	-5.28221790e-05	-3.41060513e-13	3.03865601e+02
-1.01008500e-05	-5.01063769e-05	3.41060513e-13	3.01206085e+02
-1.80394454e-05	-4.92571053e-05	1.70530257e-13	3.01940613e+02
-1.81786854e-05	-4.82079813e-05	-2.84217094e-13	3.01951874e+02
-1.92019670e-05	-4.88273545e-05	1.70530257e-13	3.02075836e+02
-3.92593938e-05	-5.34581595e-05	-5.68434189e-14	3.06192841e+02
-2.71332938e-05	-5.28664641e-05	-1.13686838e-13	3.03406860e+02
-2.53907874e-05	-4.71469502e-05	1.13686838e-13	3.03082886e+02
-3.79742924e-05	-5.40183537e-05	0.00000000e+00	3.05837341e+02
-2.88161864e-05	-5.44760333e-05	0.00000000e+00	3.03736481e+02
-1.26469449e-05	-5.77956889e-05	3.41060513e-13	3.01420654e+02
-3.04607111e-05	-5.44913819e-05	0.00000000e+00	3.04102570e+02
-1.99171900e-05	-5.41079826e-05	0.00000000e+00	3.02176056e+02
-2.33178253e-05	-5.76658822e-05	-5.68434189e-14	3.02739380e+02
-4.62185972e-06	-5.71036362e-05	0.00000000e+00	3.00931427e+02
-2.08393303e-05	-5.83543770e-05	5.68434189e-14	3.02327057e+02
-1.93054530e-05	-5.90027339e-05	5.68434189e-14	3.02144348e+02
-3.84361992e-05	-5.44686918e-05	0.00000000e+00	3.05962341e+02
-2.12854211e-05	-5.90441232e-05	-3.97903932e-13	3.02404755e+02
-2.09550562e-05	-5.89014744e-05	-3.97903932e-13	3.02355804e+02
6.54420319e-06	-6.08521223e-05	3.69482223e-13	3.00987183e+02
-3.76514399e-05	-5.50653422e-05	2.84217094e-14	3.05750061e+02
-3.14786557e-05	-5.76590646e-05	1.13686838e-13	3.04297424e+02
-3.61540733e-05	-6.23494052e-05	-1.13686838e-13	3.05415253e+02
-1.03547645e-05	-5.98013939e-05	1.13686838e-13	3.01291687e+02
-2.90943171e-05	-6.29611532e-05	1.13686838e-13	3.03809418e+02
-2.33226274e-05	-6.04329143e-05	-5.68434189e-14	3.02747437e+02
-3.17652084e-05	-6.37620469e-05	0.00000000e+00	3.04367950e+02
-1.33970625e-05	-6.12540025e-05	-1.13686838e-13	3.01488464e+02
-2.09021000e-05	-5.96536593e-05	5.68434189e-14	3.02335144e+02
5.65282699e-06	-6.14745441e-05	-8.52651283e-14	3.00968994e+02
-9.51943184e-06	-6.37189514e-05	0.00000000e+00	3.01171692e+02
-7.56171903e-06	-6.53533061e-05	-2.27373675e-13	3.01072021e+02
-5.22720711e-06	-6.00106723e-05	0.00000000e+00	3.00941467e+02
-2.91917222e-05	-6.45577966e-05	0.00000000e+00	3.03829895e+02
-2.21262144e-06	-6.45953041e-05	1.13686838e-13	3.00901611e+02
-5.55394308e-06	-6.58398640e-05	0.00000000e+00	3.00986725e+02
-1.69516952e-05	-6.65575135e-05	0.00000000e+00	3.01954498e+02
6.48892637e-06	-6.11827854e-05	-8.52651283e-14	3.00985901e+02
-8.10422898e-06	-6.63393512e-05	1.13686838e-13	3.01091888e+02
-4.27171690e-05	-6.79579971e-05	5.68434189e-14	3.07197357e+02
-3.57822646e-05	-6.45979890e-05	-1.13686838e-13	3.05329956e+02
-9.63086222e-06	-6.60740043e-05	2.27373675e-13	3.01237152e+02
-2.29244392e-07	-6.72280221e-05	1.13686838e-13	3.00880371e+02
-2.52061691e-05	-6.89580484e-05	-5.68434189e-14	3.03052795e+02
-2.29303914e-05	-7.05047860e-05	5.68434189e-14	3.02660645e+02
-4.31720437e-05	-6.95168419e-05	5.68434189e-14	3.07311951e+02
-2.96857143e-05	-6.65188418e-05	0.00000000e+00	3.03904388e+02
-3.76048338e-05	-7.00505771e-05	1.13686838e-13	3.05793884e+02
-3.29365284e-05	-6.70089648e-05	-1.13686838e-13	3.04664734e+02
-2.37317581e-05	-7.06910650e-05	5.68434189e-14	3.02801025e+02
-9.83303562e-06	-6.80001540e-05	-5.68434189e-14	3.01219421e+02
-1.52686443e-05	-7.12005494e-05	0.00000000e+00	3.01696228e+02
-4.29539705e-06	-6.97617506e-05	0.00000000e+00	3.00947327e+02
-7.58201577e-06	-7.28349260e-05	0.00000000e+00	3.01090149e+02
-2.45752017e-05	-7.14838170e-05	5.68434189e-14	3.02946869e+02
-3.48401009e-05	-7.19895761e-05	-1.13686838e-13	3.05120789e+02
-2.19350495e-05	-7.14991766e-05	5.68434189e-14	3.02526031e+02
-2.34354138e-05	-7.13717236e-05	5.68434189e-14	3.02743866e+02
-1.02148324e-05	-7.40008472e-05	-2.27373675e-13	3.01277191e+02
-3.03499619e-05	-7.29704770e-05	2.27373675e-13	3.04074463e+02
-5.96388054e-06	-7.43831260e-05	-1.13686838e-13	3.01028931e+02
-3.78729201e-05	-7.40011965e-05	0.00000000e+00	3.05838776e+02
-4.40942604e-05	-6.99258089e-05	-5.68434189e-14	3.07578278e+02
-1.54171321e-05	-7.54318608e-05	-4.54747351e-13	3.01729034e+02
-3.51266062e-05	-7.53598943e-05	0.00000000e+00	3.05201965e+02
-3.82100552e-05	-7.74782966e-05	0.00000000e+00	3.05963867e+02
-2.95777463e-05	-7.58998212e-05	0.00000000e+00	3.03932709e+02
-8.39023051e-06	-7.67772290e-05	1.13686838e-13	3.01118347e+02
-4.33548339e-05	-7.77710084e-05	1.13686838e-13	3.07409637e+02
-2.29616326e-05	-7.33504203e-05	0.00000000e+00	3.02652588e+02
-3.49827387e-05	-7.78882386e-05	0.00000000e+00	3.05199829e+02
-2.01136500e-05	-8.03194634e-05	0.00000000e+00	3.02306580e+02
-2.36915748e-05	-8.02869108e-05	1.13686838e-13	3.02841797e+02
-1.21799276e-05	-8.06118187e-05	0.00000000e+00	3.01447205e+02
-2.91513716e-05	-8.05233140e-05	-4.54747351e-13	3.03858276e+02
-2.02429601e-06	-8.13325096e-05	2.13162821e-14	3.00875458e+02
-3.81974824e-05	-8.05813834e-05	-2.27373675e-13	3.05932800e+02
-9.40659447e-06	-8.22991715e-05	0.00000000e+00	3.01249634e+02
-3.47234891e-05	-8.35451792e-05	0.00000000e+00	3.05131378e+02
-2.12787290e-05	-8.26416217e-05	-2.27373675e-13	3.02429504e+02
-1.47138571e-05	-8.35646642e-05	0.00000000e+00	3.01717438e+02
-2.65855233e-05	-8.69705254e-05	-5.68434189e-14	3.03305359e+02
-2.83136578e-05	-8.78278443e-05	-1.70530257e-13	3.03618134e+02
-3.77417018e-05	-8.58587737e-05	0.00000000e+00	3.05876160e+02
-1.08838394e-05	-8.63856112e-05	1.13686838e-13	3.01272247e+02
-3.55074280e-06	-8.70341464e-05	-3.41060513e-13	3.00967651e+02
-2.79039396e-05	-8.86176567e-05	2.84217094e-13	3.03552979e+02
-1.86594243e-05	-8.88560025e-05	0.00000000e+00	3.02063385e+02
-7.18174397e-06	-8.86332055e-05	1.13686838e-13	3.01100830e+02
-2.87326347e-05	-8.87581700e-05	2.27373675e-13	3.03726044e+02
-2.52579339e-05	-8.90991723e-05	0.00000000e+00	3.03111725e+02
-1.46883913e-05	-8.95029079e-05	1.13686838e-13	3.01633118e+02
-1.07009637e-05	-8.97361970e-05	0.00000000e+00	3.01292236e+02
-2.53946837e-06	-8.94810073e-05	-2.27373675e-13	3.00930695e+02
-3.73467119e-05	-9.24232081e-05	-5.68434189e-14	3.05693848e+02
-2.79619144e-05	-8.94355471e-05	-1.70530257e-13	3.03549500e+02
-3.19531646e-05	-9.12916876e-05	-2.84217094e-14	3.04445831e+02
-3.70295820e-05	-9.41477701e-05	-3.41060513e-13	3.05632507e+02
-1.67965554e-05	-9.11609823e-05	0.00000000e+00	3.01844055e+02
2.98955820e-06	-9.21442916e-05	-2.27373675e-13	3.00970581e+02
-3.81829195e-05	-9.42635743e-05	1.13686838e-13	3.05939514e+02
-2.03705422e-05	-9.36698634e-05	-5.68434189e-14	3.02284729e+02
-5.44107297e-06	-9.43119230e-05	-5.68434189e-14	3.01014862e+02
5.28471310e-06	-9.22843756e-05	1.13686838e-13	3.01004822e+02
-1.24051603e-05	-9.21178580e-05	0.00000000e+00	3.01403107e+02
1.09302209e-05	-9.83376449e-05	0.00000000e+00	3.01277039e+02
-1.93944788e-06	-2.75032926e-05	-1.70530257e-13	3.00695892e+02
-1.52955624e-06	-2.81228640e-05	-1.70530257e-13	3.00697205e+02
-2.18263995e-06	-2.81807570e-05	0.00000000e+00	3.00718597e+02
-1.08767688e-06	-2.74329777e-05	5.68434189e-14	3.00688324e+02
-1.64625840e-06	-2.65673661e-05	-1.70530257e-13	3.00665314e+02
-2.28276485e-06	-3.24659995e-05	-2.84217094e-14	3.00728516e+02
-2.32654656e-07	-2.89144009e-05	-1.70530257e-13	3.00713440e+02
6.36663208e-06	-1.62401757e-05	2.27373675e-13	3.00718048e+02
4.06641993e-06	-1.97470417e-05	0.00000000e+00	3.00681213e+02
1.52965140e-06	-1.65971851e-05	4.54747351e-13	3.00587646e+02
1.46390551e-06	-2.70780001e-05	0.00000000e+00	3.00742554e+02
4.50370362e-06	-1.10348828e-05	0.00000000e+00	3.00409149e+02
7.68162226e-06	-2.29864054e-05	2.27373675e-13	3.00820648e+02
5.95679285e-06	-3.61676648e-05	0.00000000e+00	3.00931061e+02
5.76294951e-06	-3.30203293e-05	-2.27373675e-13	3.00867065e+02
7.85332850e-06	-2.74792328e-05	0.00000000e+00	3.00887146e+02
-1.32340142e-06	-3.75518612e-05	5.68434189e-14	3.00813477e+02
7.77401419e-06	-2.50491885e-05	1.13686838e-13	3.00902008e+02
-2.08668644e-05	1.75269020e-06	1.13686838e-13	3.01059326e+02
-2.11513161e-05	1.03490866e-05	1.13686838e-13	3.00234985e+02
-1.48652725e-05	7.97317080e-06	0.00000000e+00	2.99633179e+02
-2.50149387e-05	3.45561443e-06	-1.13686838e-13	3.01332214e+02
-2.49886652e-05	9.51646598e-06	0.00000000e+00	3.00726868e+02
-2.94514175e-05	7.79252150e-06	0.00000000e+00	3.01413879e+02
-5.88253306e-06	6.82914060e-06	-5.68434189e-14	2.99368622e+02
-5.83844712e-06	8.32611295e-06	-5.68434189e-14	2.99240356e+02
-8.09145786e-06	8.05881973e-06	-5.68434189e-14	2.99311218e+02
-5.02318699e-06	7.98951169e-06	-5.68434189e-14	2.99227448e+02
-1.36004628e-05	4.81000961e-06	-2.27373675e-13	2.99896851e+02
-1.32589648e-05	7.84598160e-06	-2.27373675e-13	2.99540527e+02
0.00000000e+00	0.00000000e+00	0.00000000e+00	2.99943390e+02
3.15508964e-06	7.29233034e-06	0.00000000e+00	2.99248108e+02
-3.00972351e-05	4.35434004e-06	0.00000000e+00	3.02099548e+02
-3.53750365e-05	5.92078777e-06	0.00000000e+00	3.02970032e+02
-1.85805966e-05	0.00000000e+00	-2.27373675e-13	3.01035889e+02
-2.23841671e-05	0.00000000e+00	-2.27373675e-13	3.01504150e+02
-1.03870852e-05	0.00000000e+00	2.27373675e-13	3.00328949e+02
0.00000000e+00	0.00000000e+00	0.00000000e+00	2.99943390e+02
0.00000000e+00	0.00000000e+00	0.00000000e+00	2.99943390e+02
3.88392300e-06	4.65731637e-06	0.00000000e+00	2.99554260e+02
-3.27460621e-05	0.00000000e+00	2.27373675e-13	3.03509827e+02
-3.69911286e-05	4.64603954e-06	0.00000000e+00	3.03568817e+02
-2.93644207e-05	0.00000000e+00	0.00000000e+00	3.02792938e+02
8.92857133e-06	0.00000000e+00	0.00000000e+00	3.00162262e+02
-3.93536175e-05	0.00000000e+00	1.13686838e-13	3.05364746e+02
-5.27310149e-05	0.00000000e+00	2.27373675e-13	3.10317139e+02
-4.63134857e-05	0.00000000e+00	-1.13686838e-13	3.07824280e+02
-5.05434400e-05	-3.29209934e-06	0.00000000e+00	3.09497925e+02
-2.06402910e-05	-4.22372432e-06	5.68434189e-14	3.01422089e+02
-2.64528389e-05	-4.64048935e-06	0.00000000e+00	3.02431824e+02
-2.98863652e-05	-5.39995972e-06	-1.70530257e-13	3.03094635e+02
-1.35614173e-05	-3.26748864e-06	0.00000000e+00	3.00665771e+02
-3.57199497e-05	-4.35765969e-06	0.00000000e+00	3.04515747e+02
0.00000000e+00	0.00000000e+00	0.00000000e+00	2.99943390e+02
-7.27529414e-06	-7.86028158e-06	-2.84217094e-14	3.00403015e+02
0.00000000e+00	0.00000000e+00	0.00000000e+00	2.99943390e+02
8.92857133e-06	0.00000000e+00	0.00000000e+00	3.00162262e+02
-5.49818760e-05	-5.01400336e-06	0.00000000e+00	3.11050049e+02
-6.94622850e-06	-8.50555080e-06	0.00000000e+00	3.00413269e+02
-4.41655284e-05	-7.36087122e-06	0.00000000e+00	3.07231750e+02
-4.17279734e-05	-3.44394289e-06	0.00000000e+00	3.06209747e+02
-1.86473007e-05	-7.29096428e-06	1.13686838e-13	3.01349640e+02
-2.88574065e-05	-7.45201396e-06	-2.27373675e-13	3.03014557e+02
-3.07968221e-05	-7.65361438e-06	1.13686838e-13	3.03455536e+02
3.93369146e-06	-8.44760143e-06	0.00000000e+00	3.00342896e+02
-3.93289592e-05	-8.02166323e-06	-2.27373675e-13	3.05727692e+02
-1.32186760e-05	-6.40280177e-06	-2.27373675e-13	3.00822510e+02
-6.19847060e-06	-8.65930269e-06	2.27373675e-13	3.00393738e+02
-2.08882266e-05	-7.23779885e-06	1.13686838e-13	3.01652527e+02
-5.51040066e-05	-6.29481747e-06	3.41060513e-13	3.11099762e+02
-5.34259016e-05	-7.97069424e-06	-5.68434189e-14	3.10461273e+02
-4.85079800e-05	-9.60372745e-06	1.13686838e-13	3.08697083e+02
-6.74840885e-06	-8.74030229e-06	0.00000000e+00	3.00415161e+02
-2.42256392e-05	-1.04281271e-05	4.54747351e-13	3.02320801e+02
-1.38055675e-05	-1.12315010e-05	0.00000000e+00	3.00999268e+02
-7.22510777e-06	-9.24257347e-06	0.00000000e+00	3.00454346e+02
-6.45418959e-06	-8.88816521e-06	-2.84217094e-14	3.00407623e+02
-4.22019402e-05	-1.06748148e-05	-1.13686838e-13	3.06628113e+02
-5.53558421e-05	-8.82218592e-06	1.13686838e-13	3.11127808e+02
-1.99231763e-05	-8.48767468e-06	1.13686838e-13	3.01547089e+02
-2.93058183e-05	-9.12250744e-06	0.00000000e+00	3.03149689e+02
-5.14182357e-05	-1.25831730e-05	-1.13686838e-13	3.09694611e+02
-4.63844408e-05	-1.22665970e-05	-1.13686838e-13	3.08031708e+02
-3.58845500e-05	-1.35531827e-05	0.00000000e+00	3.04886444e+02
-5.72922909e-06	-9.42032420e-06	-2.84217094e-14	3.00411865e+02
-2.24615651e-05	-1.28463671e-05	2.27373675e-13	3.02133484e+02
-2.58177715e-05	-1.32305522e-05	0.00000000e+00	3.02692017e+02
-1.56941715e-05	-1.48032159e-05	0.00000000e+00	3.01376221e+02
-3.84844316e-05	-1.52602788e-05	0.00000000e+00	3.05682251e+02
-5.48087555e-05	-1.46106549e-05	0.00000000e+00	3.10858429e+02
-3.33576390e-05	-1.59278243e-05	0.00000000e+00	3.04364014e+02
-4.91631254e-05	-1.22977935e-05	0.00000000e+00	3.08986877e+02
-4.35740294e-05	-1.52052799e-05	2.27373675e-13	3.07178711e+02
-2.79442756e-05	-1.53691035e-05	0.00000000e+00	3.03166992e+02
-1.24458147e-05	-1.71666179e-05	2.27373675e-13	3.01035828e+02
-6.56509155e-06	-1.12992793e-05	0.00000000e+00	3.00460297e+02
-3.66050808e-05	-1.76423418e-05	0.00000000e+00	3.05193237e+02
-4.74374829e-05	-1.82687127e-05	0.00000000e+00	3.08375671e+02
-4.79449227e-05	-1.87038095e-05	-2.84217094e-14	3.08550598e+02
-4.71043058e-05	-1.89828861e-05	0.00000000e+00	3.08275787e+02
-5.46524871e-06	-1.91253366e-05	0.00000000e+00	3.00657928e+02
-7.79640504e-06	-1.96976453e-05	0.00000000e+00	3.00767059e+02
-2.02330084e-05	-2.28752033e-05	1.98951966e-13	3.01967712e+02
-2.06370605e-05	-2.26484426e-05	0.00000000e+00	3.02011932e+02
-2.06953937e-05	-2.29421694e-05	1.98951966e-13	3.02032654e+02
-4.59170478e-05	-1.87616752e-05	0.00000000e+00	3.07923096e+02
-2.04660082e-05	-2.31402319e-05	0.00000000e+00	3.02003662e+02
-5.51243393e-05	-2.17538945e-05	5.68434189e-14	3.10919250e+02
-4.91831233e-05	-2.02164210e-05	0.00000000e+00	3.08953033e+02
-4.73800428e-05	-1.92201533e-05	0.00000000e+00	3.08370300e+02
-3.10739852e-05	-2.69690863e-05	-7.10542736e-15	3.03977386e+02
-4.65366247e-05	-1.94557815e-05	0.00000000e+00	3.08114136e+02
-1.15933462e-05	-2.12145424e-05	0.00000000e+00	3.01079071e+02
-3.12567499e-05	-2.70826040e-05	2.06057393e-13	3.04024323e+02
-3.82879152e-05	-2.23040443e-05	2.27373675e-13	3.05754211e+02
-6.24575887e-06	-2.03761265e-05	1.13686838e-13	3.00713623e+02
-5.52260390e-05	-2.36413780e-05	5.68434189e-14	3.10958557e+02
-2.02656356e-05	-2.32197708e-05	0.00000000e+00	3.01981567e+02
-2.71547797e-05	-2.57148968e-05	7.10542736e-15	3.03248749e+02
-2.06301611e-05	-2.32445527e-05	-1.42108547e-14	3.02030487e+02
-3.11109397e-05	-2.71651134e-05	-2.41584530e-13	3.03990845e+02
-4.71045132e-05	-2.02137362e-05	5.68434189e-14	3.08283081e+02
-5.42424241e-05	-2.38930170e-05	5.68434189e-14	3.10646027e+02
-4.38849202e-05	-2.53500566e-05	-1.13686838e-13	3.07389465e+02
-4.63111974e-05	-2.68205458e-05	1.13686838e-13	3.08139709e+02
-2.04457629e-05	-2.32330422e-05	1.98951966e-13	3.02003204e+02
-1.04437504e-05	-2.74434533e-05	1.70530257e-13	3.01025818e+02
-9.60118905e-06	-2.91093002e-05	0.00000000e+00	3.01021240e+02
-1.91010386e-05	-2.40702302e-05	0.00000000e+00	3.01871826e+02
-5.50315308e-05	-2.51544079e-05	-5.68434189e-14	3.10891113e+02
-3.12418197e-05	-2.72856978e-05	0.00000000e+00	3.04023132e+02
-1.09436696e-05	-2.97753068e-05	-5.68434189e-14	3.01118774e+02
-3.80534912e-05	-2.69026641e-05	0.00000000e+00	3.05753296e+02
-4.37849594e-05	-2.84970920e-05	-2.27373675e-13	3.07406036e+02
-3.10479445e-05	-2.72475190e-05	-7.10542736e-15	3.03978912e+02
-2.04485259e-05	-2.33451992e-05	0.00000000e+00	3.02004150e+02
-4.88030346e-05	-2.85139286e-05	1.13686838e-13	3.08919922e+02
-2.07138692e-05	-2.39211695e-05	0.00000000e+00	3.02047241e+02
-2.39313431e-05	-3.18372004e-05	-1.13686838e-13	3.02708679e+02
-5.44887880e-05	-3.13027449e-05	0.00000000e+00	3.10756958e+02
-1.00238703e-05	-3.01129530e-05	0.00000000e+00	3.01057312e+02
-2.14029060e-05	-3.18218990e-05	3.41060513e-13	3.02338043e+02
-3.93828814e-05	-3.39509061e-05	2.27373675e-13	3.06177368e+02
-4.65625053e-05	-3.07742121e-05	2.27373675e-13	3.08213959e+02
-5.11844992e-05	-3.38338286e-05	0.00000000e+00	3.09711548e+02
-3.10927171e-05	-2.73909736e-05	2.06057393e-13	3.03988525e+02
-2.49761397e-05	-3.37268139e-05	0.00000000e+00	3.02919556e+02
-2.28041372e-05	-3.29987197e-05	0.00000000e+00	3.02554688e+02
-4.71303611e-05	-3.54750664e-05	-4.54747351e-13	3.08477997e+02
-6.55000076e-06	-3.45792359e-05	0.00000000e+00	3.00914246e+02
-4.36820374e-05	-3.58836405e-05	-1.13686838e-13	3.07418793e+02
-1.41205455e-05	-3.62528590e-05	0.00000000e+00	3.01473999e+02
-3.61360071e-05	-3.48830836e-05	-2.27373675e-13	3.05352905e+02
-1.23783448e-05	-3.79915145e-05	2.27373675e-13	3.01378113e+02
-3.58707962e-06	-3.88107255e-05	0.00000000e+00	3.00835602e+02
-3.25133587e-05	-3.77814140e-05	-2.27373675e-13	3.04518372e+02
-2.90411735e-05	-3.73813818e-05	2.27373675e-13	3.03737976e+02
-5.50177501e-05	-3.52973875e-05	0.00000000e+00	3.10939941e+02
-2.26555658e-05	-3.63632171e-05	1.13686838e-13	3.02504272e+02
-4.95479617e-05	-3.73873445e-05	0.00000000e+00	3.09245453e+02
-5.73208126e-06	-3.92321926e-05	-1.70530257e-13	3.00954437e+02
-1.82112781e-05	-4.03741942e-05	0.00000000e+00	3.01981293e+02
-1.33256299e-05	-4.04933162e-05	-2.27373675e-13	3.01443665e+02
-3.94258022e-05	-4.07200132e-05	1.13686838e-13	3.06191376e+02
-5.50364239e-05	-4.00640929e-05	0.00000000e+00	3.11012451e+02
-2.42727365e-05	-3.96930009e-05	1.13686838e-13	3.02850494e+02
-3.76395801e-05	-4.19385651e-05	0.00000000e+00	3.05738098e+02
-4.73276887e-05	-4.02759433e-05	-1.13686838e-13	3.08508423e+02
-2.16058124e-05	-4.07534390e-05	1.13686838e-13	3.02422302e+02
-2.85667775e-05	-4.24938007e-05	-2.27373675e-13	3.03654816e+02
-5.05416974e-05	-4.21862242e-05	1.13686838e-13	3.09541260e+02
-2.44209750e-05	-4.28481217e-05	0.00000000e+00	3.02881470e+02
-3.47993773e-05	-4.42540404e-05	-1.13686838e-13	3.05106354e+02
-1.93904871e-05	-4.69652150e-05	-5.68434189e-14	3.02089233e+02
-5.48061980e-05	-4.77798530e-05	-1.70530257e-13	3.10875397e+02
-3.71326460e-05	6.00378007e-06	5.68434189e-14	3.03481506e+02
-3.78132936e-05	4.93126936e-06	5.68434189e-14	3.03773682e+02
-4.23306774e-05	0.00000000e+00	2.27373675e-13	3.06334686e+02
-3.88226726e-05	6.16744546e-06	0.00000000e+00	3.04165985e+02
-4.34149879e-05	4.52730910e-06	0.00000000e+00	3.06509949e+02
-4.44980906e-05	8.88910563e-06	-2.27373675e-13	3.06637146e+02
-4.87962243e-05	9.73233455e-06	0.00000000e+00	3.09154358e+02
-5.15804713e-05	6.96482994e-06	1.13686838e-13	3.10440643e+02
-5.09974634e-05	9.74374780e-06	-1.13686838e-13	3.10534637e+02
-5.69681579e-05	-6.97704627e-06	-1.13686838e-13	3.11706146e+02
-6.23073356e-05	-8.78481660e-06	0.00000000e+00	3.13508179e+02
-5.79719417e-05	-1.22931469e-05	0.00000000e+00	3.11973816e+02
-6.73452159e-05	-1.17897771e-05	2.27373675e-13	3.16587250e+02
-6.25000030e-05	-1.75696332e-05	-3.69733804e-20	3.13294708e+02
-6.25000030e-05	-1.75696332e-05	0.00000000e+00	3.13294708e+02
-7.01740209e-05	-1.34153906e-05	-2.27373675e-13	3.18452606e+02
-6.25000030e-05	-1.75696332e-05	-3.69733804e-20	3.13294708e+02
-6.25000030e-05	-1.75696332e-05	-3.69733804e-20	3.13294708e+02
-7.03810219e-05	-1.79831914e-05	0.00000000e+00	3.18424866e+02
-7.38120580e-05	-1.49750585e-05	-2.27373675e-13	3.19804626e+02
-6.25000030e-05	-1.75696332e-05	0.00000000e+00	3.13294708e+02
-6.25000030e-05	-1.75696332e-05	0.00000000e+00	3.13294708e+02
-7.45167999e-05	-2.13866042e-05	1.13686838e-13	3.20011963e+02
-7.82747811e-05	-1.96264518e-05	1.13686838e-13	3.21506653e+02
-7.02377583e-05	-2.12513332e-05	0.00000000e+00	3.18345825e+02
-6.25000030e-05	-1.75696332e-05	0.00000000e+00	3.13294708e+02
-6.73652830e-05	-2.33843930e-05	3.41060513e-13	3.16489807e+02
-7.82196221e-05	-2.24683736e-05	-1.13686838e-13	3.21492493e+02
-8.41044239e-05	-2.34271902e-05	0.00000000e+00	3.22332520e+02
-5.65019836e-05	-2.42137357e-05	0.00000000e+00	3.11359314e+02
-7.12536130e-05	-2.51469064e-05	1.13686838e-13	3.18827637e+02
-6.23073356e-05	-2.63544498e-05	0.00000000e+00	3.13269226e+02
-7.37708397e-05	-2.77647086e-05	0.00000000e+00	3.19882233e+02
-6.88962173e-05	-2.75808561e-05	1.13686838e-13	3.17290833e+02
-8.01605202e-05	-3.23991844e-05	0.00000000e+00	3.21910065e+02
-8.38631968e-05	-2.91346878e-05	0.00000000e+00	3.22382050e+02
-7.19232194e-05	-2.86991453e-05	1.13686838e-13	3.19203522e+02
-5.76794300e-05	-2.96355447e-05	0.00000000e+00	3.11775421e+02
-6.25000030e-05	-3.51392664e-05	-3.69733804e-20	3.13284424e+02
-6.25000030e-05	-3.51392664e-05	0.00000000e+00	3.13284424e+02
-8.12407234e-05	-3.32982927e-05	0.00000000e+00	3.22074463e+02
-7.90164340e-05	-3.29044669e-05	0.00000000e+00	3.21492767e+02
-6.25000030e-05	-3.51392664e-05	0.00000000e+00	3.13284424e+02
-6.25000030e-05	-3.51392664e-05	-3.69733804e-20	3.13284424e+02
-6.25000030e-05	-3.51392664e-05	0.00000000e+00	3.13284424e+02
-8.02946888e-05	-3.40536862e-05	-4.54747351e-13	3.21943085e+02
-7.18967931e-05	-3.22921915e-05	0.00000000e+00	3.19163971e+02
-7.79673865e-05	-3.46176021e-05	-1.70530257e-13	3.21134094e+02
-7.08548614e-05	-3.73616786e-05	-2.27373675e-13	3.18671722e+02
-6.25000030e-05	-3.51392664e-05	0.00000000e+00	3.13284424e+02
-8.19213310e-05	-3.47153509e-05	0.00000000e+00	3.22137482e+02
-6.25000030e-05	-3.51392664e-05	0.00000000e+00	3.13284424e+02
-7.36764632e-05	-4.01518628e-05	0.00000000e+00	3.19842743e+02
-8.01367423e-05	-3.62998289e-05	0.00000000e+00	3.21900879e+02
-6.99670418e-05	-4.56538983e-05	5.68434189e-14	3.18152222e+02
-5.85147791e-05	-4.18491327e-05	-2.27373675e-13	3.12089722e+02
-8.69783034e-05	-4.57364731e-05	-5.68434189e-14	3.22773651e+02
-8.71986413e-05	-2.53937160e-05	0.00000000e+00	3.22800629e+02
-8.85947811e-05	-2.49882924e-05	3.41060513e-13	3.22848816e+02
-8.70905278e-05	-2.41383641e-05	0.00000000e+00	3.22791077e+02
-9.85815859e-05	-2.78833741e-05	-2.27373675e-13	3.23116455e+02
-9.85574734e-05	-2.89053605e-05	2.27373675e-13	3.23116150e+02
-9.99261392e-05	-2.92918958e-05	5.68434189e-14	3.23124329e+02
-8.70231088e-05	-1.46500852e-05	-1.13686838e-13	3.22742218e+02
-8.79869476e-05	-1.55914913e-05	5.68434189e-14	3.22853638e+02
-8.84245310e-05	-1.48232648e-05	5.68434189e-14	3.22877960e+02
-8.92727985e-05	-1.58698513e-05	5.68434189e-14	3.22900757e+02
-8.93946562e-05	-2.32783204e-05	5.68434189e-14	3.22880127e+02
-8.42342197e-05	-9.32111107e-06	0.00000000e+00	3.22509033e+02
-8.73235840e-05	-8.62445631e-06	1.13686838e-13	3.22816223e+02
-8.60886430e-05	-6.92020694e-06	2.27373675e-13	3.22760986e+02
-8.95661797e-05	-3.02672925e-05	-2.84217094e-14	3.22916718e+02
-1.00298617e-04	-2.80408840e-05	1.13686838e-13	3.23124664e+02
-8.83251196e-05	-3.99331930e-06	0.00000000e+00	3.22872131e+02
-9.34650307e-05	-3.12252450e-05	-2.84217094e-14	3.23019714e+02
-1.00273552e-04	-2.62275153e-05	-1.70530257e-13	3.23125732e+02
-9.76584488e-05	-3.39697363e-05	5.68434189e-14	3.23107544e+02
-1.04993502e-04	-1.11621684e-05	1.13686838e-13	3.23143372e+02
-1.04962877e-04	-9.77393574e-06	1.13686838e-13	3.23143799e+02
-1.01493984e-04	-1.22826332e-05	-5.68434189e-14	3.23129150e+02
-8.59847496e-05	-1.64954654e-05	5.68434189e-14	3.22558044e+02
-9.80293553e-05	-2.59294793e-05	0.00000000e+00	3.23110748e+02
-1.05171253e-04	-1.32711666e-05	0.00000000e+00	3.23143921e+02
-9.16193385e-05	-1.46585444e-05	-2.84217094e-14	3.22955170e+02
-9.76542578e-05	-4.09254499e-05	0.00000000e+00	3.23102173e+02
-1.04898179e-04	-4.08511551e-05	0.00000000e+00	3.23142548e+02
-1.03767510e-04	-3.69931804e-05	-2.27373675e-13	3.23140808e+02
-9.44133208e-05	-6.93363882e-06	2.84217094e-14	3.23043732e+02
-9.29934031e-05	-1.00539746e-05	0.00000000e+00	3.23009521e+02
-9.66064108e-05	-5.91960907e-06	0.00000000e+00	3.23105896e+02
-1.00249672e-04	9.41682401e-07	-1.13686838e-13	3.23134949e+02
-1.01138394e-04	-2.01996954e-06	-2.27373675e-13	3.23136597e+02
-9.84300132e-05	-7.72258500e-06	-2.84217094e-14	3.23112518e+02
-1.08205932e-04	-2.88909541e-05	-2.27373675e-13	3.23146790e+02
-1.06849635e-04	-3.19701212e-05	-2.27373675e-13	3.23144714e+02
-8.76367267e-05	-4.02100304e-05	-2.27373675e-13	3.22833557e+02
-9.42143815e-05	-4.12147274e-05	0.00000000e+00	3.23040588e+02
-9.03469554e-05	-3.35757541e-05	5.68434189e-14	3.22956818e+02
-1.01815313e-04	-4.66509555e-05	0.00000000e+00	3.23134369e+02
-7.97493340e-05	-1.39619087e-05	2.27373675e-13	3.21859253e+02
-9.56266304e-05	8.19202512e-07	0.00000000e+00	3.23079285e+02
-1.06481457e-04	-2.46329655e-05	-2.27373675e-13	3.23144531e+02
-9.70795663e-05	-1.96163601e-05	0.00000000e+00	3.23098877e+02
-1.03140846e-04	-2.02271403e-05	0.00000000e+00	3.23139221e+02
-9.83097270e-05	-1.46334642e-05	-4.54747351e-13	3.23117798e+02
-9.36360302e-05	-1.92726457e-05	0.00000000e+00	3.23050659e+02
-9.67150627e-05	-1.45979820e-05	0.00000000e+00	3.23095428e+02
-9.09004448e-05	-3.30000512e-05	5.68434189e-14	3.22976074e+02
-9.56913427e-05	-4.04013990e-05	0.00000000e+00	3.23088806e+02
-9.75643779e-05	-1.36214530e-05	-1.13686838e-13	3.23112854e+02
-9.60906254e-05	-7.04619470e-06	0.00000000e+00	3.23101807e+02
-9.02731990e-05	-3.28113747e-05	-3.97903932e-13	3.22951294e+02
-9.13669210e-05	1.38285372e-07	-2.27373675e-13	3.23031708e+02
-9.58993041e-05	-6.61314471e-06	-4.26325641e-13	3.23099304e+02
-1.06259788e-04	-2.04524113e-05	-2.27373675e-13	3.23144165e+02
-9.07692520e-05	-3.24143730e-05	-3.97903932e-13	3.22973358e+02
-9.63358179e-05	-6.70640111e-06	2.84217094e-14	3.23103668e+02
-5.24764328e-05	8.50529614e-06	-1.13686838e-13	3.11147400e+02
-5.45041185e-05	2.64814526e-06	0.00000000e+00	3.11669617e+02
-5.85867601e-05	8.41345900e-06	0.00000000e+00	3.15458069e+02
-6.25000030e-05	0.00000000e+00	0.00000000e+00	3.14697723e+02
-6.25000030e-05	-2.24046057e-19	0.00000000e+00	3.14697723e+02
-6.25000030e-05	1.42064044e-19	0.00000000e+00	3.14697723e+02
-6.25000030e-05	0.00000000e+00	0.00000000e+00	3.14697723e+02
-6.00487474e-05	1.06294401e-05	2.27373675e-13	3.17170929e+02
-6.25000030e-05	-8.32309197e-20	0.00000000e+00	3.14697723e+02
-6.74076437e-05	9.91318302e-06	-5.68434189e-14	3.19429047e+02
-6.25000030e-05	-2.76582863e-20	0.00000000e+00	3.14697723e+02
-6.25000030e-05	1.66935097e-20	0.00000000e+00	3.14697723e+02
-7.10675522e-05	-6.84491624e-06	-5.68434189e-14	3.18903503e+02
-6.89220105e-05	8.82227050e-06	0.00000000e+00	3.19800781e+02
-7.16349896e-05	-6.68000666e-06	-2.84217094e-14	3.19277374e+02
-7.16082650e-05	-7.43750161e-06	0.00000000e+00	3.19232422e+02
-7.17125367e-05	-6.05590503e-06	0.00000000e+00	3.19356476e+02
-7.24650599e-05	2.53062126e-06	0.00000000e+00	3.20308289e+02
-7.19744930e-05	-6.68367738e-06	0.00000000e+00	3.19406799e+02
-7.97493412e-05	-3.70153248e-06	0.00000000e+00	3.21980682e+02
-7.97827961e-05	-3.73614694e-06	0.00000000e+00	3.21989380e+02
-7.25834616e-05	-7.17528246e-06	-2.84217094e-14	3.19572205e+02
-7.97940666e-05	-3.69096233e-06	4.79616347e-14	3.21992706e+02
-7.61129995e-05	3.45562285e-06	0.00000000e+00	3.21290985e+02
-7.98178298e-05	-1.08444410e-05	2.27373675e-13	3.21904358e+02
-7.97972316e-05	-3.77841889e-06	0.00000000e+00	3.21991760e+02
-8.08439218e-05	2.41456132e-06	4.54747351e-13	3.22332581e+02
-7.98043475e-05	-3.72538989e-06	4.61852778e-14	3.21993073e+02
-8.85857371e-05	1.10551821e-06	-2.27373675e-13	3.22858185e+02
-7.98778055e-05	-3.68856627e-06	0.00000000e+00	3.21999084e+02
-9.15510100e-05	2.80785844e-06	-2.27373675e-13	3.23041077e+02
-1.99999995e-04	-7.71228733e-05	0.00000000e+00	3.23149994e+02
-1.99999995e-04	-7.71228733e-05	0.00000000e+00	3.23149994e+02
-1.99999995e-04	-7.71228733e-05	0.00000000e+00	3.23149994e+02
-1.83935525e-04	-4.32352608e-05	0.00000000e+00	3.23149994e+02
-1.84065240e-04	-4.36256123e-05	0.00000000e+00	3.23149994e+02
-1.84102813e-04	-4.33276655e-05	0.00000000e+00	3.23149994e+02
-1.91456085e-04	-5.43246715e-05	3.97903932e-13	3.23149994e+02
-1.91542786e-04	-5.47723321e-05	0.00000000e+00	3.23149994e+02
-1.91226180e-04	-5.45239673e-05	0.00000000e+00	3.23149994e+02
-1.90960331e-04	-5.42015878e-05	-2.84217094e-14	3.23149963e+02
-1.99999995e-04	-7.71228733e-05	-2.44769231e-19	3.23149994e+02
-1.84312448e-04	-4.33751884e-05	5.68434189e-14	3.23149994e+02
-1.99999995e-04	-7.71228733e-05	0.00000000e+00	3.23149994e+02
-1.92048261e-04	-8.75025071e-05	-6.39488462e-14	3.23149994e+02
-1.91877087e-04	-8.74741017e-05	-6.39488462e-14	3.23149994e+02
-1.91849584e-04	-8.75838377e-05	0.00000000e+00	3.23149994e+02
-1.91966217e-04	-5.41280751e-05	-2.84217094e-14	3.23149994e+02
-1.91460116e-04	-5.39539906e-05	0.00000000e+00	3.23149994e+02
-1.41755081e-04	-6.83259932e-05	0.00000000e+00	3.23149994e+02
-1.42466932e-04	-6.86447092e-05	0.00000000e+00	3.23149994e+02
-1.42095931e-04	-6.77444259e-05	0.00000000e+00	3.23149994e+02
-1.99999995e-04	-4.20151264e-05	-2.44769231e-19	3.23149994e+02
-1.99999995e-04	-4.20151264e-05	-2.44769231e-19	3.23149994e+02
-1.99999995e-04	-4.20151264e-05	0.00000000e+00	3.23149994e+02
-1.40986129e-04	-6.90743691e-05	0.00000000e+00	3.23149994e+02
-1.99999995e-04	-5.95690035e-05	0.00000000e+00	3.23149994e+02
-1.99999995e-04	-5.95690035e-05	0.00000000e+00	3.23149994e+02
-1.99999995e-04	-5.95690035e-05	0.00000000e+00	3.23149994e+02
-1.99999995e-04	-5.95690035e-05	-2.44769231e-19	3.23149994e+02
-1.99999995e-04	-9.46767541e-05	-2.45657675e-19	3.23149994e+02
-1.74993314e-04	-9.20736493e-05	5.68434189e-14	3.23149963e+02
-1.85102981e-04	-6.05092937e-05	1.82964754e-13	3.23149994e+02
-1.85076045e-04	-6.05095956e-05	-1.77635684e-15	3.23149994e+02
-1.85097015e-04	-6.04797133e-05	0.00000000e+00	3.23149994e+02
-1.91316241e-04	-8.73620593e-05	0.00000000e+00	3.23149994e+02
-1.91891086e-04	-8.77073326e-05	-6.39488462e-14	3.23149994e+02
-1.72572836e-04	-6.85590858e-05	8.52651283e-14	3.23149994e+02
-1.72276254e-04	-6.82672980e-05	0.00000000e+00	3.23149994e+02
-1.72620057e-04	-6.79282311e-05	0.00000000e+00	3.23149994e+02
-1.99999995e-04	-7.71228733e-05	0.00000000e+00	3.23149994e+02
-1.93884000e-04	-7.04511694e-05	1.70530257e-13	3.23149994e+02
-1.92773383e-04	-6.95542112e-05	-1.70530257e-13	3.23149994e+02
-1.92546911e-04	-7.09257874e-05	-5.68434189e-14	3.23149994e+02
-1.72101049e-04	-6.88784057e-05	-2.84217094e-14	3.23149994e+02
-1.82606847e-04	-7.45036741e-05	1.13686838e-13	3.23149994e+02
-1.81153446e-04	-7.38230374e-05	-1.13686838e-13	3.23149994e+02
-1.81289564e-04	-7.55944639e-05	0.00000000e+00	3.23149994e+02
-1.68993851e-04	-8.70316217e-05	-1.13686838e-13	3.23149994e+02
-1.67915132e-04	-8.60949949e-05	3.41060513e-13	3.23149994e+02
-1.67275241e-04	-8.78697465e-05	-5.68434189e-14	3.23149994e+02
-1.47371393e-04	-7.94120569e-05	3.41060513e-13	3.23149994e+02
-1.47216400e-04	-7.67316233e-05	0.00000000e+00	3.23149994e+02
-1.45027399e-04	-7.88033503e-05	-1.13686838e-13	3.23149994e+02
-1.68637082e-04	-8.44915776e-05	-1.13686838e-13	3.23149994e+02
-1.69988372e-04	-8.57297200e-05	-1.13686838e-13	3.23149994e+02
-1.85362442e-04	-9.26752982e-05	-2.27373675e-13	3.23149994e+02
-1.82460732e-04	-9.32057737e-05	0.00000000e+00	3.23149994e+02
-1.64918412e-04	-9.70934125e-05	0.00000000e+00	3.23149994e+02
-1.83745040e-04	-7.37407245e-05	2.27373675e-13	3.23149994e+02
-1.86192163e-04	-7.65089644e-05	1.13686838e-13	3.23150024e+02
-1.43018668e-04	-7.71693740e-05	1.13686838e-13	3.23149994e+02
-1.77221620e-04	-9.05080669e-05	0.00000000e+00	3.23149994e+02
-1.82831893e-04	-8.74165926e-05	0.00000000e+00	3.23149994e+02
-1.83410666e-04	-6.80075900e-05	-2.84217094e-14	3.23149994e+02
-1.85130717e-04	-6.05159694e-05	1.82964754e-13	3.23149994e+02
-1.85020253e-04	-6.08526570e-05	-1.77635684e-15	3.23149994e+02
-1.47889965e-04	-8.58666026e-05	0.00000000e+00	3.23149994e+02
-1.44987076e-04	-8.90107622e-05	0.00000000e+00	3.23149994e+02
-1.44469421e-04	-8.56579354e-05	-2.27373675e-13	3.23149994e+02
-1.71181018e-04	-6.54029645e-05	1.42108547e-14	3.23149994e+02
-1.48072198e-04	-5.68326432e-05	0.00000000e+00	3.23149994e+02
-1.53299086e-04	-5.85229172e-05	2.27373675e-13	3.23149994e+02
-1.52665161e-04	-5.44372015e-05	0.00000000e+00	3.23149994e+02
-1.81182055e-04	-4.55495901e-05	0.00000000e+00	3.23149994e+02
-1.82410426e-04	-7.89277110e-05	5.68434189e-14	3.23149994e+02
-1.50702122e-04	-6.04783309e-05	0.00000000e+00	3.23149994e+02
-1.87208119e-04	-9.43320265e-05	2.27373675e-13	3.23149994e+02
-1.85862053e-04	-6.77119242e-05	-1.42108547e-14	3.23149963e+02
-1.68552331e-04	-6.79552031e-05	0.00000000e+00	3.23149994e+02
-1.56338647e-04	-6.06743233e-05	-1.13686838e-13	3.23149994e+02
-1.75514549e-04	-7.66008743e-05	0.00000000e+00	3.23149994e+02
-1.71803331e-04	-7.83941650e-05	2.27373675e-13	3.23149994e+02
-1.75372901e-04	-8.02692302e-05	0.00000000e+00	3.23149994e+02
-1.91664978e-04	-8.68045827e-05	0.00000000e+00	3.23149994e+02
-1.58764364e-04	-5.23888993e-05	0.00000000e+00	3.23149994e+02
-1.61071061e-04	-8.26799514e-05	0.00000000e+00	3.23149994e+02
-1.57767005e-04	-8.21486028e-05	0.00000000e+00	3.23149994e+02
-1.57914677e-04	-7.79504044e-05	0.00000000e+00	3.23149994e+02
-1.51629414e-04	-7.70739571e-05	-5.68434189e-14	3.23149994e+02
-1.77724025e-04	-6.75441843e-05	0.00000000e+00	3.23149994e+02
-1.62892262e-04	-4.09643217e-05	0.00000000e+00	3.23149994e+02
-1.59332893e-04	-3.96660762e-05	0.00000000e+00	3.23149994e+02
-1.60042808e-04	-4.79177361e-05	-1.13686838e-13	3.23149994e+02
-1.57427305e-04	-4.85328310e-05	-5.68434189e-14	3.23149994e+02
-1.53724861e-04	-4.33413370e-05	-1.13686838e-13	3.23149994e+02
-1.52111374e-04	-4.52839486e-05	-1.13686838e-13	3.23149994e+02
-1.51686938e-04	-6.86084823e-05	0.00000000e+00	3.23149994e+02
-1.55220638e-04	-6.41883889e-05	0.00000000e+00	3.23150024e+02
-1.50280539e-04	-6.53006573e-05	-1.13686838e-13	3.23149994e+02
-1.54046982e-04	-8.93828255e-05	0.00000000e+00	3.23149994e+02
-1.63613266e-04	-8.00319249e-05	0.00000000e+00	3.23149994e+02
-1.91149142e-04	-7.42603588e-05	5.68434189e-14	3.23149994e+02
-1.53768808e-04	-9.09686205e-05	0.00000000e+00	3.23149994e+02
-1.43898840e-04	-9.39173333e-05	2.27373675e-13	3.23149994e+02
-1.53808011e-04	-9.00984305e-05	5.68434189e-14	3.23149994e+02
-1.60438503e-04	-9.19677113e-05	-2.27373675e-13	3.23149994e+02
-1.60866446e-04	-8.77294806e-05	0.00000000e+00	3.23149994e+02
-1.79757160e-04	-5.54047874e-05	2.27373675e-13	3.23149994e+02
-1.75755122e-04	-5.05128664e-05	0.00000000e+00	3.23149963e+02
-1.76926376e-04	-5.90382551e-05	0.00000000e+00	3.23149994e+02
-1.52697583e-04	-8.98892322e-05	0.00000000e+00	3.23149994e+02
-1.96348046e-04	-4.81650604e-05	0.00000000e+00	3.23149963e+02
-1.91948187e-04	-4.56113994e-05	0.00000000e+00	3.23149994e+02
-1.74486820e-04	-8.56113620e-05	0.00000000e+00	3.23149994e+02
-1.60537325e-04	-6.72054084e-05	0.00000000e+00	3.23149994e+02
-1.54917318e-04	-7.27322840e-05	2.27373675e-13	3.23149994e+02
-1.52870445e-04	-9.05706111e-05	0.00000000e+00	3.23149994e+02
-1.68300554e-04	-4.61749732e-05	0.00000000e+00	3.23149994e+02
-1.67951308e-04	-5.59472828e-05	-1.13686838e-13	3.23149994e+02
-1.61447053e-04	-5.00638089e-05	-1.13686838e-13	3.23149994e+02
-1.80008472e-04	-8.28284610e-05	-1.13686838e-13	3.23149994e+02
-1.48652995e-04	-4.95781096e-05	0.00000000e+00	3.23149994e+02
-1.43983649e-04	-5.36877997e-05	0.00000000e+00	3.23149963e+02
-1.43515790e-04	-4.59994881e-05	3.41060513e-13	3.23149994e+02
-1.75104913e-04	-4.95394743e-05	0.00000000e+00	3.23149994e+02
-1.69342107e-04	-5.76396997e-05	-1.13686838e-13	3.23149963e+02
-1.83124052e-04	-6.60678197e-05	0.00000000e+00	3.23149994e+02
-1.54656635e-04	-7.50987529e-05	0.00000000e+00	3.23149994e+02
-1.50455424e-04	-7.25052159e-05	2.27373675e-13	3.23149994e+02
-1.84072196e-04	-6.64296531e-05	-2.84217094e-14	3.23149994e+02
-1.92243169e-04	-6.23653104e-05	2.27373675e-13	3.23149994e+02
-1.52592940e-04	-8.26730975e-05	2.27373675e-13	3.23149994e+02
-1.55659553e-04	-7.75579756e-05	0.00000000e+00	3.23150024e+02
-1.99937829e-04	-8.58998173e-05	0.00000000e+00	3.23149994e+02
-1.99937829e-04	-5.07920631e-05	0.00000000e+00	3.23149994e+02
-1.62478857e-04	-6.80022131e-05	2.84217094e-14	3.23149994e+02
-1.67815335e-04	-7.64339347e-05	0.00000000e+00	3.23149963e+02
-1.61787611e-04	-6.77067001e-05	0.00000000e+00	3.23149994e+02
-1.57046539e-04	-7.55981382e-05	0.00000000e+00	3.23149994e+02
-1.64526136e-04	-7.60630501e-05	2.27373675e-13	3.23149994e+02
[truncated: 6,811 more rows]
