# Supplementary material for: Dynamic Characterisation of Fibre-Optic Temperature Sensors for Physiological Monitoring
Source: Sensors (Basel). 2020 Dec 31;21(1):221. doi: 10.3390/s21010221 (PMC7795630; doi:10.3390/s21010221)
Supplement: Supplementary file 1 [file sensors-21-00221-s001.zip › Supplementary Data/Simulations/Temperature step/40um dome/Tempstep_signal_40um.csv]

9.99999997e-07	0.017585725875655
1.99999999e-06	0.0326573031116331
3.8037399e-06	0.0541563216365163
6.20413994e-06	0.076089785028423
9.44183012e-06	0.0980075878411217
1.39568001e-05	0.119761202106314
2.05643992e-05	0.141529591300802
3.05643989e-05	0.163907312610516
4.05643987e-05	0.181250214923904
5.05643984e-05	0.196114955588653
6.05644018e-05	0.209714922252443
7.05643979e-05	0.222625411703396
8.05644013e-05	0.235122349913137
9.05643974e-05	0.24733881075655
9.99999975e-05	0.258669721198885
0.000103999999	0.263440708569229
0.000108	0.268183080242615
0.000119999997	0.282163597737263
0.000155999995	0.322333123964652
0.000195999994	0.365285746578606
0.000236000007	0.407016663650261
0.000276000006	0.447904354933082
0.000315999991	0.488240453001842
0.000356000004	0.528232386519567
0.000395999989	0.568020130464676
0.000436000002	0.607688307939953
0.000475999987	0.647278617880804
0.000500000024	0.671008423097366
0.000505000004	0.675951503938238
0.000509999983	0.680893233914215
0.000524999981	0.695710900793455
0.000569999975	0.74005656986659
0.000620000006	0.789131615690874
0.000669999979	0.837923688904834
0.000720000011	0.886340812526076
0.000769999984	0.934288832764135
0.000820000016	0.981675505200195
0.000869999989	1.0284172826966
0.00092000002	1.07443447293182
0.000969999994	1.11965862088953
0.00100000005	1.14649354952755
0.00100499997	1.15095672504164
0.00101000001	1.15541267977239
0.00102500001	1.16870209180177
0.00107	1.20783491256341
0.00112000003	1.25036773711894
0.00116999994	1.29191642923335
0.00121999998	1.33245891856061
0.00127000001	1.37197441471779
0.00132000004	1.41045384974441
0.00136999995	1.44789249561335
0.00141999999	1.48428999159641
0.00147000002	1.51965096620949
0.00150000001	1.5404954745225
0.00150500005	1.54395960335048
0.00150999997	1.54741339544984
0.00152499997	1.55768153221687
0.00156999996	1.5876630207509
0.00162	1.6199748992506
0.00167000003	1.65130435939006
0.00171999994	1.68167038791123
0.00176999997	1.71109547932676
0.00182	1.73960071508991
0.00187000004	1.76721103395782
0.00191999995	1.79395189712159
0.0019700001	1.81984482263997
0.00200000009	1.83508209228686
0.0020049999	1.8376142474829
0.00200999994	1.8401360037558
0.00202500005	1.84763074523692
0.00206999993	1.86947295932227
0.00212000008	1.89296836335797
0.00216999999	1.91571778770665
0.00221999991	1.93774685028958
0.00227000006	1.95907747467376
0.00231999997	1.97973543426676
0.00236999989	1.99974299097374
0.00242000003	2.01912263308791
0.00246999995	2.03789619834783
0.00249999994	2.04894801711767
0.00250499998	2.05078470950061
0.00251000002	2.05261420970969
0.0025249999	2.05805227680366
0.00257000001	2.07391028255229
0.00261999993	2.09098683684956
0.00267000007	2.10754088630806
0.00271999999	2.12359104077095
0.0027699999	2.13915519733223
0.00282000005	2.15425187254333
0.00286999997	2.16889642969364
0.00292000012	2.18310733184729
0.00297000003	2.19689903674153
0.00300000003	2.20502690471592
0.00300500006	2.2063767085718
0.0030100001	2.20772343877468
0.00302499998	2.21172697939876
0.00307000009	2.22342250768076
0.00312000001	2.23604241191259
0.00316999992	2.24830121727049
0.00322000007	2.26021273715653
0.00326999999	2.27178936942559
0.0033199999	2.28304246830857
0.00337000005	2.29398548647934
0.00341999996	2.30462654529785
0.00347000011	2.3149780786918
0.00350000011	2.32108752315046
0.00350499991	2.32210133108308
0.00350999995	2.32311461658176
0.00352500007	2.32612727292804
0.00356999994	2.33494610705199
0.00362000009	2.34448509769978
0.00367000001	2.35377426292666
0.00371999992	2.36281999259725
0.00377000007	2.37163256248951
0.00381999998	2.38021861373391
0.0038699999	2.388587474264
0.00392000005	2.3967461372312
0.00396999996	2.40470079845322
0.00400000019	2.40940237549946
0.004005	2.41018317167671
0.0040099998	2.41096347029783
0.00402500015	2.41328444028205
0.00406999979	2.42009334541732
0.00412000017	2.42747597257554
0.00417000009	2.43467993479064
0.00422	2.44171488589544
0.00426999992	2.44858187573338
0.00431999983	2.45528782157856
0.00437000021	2.4618391356856
0.00442000013	2.46824003608661
0.00447000004	2.47449516622418
0.00449999981	2.4781970037374
0.00450500008	2.47881249684141
0.00450999988	2.47942566884607
0.00452500023	2.48125662813851
0.00456999987	2.48663464145141
0.00461999979	2.49247825659623
0.00467000017	2.49819471878412
0.00472000008	2.50378577070542
0.00477	2.50925686557533
0.00481999991	2.51461162933414
0.00486999983	2.51985298014857
0.00492000021	2.52498387972148
0.00497000013	2.53000920161516
0.00499999989	2.53298609487067
0.00500500016	2.53348159733825
0.00500999996	2.53397516804415
0.00502499985	2.5354490201067
0.00506999996	2.53978642462602
0.00511999987	2.54450992648316
0.00516999979	2.54913947854784
0.00522000017	2.55367511689289
0.00527000008	2.55812272636344
0.00532	2.56248378967676
0.00536999991	2.56675908799598
0.00541999983	2.57095493033282
0.00547000021	2.57507030913613
0.00549999997	2.57751113541663
0.00550499978	2.57791741985056
0.00551000005	2.57832212951933
0.00552499993	2.57953150188904
0.00557000004	2.58309691821851
0.00561999995	2.58698596620139
0.00566999987	2.59080411865513
0.00571999978	2.59455207215831
0.00577000016	2.59823259809856
0.00582000008	2.60184773272437
0.00586999999	2.60539970633108
0.00591999991	2.60888874530673
0.00596999982	2.61231815839959
0.00600000005	2.61435368540731
0.00600499986	2.61469165538451
0.00601000013	2.61503051474331
0.00602500001	2.61603900504478
0.00607000012	2.61901956528897
0.00612000003	2.62227391325731
0.00616999995	2.62547562227483
0.00621999986	2.62862266355639
0.00626999978	2.63171887325978
0.00632000016	2.6347633483206
0.00637000008	2.63775817847462
0.00641999999	2.64070560894386
0.00646999991	2.64360628157573
0.00650000013	2.64532943413748
0.00650499994	2.64561566200879
0.00651000021	2.64590152417634
0.00651500002	2.64618851952797
0.00652500009	2.64675810934728
0.00654499978	2.64789043017462
0.00658500008	2.65012631059718
0.006635	2.65287954988425
0.00668499991	2.65558925052211
0.00673499983	2.65825706937269
0.00678500021	2.66088459239615
0.00683500012	2.66347315677459
0.00688500004	2.66602254358332
0.00693499995	2.66853412856503
0.00696749985	2.6701502829248
0.00700000022	2.67175212881415
0.00700500002	2.67199733442638
0.00700999983	2.67224430511899
0.0070150001	2.67248941743945
0.00702500017	2.67297827504491
0.00704499986	2.67395060918627
0.00708500016	2.67587307527055
0.00713500008	2.67824173103432
0.00718499999	2.68057607657122
0.00723499991	2.68287724382145
0.00728499983	2.68514693442697
0.00733500021	2.68738433239573
0.00738500012	2.68959127744153
0.00743500004	2.69176755561522
0.00746749993	2.69316969740046
0.00749999983	2.69455941147746
0.0075050001	2.69477313298165
0.00750999991	2.6949861653706
0.00751500018	2.69519954480495
0.00752499979	2.69562415423116
0.00754499994	2.69646831418163
0.00758499978	2.69813896835216
0.00763500016	2.7002010175894
0.00768500008	2.70223502331925
0.00773499999	2.70424202419011
0.00778499991	2.70622334494518
0.00783499982	2.70817860371013
0.00788499974	2.7101089809369
0.00793499965	2.71201394797207
0.00796750002	2.71324311685633
0.00800000038	2.71446150369924
0.0080199996	2.71520784038278
0.00803999975	2.71594863677881
0.00805999991	2.71668761460718
0.00810000021	2.71814973927174
0.00817999989	2.72101655320893
0.00834000017	2.72653308988024
0.00853999984	2.7331181805852
0.00874000043	2.73941010002306
0.00894000009	2.74542721796615
0.00913999975	2.75119183114857
0.00934000034	2.75671660983717
0.00954	2.76201870603568
0.00973999966	2.76711084722992
0.00987000018	2.77033547243891
0.00999999978	2.77347936667796
0.0100999996	2.7758501470064
0.0102000004	2.77817542085115
0.0103000002	2.78045741104422
0.0104999999	2.78485324233605
0.0109000001	2.79304980788538
0.0116999997	2.80748636915868
0.0125000002	2.8202954355241
0.0132999998	2.83174150657673
0.0141000003	2.84203367654875
0.0148999998	2.85134044779931
0.0156999994	2.85980142462751
0.0164999999	2.86752939678869
0.0173000004	2.87462023588585
0.0181000009	2.88115171864942
0.0190999992	2.88856886252031
0.0199999996	2.8947154657147
0.0203000009	2.89670839818596
0.0206000004	2.89864776003255
0.0208999999	2.90053678536931
0.0215000007	2.90412519625534
0.0227000006	2.91065991313376
0.0251000002	2.92178530179694
0.0274999999	2.93140787938688
0.0298999995	2.93984809444165
0.0322999991	2.94734541326352
0.0346999988	2.95407596450323
0.0370999984	2.96017382585518
0.0395000018	2.96574294052669
0.0425000004	2.97202043332454
0.0454999991	2.97772365678769
0.0485000014	2.98293397502626
0.0500000007	2.98542616153833
0.100000001	3.0297575917989
0.101000004	3.03022043841374
0.101999998	3.03067008735222
0.103	3.03110857113113
0.104999997	3.03194043646962
0.108999997	3.03344966228527
0.116999999	3.03594063476039
0.127000004	3.03839976115537
0.136999995	3.04034273152779
0.147	3.04187499419229
0.157000005	3.04308192107362
0.166999996	3.04403317873729
0.177000001	3.04478131035457
0.187000006	3.04537151392436
0.193499997	3.04569706241277
0.200000003	3.04597314387069
0.202999994	3.0460917351305
0.206	3.04620060289964
0.209000006	3.04630126472429
0.215000004	3.04647460954849
0.226999998	3.04673734157542
0.250999987	3.04705210304692
0.280999988	3.04726818172328
0.31099999	3.04738718719857
0.340999991	3.0474525300013
0.370999992	3.04748785026712
0.400999993	3.04750835082358
0.430999994	3.04751944010585
0.460999995	3.04752303743667
0.480500013	3.04752687608221
0.5	3.04752687608221
