# Supplementary material for: Dynamic Characterisation of Fibre-Optic Temperature Sensors for Physiological Monitoring
Source: Sensors (Basel). 2020 Dec 31;21(1):221. doi: 10.3390/s21010221 (PMC7795630; doi:10.3390/s21010221)
Supplement: Supplementary file 1 [file sensors-21-00221-s001.zip › Supplementary Data/Simulations/Temperature step/40um dome/Tempstep_temps_40um.csv]

	0	8.16E-07	1.63E-06	2.45E-06	3.27E-06	4.08E-06	4.90E-06	5.71E-06	6.53E-06	7.35E-06	8.16E-06	8.98E-06	9.80E-06	1.06E-05	1.14E-05	1.22E-05	1.31E-05	1.39E-05	1.47E-05	1.55E-05	1.63E-05	1.71E-05	1.80E-05	1.88E-05	1.96E-05	2.04E-05	2.12E-05	2.20E-05	2.29E-05	2.37E-05	2.45E-05	2.53E-05	2.61E-05	2.69E-05	2.78E-05	2.86E-05	2.94E-05	3.02E-05	3.10E-05	3.18E-05	3.27E-05	3.35E-05	3.43E-05	3.51E-05	3.59E-05	3.67E-05	3.76E-05	3.84E-05	3.92E-05
1.00E-06	298.150177	298.150391	298.150543	298.150757	298.15094	298.151123	298.151306	298.15152	298.151733	298.151917	298.152527	298.15332	298.154114	298.154907	298.155701	298.156494	298.157288	298.158356	298.160187	298.162048	298.163605	298.164856	298.166138	298.169128	298.173798	298.178497	298.183167	298.187805	298.192474	298.196533	298.2005	298.20459	298.223999	298.252747	298.281464	298.310181	298.338928	298.367706	298.399292	298.446747	298.494202	298.541626	298.589081	298.636536	298.68396	298.731415	298.77887	298.826324	298.873779
2.00E-06	298.150208	298.150482	298.150757	298.151062	298.151306	298.151581	298.151855	298.152161	298.152435	298.15271	298.153625	298.154816	298.156006	298.157196	298.158386	298.159576	298.160828	298.162537	298.165649	298.168793	298.171509	298.173767	298.176025	298.180847	298.18808	298.195312	298.202576	298.209778	298.217041	298.224487	298.231964	298.239594	298.274323	298.325256	298.37616	298.427063	298.477997	298.528931	298.586884	298.683899	298.780945	298.87796	298.975006	299.072052	299.169067	299.266083	299.363129	299.460175	299.55719
3.80E-06	298.150085	298.15033	298.150604	298.150879	298.151154	298.151428	298.151672	298.151917	298.152222	298.152466	298.153412	298.154602	298.155792	298.156982	298.158264	298.159576	298.160919	298.162994	298.167236	298.17157	298.175476	298.179016	298.182526	298.188416	298.196411	298.204529	298.212555	298.220612	298.228668	298.240845	298.253571	298.266602	298.319702	298.396027	298.472351	298.548645	298.625	298.701324	298.794556	298.981812	299.169098	299.356384	299.54364	299.730927	299.918213	300.105469	300.292786	300.480072	300.667328
6.20E-06	298.149963	298.150116	298.150269	298.150452	298.150574	298.150726	298.150879	298.151001	298.151184	298.151367	298.151978	298.15274	298.153503	298.154297	298.155212	298.156189	298.157166	298.159088	298.163635	298.168274	298.172729	298.177185	298.18158	298.186981	298.193237	298.199493	298.20575	298.211975	298.218262	298.235291	298.253784	298.272644	298.339294	298.432861	298.526428	298.619995	298.713562	298.807098	298.932404	299.234222	299.536072	299.837921	300.13974	300.441589	300.743408	301.045227	301.347107	301.648926	301.950714
9.44E-06	298.149902	298.149902	298.149933	298.149994	298.149994	298.149994	298.150024	298.150055	298.150085	298.150085	298.150238	298.15036	298.150574	298.150726	298.151031	298.151398	298.151764	298.153015	298.156952	298.160889	298.165039	298.169556	298.174072	298.177765	298.180603	298.183472	298.18631	298.189148	298.192017	298.213745	298.238129	298.262878	298.335815	298.435303	298.534821	298.634308	298.733795	298.833282	298.98468	299.424835	299.865021	300.305176	300.745331	301.185486	301.625641	302.065796	302.505981	302.946106	303.386292
1.40E-05	298.149933	298.149902	298.149811	298.14978	298.149719	298.149658	298.149597	298.149536	298.149475	298.149445	298.1492	298.148865	298.14859	298.148254	298.14801	298.147766	298.147522	298.147949	298.150391	298.152893	298.155792	298.159302	298.162781	298.164276	298.163818	298.163361	298.162872	298.162384	298.161957	298.187622	298.216858	298.246429	298.31665	298.408752	298.500854	298.592987	298.68512	298.777283	298.946808	299.546814	300.146851	300.746857	301.346863	301.946899	302.546875	303.146912	303.746979	304.346985	304.946991
2.06E-05	298.149994	298.149933	298.149902	298.149872	298.149841	298.14978	298.149719	298.149689	298.149658	298.149597	298.149323	298.148926	298.14856	298.148132	298.147675	298.147186	298.146698	298.146545	298.147278	298.14801	298.149109	298.15094	298.15271	298.15271	298.150879	298.149078	298.147278	298.145508	298.143707	298.171021	298.202393	298.233917	298.292786	298.366028	298.439301	298.512543	298.585785	298.659027	298.839233	299.614136	300.389099	301.164001	301.938904	302.713837	303.488739	304.263641	305.038635	305.813507	306.58844
3.06E-05	298.150024	298.149994	298.150024	298.150055	298.150055	298.150055	298.150024	298.150085	298.150085	298.150085	298.149994	298.149902	298.149811	298.149719	298.149536	298.149292	298.149078	298.148865	298.148651	298.148499	298.148651	298.149384	298.150116	298.15036	298.150177	298.149963	298.14975	298.149567	298.149353	298.175537	298.205414	298.235352	298.282013	298.336609	298.391174	298.44574	298.500305	298.554901	298.745392	299.691986	300.638611	301.585205	302.53183	303.478424	304.425049	305.371613	306.318298	307.264862	308.211456
4.06E-05	298.150024	298.150024	298.150055	298.150146	298.150146	298.150146	298.150177	298.150238	298.150269	298.150299	298.150452	298.150604	298.150787	298.15097	298.151093	298.151215	298.151276	298.151428	298.15155	298.151733	298.152222	298.153259	298.154297	298.155975	298.158234	298.160492	298.16272	298.164978	298.167236	298.192566	298.221039	298.249725	298.295013	298.346832	298.398682	298.45047	298.502319	298.554169	298.759033	299.815216	300.871429	301.927612	302.983795	304.039978	305.096191	306.152344	307.208557	308.264709	309.320923
5.06E-05	298.150055	298.150055	298.150085	298.150177	298.150208	298.150208	298.150238	298.150299	298.15033	298.15036	298.150635	298.15097	298.151337	298.151672	298.152008	298.152374	298.15271	298.153259	298.154358	298.155518	298.157013	298.159149	298.161285	298.164673	298.16925	298.173889	298.178467	298.183044	298.187683	298.214508	298.244415	298.274597	298.329041	298.392334	298.455597	298.51886	298.582123	298.645416	298.870422	299.994843	301.119293	302.243713	303.368164	304.492584	305.617035	306.741455	307.865906	308.990326	310.114777
6.06E-05	298.150146	298.150177	298.150208	298.150299	298.150299	298.15033	298.15036	298.150421	298.150452	298.150513	298.150818	298.151276	298.151733	298.152191	298.152649	298.153137	298.153595	298.154572	298.156921	298.159241	298.162048	298.165588	298.169128	298.174316	298.181091	298.187866	298.194641	298.201416	298.208191	298.239807	298.274811	298.310181	298.382141	298.467255	298.552399	298.637482	298.722595	298.807739	299.057404	300.222443	301.387482	302.552551	303.71756	304.882599	306.047638	307.212646	308.377747	309.542755	310.707794
7.06E-05	298.150299	298.15033	298.150391	298.150452	298.150482	298.150543	298.150574	298.150635	298.150696	298.150757	298.151154	298.151703	298.152252	298.152802	298.153351	298.153931	298.154541	298.155853	298.159393	298.162964	298.167145	298.172211	298.177307	298.184448	298.193481	298.202545	298.211578	298.220612	298.229645	298.269226	298.312988	298.357269	298.452576	298.566193	298.67984	298.793457	298.907104	299.020752	299.297943	300.484955	301.671997	302.859009	304.046021	305.233063	306.420074	307.607086	308.794128	309.981171	311.168182
8.06E-05	298.150604	298.150604	298.150696	298.150757	298.150818	298.150848	298.150879	298.15094	298.151001	298.151062	298.151581	298.152222	298.152954	298.153625	298.154297	298.155029	298.155731	298.15744	298.162109	298.166809	298.172394	298.179199	298.186066	298.195404	298.207092	298.218811	298.230499	298.242157	298.253876	298.304291	298.360016	298.416412	298.538666	298.684509	298.830353	298.976196	299.12207	299.267914	299.573853	300.770233	301.966614	303.162994	304.359375	305.555756	306.752136	307.948517	309.144897	310.341248	311.537628
9.06E-05	298.151154	298.151184	298.151184	298.151276	298.151276	298.151306	298.151306	298.151398	298.151428	298.151459	298.15213	298.152985	298.15387	298.154785	298.15567	298.156525	298.15741	298.159515	298.165253	298.170959	298.178009	298.18692	298.195801	298.207855	298.222839	298.237793	298.252808	298.267761	298.282745	298.346283	298.416565	298.487579	298.638611	298.818176	298.997803	299.177399	299.356995	299.536591	299.871246	301.06839	302.265564	303.462677	304.659821	305.856964	307.054108	308.251221	309.448364	310.645538	311.842651
1.00E-04	298.151947	298.151947	298.151917	298.151947	298.151917	298.151917	298.151917	298.151917	298.151917	298.151917	298.15274	298.15387	298.15506	298.156219	298.157318	298.158447	298.159546	298.162048	298.168701	298.175415	298.183929	298.19516	298.206421	298.221527	298.240234	298.259033	298.277771	298.296509	298.315308	298.392853	298.478485	298.565063	298.743774	298.955292	299.166779	299.378296	299.589813	299.801331	300.162292	301.354858	302.547424	303.73999	304.932526	306.125061	307.317627	308.510132	309.702728	310.895233	312.08783
0.000104	298.152374	298.152313	298.152313	298.152313	298.152283	298.152222	298.152161	298.152161	298.15213	298.1521	298.153015	298.154297	298.155579	298.15686	298.158112	298.159332	298.160522	298.163208	298.170288	298.177368	298.186584	298.198853	298.211151	298.227661	298.248169	298.268646	298.289124	298.309631	298.330139	298.413849	298.506287	298.59967	298.790222	299.015167	299.240143	299.465118	299.690063	299.915039	300.287048	301.476807	302.666656	303.856415	305.046234	306.236023	307.425812	308.615601	309.80542	310.995178	312.184998
0.000108	298.152832	298.152771	298.15271	298.15271	298.152618	298.152557	298.152496	298.152435	298.152405	298.152344	298.153351	298.154755	298.156189	298.157623	298.158966	298.160309	298.161652	298.16452	298.171967	298.179443	298.189362	298.202789	298.216248	298.234283	298.256622	298.278992	298.301331	298.3237	298.346069	298.436188	298.535675	298.636108	298.838379	299.07666	299.314972	299.553223	299.791534	300.029816	300.412598	301.598938	302.785339	303.97168	305.158081	306.344421	307.530792	308.717133	309.903534	311.089874	312.276245
0.00012	298.155151	298.154907	298.154724	298.154541	298.154327	298.154114	298.1539	298.153687	298.153503	298.15332	298.154663	298.156616	298.158569	298.160492	298.162354	298.164185	298.166016	298.169556	298.178314	298.187073	298.199585	298.217316	298.235046	298.258698	298.287842	298.317047	298.346191	298.375366	298.404541	298.514984	298.636597	298.759338	298.995544	299.271515	299.547485	299.823456	300.099457	300.375427	300.787994	301.960205	303.132446	304.304688	305.476929	306.64917	307.821381	308.993591	310.165863	311.338074	312.510315
0.000156	298.179626	298.177704	298.175751	298.173828	298.171906	298.169983	298.16803	298.166138	298.164185	298.162262	298.165283	298.170105	298.174927	298.179749	298.184509	298.18927	298.194031	298.201416	298.216522	298.231689	298.256226	298.293945	298.331665	298.379242	298.436127	298.493011	298.549866	298.60675	298.663635	298.833954	299.019867	299.207092	299.526093	299.890045	300.253998	300.61792	300.981873	301.345825	301.82489	302.944153	304.063446	305.182709	306.302002	307.421265	308.540527	309.65979	310.779114	311.898346	313.017609
0.000196	298.239166	298.233215	298.227295	298.221405	298.215485	298.209564	298.203613	298.197723	298.191803	298.185883	298.191498	298.201202	298.210938	298.220673	298.230591	298.240662	298.250702	298.264618	298.2901	298.315613	298.357666	298.422943	298.48822	298.567108	298.658783	298.750549	298.842255	298.93399	299.025726	299.255005	299.503204	299.752838	300.141296	300.57608	301.010864	301.445618	301.880432	302.315216	302.845215	303.904907	304.96463	306.024323	307.084045	308.143738	309.20343	310.263123	311.322845	312.382507	313.442261
0.000236	298.338043	298.325989	298.313873	298.301849	298.289795	298.27771	298.265625	298.253601	298.241516	298.229462	298.23819	298.254272	298.270386	298.28653	298.303284	298.320435	298.337555	298.360016	298.398346	298.436676	298.498627	298.593658	298.68866	298.80014	298.927124	299.054138	299.181152	299.308167	299.435181	299.714081	300.013885	300.315094	300.754486	301.239136	301.723785	302.208466	302.693115	303.177765	303.741516	304.74527	305.749084	306.752869	307.756622	308.760376	309.76413	310.767883	311.771698	312.775421	313.779175
0.000276	298.479126	298.459045	298.438965	298.418945	298.398865	298.378815	298.358704	298.338684	298.318604	298.298553	298.310608	298.334045	298.357544	298.381042	298.405792	298.431335	298.456818	298.489136	298.541687	298.594299	298.676849	298.801392	298.925995	299.069031	299.229492	299.389984	299.550446	299.710938	299.871399	300.190735	300.531952	300.874481	301.350372	301.869263	302.388153	302.907013	303.425964	303.944855	304.529877	305.482574	306.435303	307.388	308.340698	309.293427	310.246124	311.198792	312.15155	313.104248	314.056946
0.000316	298.66214	298.63269	298.603241	298.573883	298.544434	298.514984	298.485535	298.456116	298.426697	298.397278	298.412567	298.443817	298.475067	298.506287	298.539703	298.574219	298.608765	298.65152	298.718719	298.78595	298.88858	299.040924	299.193268	299.365387	299.556244	299.747131	299.937988	300.128845	300.319702	300.671265	301.044952	301.419922	301.921265	302.462952	303.004578	303.546265	304.087921	304.629578	305.226868	306.133423	307.040009	307.946533	308.853119	309.759705	310.666229	311.572815	312.479401	313.385956	314.292511
0.000356	298.884521	298.84491	298.805267	298.765717	298.726074	298.686462	298.64682	298.607239	298.567627	298.528015	298.546265	298.585175	298.624054	298.662964	298.704956	298.748596	298.792206	298.845367	298.926758	299.008148	299.129547	299.306946	299.484344	299.682404	299.899963	300.117584	300.335205	300.552765	300.770386	301.147125	301.545807	301.945679	302.464203	303.020203	303.576172	304.132172	304.688202	305.244171	305.84729	306.712219	307.577179	308.442139	309.307068	310.171997	311.036957	311.901886	312.766876	313.631805	314.496735
0.000396	299.142334	299.092224	299.042145	298.992096	298.942017	298.891907	298.841827	298.791748	298.741669	298.691589	298.712341	298.758362	298.804413	298.850403	298.900574	298.952881	299.005219	299.068176	299.16272	299.257324	299.395538	299.594879	299.79425	300.014709	300.255219	300.495697	300.736206	300.976715	301.217224	301.613251	302.03067	302.449249	302.978638	303.542786	304.106964	304.671082	305.235229	305.799377	306.403625	307.230957	308.058319	308.88562	309.712982	310.540314	311.367645	312.194977	313.022339	313.84964	314.676971
0.000436	299.431091	299.370636	299.310242	299.249847	299.189453	299.129028	299.068604	299.008209	298.947784	298.88739	298.910126	298.962463	299.014862	299.0672	299.124756	299.185028	299.2453	299.317139	299.423492	299.529877	299.68277	299.900757	300.118835	300.358215	300.617859	300.877563	301.137238	301.396912	301.656586	302.066925	302.498047	302.930206	303.465698	304.033386	304.601105	305.168793	305.736481	306.304169	306.90625	307.699463	308.492676	309.285858	310.079041	310.872284	311.665466	312.458649	313.251892	314.045074	314.838318
0.000476	299.746002	299.675751	299.605469	299.535278	299.464996	299.394745	299.324463	299.254272	299.184021	299.11377	299.137878	299.195648	299.253448	299.311218	299.375183	299.442413	299.509644	299.589294	299.705872	299.822449	299.987762	300.221283	300.454773	300.709808	300.985107	301.260468	301.535797	301.811157	302.086487	302.50708	302.947662	303.389221	303.927155	304.494965	305.062775	305.630554	306.198425	306.766235	307.363647	308.125732	308.887817	309.649872	310.411957	311.174042	311.936096	312.698151	313.460266	314.222351	314.984436
0.0005	299.94339	299.867462	299.791504	299.715637	299.639709	299.563782	299.487854	299.411926	299.335999	299.260071	299.284851	299.34549	299.406158	299.466827	299.534302	299.605347	299.676392	299.760315	299.882446	300.004578	300.176514	300.418213	300.659912	300.923096	301.206604	301.490143	301.773682	302.05719	302.340759	302.766144	303.21109	303.656982	304.195251	304.762115	305.328979	305.895782	306.462646	307.02951	307.623413	308.367798	309.112183	309.856567	310.600983	311.345367	312.089752	312.834106	313.578522	314.322906	315.067291
0.000505	299.984863	299.907745	299.830658	299.753601	299.676514	299.599396	299.522278	299.44519	299.368103	299.291016	299.315948	299.377167	299.438416	299.499634	299.567841	299.639679	299.711517	299.796295	299.919556	300.042786	300.216095	300.459412	300.702789	300.967621	301.252808	301.537994	301.823181	302.108368	302.393555	302.819946	303.265717	303.712433	304.250732	304.817322	305.383942	305.950531	306.517151	307.083771	307.67691	308.417664	309.158386	309.89917	310.639893	311.380615	312.121368	312.862122	313.602875	314.343597	315.084351
0.00051	300.026672	299.948425	299.870148	299.791931	299.713684	299.635406	299.557159	299.478943	299.400665	299.322449	299.347473	299.409241	299.471069	299.532898	299.601746	299.674347	299.746948	299.832581	299.956909	300.081268	300.25589	300.500854	300.745789	301.012238	301.299011	301.585815	301.87262	302.159393	302.446198	302.873444	303.320038	303.767578	304.305847	304.872131	305.438477	306.004761	306.571106	307.137451	307.729797	308.466919	309.204071	309.941223	310.678375	311.415527	312.152649	312.889771	313.626953	314.364075	315.101227
0.000525	300.155029	300.073395	299.99176	299.910217	299.828552	299.746948	299.665344	299.583679	299.502106	299.420471	299.445801	299.509155	299.57251	299.635895	299.706696	299.781433	299.856171	299.944183	300.071594	300.199036	300.377289	300.626648	300.876038	301.146851	301.437988	301.729187	302.020355	302.311493	302.602661	303.032166	303.480682	303.930084	304.467957	305.033051	305.598175	306.1633	306.728455	307.293579	307.883331	308.610016	309.3367	310.063385	310.79007	311.516754	312.243439	312.970093	313.696838	314.423523	315.150208
0.00057	300.560059	300.469543	300.378998	300.288513	300.197998	300.107452	300.016907	299.926422	299.835938	299.745392	299.770905	299.837769	299.904602	299.971466	300.046783	300.126495	300.206268	300.299866	300.43454	300.569214	300.755768	301.014984	301.2742	301.554749	301.85553	302.156311	302.457092	302.757843	303.058624	303.491425	303.942383	304.394226	304.928284	305.48761	306.046906	306.606232	307.165588	307.724884	308.305359	309.003296	309.701294	310.399292	311.097229	311.795227	312.493164	313.191132	313.88916	314.587097	315.285095
0.00062	301.027557	300.928711	300.829865	300.731079	300.632263	300.533417	300.43457	300.335754	300.236908	300.138092	300.163269	300.232635	300.302002	300.371338	300.450195	300.533997	300.617828	300.715881	300.856384	300.996887	301.189911	301.456482	301.723022	302.010773	302.318481	302.626221	302.93396	303.241669	303.549408	303.982635	304.433105	304.884399	305.411835	305.962708	306.51355	307.064392	307.615265	308.166077	308.734924	309.403717	310.07254	310.741333	311.410156	312.078918	312.747742	313.416534	314.085388	314.754181	315.422974
0.00067	301.506439	301.400879	301.295288	301.189758	301.084167	300.978638	300.873047	300.767487	300.661926	300.556366	300.580811	300.65152	300.722229	300.792969	300.874054	300.960602	301.047119	301.148193	301.292542	301.43692	301.633972	301.904907	302.175812	302.46759	302.779144	303.090729	303.402313	303.713867	304.025452	304.456421	304.903809	305.35199	305.871094	306.411987	306.95285	307.493683	308.034607	308.57547	309.131744	309.773682	310.415619	311.057556	311.699524	312.341431	312.983368	313.625275	314.267273	314.90918	315.551117
0.00072	301.991516	301.880707	301.769928	301.65918	301.548401	301.437592	301.326782	301.216034	301.105255	300.994476	301.017853	301.08902	301.160187	301.231354	301.313599	301.401733	301.489868	301.592651	301.739227	301.885803	302.08493	302.357666	302.630341	302.923645	303.236481	303.549286	303.862122	304.174927	304.487732	304.914429	305.35672	305.799744	306.309174	306.838928	307.368713	307.898529	308.428314	308.958099	309.50119	310.118164	310.735229	311.352203	311.969208	312.586243	313.203217	313.82019	314.437256	315.05423	315.671265
0.00077	302.478546	302.363953	302.249329	302.134766	302.020142	301.905548	301.790955	301.676392	301.561768	301.447144	301.46936	301.540192	301.611084	301.681946	301.764557	301.853333	301.942078	302.045593	302.192993	302.340454	302.539948	302.812408	303.084839	303.377594	303.689514	304.001465	304.313416	304.625366	304.937317	305.357971	305.793579	306.229858	306.728607	307.24649	307.764374	308.282288	308.800171	309.318085	309.847534	310.441254	311.035004	311.628723	312.222443	312.816162	313.409882	314.003571	314.597351	315.19104	315.78476
0.00082	302.96402	302.846893	302.729706	302.61261	302.495483	302.378326	302.261169	302.144043	302.026917	301.90979	301.930664	302.000671	302.07074	302.140747	302.222992	302.311646	302.40033	302.503723	302.650909	302.798126	302.996674	303.267181	303.53772	303.828156	304.137482	304.446869	304.756195	305.065552	305.374908	305.788269	306.215973	306.644287	307.131592	307.637024	308.142456	308.647888	309.15329	309.658722	310.174255	310.746124	311.317993	311.889832	312.46167	313.033539	313.605377	314.177216	314.749084	315.320953	315.892792
0.00087	303.44516	303.326599	303.208069	303.089539	302.970978	302.852417	302.733856	302.615356	302.496796	302.378235	302.397858	302.466644	302.535431	302.604248	302.685608	302.773621	302.861603	302.964233	303.110291	303.256409	303.452972	303.720215	303.987488	304.274323	304.579681	304.885071	305.190491	305.49585	305.801239	306.206329	306.625183	307.044556	307.519897	308.012451	308.505005	308.997589	309.490143	309.982697	310.484192	311.0354	311.586609	312.137817	312.688995	313.240204	313.791382	314.34259	314.893829	315.444977	315.996185
0.00092	303.919647	303.80069	303.681702	303.562775	303.443817	303.32486	303.205872	303.086945	302.967987	302.84903	302.867401	302.934723	303.001984	303.069275	303.149414	303.236328	303.323242	303.424591	303.568909	303.713196	303.906952	304.169922	304.432922	304.715088	305.015442	305.315796	305.61615	305.916504	306.216858	306.612915	307.022156	307.431946	307.894989	308.37442	308.853821	309.333252	309.812714	310.292175	310.779541	311.311157	311.842804	312.37442	312.906036	313.437683	313.969269	314.500916	315.032593	315.564178	316.095825
0.00097	304.385773	304.267242	304.148743	304.030273	303.911743	303.793213	303.674683	303.556213	303.437714	303.319214	303.336487	303.402069	303.467712	303.533325	303.612	303.697479	303.78299	303.882721	304.024719	304.166718	304.357025	304.61496	304.872864	305.149567	305.444061	305.738586	306.033081	306.327576	306.622101	307.008606	307.407776	307.807465	308.257965	308.724152	309.190338	309.656494	310.122681	310.588837	311.062164	311.575134	312.088165	312.601135	313.114136	313.627136	314.140106	314.653107	315.166107	315.679108	316.192108
0.001	304.66214	304.544159	304.426208	304.308258	304.190308	304.072327	303.954346	303.836395	303.718445	303.600494	303.617126	303.681671	303.746277	303.810852	303.88855	303.973145	304.057709	304.156372	304.296814	304.437317	304.625366	304.880005	305.134674	305.407837	305.698608	305.989349	306.28009	306.570831	306.861603	307.242218	307.635162	308.028656	308.471588	308.929779	309.388	309.846191	310.304382	310.762604	311.227509	311.729614	312.231781	312.733887	313.236023	313.738159	314.240295	314.742401	315.244568	315.746643	316.24881
0.001005	304.708099	304.59021	304.472351	304.354523	304.236633	304.118774	304.000916	303.883057	303.765198	303.647339	303.663879	303.728271	303.792664	303.857056	303.934601	304.019043	304.103455	304.201904	304.342133	304.482361	304.670013	304.924103	305.178223	305.450836	305.740936	306.031067	306.321167	306.611267	306.901428	307.281036	307.672943	308.065399	308.50708	308.963928	309.420807	309.877686	310.334564	310.791443	311.254944	311.755249	312.255615	312.75592	313.256256	313.756592	314.256897	314.757202	315.257568	315.757874	316.25824
0.00101	304.753967	304.636169	304.518433	304.400726	304.282928	304.165161	304.047424	303.929688	303.81192	303.694153	303.710602	303.774811	303.83905	303.903259	303.980621	304.064911	304.14917	304.247467	304.38739	304.527344	304.71463	304.96817	305.22171	305.493713	305.783173	306.072693	306.362152	306.651642	306.941101	307.319763	307.710663	308.102051	308.54245	308.997986	309.453552	309.909088	310.364624	310.82016	311.282288	311.780792	312.279358	312.777893	313.276428	313.774963	314.273499	314.771973	315.270569	315.769104	316.267639
0.001025	304.890656	304.773254	304.655853	304.538544	304.421173	304.303833	304.186432	304.069061	303.951721	303.834351	303.850494	303.914154	303.977875	304.041565	304.118408	304.202179	304.28595	304.383667	304.522766	304.661926	304.848053	305.099854	305.351685	305.621826	305.909302	306.196838	306.484344	306.77182	307.059357	307.434967	307.822723	308.210968	308.647583	309.099121	309.55069	310.002228	310.453796	310.905334	311.363251	311.856476	312.349731	312.842957	313.336182	313.829407	314.322662	314.815857	315.309113	315.802368	316.295563
0.00107	305.292023	305.17627	305.060577	304.944885	304.829163	304.71344	304.597687	304.481995	304.366272	304.250549	304.265961	304.328003	304.390076	304.452179	304.527435	304.609619	304.691833	304.787659	304.924133	305.060608	305.242859	305.489197	305.735535	305.999817	306.281067	306.562317	306.843567	307.124817	307.406067	307.772522	308.150696	308.529327	308.954529	309.394165	309.833771	310.273346	310.713013	311.152588	311.598083	312.076019	312.553955	313.031921	313.509857	313.987793	314.465729	314.943665	315.421631	315.899567	316.377502
0.00112	305.72644	305.613068	305.499664	305.386322	305.272919	305.159576	305.046173	304.932831	304.819458	304.706085	304.720795	304.781097	304.8414	304.901703	304.975159	305.055573	305.135895	305.229614	305.362915	305.496277	305.674072	305.914093	306.154083	306.41156	306.685577	306.959625	307.233643	307.50766	307.781708	308.137817	308.505249	308.873108	309.285736	309.712189	310.138672	310.565125	310.991608	311.418091	311.849915	312.311584	312.773254	313.234894	313.696564	314.158203	314.619873	315.081482	315.543182	316.004822	316.466492
0.00117	306.148834	306.038208	305.927551	305.817017	305.70639	305.595764	305.485138	305.374542	305.263916	305.15332	305.16748	305.226074	305.284698	305.343323	305.414978	305.4935	305.572021	305.663513	305.79364	305.923798	306.096985	306.330505	306.564026	306.814545	307.081146	307.347809	307.614441	307.881073	308.147705	308.4935	308.850189	309.207306	309.607452	310.020966	310.434479	310.847992	311.261505	311.674988	312.093475	312.53949	312.985504	313.431519	313.877533	314.323547	314.769562	315.215576	315.661621	316.107635	316.553619
0.00122	306.558929	306.451385	306.343872	306.236389	306.128876	306.021332	305.913757	305.806274	305.698761	305.591248	305.605042	305.662018	305.718994	305.776001	305.845917	305.922607	305.999298	306.088623	306.215515	306.342407	306.510986	306.737946	306.964905	307.208405	307.46756	307.726746	307.985901	308.245056	308.504242	308.839752	309.185791	309.532257	309.920105	310.320892	310.721649	311.122375	311.523163	311.92395	312.329346	312.760315	313.191315	313.622284	314.053284	314.484253	314.915253	315.346222	315.777222	316.208221	316.639191
0.00127	306.956543	306.852386	306.748169	306.644073	306.539917	306.43573	306.331543	306.227417	306.12323	306.019104	306.032623	306.088074	306.143555	306.199036	306.267242	306.342163	306.417084	306.504272	306.627869	306.751526	306.915527	307.135925	307.356323	307.592834	307.844513	308.096252	308.347931	308.59964	308.851318	309.176697	309.512207	309.848145	310.223969	310.612244	311.000519	311.388794	311.777069	312.165375	312.557922	312.974457	313.391022	313.807556	314.224091	314.640625	315.057129	315.473663	315.890259	316.306763	316.723328
0.00132	307.341736	307.241089	307.140472	307.039917	306.939301	306.838684	306.738037	306.637451	306.536865	306.436249	306.449677	306.503723	306.5578	306.611847	306.678436	306.751648	306.824829	306.909882	307.030334	307.150787	307.310181	307.524109	307.738068	307.96759	308.211914	308.456207	308.7005	308.944794	309.189087	309.504456	309.829651	310.155212	310.519287	310.895355	311.271423	311.647491	312.02356	312.399628	312.779785	313.182373	313.585022	313.987671	314.390289	314.792908	315.195526	315.598145	316.000793	316.403381	316.80603
0.00137	307.714508	307.617584	307.520691	307.423798	307.326874	307.22995	307.133026	307.036133	306.939209	306.842316	306.855743	306.908508	306.961273	307.014038	307.079102	307.150635	307.222168	307.305206	307.422516	307.539856	307.694733	307.902344	308.109894	308.332611	308.56958	308.80661	309.043579	309.280579	309.517609	309.823212	310.138275	310.453705	310.806274	311.170441	311.534607	311.898773	312.262939	312.627136	312.995117	313.384338	313.773621	314.162842	314.552063	314.941345	315.330566	315.719788	316.10907	316.498291	316.887482
0.00142	308.075043	307.981934	307.888794	307.795746	307.702606	307.609497	307.516388	307.423279	307.33017	307.237061	307.250641	307.302185	307.35376	307.405304	307.468903	307.538879	307.608826	307.689941	307.804199	307.918457	308.06897	308.270325	308.47168	308.687653	308.917511	309.147369	309.377228	309.607056	309.836914	310.132965	310.438171	310.743713	311.085083	311.437714	311.790283	312.142883	312.495514	312.848114	313.204346	313.580688	313.957031	314.333374	314.709717	315.08609	315.462433	315.838745	316.215149	316.591461	316.967834
0.00147	308.423584	308.33432	308.245056	308.155823	308.066559	307.977325	307.888062	307.798828	307.709595	307.620331	307.634094	307.68457	307.735046	307.785522	307.847778	307.91626	307.98468	308.063934	308.175232	308.28656	308.432831	308.628082	308.823364	309.032806	309.255676	309.478577	309.701416	309.924286	310.147186	310.433929	310.729523	311.025452	311.355957	311.697327	312.038635	312.380035	312.721375	313.062744	313.407562	313.771515	314.135468	314.49939	314.863342	315.227264	315.591217	315.955139	316.319122	316.683044	317.046967
0.0015	308.628418	308.541443	308.454559	308.367676	308.280731	308.193817	308.106873	308.019958	307.933075	307.84613	307.860077	307.909912	307.959747	308.009644	308.071106	308.138672	308.206299	308.284424	308.393982	308.503601	308.647369	308.83905	309.030762	309.236328	309.455048	309.673828	309.892548	310.111298	310.330078	310.611359	310.901276	311.191528	311.515625	311.850372	312.185089	312.519867	312.854614	313.189331	313.527435	313.884094	314.240784	314.597412	314.954102	315.31073	315.667389	316.024048	316.380737	316.737396	317.094025
0.001505	308.662445	308.575897	308.489349	308.402863	308.316315	308.229767	308.14325	308.056702	307.970215	307.883667	307.897614	307.947357	307.997131	308.046875	308.108185	308.175659	308.243103	308.321106	308.430359	308.539673	308.683044	308.874115	309.065186	309.270142	309.48822	309.706268	309.924316	310.142395	310.360474	310.640839	310.92981	311.219116	311.542175	311.875824	312.209473	312.54306	312.87674	313.210358	313.547363	313.902802	314.25827	314.613708	314.969177	315.324615	315.680054	316.035492	316.390991	316.746399	317.101868
0.00151	308.69635	308.610199	308.524048	308.437958	308.351807	308.265625	308.179504	308.093323	308.007233	307.921051	307.935059	307.98468	308.034332	308.083984	308.145203	308.212524	308.279846	308.357605	308.466614	308.575623	308.718536	308.909058	309.099548	309.303894	309.52124	309.738647	309.955994	310.17337	310.390778	310.670227	310.958282	311.246643	311.568634	311.901184	312.233734	312.566284	312.898804	313.231354	313.5672	313.921448	314.275726	314.629944	314.984222	315.33847	315.692688	316.046936	316.401245	316.755432	317.10968
0.001525	308.796997	308.712006	308.627045	308.542084	308.457092	308.372131	308.28714	308.202209	308.117218	308.032227	308.046326	308.095673	308.14502	308.194366	308.255219	308.322144	308.388977	308.466248	308.574371	308.682556	308.824249	309.013	309.201721	309.404144	309.619476	309.834839	310.050171	310.265503	310.480865	310.75766	311.042877	311.328461	311.647278	311.976593	312.305847	312.635162	312.964447	313.293732	313.626282	313.976929	314.327667	314.678314	315.028992	315.3797	315.730377	316.081024	316.431763	316.78241	317.133087
0.00157	309.089661	309.008179	308.926697	308.845276	308.763794	308.682312	308.60083	308.519409	308.437927	308.356445	308.37088	308.419403	308.467957	308.51651	308.576263	308.641968	308.707672	308.783417	308.889069	308.994751	309.132874	309.316498	309.500122	309.69696	309.906372	310.115784	310.325195	310.534607	310.744019	311.012909	311.290039	311.567444	311.877106	312.196899	312.516693	312.836487	313.156281	313.476044	313.798981	314.139313	314.479675	314.820007	315.160339	315.500641	315.840973	316.181305	316.521667	316.862	317.202332
0.00162	309.403717	309.326111	309.248505	309.170929	309.093323	309.015686	308.93808	308.860474	308.782867	308.705261	308.720093	308.767853	308.815613	308.863342	308.922058	308.986481	309.050903	309.125061	309.228088	309.331177	309.465485	309.643555	309.821625	310.012543	310.215576	310.418579	310.621643	310.824646	311.02771	311.288147	311.556488	311.825165	312.124969	312.43454	312.744141	313.053711	313.363312	313.672913	313.985504	314.314758	314.644043	314.973328	315.302612	315.631866	315.961151	316.290375	316.61969	316.948944	317.278198
0.00167	309.706909	309.633148	309.559326	309.485596	309.411804	309.338013	309.264221	309.19046	309.116699	309.042908	309.058197	309.105225	309.152252	309.19928	309.256927	309.320221	309.383484	309.456116	309.556641	309.657166	309.787781	309.960541	310.133331	310.318481	310.51532	310.71225	310.909088	311.105957	311.302856	311.555115	311.815002	312.075226	312.365509	312.665253	312.964996	313.264709	313.564453	313.864197	314.166809	314.485413	314.804077	315.122681	315.441315	315.759918	316.078522	316.397125	316.71579	317.034393	317.352997
0.00172	309.999664	309.929596	309.859589	309.789612	309.719574	309.649567	309.579529	309.509521	309.439514	309.369507	309.385284	309.431702	309.478058	309.524414	309.581146	309.643311	309.705505	309.776733	309.874817	309.972961	310.100037	310.26767	310.435364	310.614929	310.805878	310.996826	311.187744	311.378662	311.56958	311.813995	312.065735	312.31778	312.598877	312.889099	313.179321	313.469574	313.759827	314.050049	314.343079	314.651398	314.959808	315.268158	315.576538	315.884888	316.193268	316.501587	316.809998	317.118378	317.426758
0.00177	310.282318	310.215973	310.149628	310.083344	310.016998	309.950653	309.884308	309.817993	309.751678	309.685333	309.701691	309.747467	309.793274	309.83905	309.894897	309.956055	310.017212	310.087067	310.182861	310.278687	310.402344	310.565063	310.727844	310.90213	311.087311	311.272522	311.457733	311.642944	311.828156	312.064972	312.308868	312.55304	312.825256	313.106323	313.38736	313.668427	313.949524	314.23056	314.514282	314.812775	315.111328	315.409851	315.708344	316.006866	316.305359	316.603851	316.902405	317.200897	317.499359
0.00182	310.555176	310.492462	310.429688	310.367004	310.304291	310.241547	310.178833	310.116089	310.053406	309.990662	310.007568	310.052826	310.098083	310.143372	310.198395	310.258575	310.318756	310.38736	310.480957	310.574524	310.694977	310.852997	311.011047	311.180176	311.359863	311.539581	311.719299	311.898956	312.078705	312.308167	312.544525	312.781128	313.0448	313.317047	313.589233	313.861481	314.133728	314.405914	314.680725	314.969727	315.25882	315.547821	315.836853	316.125854	316.414886	316.703918	316.99295	317.281921	317.570984
0.00187	310.818634	310.75943	310.700195	310.641022	310.581818	310.522583	310.463379	310.404175	310.344971	310.285767	310.303253	310.348053	310.392822	310.437622	310.491943	310.551208	310.610474	310.677856	310.769348	310.86084	310.978149	311.131622	311.285126	311.449341	311.623779	311.798157	311.972565	312.146973	312.321381	312.543854	312.772888	313.002197	313.25766	313.521362	313.785095	314.048828	314.312561	314.576263	314.842468	315.122345	315.402283	315.68219	315.962097	316.242004	316.521912	316.801788	317.081696	317.361603	317.641479
0.00192	311.073059	311.017242	310.961456	310.905701	310.849884	310.794067	310.738281	310.682495	310.62674	310.570923	310.58902	310.633362	310.677734	310.722137	310.775726	310.834137	310.892578	310.958801	311.048279	311.137756	311.252106	311.401215	311.550354	311.709869	311.879181	312.048523	312.217834	312.387177	312.556488	312.772156	312.994232	313.216522	313.464081	313.719604	313.975128	314.230652	314.486237	314.74176	314.999664	315.270782	315.541931	315.813049	316.084167	316.355316	316.626404	316.897552	317.168701	317.439819	317.710938
0.00197	311.318756	311.266235	311.213776	311.161316	311.108856	311.056366	311.003876	310.951416	310.898956	310.846466	310.865112	310.909119	310.953125	310.997101	311.050079	311.107666	311.165314	311.230469	311.317993	311.405579	311.517029	311.662018	311.806976	311.961945	312.126373	312.290802	312.455261	312.61969	312.784149	312.993286	313.208649	313.424194	313.664124	313.911774	314.159424	314.407074	314.654755	314.902405	315.152374	315.415039	315.677765	315.94046	316.203156	316.465851	316.728546	316.991211	317.253937	317.516602	317.779297
0.002	311.463104	311.412567	311.36203	311.311523	311.261017	311.21048	311.159943	311.109436	311.058899	311.008392	311.027405	311.071167	311.11496	311.158752	311.211273	311.268433	311.325623	311.390137	311.476562	311.563049	311.672791	311.815338	311.957886	312.110199	312.27179	312.43335	312.594971	312.756531	312.918121	313.123474	313.334808	313.546448	313.781921	314.024994	314.268005	314.511047	314.75412	314.997131	315.242432	315.500183	315.757935	316.015686	316.273438	316.531219	316.788971	317.046661	317.304474	317.562225	317.820007
0.002005	311.487091	311.436859	311.386658	311.336487	311.286316	311.236084	311.185852	311.135681	311.08551	311.035309	311.054352	311.098114	311.141846	311.185608	311.238098	311.295197	311.352264	311.416687	311.50293	311.589172	311.698669	311.84079	311.982971	312.134827	312.295929	312.457062	312.618164	312.779266	312.940369	313.145081	313.355835	313.566772	313.801514	314.043793	314.286072	314.52832	314.77063	315.012878	315.257385	315.514313	315.771271	316.028198	316.285156	316.542053	316.799011	317.055908	317.312866	317.569824	317.826721
0.00201	311.510986	311.46109	311.411194	311.361359	311.311462	311.261597	311.2117	311.161835	311.111969	311.062073	311.081207	311.124939	311.16864	311.212341	311.264771	311.321777	311.378815	311.443115	311.529175	311.615234	311.724457	311.866211	312.007935	312.159363	312.320007	312.480652	312.641296	312.801941	312.962555	313.166626	313.376678	313.586975	313.820984	314.0625	314.304047	314.545532	314.787048	315.028564	315.272278	315.528412	315.784546	316.040649	316.296783	316.552887	316.80899	317.065125	317.321259	317.577362	317.833466
0.002025	311.581909	311.53299	311.484009	311.435181	311.38623	311.337311	311.288391	311.239471	311.190552	311.141632	311.16095	311.204529	311.248169	311.291748	311.343994	311.400818	311.457581	311.521606	311.607117	311.692627	311.801056	311.941559	312.082123	312.232269	312.391479	312.55072	312.709961	312.869202	313.028442	313.230682	313.438782	313.647156	313.878967	314.118225	314.357452	314.59671	314.835938	315.075226	315.316681	315.570374	315.824097	316.077789	316.331482	316.585175	316.838837	317.09256	317.346252	317.599976	317.853638
0.00207	311.788147	311.742004	311.695892	311.649811	311.603638	311.557526	311.511383	311.465271	311.419159	311.373047	311.392883	311.436188	311.479553	311.522858	311.574615	311.630737	311.686859	311.75	311.833954	311.917908	312.023987	312.161041	312.298126	312.444519	312.599701	312.754913	312.910095	313.065308	313.22049	313.417297	313.619812	313.822571	314.048096	314.280792	314.513489	314.746155	314.978882	315.211578	315.446411	315.693085	315.939758	316.186462	316.433136	316.67981	316.926514	317.173157	317.419861	317.666565	317.913208
0.00212	312.009552	311.966431	311.923279	311.880188	311.837036	311.793915	311.750793	311.707672	311.664551	311.62146	311.641846	311.684875	311.727966	311.770996	311.822205	311.877655	311.933136	311.995361	312.077606	312.159851	312.263428	312.396851	312.530243	312.672638	312.823517	312.974396	313.125275	313.276154	313.427032	313.618073	313.814636	314.011414	314.230164	314.455841	314.681549	314.907227	315.132965	315.358643	315.586426	315.825562	316.064819	316.303986	316.543182	316.782379	317.021545	317.260742	317.499939	317.739136	317.978333
0.00217	312.223541	312.183319	312.143066	312.102844	312.062592	312.022369	311.982117	311.941895	311.901642	311.86142	311.882385	311.925201	311.967987	312.010803	312.061462	312.116272	312.171143	312.232483	312.31311	312.393799	312.494965	312.624847	312.754761	312.893311	313.040039	313.186768	313.333527	313.480255	313.627014	313.812469	314.003326	314.194366	314.406616	314.62558	314.844543	315.063507	315.282501	315.501465	315.722412	315.954407	316.186401	316.418396	316.650391	316.882385	317.11438	317.346344	317.578369	317.810364	318.042358
0.00222	312.43042	312.392944	312.355499	312.318085	312.280579	312.243134	312.205688	312.168213	312.130798	312.093323	312.114868	312.15741	312.199982	312.242554	312.292725	312.346985	312.401245	312.4617	312.540833	312.619934	312.718811	312.845337	312.971863	313.10672	313.249512	313.392273	313.535065	313.677795	313.820587	314.000763	314.186066	314.371582	314.577606	314.7901	315.002625	315.215118	315.427612	315.640167	315.854553	316.07962	316.304718	316.529785	316.754852	316.97995	317.205017	317.430084	317.655182	317.880249	318.105316
0.00227	312.630463	312.595642	312.560883	312.526154	312.491333	312.456543	312.421753	312.386993	312.352203	312.317444	312.339539	312.381866	312.424194	312.466522	312.516266	312.569916	312.623596	312.683289	312.760925	312.838562	312.935242	313.058533	313.181824	313.313171	313.452118	313.591095	313.730042	313.869019	314.007996	314.183044	314.363098	314.543304	314.743317	314.949615	315.155914	315.362183	315.568481	315.77478	315.982941	316.201355	316.4198	316.638214	316.856628	317.075043	317.293457	317.511871	317.730347	317.94873	318.167175
0.00232	312.823914	312.791687	312.75946	312.727295	312.695068	312.662872	312.630646	312.59845	312.566254	312.534058	312.556641	312.598755	312.64093	312.683044	312.732361	312.785492	312.838562	312.897491	312.973724	313.049988	313.144501	313.264709	313.384888	313.512878	313.648163	313.783508	313.918793	314.054077	314.189423	314.359558	314.534546	314.709686	314.903931	315.104248	315.304565	315.504913	315.7052	315.905518	316.107666	316.319641	316.531738	316.743744	316.95578	317.167816	317.379852	317.591858	317.803925	318.01593	318.227966
0.00237	313.011078	312.981354	312.951569	312.921875	312.892151	312.862366	312.832611	312.802887	312.773163	312.743408	312.766541	312.808472	312.850433	312.892365	312.941284	312.993835	313.046387	313.104614	313.179474	313.254395	313.346893	313.464111	313.581329	313.706055	313.83783	313.969635	314.10144	314.233246	314.365051	314.530518	314.700592	314.87085	315.05957	315.254181	315.448761	315.643341	315.837952	316.032501	316.228821	316.434692	316.640625	316.846466	317.052368	317.25827	317.464142	317.670013	317.875916	318.081757	318.287659
0.00242	313.192169	313.164764	313.137421	313.110077	313.082703	313.055298	313.027924	313.00058	312.973206	312.945862	312.969452	313.0112	313.052979	313.094727	313.14325	313.195312	313.247375	313.30484	313.378418	313.452026	313.542603	313.656982	313.771362	313.892944	314.021362	314.149811	314.278259	314.406677	314.535126	314.696045	314.86145	315.027008	315.210449	315.399506	315.588593	315.777649	315.966736	316.155792	316.346558	316.546509	316.746521	316.946503	317.146484	317.346466	317.546448	317.746399	317.946411	318.146362	318.346344
0.00247	313.367462	313.342346	313.317261	313.292175	313.26709	313.241974	313.216858	313.191772	313.166687	313.141602	313.16568	313.207245	313.24884	313.290436	313.338562	313.390137	313.441711	313.498474	313.570831	313.643188	313.731873	313.843506	313.955139	314.073761	314.198975	314.324158	314.449402	314.574585	314.699799	314.856384	315.017273	315.178345	315.356628	315.540436	315.724182	315.90799	316.091766	316.275574	316.460938	316.655243	316.849548	317.043854	317.238129	317.432434	317.62674	317.821014	318.01535	318.209656	318.403931
0.0025	313.470612	313.446838	313.423035	313.399323	313.375519	313.351746	313.327972	313.30423	313.280457	313.256683	313.281036	313.32251	313.364014	313.405487	313.4534	313.5047	313.556	313.612366	313.68399	313.755615	313.843201	313.953247	314.063263	314.180145	314.303436	314.426758	314.550079	314.673401	314.796722	314.950745	315.109039	315.267456	315.442719	315.623413	315.804077	315.984772	316.165466	316.34613	316.528381	316.71936	316.910339	317.101318	317.292297	317.483276	317.674255	317.865204	318.056183	318.247162	318.438141
0.002505	313.487762	313.464203	313.440643	313.417114	313.393555	313.369995	313.346436	313.322906	313.299347	313.275818	313.300201	313.341675	313.383118	313.424622	313.472473	313.523743	313.574951	313.631287	313.702789	313.774292	313.861694	313.971466	314.081238	314.197815	314.320801	314.443817	314.566803	314.689819	314.812836	314.966431	315.124268	315.282257	315.457062	315.637238	315.817383	315.997559	316.177704	316.35788	316.539612	316.730011	316.920471	317.11084	317.30127	317.491699	317.682129	317.872528	318.063019	318.253387	318.443848
0.00251	313.504822	313.481476	313.45813	313.434845	313.41153	313.388184	313.364807	313.341522	313.318176	313.294861	313.319305	313.360718	313.402191	313.443665	313.491486	313.542664	313.593872	313.650146	313.721497	313.792908	313.880127	313.989624	314.099121	314.215393	314.338074	314.460785	314.583496	314.706177	314.828888	314.982056	315.139465	315.296997	315.471313	315.65094	315.830627	316.010254	316.189941	316.369568	316.550781	316.740662	316.930542	317.120392	317.310272	317.500122	317.690033	317.879852	318.069763	318.259613	318.449493
0.002525	313.555573	313.532898	313.510223	313.487549	313.464844	313.442169	313.419464	313.39679	313.374115	313.35144	313.376038	313.417419	313.458801	313.500244	313.547974	313.59903	313.650055	313.706116	313.77713	313.848145	313.934875	314.043579	314.152283	314.2677	314.389465	314.51123	314.632996	314.754761	314.876526	315.028473	315.18457	315.34082	315.513702	315.691864	315.869934	316.048065	316.226196	316.404358	316.584045	316.772247	316.96051	317.148743	317.336975	317.525208	317.71347	317.901672	318.089966	318.278168	318.4664
0.00257	313.70343	313.682617	313.661804	313.641052	313.620239	313.599426	313.578552	313.55777	313.536987	313.516174	313.541138	313.582397	313.623657	313.664917	313.712341	313.76297	313.813629	313.869141	313.939087	314.009094	314.094238	314.200653	314.307129	314.420044	314.539124	314.658234	314.777313	314.896393	315.015503	315.163818	315.316162	315.468689	315.637329	315.811035	315.984802	316.158478	316.332245	316.505981	316.681213	316.864716	317.048279	317.231781	317.415283	317.598816	317.782318	317.96582	318.149384	318.332886	318.516388
0.00262	313.86261	313.843781	313.824951	313.806183	313.787354	313.768555	313.749695	313.730896	313.712097	313.693298	313.718658	313.759766	313.800842	313.84198	313.889038	313.93924	313.98941	314.044312	314.113159	314.182068	314.265564	314.369568	314.473572	314.583893	314.700104	314.816345	314.932587	315.048798	315.165039	315.30954	315.457916	315.606445	315.770508	315.939545	316.108582	316.277618	316.446655	316.615662	316.786163	316.96463	317.143097	317.321564	317.500031	317.678528	317.856995	318.035431	318.213959	318.392395	318.570892
0.00267	314.016846	313.999908	313.983002	313.966156	313.949219	313.932312	313.915405	313.898499	313.881592	313.864685	313.890442	313.931396	313.972351	314.013306	314.060028	314.109802	314.159576	314.213867	314.281677	314.349487	314.431366	314.533051	314.634766	314.742523	314.855988	314.969482	315.082947	315.196411	315.309937	315.450684	315.595215	315.739929	315.899658	316.064148	316.228699	316.393188	316.557739	316.722229	316.888153	317.061768	317.235413	317.409027	317.582642	317.756287	317.929871	318.103485	318.277161	318.450745	318.62439
0.00272	314.166382	314.151306	314.1362	314.121155	314.106049	314.090973	314.075867	314.060791	314.045715	314.03064	314.056732	314.097565	314.138367	314.179138	314.225555	314.274902	314.324249	314.377991	314.444733	314.511536	314.591858	314.691345	314.790771	314.896118	315.006927	315.117767	315.228607	315.339417	315.450287	315.587494	315.728394	315.869354	316.024902	316.185089	316.345245	316.505432	316.665619	316.825775	316.987305	317.156219	317.325226	317.494141	317.663116	317.832062	318.001007	318.169952	318.338928	318.507904	318.676819
0.00277	314.31134	314.298004	314.284607	314.271332	314.257996	314.244629	314.231262	314.217957	314.20462	314.191284	314.217773	314.258423	314.299042	314.339691	314.385742	314.434723	314.483673	314.536865	314.6026	314.668396	314.747253	314.844543	314.941864	315.04483	315.153107	315.261414	315.36972	315.477997	315.586304	315.720123	315.857422	315.994873	316.146423	316.302429	316.458405	316.61438	316.770386	316.926392	317.083679	317.248169	317.412659	317.577087	317.741547	317.906036	318.070496	318.234924	318.399445	318.563904	318.728363
0.00282	314.451965	314.440308	314.428589	314.416931	314.405273	314.393616	314.381897	314.370239	314.358551	314.346893	314.373657	314.414154	314.454651	314.495148	314.540924	314.589478	314.638062	314.690674	314.755463	314.820282	314.897736	314.992981	315.088196	315.188904	315.294739	315.400635	315.506439	315.612305	315.71817	315.848694	315.982605	316.116638	316.264282	316.41626	316.568237	316.720215	316.872192	317.02417	317.177399	317.337524	317.497711	317.657837	317.817993	317.978149	318.138306	318.298431	318.458588	318.618713	318.77887
0.00287	314.588379	314.578247	314.568176	314.558136	314.548035	314.537933	314.527832	314.517761	314.50769	314.497589	314.524689	314.565063	314.605408	314.645752	314.691223	314.73938	314.787506	314.839661	314.903503	314.967407	315.043488	315.136688	315.22995	315.328461	315.431946	315.535461	315.638977	315.742462	315.845978	315.973328	316.103943	316.234711	316.378632	316.526764	316.674866	316.822968	316.97113	317.119232	317.268555	317.42453	317.580536	317.736511	317.892517	318.048523	318.204468	318.360443	318.516479	318.672424	318.82843
0.00292	314.720764	314.712189	314.703583	314.695068	314.686493	314.677917	314.669342	314.660797	314.652222	314.643677	314.671051	314.711243	314.751434	314.791626	314.836792	314.884552	314.932343	314.983978	315.046936	315.109894	315.184662	315.27597	315.367279	315.463715	315.564941	315.666199	315.767426	315.868652	315.96991	316.094238	316.22168	316.349304	316.489624	316.634033	316.778442	316.922791	317.06723	317.211639	317.357178	317.509155	317.661163	317.813141	317.965149	318.117126	318.269104	318.421082	318.57309	318.725037	318.877075
0.00297	314.849304	314.842194	314.835022	314.827972	314.820831	314.81369	314.806549	314.799438	314.792328	314.785187	314.812866	314.852875	314.892944	314.932983	314.977814	315.025269	315.072662	315.123779	315.185883	315.247986	315.321442	315.410889	315.500366	315.594788	315.693817	315.792908	315.891968	315.991028	316.090118	316.211456	316.335907	316.460449	316.597351	316.73819	316.878998	317.019806	317.160645	317.301453	317.44339	317.591522	317.739685	317.887817	318.03595	318.184082	318.332214	318.480347	318.62851	318.776642	318.924744
0.003	314.925049	314.918762	314.912476	314.90625	314.899963	314.893677	314.88736	314.881104	314.874847	314.868561	314.896362	314.93631	314.976257	315.016235	315.060913	315.108093	315.155304	315.206116	315.2677	315.329254	315.401978	315.490356	315.578735	315.671936	315.769714	315.867523	315.965302	316.06311	316.160889	316.280548	316.403198	316.52597	316.660828	316.799591	316.938293	317.077026	317.215759	317.354462	317.494263	317.640137	317.786041	317.931885	318.077789	318.223694	318.369537	318.515381	318.661316	318.807159	318.953033
0.003005	314.937622	314.931458	314.925354	314.91925	314.913055	314.906921	314.900787	314.894684	314.88855	314.882385	314.910248	314.950134	314.990112	315.03006	315.074677	315.121887	315.169037	315.219788	315.28125	315.342773	315.415375	315.50354	315.591766	315.684784	315.782349	315.879913	315.977509	316.075073	316.172668	316.291992	316.414398	316.536865	316.671387	316.809753	316.948151	317.086517	317.224884	317.363281	317.502747	317.648224	317.793732	317.939209	318.084717	318.230225	318.375732	318.52121	318.666748	318.812225	318.957733
0.00301	314.950165	314.944153	314.938171	314.93219	314.926178	314.920166	314.914185	314.908173	314.902191	314.89621	314.924042	314.963959	315.003906	315.043823	315.08847	315.13559	315.182709	315.233429	315.2948	315.356232	315.428711	315.516724	315.604736	315.697571	315.794922	315.892303	315.989655	316.087006	316.184387	316.303436	316.425507	316.547729	316.681915	316.819946	316.957947	317.096008	317.234039	317.37204	317.511169	317.656311	317.801422	317.946564	318.091675	318.236816	318.381927	318.527039	318.67218	318.817322	318.962433
0.003025	314.987488	314.981903	314.976288	314.970764	314.965149	314.959564	314.953979	314.948395	314.94281	314.937225	314.965179	315.005035	315.044922	315.084778	315.129333	315.176361	315.223389	315.273926	315.335083	315.39624	315.468323	315.555817	315.643311	315.735565	315.832275	315.929016	316.025757	316.122467	316.219238	316.337433	316.458649	316.579956	316.713165	316.850189	316.987183	317.124176	317.261169	317.398193	317.536255	317.680298	317.82428	317.968323	318.112335	318.256378	318.400391	318.544373	318.688446	318.832428	318.976471
0.00307	315.096527	315.092133	315.087708	315.083344	315.078949	315.074524	315.070129	315.065735	315.06134	315.056946	315.085083	315.124817	315.164551	315.204285	315.248566	315.295288	315.34198	315.392151	315.452515	315.512939	315.583954	315.669922	315.755859	315.846405	315.941315	316.036255	316.131165	316.226074	316.320984	316.436768	316.55545	316.674225	316.804565	316.938599	317.072571	317.206604	317.340607	317.474609	317.60968	317.750488	317.891296	318.032104	318.172913	318.313721	318.454529	318.595306	318.736145	318.876953	319.017761
0.00312	315.214264	315.211121	315.207947	315.204834	315.201691	315.198578	315.195374	315.192261	315.189117	315.185974	315.214355	315.253906	315.293488	315.333069	315.377075	315.423431	315.469727	315.519409	315.579041	315.638672	315.708527	315.792786	315.877106	315.96582	316.058807	316.151794	316.244751	316.337708	316.430695	316.543854	316.659821	316.775879	316.903137	317.033966	317.164795	317.295593	317.426453	317.557251	317.689087	317.826416	317.963806	318.101166	318.238556	318.375916	318.513275	318.650635	318.788055	318.925415	319.062775
0.00317	315.328674	315.326721	315.324738	315.322845	315.320892	315.31897	315.316956	315.315063	315.31311	315.311157	315.339752	315.37915	315.418579	315.458008	315.501709	315.547729	315.593689	315.642944	315.701752	315.76059	315.829346	315.912018	315.99469	316.081726	316.172791	316.263916	316.35498	316.446075	316.53717	316.647797	316.761169	316.874634	316.998901	317.126648	317.254395	317.382111	317.509888	317.637604	317.766357	317.900391	318.034454	318.168518	318.302551	318.436615	318.570648	318.704681	318.838776	318.972839	319.106873
0.00322	315.439911	315.439087	315.438263	315.437531	315.436707	315.435883	315.435059	315.434265	315.433472	315.432678	315.461426	315.500671	315.539948	315.579193	315.62265	315.668304	315.713959	315.762695	315.820801	315.878876	315.946533	316.027679	316.108826	316.194183	316.283417	316.372711	316.461975	316.551239	316.640533	316.748749	316.859558	316.97052	317.091949	317.216736	317.341492	317.466278	317.591064	317.715851	317.841553	317.972412	318.103302	318.234161	318.36499	318.49588	318.626709	318.757568	318.888458	319.019318	319.150146
0.00327	315.548065	315.54834	315.548615	315.54892	315.549194	315.5495	315.549744	315.550049	315.550354	315.550629	315.579529	315.618591	315.657715	315.696808	315.73999	315.785278	315.830627	315.878937	315.936279	315.993652	316.060242	316.139893	316.219543	316.303284	316.390808	316.478333	316.565857	316.653381	316.740906	316.846771	316.95517	317.06369	317.182373	317.304321	317.426208	317.548157	317.670074	317.791992	317.914825	318.042603	318.17041	318.298157	318.425964	318.553741	318.681519	318.809265	318.937134	319.06488	319.192627
0.00332	315.653259	315.654572	315.655884	315.657257	315.658569	315.659882	315.661163	315.662506	315.663849	315.665161	315.694214	315.733154	315.772095	315.811035	315.853912	315.898865	315.943848	315.99176	316.048401	316.105042	316.170654	316.24884	316.327087	316.40921	316.495026	316.580872	316.666718	316.752533	316.838379	316.941986	317.048065	317.154236	317.270264	317.389435	317.508606	317.627747	317.746948	317.866089	317.986145	318.110962	318.235779	318.360596	318.485413	318.610229	318.735016	318.859833	318.98468	319.109467	319.234314
0.00337	315.755646	315.757965	315.760254	315.762573	315.764893	315.767212	315.76947	315.77179	315.774109	315.776428	315.805603	315.84436	315.883148	315.921906	315.964539	316.009186	316.053802	316.101318	316.157227	316.213196	316.277832	316.354614	316.431458	316.512054	316.596252	316.680481	316.764679	316.848877	316.933105	317.034546	317.138336	317.242279	317.355743	317.472229	317.588745	317.705261	317.821777	317.938293	318.055603	318.177551	318.299561	318.421478	318.543457	318.665405	318.787323	318.909302	319.03125	319.153198	319.275146
0.00342	315.855255	315.85849	315.861725	315.865021	315.868256	315.87149	315.874725	315.877991	315.881256	315.884521	315.913849	315.952393	315.991028	316.029602	316.07196	316.116272	316.160583	316.207672	316.262939	316.318207	316.381866	316.457336	316.532837	316.612	316.694611	316.777222	316.859863	316.942505	317.025116	317.124451	317.226105	317.327789	317.438812	317.552734	317.666718	317.78064	317.894592	318.008575	318.123291	318.242493	318.361694	318.480896	318.600067	318.719238	318.83847	318.957642	319.076843	319.196045	319.315247
0.00347	315.95224	315.95639	315.96048	315.964691	315.968811	315.972961	315.977081	315.981262	315.985413	315.989563	316.018951	316.057404	316.095825	316.134247	316.176331	316.220337	316.264313	316.310974	316.365601	316.420227	316.482971	316.557129	316.631287	316.709045	316.7901	316.871246	316.952332	317.033447	317.114563	317.211853	317.311371	317.411011	317.519623	317.631104	317.742584	317.854065	317.965515	318.076996	318.18927	318.305786	318.422302	318.538818	318.655365	318.771881	318.888428	319.004944	319.12146	319.237976	319.354492
0.0035	316.009521	316.01416	316.018829	316.023529	316.028198	316.032837	316.037476	316.042175	316.046814	316.051514	316.080963	316.119263	316.157654	316.195984	316.237854	316.281677	316.32547	316.371887	316.426117	316.480347	316.542542	316.615967	316.689362	316.766266	316.846436	316.926697	317.006897	317.087097	317.167297	317.263428	317.361694	317.460083	317.567322	317.677338	317.787384	317.897369	318.007416	318.117462	318.22821	318.34317	318.45813	318.57312	318.68808	318.80304	318.917969	319.032928	319.147919	319.262878	319.377838
0.003505	316.019012	316.023773	316.028473	316.033295	316.038025	316.042786	316.047516	316.052277	316.057037	316.061798	316.091248	316.129578	316.167908	316.206207	316.248077	316.29187	316.335632	316.382019	316.436157	316.490356	316.552429	316.625702	316.698975	316.775757	316.855804	316.935852	317.01593	317.096008	317.176056	317.272003	317.370087	317.468262	317.575256	317.684998	317.7948	317.904572	318.014343	318.124146	318.23468	318.349396	318.464111	318.578796	318.693481	318.808197	318.922882	319.037567	319.152283	319.266998	319.381653
0.00351	316.028503	316.033356	316.038147	316.04306	316.047852	316.052704	316.057526	316.062378	316.06723	316.072052	316.101562	316.139832	316.178162	316.216431	316.258301	316.302032	316.345764	316.39212	316.446198	316.500305	316.562317	316.635437	316.708618	316.785248	316.865143	316.945068	317.024994	317.104889	317.184814	317.280518	317.378418	317.476379	317.58313	317.692688	317.802216	317.911743	318.021332	318.130859	318.24115	318.355591	318.470062	318.584473	318.698914	318.813385	318.927826	319.042206	319.156708	319.271118	319.385559
0.003525	316.056763	316.061829	316.066925	316.072083	316.077148	316.082214	316.08728	316.092407	316.097504	316.1026	316.132141	316.17038	316.208588	316.246857	316.288635	316.332275	316.375946	316.42215	316.476013	316.529938	316.591705	316.664459	316.737244	316.813477	316.892914	316.972412	317.05188	317.131348	317.210846	317.305939	317.403229	317.50061	317.606659	317.715485	317.82431	317.933136	318.041962	318.150757	318.260376	318.374023	318.487701	318.601379	318.715088	318.828735	318.942413	319.056061	319.169769	319.283386	319.397064
0.00357	316.139526	316.145325	316.151123	316.157043	316.162811	316.16864	316.174438	316.180267	316.186096	316.191895	316.221497	316.259583	316.297668	316.335785	316.377319	316.420685	316.46402	316.509888	316.563232	316.616577	316.677551	316.749207	316.820892	316.895935	316.974121	317.052307	317.130493	317.208679	317.286896	317.38031	317.4758	317.571411	317.675476	317.782257	317.888977	317.995758	318.102509	318.209259	318.316711	318.428162	318.539612	318.651062	318.762482	318.873932	318.985352	319.096771	319.208282	319.319641	319.431122
0.00362	316.229126	316.235687	316.24231	316.248932	316.255493	316.262085	316.268646	316.275238	316.28183	316.288452	316.318085	316.356018	316.393921	316.431824	316.473114	316.516174	316.559204	316.604675	316.65741	316.710144	316.770264	316.840759	316.911255	316.984985	317.061798	317.138611	317.215424	317.292236	317.36908	317.460663	317.55426	317.64798	317.749878	317.854431	317.958954	318.063477	318.16806	318.272583	318.377808	318.486816	318.595886	318.704926	318.813965	318.923004	319.032043	319.141083	319.250153	319.359192	319.468231
0.00367	316.316437	316.32373	316.331055	316.338409	316.345764	316.353058	316.360352	316.367706	316.375031	316.382355	316.412079	316.449829	316.487579	316.525299	316.566284	316.609039	316.651764	316.696899	316.749023	316.801147	316.860413	316.929749	316.999115	317.071625	317.147095	317.222595	317.298065	317.373535	317.449036	317.538849	317.630615	317.722534	317.822357	317.924744	318.02713	318.129517	318.231903	318.33429	318.437317	318.544067	318.650818	318.757538	318.864258	318.970978	319.077698	319.184387	319.291168	319.397858	319.504608
0.00372	316.40152	316.409546	316.417542	316.425598	316.433624	316.44162	316.449646	316.457672	316.465698	316.473755	316.50354	316.541077	316.578613	316.61618	316.656952	316.699341	316.741791	316.78653	316.838074	316.889587	316.94809	317.016327	317.084595	317.155884	317.230042	317.30426	317.378448	317.452637	317.526825	317.614929	317.704987	317.795044	317.892914	317.993225	318.093506	318.193848	318.294128	318.39444	318.495392	318.599884	318.704407	318.808868	318.913391	319.017883	319.122345	319.226837	319.33139	319.435822	319.540314
0.00377	316.484528	316.493195	316.501862	316.51062	316.519287	316.527924	316.536621	316.545319	316.554016	316.562683	316.592529	316.629883	316.667267	316.704651	316.745117	316.787231	316.829376	316.873718	316.924683	316.975708	317.033386	317.100555	317.167725	317.237854	317.310791	317.383728	317.456665	317.529602	317.602539	317.688995	317.777283	317.865723	317.961609	318.059906	318.158203	318.2565	318.354828	318.453156	318.552032	318.654358	318.756714	318.859039	318.961365	319.063721	319.166016	319.268341	319.370728	319.473022	319.575378
0.00382	316.56546	316.574768	316.584076	316.593414	316.602722	316.612	316.621338	316.630646	316.639984	316.649292	316.679169	316.716339	316.75354	316.79071	316.830933	316.872772	316.914612	316.958618	317.008972	317.059448	317.116394	317.182495	317.248596	317.317627	317.389343	317.46106	317.532806	317.604523	317.67627	317.761078	317.847778	317.934509	318.028534	318.124908	318.221252	318.317596	318.41394	318.510345	318.6073	318.70752	318.8078	318.90802	319.00827	319.108521	319.208771	319.30899	319.409271	319.509521	319.609741
0.00387	316.644409	316.654297	316.664215	316.674164	316.684052	316.69397	316.703857	316.713806	316.723724	316.733643	316.76355	316.800537	316.837524	316.874542	316.91449	316.956024	316.997559	317.041199	317.091064	317.14093	317.197174	317.262238	317.327332	317.395264	317.46582	317.536377	317.606934	317.67749	317.748047	317.831329	317.916382	318.001526	318.09375	318.188232	318.282715	318.377167	318.47171	318.566162	318.661255	318.75946	318.857697	318.955933	319.054138	319.152374	319.25061	319.348785	319.447021	319.545227	319.643494
0.00392	316.721466	316.731934	316.742432	316.75293	316.763397	316.773865	316.784332	316.79483	316.805298	316.815796	316.845673	316.882507	316.919342	316.956177	316.99588	317.037109	317.078339	317.121613	317.170959	317.220337	317.275818	317.339935	317.404053	317.470886	317.540283	317.609711	317.679138	317.748566	317.817932	317.89978	317.983276	318.066833	318.157349	318.249969	318.342651	318.435303	318.528015	318.620636	318.713867	318.81012	318.906433	319.002686	319.098938	319.19519	319.291473	319.387726	319.484039	319.580292	319.676544
0.00397	316.796661	316.807678	316.818695	316.829742	316.840759	316.851776	316.862762	316.873779	316.884827	316.895874	316.925751	316.962372	316.999023	317.035675	317.075134	317.116089	317.157013	317.199951	317.248779	317.297577	317.352356	317.415527	317.478699	317.544525	317.612793	317.681122	317.749451	317.817749	317.886047	317.9664	318.048431	318.130493	318.219238	318.310181	318.401062	318.492004	318.582916	318.673828	318.765259	318.859619	318.954041	319.048401	319.142792	319.237152	319.331543	319.425903	319.520325	319.614655	319.709015
0.004	316.841125	316.852448	316.86377	316.875153	316.886475	316.897797	316.909119	316.920471	316.931824	316.943146	316.973053	317.009552	317.046112	317.082642	317.121918	317.162689	317.20343	317.246185	317.294708	317.343231	317.397614	317.460175	317.522797	317.588013	317.65564	317.723328	317.790985	317.858612	317.92627	318.005798	318.086914	318.168091	318.255859	318.345764	318.435638	318.525513	318.615387	318.705261	318.795654	318.888916	318.982208	319.07547	319.168732	319.262024	319.355255	319.448486	319.541809	319.635071	319.728333
0.004005	316.848511	316.859863	316.871246	316.88269	316.894073	316.905457	316.916809	316.928223	316.939636	316.951019	316.980896	317.017426	317.053925	317.090424	317.1297	317.170441	317.211182	317.253906	317.302338	317.35083	317.40509	317.467621	317.530121	317.595245	317.662781	317.730316	317.797882	317.865417	317.932953	318.012329	318.093323	318.174316	318.261932	318.351654	318.441345	318.531036	318.620789	318.710449	318.80072	318.893768	318.986877	319.079956	319.173035	319.266113	319.359222	319.452271	319.545349	319.638458	319.731537
0.00401	316.855896	316.86731	316.878754	316.890228	316.901642	316.913086	316.92453	316.935974	316.947449	316.958832	316.98877	317.025238	317.061737	317.098206	317.137482	317.178162	317.218903	317.261536	317.309937	317.358368	317.412567	317.475006	317.537445	317.602417	317.669861	317.737305	317.804749	317.872192	317.939667	318.01886	318.099701	318.180573	318.268036	318.357544	318.447083	318.536621	318.62616	318.715698	318.805786	318.898651	318.991577	319.084473	319.177368	319.270264	319.363129	319.456024	319.54895	319.641846	319.734741
0.004025	316.877838	316.889404	316.901031	316.912659	316.924194	316.935791	316.947388	316.958984	316.970581	316.982208	317.012115	317.048523	317.084961	317.121368	317.160553	317.201172	317.241821	317.284363	317.332611	317.38089	317.434937	317.49704	317.559204	317.623901	317.69101	317.758118	317.825256	317.892365	317.959503	318.0383	318.118683	318.199158	318.286102	318.375122	318.464142	318.553162	318.642212	318.731232	318.82077	318.913147	319.005493	319.097839	319.190186	319.282532	319.374878	319.467194	319.559601	319.651917	319.744293
0.00407	316.942352	316.954376	316.96637	316.978485	316.990479	317.002472	317.014496	317.02655	317.038574	317.050629	317.080505	317.11676	317.153046	317.189301	317.228241	317.268616	317.30896	317.351227	317.399048	317.446838	317.500275	317.561615	317.622925	317.686768	317.75293	317.819153	317.885315	317.951477	318.0177	318.095245	318.174408	318.253571	318.339111	318.426636	318.514191	318.601715	318.689301	318.776825	318.864868	318.955627	319.046387	319.137146	319.227905	319.318665	319.409393	319.500153	319.590942	319.681671	319.77243
0.00412	317.012329	317.02478	317.037292	317.049805	317.062317	317.074799	317.08728	317.099762	317.112274	317.124786	317.154633	317.190735	317.226807	317.262878	317.301544	317.341675	317.381744	317.423645	317.470947	317.51828	317.571075	317.631531	317.691956	317.754822	317.820007	317.885193	317.950378	318.015533	318.080719	318.156952	318.234711	318.312561	318.396545	318.482513	318.568451	318.654388	318.740326	318.826324	318.91272	319.00177	319.09082	319.179871	319.26889	319.357971	319.446991	319.536011	319.625092	319.714111	319.803162
0.00417	317.080719	317.093628	317.106567	317.119507	317.132446	317.145355	317.158264	317.171234	317.184143	317.197083	317.226959	317.262817	317.298706	317.334595	317.373016	317.412811	317.452637	317.494202	317.541046	317.587891	317.640045	317.699646	317.759247	317.821228	317.885376	317.949585	318.013794	318.077972	318.142212	318.217133	318.293579	318.370087	318.452576	318.536987	318.621368	318.70575	318.790192	318.874603	318.959473	319.046844	319.134247	319.221619	319.309021	319.396423	319.483795	319.571136	319.658569	319.745911	319.833344
0.00422	317.147552	317.160889	317.174225	317.187622	317.200958	317.214294	317.2276	317.240936	317.254303	317.267639	317.297485	317.33316	317.368866	317.404572	317.442749	317.482269	317.52182	317.563049	317.609406	317.655823	317.707336	317.766113	317.82489	317.885925	317.949188	318.012421	318.075653	318.138885	318.202148	318.275848	318.351013	318.426208	318.507263	318.590149	318.673096	318.756012	318.838898	318.921814	319.005188	319.090942	319.176727	319.262512	319.348267	319.434052	319.519806	319.605591	319.691376	319.777161	319.862915
0.00427	317.21286	317.226593	317.240295	317.254089	317.267822	317.281555	317.295258	317.309021	317.322754	317.336487	317.366272	317.401794	317.437286	317.472839	317.510742	317.549988	317.589264	317.630188	317.676086	317.721985	317.772919	317.830872	317.888855	317.949066	318.011353	318.0737	318.135986	318.198303	318.26062	318.33313	318.407013	318.481018	318.560638	318.64212	318.723572	318.805023	318.886475	318.967957	319.049805	319.134033	319.218262	319.30249	319.386719	319.470886	319.555115	319.639313	319.723572	319.80777	319.892029
0.00432	317.276703	317.290802	317.304901	317.319061	317.33316	317.34726	317.361328	317.375458	317.389587	317.403687	317.433441	317.46875	317.504089	317.539398	317.577087	317.616058	317.654999	317.695618	317.741089	317.78656	317.836884	317.894073	317.951263	318.01062	318.072021	318.133423	318.194855	318.256256	318.317688	318.389038	318.461731	318.534454	318.612762	318.69278	318.772858	318.852905	318.932953	319.013	319.093506	319.176178	319.258911	319.341614	319.424316	319.507019	319.589722	319.672394	319.755157	319.837799	319.920532
0.00437	317.339142	317.353577	317.368042	317.382538	317.396973	317.411438	317.425903	317.440369	317.454865	317.469299	317.498993	317.534119	317.569244	317.604401	317.641846	317.680542	317.719238	317.759521	317.804535	317.849548	317.899292	317.955719	318.012146	318.070709	318.131226	318.191772	318.252319	318.312836	318.373413	318.443604	318.515106	318.58667	318.663666	318.74231	318.821045	318.899689	318.978363	319.057068	319.136169	319.217407	319.298645	319.379883	319.461121	319.542358	319.623596	319.704834	319.786133	319.86731	319.948547
0.00442	317.400177	317.414948	317.429779	317.444611	317.459381	317.474182	317.488953	317.503784	317.518585	317.533386	317.563019	317.597961	317.632874	317.667816	317.705048	317.743439	317.781891	317.821899	317.866455	317.911072	317.960236	318.0159	318.071594	318.129303	318.188995	318.248688	318.30838	318.368073	318.427765	318.496826	318.56723	318.637665	318.713348	318.79071	318.868073	318.945435	319.022797	319.100159	319.177917	319.257721	319.337555	319.417358	319.497192	319.576996	319.65683	319.736633	319.816467	319.896301	319.976074
0.00447	317.45993	317.475037	317.490112	317.50531	317.520386	317.535492	317.550598	317.565735	317.580841	317.595947	317.625549	317.660278	317.695038	317.729767	317.766754	317.804901	317.843048	317.882721	317.92688	317.971069	318.019684	318.074615	318.129608	318.186554	318.245392	318.30426	318.363098	318.421967	318.480835	318.548828	318.618134	318.687439	318.761902	318.837982	318.914032	318.990112	319.066223	319.142273	319.21875	319.29718	319.37561	319.454041	319.532532	319.610931	319.689423	319.767822	319.846313	319.924744	320.003174
0.0045	317.4953	317.51059	317.525909	317.541199	317.556488	317.571777	317.587067	317.602356	317.617676	317.632965	317.662506	317.697144	317.731781	317.766418	317.803253	317.841248	317.879242	317.918732	317.962646	318.006561	318.054871	318.109375	318.16391	318.220428	318.278778	318.337158	318.395508	318.453827	318.512238	318.57962	318.648254	318.716919	318.790619	318.865967	318.941254	319.016541	319.091888	319.167236	319.24292	319.320496	319.398193	319.4758	319.553406	319.631073	319.708679	319.786316	319.863983	319.941589	320.019226
0.004505	317.50119	317.516479	317.53183	317.54718	317.5625	317.57782	317.59314	317.60849	317.62381	317.63913	317.668671	317.703278	317.737915	317.772522	317.809326	317.84729	317.885254	317.924744	317.968567	318.012451	318.060699	318.115143	318.169617	318.226013	318.284302	318.34259	318.400879	318.459137	318.517456	318.584717	318.653259	318.721802	318.79541	318.870605	318.945801	319.020966	319.096191	319.171387	319.246918	319.324402	319.401917	319.479431	319.556915	319.634399	319.711914	319.789398	319.866913	319.944366	320.021881
0.00451	317.50705	317.52243	317.53772	317.553101	317.568481	317.583832	317.599182	317.614532	317.629883	317.645264	317.674774	317.709381	317.743988	317.778564	317.815369	317.853302	317.891266	317.930664	317.974487	318.018311	318.066528	318.120911	318.175293	318.231628	318.289825	318.348053	318.40625	318.464447	318.522644	318.589844	318.658234	318.726685	318.800171	318.875244	318.950317	319.02536	319.100433	319.175507	319.250946	319.328308	319.40567	319.483032	319.560394	319.637756	319.715088	319.792419	319.869843	319.947205	320.024536
0.004525	317.524536	317.539978	317.55542	317.570892	317.586365	317.601746	317.617218	317.63269	317.648132	317.663574	317.693085	317.7276	317.762146	317.796692	317.833405	317.871277	317.909149	317.948486	317.992157	318.035889	318.083893	318.138062	318.192261	318.248383	318.306305	318.364288	318.422241	318.480194	318.538147	318.605042	318.673126	318.741272	318.814362	318.889069	318.963745	319.038422	319.113129	319.187866	319.262878	319.339844	319.416809	319.493805	319.57074	319.647736	319.72467	319.801636	319.878632	319.955566	320.032532
0.00457	317.576019	317.591736	317.607391	317.623138	317.638824	317.65451	317.670197	317.685944	317.701599	317.717316	317.746796	317.781158	317.815491	317.849854	317.886353	317.923981	317.961639	318.000702	318.044006	318.087341	318.134918	318.188477	318.242004	318.297455	318.354706	318.411987	318.469238	318.526459	318.58374	318.649719	318.716858	318.784027	318.856079	318.929688	319.003296	319.076874	319.150513	319.224091	319.298035	319.37384	319.449646	319.525452	319.601227	319.677032	319.752838	319.828613	319.904419	319.980225	320.056
0.00462	317.631989	317.647949	317.66391	317.679901	317.695862	317.711823	317.727753	317.743774	317.759705	317.775696	317.805084	317.839233	317.873444	317.907593	317.943848	317.981232	318.018585	318.057373	318.100281	318.14325	318.190277	318.243134	318.296021	318.350769	318.407227	318.463745	318.520203	318.576691	318.633209	318.698181	318.764313	318.830505	318.901398	318.973816	319.046265	319.118683	319.191132	319.26355	319.336304	319.410828	319.485382	319.559906	319.63446	319.708984	319.783508	319.858032	319.932587	320.007141	320.081635
0.00467	317.686798	317.703003	317.719208	317.735474	317.751678	317.767883	317.784088	317.800323	317.816528	317.832764	317.862061	317.896057	317.930054	317.96405	318.000061	318.03717	318.07428	318.112762	318.155273	318.197815	318.244385	318.29657	318.348816	318.402863	318.458588	318.514313	318.570038	318.625793	318.68158	318.745544	318.81073	318.875916	318.94574	319.016998	319.088257	319.159546	319.230865	319.302155	319.373749	319.447052	319.520386	319.593689	319.666992	319.740295	319.813629	319.886902	319.960266	320.033569	320.106842
0.00472	317.740479	317.756958	317.773346	317.789856	317.806305	317.822754	317.839172	317.855652	317.872131	317.88855	317.917816	317.951569	317.985382	318.019165	318.054962	318.091827	318.128693	318.16687	318.209015	318.25116	318.297241	318.348755	318.400391	318.453735	318.508728	318.563782	318.618774	318.673767	318.728821	318.79187	318.856079	318.920288	318.989044	319.059204	319.129395	319.199554	319.269745	319.339905	319.4104	319.482483	319.554626	319.62677	319.698914	319.770996	319.84314	319.915222	319.987396	320.059509	320.131653
0.00477	317.79303	317.809692	317.826385	317.843079	317.859741	317.876404	317.893066	317.90979	317.926453	317.943176	317.97229	318.00592	318.03952	318.07312	318.108704	318.145264	318.181885	318.219788	318.261536	318.303314	318.348877	318.399811	318.450775	318.503479	318.55777	318.612091	318.666412	318.720703	318.775024	318.837158	318.900421	318.963745	319.031433	319.100525	319.169617	319.238678	319.3078	319.376892	319.446289	319.517212	319.588226	319.65918	319.730164	319.801117	319.87207	319.943054	320.014038	320.085022	320.155975
0.00482	317.844543	317.86142	317.878296	317.895233	317.91214	317.929016	317.945892	317.962769	317.979675	317.996582	318.025635	318.059052	318.092468	318.125854	318.161194	318.19754	318.233887	318.271515	318.312866	318.354279	318.399384	318.449707	318.500061	318.552094	318.605713	318.659332	318.712952	318.766571	318.82019	318.88147	318.943787	319.006226	319.072876	319.14093	319.208954	319.276978	319.345032	319.413086	319.481415	319.55127	319.621094	319.690979	319.760803	319.830658	319.900513	319.970337	320.040222	320.110077	320.179932
0.00487	317.894989	317.912079	317.929169	317.946259	317.963348	317.980438	317.997528	318.014618	318.031738	318.048798	318.077759	318.110992	318.144226	318.17746	318.212585	318.248688	318.28479	318.322113	318.363129	318.404175	318.448761	318.498535	318.548279	318.59967	318.652588	318.705536	318.758484	318.811401	318.86438	318.924805	318.986267	319.04776	319.113434	319.18045	319.247498	319.314484	319.381561	319.448547	319.515869	319.584595	319.653381	319.722137	319.790894	319.859619	319.928406	319.997131	320.065918	320.134674	320.2034
0.00492	317.944458	317.9617	317.978973	317.996307	318.01355	318.030823	318.048096	318.065399	318.082672	318.099915	318.128815	318.161835	318.194885	318.227905	318.262817	318.298645	318.334534	318.371582	318.412231	318.452881	318.497101	318.546234	318.595428	318.646179	318.698456	318.750763	318.80304	318.855316	318.907623	318.967224	319.027802	319.08844	319.153168	319.219177	319.285217	319.351227	319.417236	319.483246	319.549561	319.617249	319.684967	319.752686	319.820343	319.888062	319.95575	320.023438	320.091156	320.158844	320.226532
0.00497	317.99292	318.010376	318.027802	318.045288	318.062744	318.080139	318.097595	318.115082	318.132568	318.149963	318.178772	318.211609	318.244476	318.277313	318.311981	318.347595	318.383209	318.419983	318.460266	318.50061	318.544312	318.592926	318.641541	318.691711	318.743347	318.794983	318.846619	318.898254	318.949951	319.008698	319.068451	319.128235	319.192047	319.257111	319.322144	319.387177	319.452271	319.517303	319.582611	319.649292	319.715973	319.782623	319.849304	319.915955	319.982605	320.049255	320.115967	320.182617	320.249298
0.005	318.021667	318.039215	318.056702	318.074341	318.091888	318.109406	318.126953	318.144531	318.162079	318.179626	318.208374	318.241089	318.273834	318.30658	318.341095	318.376556	318.412048	318.448669	318.48877	318.528839	318.572327	318.620575	318.668823	318.718628	318.769897	318.821167	318.872406	318.923676	318.974945	319.033264	319.092499	319.151794	319.215057	319.27951	319.344025	319.408508	319.473022	319.537506	319.602234	319.668274	319.734344	319.800415	319.866455	319.932495	319.998535	320.064606	320.130676	320.196716	320.262756
0.005005	318.026459	318.044006	318.061584	318.079193	318.096741	318.114288	318.131836	318.149445	318.166992	318.18457	318.213287	318.246002	318.278717	318.311462	318.345947	318.381409	318.41684	318.45343	318.493469	318.533539	318.576935	318.625153	318.67337	318.723114	318.774292	318.825531	318.876709	318.927917	318.979126	319.037323	319.096527	319.155731	319.218872	319.283264	319.347656	319.412048	319.47644	319.540863	319.605469	319.671448	319.737396	319.803345	319.869293	319.935272	320.001221	320.067139	320.133148	320.199066	320.265015
0.00501	318.031219	318.048767	318.066345	318.083984	318.101562	318.119141	318.136719	318.154297	318.171906	318.189484	318.218231	318.250916	318.2836	318.316284	318.350769	318.386169	318.421631	318.458191	318.498169	318.538208	318.581604	318.629761	318.677887	318.7276	318.778717	318.829865	318.880981	318.932129	318.983276	319.041382	319.100525	319.159637	319.222687	319.286957	319.351288	319.415588	319.479889	319.544189	319.608734	319.674561	319.740448	319.806305	319.872162	319.938019	320.003845	320.069702	320.135559	320.201447	320.267273
0.005025	318.045441	318.063049	318.080688	318.098358	318.115967	318.133606	318.151245	318.168884	318.186523	318.204163	318.232819	318.265472	318.298157	318.33078	318.365204	318.400543	318.435913	318.472382	318.512268	318.552185	318.595459	318.643402	318.691437	318.740936	318.79187	318.842834	318.893799	318.944702	318.995667	319.053558	319.112396	319.171326	319.23407	319.298096	319.362091	319.426147	319.490143	319.554169	319.618439	319.68396	319.749542	319.815094	319.880646	319.946228	320.011749	320.077301	320.142883	320.208405	320.273956
0.00507	318.087372	318.105164	318.122894	318.140717	318.158478	318.176208	318.194	318.211792	318.229553	318.247314	318.275909	318.308411	318.340881	318.373352	318.407562	318.442688	318.477814	318.514099	318.55365	318.593292	318.636139	318.683624	318.731171	318.780151	318.830536	318.880951	318.931335	318.98172	319.032135	319.089325	319.147461	319.205627	319.267609	319.330811	319.393982	319.457153	319.520355	319.583557	319.647034	319.71167	319.776367	319.841034	319.905701	319.970398	320.035034	320.099701	320.164398	320.229065	320.293762
0.00512	318.133087	318.151001	318.168884	318.186859	318.204742	318.222656	318.24054	318.258484	318.276398	318.294312	318.322845	318.355103	318.38739	318.419678	318.453674	318.488586	318.523499	318.559479	318.598694	318.638	318.68045	318.727386	318.774353	318.822815	318.872589	318.922424	318.972198	319.022003	319.071777	319.128265	319.185608	319.243011	319.304108	319.366394	319.428711	319.490967	319.553314	319.615601	319.678101	319.741852	319.805603	319.869293	319.933044	319.996765	320.060486	320.124176	320.187927	320.251648	320.315369
0.00517	318.177917	318.195953	318.213989	318.232086	318.250122	318.268158	318.286194	318.30426	318.322327	318.340363	318.368805	318.400848	318.432983	318.465088	318.49884	318.533508	318.568176	318.603912	318.642822	318.681763	318.723785	318.770233	318.816681	318.864563	318.913788	318.963013	319.012207	319.061432	319.110657	319.166351	319.222961	319.279602	319.339905	319.401276	319.462738	319.52417	319.585602	319.647034	319.708679	319.771454	319.83429	319.897064	319.959839	320.022644	320.085449	320.148254	320.21106	320.273834	320.336639
0.00522	318.221893	318.240051	318.258209	318.276428	318.294617	318.312775	318.330933	318.349121	318.36731	318.385468	318.413757	318.445679	318.4776	318.509521	318.543091	318.577515	318.611938	318.6474	318.685974	318.724609	318.766235	318.812164	318.858124	318.905457	318.954102	319.002747	319.051392	319.100037	319.148712	319.203705	319.259552	319.31546	319.374908	319.435486	319.496063	319.55661	319.617218	319.677795	319.738586	319.800476	319.862396	319.924286	319.986176	320.048065	320.109985	320.171844	320.233765	320.295654	320.357574
0.00527	318.265045	318.283325	318.301636	318.319946	318.338196	318.356506	318.374756	318.393066	318.411377	318.429688	318.457855	318.489624	318.521362	318.55307	318.586395	318.620636	318.654816	318.690063	318.728302	318.766602	318.807831	318.853241	318.898743	318.945526	318.993591	319.041687	319.089783	319.137848	319.185974	319.240265	319.29538	319.350586	319.40921	319.468994	319.528717	319.588501	319.648224	319.708008	319.767944	319.828949	319.890015	319.951019	320.012024	320.073059	320.134064	320.195068	320.256134	320.317139	320.378174
0.00532	318.307404	318.325806	318.344177	318.36261	318.381012	318.399414	318.417786	318.436218	318.45462	318.473022	318.501099	318.532654	318.564209	318.595764	318.628876	318.662842	318.696838	318.731812	318.769745	318.807709	318.848541	318.893494	318.938477	318.984772	319.032288	319.079865	319.12738	319.174927	319.222473	319.276093	319.330536	319.38501	319.442871	319.501801	319.56076	319.61972	319.67868	319.73764	319.796753	319.856934	319.917114	319.977234	320.037415	320.097595	320.157745	320.217926	320.278107	320.338257	320.398407
0.00537	318.348969	318.367462	318.385925	318.40451	318.422974	318.441498	318.459961	318.478455	318.497009	318.515503	318.543488	318.574829	318.606232	318.637573	318.670502	318.704254	318.737976	318.772705	318.810364	318.847992	318.888489	318.932922	318.977417	319.023224	319.07019	319.117249	319.164246	319.211243	319.25827	319.311218	319.36496	319.418762	319.47583	319.533997	319.592163	319.65033	319.708496	319.766663	319.825012	319.884338	319.943695	320.003021	320.062347	320.121674	320.181	320.240295	320.299683	320.358978	320.418304
0.00542	318.389801	318.408386	318.426971	318.445618	318.464203	318.482788	318.501373	318.519958	318.538574	318.557159	318.585052	318.616241	318.6474	318.678589	318.711334	318.744812	318.77832	318.812805	318.850128	318.887482	318.927551	318.971588	319.015625	319.060883	319.107361	319.15387	319.200348	319.246857	319.293365	319.345642	319.398743	319.451843	319.508209	319.565582	319.623016	319.680389	319.737793	319.795197	319.852753	319.911285	319.969818	320.02832	320.086853	320.145386	320.203857	320.26236	320.320923	320.379425	320.437958
0.00547	318.429871	318.448547	318.467224	318.485931	318.504608	318.523285	318.541931	318.560669	318.579346	318.598022	318.625793	318.656799	318.687805	318.718811	318.751312	318.784607	318.817902	318.852142	318.88916	318.926208	318.965942	319.00946	319.05304	319.097839	319.143799	319.189819	319.235779	319.281769	319.327728	319.379395	319.431824	319.484283	319.539917	319.596558	319.653229	319.709869	319.76651	319.823181	319.880005	319.937714	319.995453	320.053162	320.110901	320.16864	320.226349	320.284058	320.341827	320.399506	320.457275
0.0055	318.453674	318.472382	318.491089	318.509857	318.528625	318.547302	318.56604	318.584778	318.603516	318.622253	318.649933	318.680878	318.711761	318.742645	318.775055	318.808197	318.841339	318.875427	318.912292	318.949158	318.988647	319.031891	319.075195	319.119751	319.165405	319.211121	319.256775	319.30246	319.348145	319.399414	319.451477	319.50354	319.558716	319.614929	319.671143	319.727356	319.783569	319.839783	319.896118	319.9534	320.010681	320.067932	320.125183	320.182434	320.239685	320.296936	320.354248	320.411469	320.468719
0.005505	318.457611	318.476318	318.495056	318.513855	318.532562	318.5513	318.570068	318.588806	318.607544	318.626282	318.653992	318.684845	318.715759	318.746643	318.778961	318.812134	318.845245	318.879333	318.916138	318.952942	318.992432	319.035675	319.078918	319.123383	319.168976	319.21463	319.260254	319.305878	319.351501	319.40274	319.454712	319.506714	319.56189	319.618011	319.674133	319.730255	319.786407	319.842529	319.898834	319.956024	320.013214	320.070404	320.127563	320.184753	320.241943	320.299103	320.356293	320.413452	320.470673
0.00551	318.461578	318.480316	318.499023	318.517853	318.53656	318.555328	318.574036	318.592804	318.611572	318.63031	318.65799	318.688843	318.719727	318.75058	318.782898	318.81601	318.849152	318.883179	318.919952	318.956757	318.996185	319.039368	319.082611	319.127045	319.172607	319.21817	319.263733	319.309326	319.354919	319.406067	319.457977	319.509918	319.564972	319.621033	319.677124	319.733154	319.789246	319.845276	319.90152	319.958618	320.015717	320.072815	320.129913	320.187012	320.244141	320.301208	320.358337	320.415436	320.472534
0.005525	318.473358	318.492126	318.510864	318.529724	318.548462	318.56723	318.585968	318.604767	318.623535	318.642303	318.669952	318.700745	318.731567	318.76239	318.794647	318.827698	318.860779	318.894714	318.931396	318.96814	319.007446	319.050507	319.093597	319.137878	319.183289	319.228729	319.27417	319.31958	319.365021	319.415955	319.467682	319.51947	319.57431	319.630157	319.685974	319.741852	319.797668	319.853516	319.909515	319.96637	320.023254	320.080139	320.137024	320.193878	320.250732	320.307587	320.364502	320.421326	320.478241
0.00557	318.508148	318.526978	318.545807	318.564667	318.583496	318.602325	318.621155	318.640015	318.658844	318.677673	318.7052	318.73584	318.766541	318.79718	318.829285	318.862122	318.894989	318.928772	318.965149	319.001587	319.040619	319.083282	319.125977	319.16983	319.214783	319.259796	319.30481	319.349762	319.394775	319.44516	319.496338	319.547546	319.601776	319.656982	319.712158	319.767365	319.822571	319.877777	319.933136	319.989319	320.045532	320.101746	320.157898	320.214111	320.270294	320.326447	320.382721	320.438873	320.495056
0.00562	318.546143	318.565063	318.583923	318.602844	318.621765	318.640656	318.659515	318.678467	318.697357	318.716278	318.743683	318.774139	318.804657	318.835114	318.867004	318.899658	318.932312	318.96582	319.001953	319.038086	319.076721	319.118988	319.161224	319.204651	319.249146	319.293671	319.338165	319.38266	319.427185	319.47699	319.527588	319.578156	319.631714	319.686218	319.740723	319.795227	319.849762	319.904266	319.958923	320.014343	320.069855	320.125305	320.180725	320.236206	320.291626	320.347107	320.402588	320.458008	320.513458
0.00567	318.583466	318.602448	318.621338	318.640381	318.659302	318.678284	318.697205	318.716187	318.735168	318.75415	318.781433	318.811737	318.842072	318.872345	318.904022	318.936462	318.968872	319.002197	319.038025	319.073883	319.112213	319.153992	319.195831	319.2388	319.282837	319.326904	319.370941	319.414978	319.459015	319.50827	319.558228	319.608185	319.661102	319.714935	319.768738	319.822571	319.876404	319.930237	319.984222	320.03894	320.093719	320.148438	320.203186	320.257935	320.312683	320.367401	320.42215	320.476868	320.531647
0.00572	318.620117	318.63913	318.658142	318.677185	318.696198	318.71521	318.734222	318.753265	318.772278	318.791321	318.818512	318.848633	318.878754	318.908875	318.940369	318.972595	319.004791	319.037842	319.073425	319.109009	319.146973	319.188354	319.229797	319.272339	319.315887	319.359497	319.403046	319.446625	319.490234	319.538879	319.588287	319.637695	319.689941	319.743103	319.796265	319.849426	319.902588	319.95575	320.009094	320.06311	320.117188	320.171204	320.22522	320.279297	320.333313	320.387329	320.441406	320.495453	320.549469
0.00577	318.656158	318.675201	318.694275	318.713379	318.732452	318.751495	318.770538	318.789642	318.808716	318.827789	318.854858	318.884796	318.914764	318.944733	318.976013	319.007996	319.040039	319.072876	319.108154	319.143433	319.181122	319.222076	319.263092	319.305206	319.348328	319.391479	319.434601	319.477722	319.520874	319.569	319.617828	319.666626	319.718262	319.770752	319.823303	319.875793	319.928345	319.980835	320.033508	320.086853	320.140228	320.193573	320.246948	320.300293	320.353638	320.406982	320.460358	320.513672	320.567047
0.00582	318.691589	318.710693	318.729797	318.748932	318.768066	318.78717	318.806274	318.825378	318.844482	318.863617	318.890594	318.920349	318.950134	318.979919	319.011017	319.042816	319.074615	319.107239	319.142212	319.177246	319.2146	319.255188	319.295807	319.337463	319.380188	319.422852	319.465546	319.50824	319.550964	319.598511	319.646759	319.695038	319.746033	319.797943	319.849823	319.901733	319.953583	320.005493	320.057495	320.110168	320.162903	320.215576	320.26825	320.320953	320.373596	320.42627	320.479004	320.531708	320.584381
0.00587	318.72644	318.745605	318.764709	318.783936	318.80304	318.822205	318.841309	318.860504	318.879639	318.898804	318.925659	318.955261	318.984863	319.014496	319.04538	319.076996	319.108582	319.14093	319.17569	319.210449	319.247467	319.287659	319.327881	319.369171	319.411407	319.453674	319.495941	319.538208	319.580444	319.627533	319.675232	319.722961	319.773376	319.824646	319.875885	319.927155	319.978424	320.029724	320.081116	320.133118	320.185181	320.237183	320.289215	320.341278	320.393311	320.445312	320.497375	320.549377	320.60144
0.00592	318.760681	318.779877	318.799042	318.818268	318.837433	318.856628	318.875763	318.894989	318.914185	318.93335	318.960114	318.989502	319.018982	319.048401	319.079102	319.110504	319.141876	319.174072	319.208527	319.243042	319.279724	319.31955	319.359406	319.400269	319.442108	319.483948	319.525757	319.567627	319.609467	319.656006	319.703186	319.750366	319.800171	319.850861	319.90152	319.952179	320.002838	320.053467	320.104279	320.15564	320.207092	320.258484	320.309875	320.361267	320.412659	320.46405	320.515472	320.566833	320.618256
0.00597	318.794373	318.813568	318.832794	318.852051	318.871246	318.890442	318.909668	318.928894	318.94812	318.967346	318.993958	319.023224	319.05249	319.081757	319.112274	319.143463	319.174652	319.206604	319.240814	319.275024	319.311432	319.350891	319.39032	319.430817	319.472229	319.513672	319.555084	319.596497	319.637939	319.683929	319.730591	319.777283	319.826538	319.876617	319.926666	319.976715	320.026825	320.076904	320.127075	320.177856	320.228638	320.279388	320.33017	320.380951	320.431732	320.482483	320.533264	320.584015	320.634796
0.006	318.814392	318.833618	318.852844	318.872101	318.891327	318.910553	318.929779	318.949005	318.968262	318.987488	319.014008	319.043213	319.072388	319.101532	319.131927	319.162994	319.194061	319.225891	319.259949	319.294006	319.330231	319.369476	319.408722	319.448944	319.490112	319.531311	319.572449	319.613647	319.654846	319.700562	319.746918	319.793243	319.842163	319.891907	319.94162	319.991333	320.041077	320.09079	320.140625	320.19101	320.241425	320.291809	320.342224	320.392609	320.443024	320.493408	320.543854	320.594238	320.644653
0.006005	318.817719	318.836945	318.856171	318.875427	318.894684	318.913879	318.933105	318.952362	318.971619	318.990845	319.017365	319.046509	319.075684	319.104828	319.135193	319.16626	319.197296	319.229095	319.263123	319.29718	319.333344	319.372559	319.411743	319.451965	319.493073	319.534241	319.575348	319.616486	319.657654	319.703308	319.749573	319.795898	319.844788	319.894409	319.944092	319.993744	320.043396	320.093079	320.142883	320.193176	320.243561	320.293884	320.344238	320.394562	320.444916	320.495209	320.545593	320.595978	320.646301
0.00601	318.821045	318.840271	318.859497	318.878784	318.89801	318.917236	318.936462	318.955688	318.974945	318.994202	319.020721	319.049835	319.078979	319.108124	319.138489	319.169556	319.200562	319.232361	319.266327	319.300354	319.336517	319.375641	319.414825	319.454956	319.496063	319.53717	319.578247	319.619324	319.660461	319.706055	319.752289	319.798553	319.847351	319.896973	319.946533	319.996155	320.045776	320.095398	320.145081	320.195374	320.245667	320.295959	320.346222	320.396515	320.446808	320.49707	320.547363	320.597656	320.647919
0.006025	318.830963	318.85022	318.869415	318.888733	318.907959	318.927185	318.946411	318.965698	318.984924	319.004181	319.03067	319.059753	319.088837	319.11792	319.148254	319.179199	319.210144	319.241882	319.275818	319.309784	319.345825	319.384857	319.423889	319.463959	319.504883	319.545898	319.586853	319.627838	319.668823	319.714294	319.760376	319.806458	319.855103	319.904541	319.953979	320.003387	320.052856	320.102264	320.151794	320.201904	320.252014	320.302124	320.352203	320.402313	320.452393	320.502472	320.552612	320.602692	320.652802
0.00607	318.860291	318.879547	318.898773	318.918091	318.937378	318.956635	318.975861	318.995148	319.014404	319.033691	319.060059	319.088989	319.11795	319.146851	319.177032	319.207825	319.238617	319.270111	319.303833	319.337524	319.373322	319.412018	319.450806	319.490479	319.531067	319.571716	319.612305	319.652924	319.693542	319.738586	319.78421	319.829865	319.877991	319.92691	319.97583	320.02475	320.0737	320.122589	320.171631	320.221191	320.270752	320.320312	320.369873	320.419434	320.469025	320.518555	320.568146	320.617706	320.667297
0.00612	318.892334	318.911621	318.930878	318.950195	318.969482	318.988739	319.008026	319.027344	319.0466	319.065887	319.092163	319.120911	319.149719	319.178467	319.208435	319.239014	319.269623	319.300964	319.334381	319.367859	319.403351	319.441681	319.480072	319.519409	319.559631	319.599854	319.640076	319.680267	319.72052	319.765076	319.810181	319.855377	319.902954	319.951324	319.999725	320.048065	320.096466	320.144836	320.193298	320.242249	320.29126	320.34024	320.389221	320.438202	320.487183	320.536163	320.585144	320.634125	320.683075
0.00617	318.923889	318.943146	318.962433	318.981812	319.001099	319.020386	319.039673	319.05899	319.078278	319.097595	319.123749	319.152313	319.180969	319.209534	319.239319	319.269714	319.30014	319.331238	319.364441	319.397644	319.432831	319.470856	319.508881	319.547852	319.587646	319.627502	319.667358	319.707214	319.747009	319.791107	319.835785	319.880463	319.927551	319.975372	320.023193	320.070984	320.118866	320.166687	320.2146	320.263	320.311462	320.359833	320.408264	320.456696	320.505096	320.553467	320.601929	320.65033	320.6987
0.00622	318.954926	318.974243	318.99353	319.012878	319.032166	319.051483	319.07077	319.090088	319.109406	319.128723	319.154755	319.183197	319.211639	319.240082	319.269684	319.299866	319.330078	319.360992	319.393921	319.42691	319.461823	319.499512	319.53717	319.575775	319.615234	319.654724	319.694153	319.733612	319.773102	319.816711	319.860901	319.905151	319.951691	319.998962	320.046295	320.093567	320.1409	320.188171	320.235596	320.283417	320.331299	320.37912	320.427002	320.474854	320.522675	320.570526	320.618408	320.666229	320.714081
0.00627	318.985504	319.004791	319.024078	319.043488	319.062775	319.082062	319.101379	319.120697	319.140015	319.159363	319.185242	319.213531	319.241821	319.270111	319.2995	319.329498	319.359558	319.390259	319.422974	319.455688	319.490295	319.527649	319.565002	319.603241	319.642334	319.681458	319.72052	319.759613	319.798706	319.841858	319.88562	319.929382	319.975433	320.022217	320.06897	320.115723	320.162567	320.20932	320.256195	320.303497	320.35083	320.398132	320.445435	320.492767	320.54007	320.587341	320.634705	320.682007	320.729309
0.00632	319.015564	319.034882	319.054199	319.073547	319.092865	319.112183	319.13147	319.150818	319.170135	319.189453	319.215271	319.243378	319.271484	319.299622	319.328857	319.358673	319.388489	319.419006	319.451477	319.483948	319.518311	319.555328	319.592346	319.630249	319.668976	319.707703	319.74646	319.785156	319.823883	319.866608	319.909912	319.953217	319.998779	320.045044	320.091339	320.137573	320.183868	320.230103	320.276489	320.323242	320.370056	320.416809	320.463593	320.510376	320.557129	320.603882	320.650696	320.697449	320.744232
0.00637	319.045197	319.064514	319.083832	319.10318	319.122498	319.141785	319.161072	319.18045	319.199768	319.219086	319.244751	319.272705	319.300659	319.328644	319.357697	319.387329	319.416962	319.447266	319.479492	319.51178	319.545837	319.58252	319.619202	319.656769	319.695129	319.733521	319.771912	319.810272	319.848633	319.89093	319.933838	319.976654	320.021729	320.067505	320.113281	320.159027	320.204834	320.25058	320.296448	320.342682	320.388947	320.435211	320.481445	320.52771	320.573975	320.620209	320.666473	320.712708	320.759003
0.00642	319.074341	319.093628	319.112946	319.132324	319.151611	319.170929	319.190247	319.209564	319.228882	319.24823	319.273773	319.301544	319.329376	319.357178	319.386047	319.415527	319.445007	319.475067	319.50708	319.539124	319.572906	319.609283	319.64566	319.682861	319.720917	319.758942	319.796967	319.834961	319.872986	319.914886	319.957306	319.999695	320.044312	320.0896	320.134918	320.180145	320.225464	320.270721	320.316101	320.361847	320.407593	320.453339	320.499084	320.54483	320.590546	320.636292	320.682037	320.727783	320.77356
0.00647	319.103058	319.122345	319.141663	319.161041	319.180328	319.199615	319.218933	319.238251	319.257568	319.276886	319.302338	319.329956	319.357605	319.385254	319.41394	319.443237	319.472504	319.502441	319.53421	319.56601	319.599548	319.63562	319.671661	319.708557	319.746216	319.783936	319.821594	319.859253	319.896973	319.938416	319.980408	320.0224	320.066528	320.111359	320.156128	320.200928	320.245758	320.290558	320.335449	320.380676	320.425964	320.471191	320.516418	320.561676	320.606903	320.65213	320.697418	320.742645	320.787872
0.0065	319.120117	319.139435	319.158691	319.17807	319.197388	319.216675	319.235962	319.25531	319.274597	319.293915	319.319275	319.346802	319.37439	319.401917	319.430542	319.459686	319.488892	319.518677	319.550323	319.58197	319.615356	319.651215	319.687103	319.723816	319.761292	319.798767	319.836243	319.873688	319.911163	319.952393	319.994141	320.035858	320.079712	320.124268	320.168762	320.213287	320.257812	320.302338	320.346954	320.391907	320.436859	320.481781	320.526733	320.571686	320.616638	320.66156	320.706543	320.751465	320.796448
0.006505	319.122955	319.142242	319.16153	319.180878	319.200195	319.219482	319.23877	319.258118	319.277435	319.296753	319.322113	319.34964	319.377167	319.404694	319.433289	319.462463	319.491608	319.521362	319.552979	319.584595	319.617981	319.653809	319.689667	319.726318	319.763763	319.801208	319.838654	319.876099	319.913544	319.954712	319.996399	320.038116	320.08194	320.126404	320.170898	320.215363	320.259827	320.304321	320.348877	320.393738	320.43866	320.483582	320.528473	320.573364	320.618256	320.663116	320.708069	320.75293	320.797852
0.00651	319.125793	319.145111	319.164398	319.183746	319.203033	319.222351	319.241638	319.260956	319.280273	319.299591	319.324921	319.352417	319.379974	319.407471	319.436035	319.465179	319.494324	319.524048	319.555664	319.58728	319.620605	319.656433	319.69223	319.728851	319.766266	319.80365	319.841064	319.878479	319.915894	319.957031	319.998657	320.040344	320.084106	320.12854	320.172974	320.217377	320.261871	320.306244	320.350769	320.395599	320.440491	320.485291	320.530151	320.575012	320.619843	320.664673	320.709564	320.754395	320.799255
0.006515	319.128632	319.147919	319.167236	319.186584	319.205872	319.225159	319.244476	319.263794	319.283112	319.302399	319.327759	319.355225	319.382751	319.410248	319.438812	319.467896	319.497009	319.526764	319.55835	319.589905	319.62326	319.659027	319.694794	319.731384	319.768768	319.806152	319.843536	319.88089	319.918274	319.959381	320.000977	320.042603	320.086304	320.130707	320.17511	320.219452	320.263855	320.308228	320.352661	320.397461	320.442291	320.487061	320.53186	320.576691	320.62146	320.666229	320.71109	320.755859	320.80069
0.006525	319.134277	319.153564	319.172882	319.1922	319.211517	319.230804	319.250092	319.26944	319.288757	319.308044	319.333344	319.360809	319.388306	319.415741	319.444305	319.473328	319.502411	319.532135	319.56366	319.595215	319.628448	319.664154	319.69989	319.73645	319.773743	319.811035	319.848358	319.885651	319.922974	319.963989	320.005524	320.047058	320.090668	320.134949	320.17926	320.223541	320.267822	320.312134	320.356506	320.401184	320.445892	320.490601	320.535278	320.579987	320.624664	320.669373	320.714111	320.758789	320.803497
0.006545	319.145508	319.164764	319.184082	319.20343	319.222717	319.242035	319.261292	319.28064	319.299927	319.319244	319.344482	319.371918	319.399292	319.426727	319.45517	319.484192	319.513184	319.542816	319.574219	319.605713	319.638824	319.674438	319.710052	319.74646	319.78363	319.820801	319.857971	319.895142	319.932312	319.973175	320.014526	320.055908	320.099365	320.143463	320.187561	320.231628	320.275757	320.319855	320.364044	320.408539	320.453064	320.497559	320.542053	320.586578	320.631073	320.675537	320.720123	320.764557	320.809082
0.006585	319.167664	319.18692	319.206207	319.225586	319.244843	319.26413	319.283417	319.302734	319.322021	319.341309	319.366486	319.393768	319.421082	319.448334	319.476685	319.505554	319.534393	319.563843	319.595123	319.626404	319.659332	319.694702	319.730042	319.766235	319.803131	319.840027	319.876953	319.913849	319.950775	319.991302	320.032318	320.073395	320.116455	320.160217	320.203949	320.247681	320.291412	320.335175	320.378967	320.423096	320.467224	320.511353	320.555481	320.599579	320.643707	320.687805	320.731964	320.776062	320.82019
0.006635	319.194977	319.214233	319.233521	319.252838	319.272125	319.291382	319.310669	319.329956	319.349243	319.36853	319.393616	319.420715	319.447845	319.474976	319.503143	319.531799	319.560486	319.589783	319.620819	319.651886	319.68457	319.719604	319.754669	319.790527	319.827087	319.863678	319.900269	319.936859	319.97345	320.013611	320.05423	320.094879	320.137543	320.180817	320.224121	320.267365	320.31073	320.354004	320.397339	320.44101	320.48468	320.52832	320.571991	320.615662	320.659302	320.702942	320.746643	320.790253	320.833923
0.006685	319.221893	319.24115	319.260376	319.279694	319.29895	319.318207	319.337463	319.35675	319.376007	319.395294	319.420227	319.447205	319.474182	319.50116	319.529114	319.557678	319.586182	319.615265	319.646118	319.676941	319.709381	319.744141	319.778931	319.814453	319.850708	319.886963	319.923248	319.959473	319.995789	320.035522	320.075806	320.116058	320.158264	320.201111	320.243988	320.286835	320.329712	320.372528	320.415466	320.458618	320.501862	320.545044	320.588257	320.63147	320.674652	320.717834	320.761078	320.80426	320.847443
0.006735	319.248413	319.26767	319.286865	319.306183	319.325409	319.344666	319.363861	319.383148	319.402405	319.421631	319.446472	319.473267	319.500122	319.526947	319.554779	319.583099	319.61145	319.640381	319.670959	319.701599	319.733795	319.76828	319.802765	319.838013	319.873962	319.909882	319.945831	319.98175	320.017761	320.057098	320.096985	320.136871	320.17868	320.221069	320.263519	320.305939	320.348389	320.390778	320.433289	320.476013	320.518768	320.561523	320.604248	320.647034	320.689758	320.732513	320.775299	320.818024	320.860779
0.006785	319.274536	319.293762	319.312927	319.332245	319.35144	319.370667	319.389893	319.409119	319.428375	319.447601	319.472321	319.498962	319.525635	319.552307	319.579987	319.608124	319.636322	319.665039	319.695435	319.725861	319.757812	319.792023	319.826202	319.861145	319.89679	319.932434	319.968079	320.003723	320.039368	320.0784	320.117889	320.157379	320.198792	320.240784	320.282776	320.324768	320.366791	320.408783	320.450836	320.493134	320.535461	320.577789	320.620117	320.662384	320.704681	320.747009	320.789337	320.831635	320.873932
0.006835	319.300293	319.319489	319.338684	319.357941	319.377106	319.396301	319.415527	319.434723	319.453949	319.473145	319.497742	319.524261	319.550812	319.577332	319.604828	319.632812	319.660797	319.689362	319.719543	319.749756	319.781494	319.815369	319.849304	319.883972	319.919281	319.954651	319.98999	320.02533	320.060669	320.099335	320.138428	320.177551	320.218567	320.260162	320.301727	320.343323	320.384918	320.426514	320.46814	320.51001	320.551941	320.593781	320.635681	320.677551	320.719421	320.761261	320.803192	320.845032	320.886932
0.006885	319.325653	319.344849	319.364014	319.383209	319.402405	319.42157	319.440735	319.459961	319.479126	319.498291	319.522797	319.549164	319.575531	319.601929	319.629272	319.657074	319.684906	319.713318	319.743286	319.773285	319.804779	319.83844	319.87207	319.906433	319.941467	319.976501	320.011536	320.0466	320.081635	320.119934	320.158691	320.197449	320.238037	320.279236	320.320404	320.361603	320.402802	320.444	320.485229	320.526672	320.568146	320.609558	320.651001	320.692474	320.733887	320.77536	320.816833	320.858276	320.89975
0.006935	319.350677	319.369812	319.388977	319.408173	319.427307	319.446442	319.465607	319.484772	319.503937	319.523102	319.547455	319.5737	319.599945	319.62616	319.653351	319.681	319.708649	319.736877	319.766663	319.796448	319.827728	319.861084	319.89447	319.928558	319.963287	319.998047	320.032776	320.067535	320.102295	320.140228	320.178619	320.217041	320.257263	320.298035	320.338806	320.379578	320.42038	320.461182	320.502014	320.54303	320.584106	320.625122	320.666138	320.707214	320.74823	320.789246	320.830322	320.871368	320.912384
0.0069675	319.366791	319.385895	319.405029	319.424255	319.443329	319.462463	319.481628	319.500793	319.519897	319.539062	319.563354	319.589478	319.615631	319.641754	319.668823	319.696381	319.723938	319.752014	319.781677	319.81134	319.842468	319.875671	319.908875	319.94278	319.977325	320.011871	320.046448	320.080994	320.11557	320.15329	320.191467	320.229614	320.269592	320.310089	320.350647	320.391174	320.431732	320.472229	320.512817	320.553589	320.59436	320.635132	320.675903	320.716675	320.757446	320.798218	320.83902	320.879791	320.920563
0.007	319.382751	319.401825	319.42099	319.440125	319.459259	319.478363	319.497467	319.516602	319.535767	319.554871	319.579102	319.605103	319.631165	319.657227	319.684174	319.711609	319.739075	319.767029	319.79657	319.826111	319.857086	319.890076	319.923157	319.956879	319.991211	320.025604	320.059998	320.09436	320.128723	320.16626	320.204163	320.242126	320.28183	320.322113	320.362396	320.402649	320.442932	320.483215	320.523529	320.564026	320.604553	320.64505	320.685577	320.726105	320.766602	320.807068	320.847626	320.888123	320.928619
0.007005	319.385223	319.404297	319.423431	319.442596	319.461731	319.480804	319.499908	319.519043	319.538177	319.557312	319.581482	319.607513	319.633545	319.659576	319.686523	319.713959	319.741394	319.769348	319.798828	319.828369	319.859283	319.892334	319.925293	319.959015	319.993347	320.02771	320.062042	320.096375	320.130737	320.168213	320.206116	320.244049	320.283691	320.323914	320.364197	320.404419	320.444672	320.484894	320.525146	320.565613	320.60611	320.646606	320.687073	320.727539	320.767975	320.808441	320.848938	320.889374	320.929871
0.00701	319.387665	319.406769	319.425873	319.445038	319.464142	319.483246	319.50235	319.521484	319.540619	319.559723	319.583923	319.609924	319.635925	319.661957	319.688873	319.716309	319.743713	319.771667	319.801147	319.830627	319.861572	319.894531	319.927521	319.961182	319.995483	320.029846	320.064117	320.09845	320.132782	320.170227	320.208069	320.245972	320.285614	320.325806	320.365967	320.406158	320.446381	320.486572	320.526794	320.56723	320.607697	320.648132	320.688538	320.728973	320.769409	320.809814	320.850281	320.890686	320.931152
0.007015	319.390106	319.40921	319.428314	319.447479	319.466583	319.485657	319.504761	319.523895	319.54303	319.562134	319.586334	319.612335	319.638336	319.664337	319.691223	319.718628	319.746063	319.773956	319.803436	319.832916	319.863831	319.896759	319.929718	319.963348	319.99762	320.031921	320.066223	320.100464	320.134796	320.17218	320.209991	320.247864	320.287476	320.327637	320.367798	320.407928	320.44809	320.488251	320.528442	320.568848	320.609253	320.649628	320.690033	320.730408	320.770782	320.811188	320.851562	320.891937	320.932373
0.007025	319.394989	319.414093	319.433167	319.452332	319.471436	319.49054	319.509613	319.528748	319.547852	319.566956	319.591125	319.617065	319.643066	319.669037	319.695923	319.723267	319.750671	319.778534	319.807983	319.837402	319.868256	319.901154	319.934082	319.967651	320.001862	320.036102	320.070312	320.104553	320.138824	320.176147	320.213898	320.251678	320.291199	320.331299	320.371368	320.411438	320.451538	320.491638	320.531738	320.572021	320.612366	320.652649	320.692993	320.733276	320.77356	320.813873	320.854218	320.894531	320.934814
0.007045	319.404694	319.423767	319.442871	319.461975	319.481079	319.500183	319.519226	319.538361	319.557465	319.576569	319.600677	319.626587	319.652496	319.678406	319.705231	319.732544	319.759827	319.787659	319.816986	319.846375	319.877136	319.909912	319.942688	319.976196	320.010315	320.044434	320.078552	320.112671	320.14679	320.18396	320.221619	320.259247	320.298645	320.338562	320.378479	320.418427	320.458344	320.498291	320.538269	320.578369	320.618561	320.658691	320.698853	320.739014	320.779114	320.819275	320.859436	320.899597	320.939728
0.007085	319.423889	319.442932	319.462036	319.48111	319.500183	319.519226	319.538269	319.557373	319.576447	319.59552	319.619568	319.645325	319.671143	319.69696	319.723633	319.750824	319.777985	319.805664	319.834869	319.864075	319.894653	319.927216	319.959839	319.993103	320.026978	320.060852	320.094788	320.128662	320.162567	320.199493	320.236847	320.274231	320.313324	320.352936	320.392548	320.43219	320.471832	320.511414	320.551147	320.590942	320.630798	320.670624	320.71048	320.750305	320.790131	320.829956	320.869812	320.909637	320.949463
0.007135	319.44754	319.466553	319.485565	319.504669	319.523682	319.542755	319.561768	319.580811	319.599854	319.618896	319.642792	319.668457	319.694122	319.719757	319.746307	319.773346	319.800354	319.827881	319.856842	319.885864	319.916229	319.948547	319.980896	320.013916	320.047516	320.081146	320.114746	320.148376	320.182007	320.218628	320.255676	320.292664	320.33139	320.370667	320.409912	320.449158	320.488434	320.527649	320.566956	320.606445	320.645874	320.685333	320.724792	320.764221	320.803711	320.843109	320.882599	320.922028	320.961487
0.007185	319.470856	319.489838	319.50885	319.527893	319.546875	319.565857	319.584869	319.603882	319.622925	319.641937	319.66571	319.691223	319.716766	319.742279	319.768646	319.795532	319.822388	319.849731	319.87854	319.907349	319.9375	319.969604	320.001678	320.034424	320.067749	320.101105	320.13446	320.167786	320.201141	320.237427	320.274139	320.310852	320.349213	320.388092	320.426971	320.465912	320.504761	320.543701	320.582611	320.621674	320.660767	320.699829	320.738892	320.777985	320.817047	320.85611	320.895203	320.934265	320.973328
0.007235	319.493866	319.512817	319.531799	319.550812	319.569763	319.588715	319.607666	319.626648	319.64566	319.664612	319.688293	319.713654	319.739075	319.764435	319.79068	319.817352	319.844086	319.871246	319.899872	319.928497	319.958466	319.990295	320.022095	320.054596	320.087677	320.120758	320.15387	320.18692	320.220032	320.255981	320.292358	320.328766	320.36676	320.405304	320.443848	320.482361	320.520905	320.559448	320.598022	320.636719	320.675446	320.714142	320.752838	320.791565	320.830261	320.868927	320.907654	320.94635	320.985077
0.007285	319.516571	319.535522	319.554382	319.573364	319.592316	319.611267	319.630157	319.649109	319.66806	319.687012	319.710571	319.735779	319.761047	319.786285	319.812408	319.838928	319.865479	319.892487	319.920898	319.949341	319.979065	320.010681	320.042267	320.074524	320.10733	320.140137	320.172974	320.20578	320.238617	320.274292	320.310364	320.346405	320.384094	320.422272	320.460449	320.498657	320.536865	320.575012	320.61322	320.651581	320.689941	320.728271	320.766602	320.804962	320.843262	320.881592	320.919983	320.958252	320.996643
0.007335	319.538971	319.557861	319.576721	319.595703	319.614563	319.633484	319.652344	319.671265	319.690155	319.709076	319.732544	319.757629	319.782715	319.807831	319.833771	319.860168	319.886566	319.913391	319.94165	319.96991	319.999451	320.030792	320.062164	320.094116	320.126678	320.159241	320.191803	320.224365	320.256927	320.292297	320.328033	320.363831	320.401154	320.438995	320.476837	320.514679	320.552521	320.590393	320.628235	320.666199	320.704224	320.742188	320.780151	320.818146	320.85611	320.894104	320.932098	320.970032	321.008026
0.007385	319.561066	319.579895	319.598755	319.617676	319.636536	319.655365	319.674194	319.693085	319.711975	319.730804	319.754181	319.779144	319.804108	319.829102	319.854858	319.881104	319.907349	319.934021	319.962097	319.990173	320.01947	320.050598	320.081757	320.113495	320.145782	320.178101	320.210388	320.242706	320.275024	320.310089	320.345551	320.380981	320.417999	320.455505	320.492981	320.530487	320.567993	320.605499	320.643066	320.680664	320.718292	320.75592	320.793549	320.831177	320.868774	320.906433	320.944061	320.981659	321.019318
0.007435	319.582855	319.601654	319.620483	319.639343	319.658173	319.677002	319.69577	319.7146	319.733459	319.752258	319.775513	319.800323	319.825165	319.850006	319.875671	319.901733	319.927826	319.954346	319.982239	320.010132	320.039276	320.070129	320.101044	320.132538	320.164612	320.196655	320.228729	320.260773	320.292847	320.327606	320.362762	320.397919	320.434631	320.471771	320.508942	320.546082	320.583282	320.620453	320.657654	320.694885	320.732208	320.76947	320.806763	320.844055	320.881317	320.918579	320.955902	320.993195	321.030457
0.0074675	319.596924	319.615692	319.63446	319.65332	319.672119	319.690887	319.709686	319.728516	319.747314	319.766083	319.789276	319.814026	319.838745	319.863495	319.889069	319.915039	319.94104	319.967468	319.995239	320.02301	320.052002	320.082703	320.113464	320.144836	320.176697	320.208618	320.240509	320.2724	320.304321	320.338867	320.37384	320.408813	320.445251	320.482239	320.519196	320.556152	320.593109	320.630066	320.667053	320.704102	320.74118	320.778229	320.815277	320.852356	320.889374	320.926453	320.963531	321.00058	321.037628
0.0075	319.61084	319.629578	319.648376	319.667175	319.685944	319.704681	319.72345	319.742249	319.761017	319.779785	319.802887	319.827515	319.852203	319.876862	319.902313	319.928223	319.954102	319.980408	320.008087	320.035767	320.064606	320.095215	320.125793	320.156982	320.188721	320.22049	320.252197	320.283936	320.315674	320.350067	320.384827	320.419617	320.455872	320.492645	320.529388	320.566101	320.602844	320.639587	320.676392	320.713196	320.750061	320.786896	320.82373	320.860596	320.89743	320.934235	320.9711	321.007935	321.044769
0.007505	319.613007	319.631744	319.650513	319.669312	319.688049	319.706818	319.725586	319.744324	319.763123	319.78186	319.804993	319.82962	319.854279	319.878906	319.904358	319.930267	319.956116	319.982422	320.010071	320.03772	320.066559	320.097107	320.127686	320.158875	320.190552	320.22229	320.253998	320.285706	320.317413	320.351807	320.386505	320.421265	320.45752	320.494232	320.530914	320.567596	320.60437	320.641083	320.677795	320.7146	320.751434	320.788239	320.825043	320.861847	320.898621	320.935455	320.97229	321.009064	321.045868
0.00751	319.615143	319.633881	319.652649	319.671448	319.690186	319.708923	319.727692	319.74646	319.765228	319.783997	319.807068	319.831696	319.856354	319.880981	319.906372	319.932251	319.958099	319.984436	320.012024	320.039673	320.068451	320.09903	320.129578	320.160706	320.192413	320.224121	320.255798	320.287476	320.319153	320.353516	320.388184	320.422913	320.459137	320.495819	320.532501	320.569153	320.605865	320.642517	320.67923	320.716003	320.752808	320.789551	320.826355	320.863098	320.899872	320.936615	320.97345	321.010193	321.046936
0.007515	319.617279	319.636017	319.654755	319.673584	319.692322	319.71106	319.729797	319.748566	319.767334	319.786102	319.809174	319.833771	319.858398	319.882996	319.908417	319.934296	319.960114	319.98642	320.014008	320.041626	320.070404	320.100952	320.13147	320.162598	320.194275	320.225952	320.257599	320.289246	320.320923	320.355225	320.389923	320.424591	320.460754	320.497406	320.534027	320.570679	320.60733	320.643982	320.680634	320.717377	320.75415	320.790863	320.827637	320.86438	320.901093	320.937836	320.974609	321.011322	321.048035
0.007525	319.621521	319.640259	319.658997	319.677795	319.696533	319.715271	319.734009	319.752777	319.771515	319.790283	319.813324	319.837891	319.862518	319.887085	319.912506	319.938293	319.964111	319.990387	320.017944	320.045532	320.07428	320.104736	320.135223	320.166321	320.197937	320.229553	320.261169	320.292755	320.324402	320.358643	320.39328	320.427887	320.46402	320.50058	320.53714	320.573761	320.610321	320.646912	320.683502	320.720154	320.756866	320.793518	320.8302	320.866882	320.903534	320.940186	320.976929	321.01355	321.050262
0.007545	319.630005	319.648712	319.667419	319.686218	319.704926	319.723633	319.742371	319.761169	319.779846	319.798584	319.821594	319.84613	319.870697	319.895233	319.920563	319.946289	319.972076	319.99826	320.025757	320.053284	320.08194	320.112335	320.142731	320.173706	320.2052	320.236725	320.26825	320.299744	320.331299	320.365417	320.399933	320.434448	320.470428	320.506897	320.543335	320.579803	320.616241	320.652679	320.689148	320.725708	320.762268	320.798798	320.835327	320.871887	320.908447	320.944946	320.981506	321.018036	321.054565
0.007585	319.646759	319.665436	319.684113	319.702881	319.721558	319.740234	319.758942	319.777649	319.796356	319.815063	319.837982	319.862427	319.886871	319.911285	319.936493	319.962158	319.987793	320.013855	320.041199	320.068573	320.097076	320.127289	320.157532	320.188324	320.219635	320.250977	320.282318	320.313629	320.344971	320.378845	320.413147	320.447418	320.483154	320.519348	320.555573	320.591736	320.627991	320.664154	320.700378	320.736633	320.772949	320.809235	320.84549	320.881775	320.91803	320.954315	320.990662	321.026886	321.063171
0.007635	319.66748	319.686127	319.704773	319.72345	319.742126	319.760712	319.779388	319.798035	319.816711	319.835358	319.858154	319.882477	319.906769	319.931091	319.956177	319.981628	320.007141	320.033081	320.060242	320.087463	320.115784	320.145782	320.175781	320.20636	320.237427	320.268524	320.299622	320.330688	320.361816	320.395447	320.429443	320.46344	320.498871	320.534729	320.570679	320.606537	320.642456	320.678314	320.714233	320.750183	320.786133	320.822083	320.858093	320.894043	320.929993	320.965912	321.001892	321.037872	321.073822
0.007685	319.687897	319.706482	319.725098	319.743774	319.76236	319.780975	319.799561	319.818176	319.836792	319.855408	319.878143	319.902283	319.926453	319.950653	319.975555	320.000916	320.026276	320.052063	320.079041	320.106079	320.134216	320.164001	320.193787	320.224121	320.254974	320.285828	320.316711	320.347565	320.378448	320.411804	320.445496	320.479218	320.514374	320.549957	320.585541	320.621094	320.656708	320.692291	320.727875	320.763489	320.799164	320.834808	320.870453	320.906097	320.941711	320.977356	321.013031	321.048645	321.08432
0.007735	319.708069	319.726624	319.745178	319.763794	319.782349	319.800903	319.819458	319.838043	319.856628	319.875183	319.897797	319.921814	319.945862	319.96991	319.99472	320.019897	320.045135	320.07074	320.097595	320.124451	320.152405	320.181976	320.211517	320.241638	320.272278	320.302917	320.333557	320.364166	320.394806	320.427917	320.461365	320.494812	320.529663	320.564941	320.60022	320.635468	320.670807	320.706085	320.741364	320.776672	320.812042	320.847351	320.88269	320.91803	320.953339	320.988647	321.024017	321.059326	321.094696
0.007785	319.727997	319.746521	319.765015	319.7836	319.802094	319.820587	319.839111	319.857635	319.87619	319.894684	319.917206	319.941101	319.965027	319.988953	320.013611	320.038696	320.063751	320.089233	320.115906	320.142578	320.170349	320.199707	320.229065	320.258972	320.289368	320.319763	320.350189	320.380615	320.411011	320.443848	320.47702	320.510193	320.544739	320.579742	320.614716	320.649658	320.684692	320.719666	320.754639	320.789673	320.824707	320.859711	320.894745	320.929749	320.964813	320.999817	321.034851	321.069885	321.104889
0.007835	319.74765	319.766113	319.784576	319.803101	319.821594	319.840057	319.858521	319.876984	319.895477	319.91394	319.93634	319.960114	319.983948	320.00769	320.032257	320.05719	320.082092	320.107422	320.133942	320.160461	320.188049	320.217194	320.246338	320.276031	320.306213	320.336395	320.366608	320.39679	320.426971	320.459534	320.492462	320.525391	320.559631	320.594299	320.629028	320.663696	320.698425	320.733124	320.767822	320.80249	320.83728	320.871948	320.906708	320.941406	320.976135	321.010834	321.045593	321.080292	321.11499
0.007885	319.76709	319.785522	319.803925	319.822418	319.84082	319.859222	319.877655	319.896118	319.914551	319.932953	319.955231	319.978882	320.002594	320.026245	320.050629	320.075439	320.100189	320.125397	320.151733	320.178101	320.205505	320.234467	320.263397	320.292877	320.322845	320.352783	320.382782	320.41272	320.442719	320.475037	320.50766	320.540344	320.574341	320.608734	320.643127	320.677521	320.711975	320.746368	320.780762	320.815186	320.84964	320.884064	320.918488	320.952911	320.987335	321.021729	321.056213	321.090637	321.125061
0.007935	319.786285	319.804657	319.823029	319.841431	319.859833	319.878174	319.896545	319.914948	319.93335	319.951721	319.973907	319.997467	320.020996	320.044525	320.068817	320.093445	320.118103	320.143127	320.169312	320.195526	320.222778	320.251495	320.280243	320.309509	320.339233	320.368988	320.398743	320.428467	320.458221	320.490295	320.522705	320.555115	320.588806	320.622955	320.657043	320.691162	320.725311	320.75946	320.793579	320.827698	320.861877	320.895966	320.930115	320.964264	320.998413	321.032471	321.06665	321.100769	321.134949
0.0079675	319.798645	319.816986	319.835358	319.853729	319.87207	319.890411	319.908722	319.927124	319.945465	319.963806	319.985931	320.009399	320.032837	320.056305	320.080475	320.105042	320.129608	320.154572	320.180664	320.206757	320.233887	320.262482	320.291107	320.320221	320.349823	320.379456	320.409058	320.43866	320.468292	320.500183	320.532379	320.564636	320.598175	320.632141	320.666046	320.699982	320.733978	320.767914	320.801819	320.835785	320.869751	320.903687	320.937622	320.971588	321.005524	321.039459	321.073425	321.10733	321.141327
0.008	319.810913	319.829224	319.847534	319.865906	319.884216	319.902527	319.920807	319.939148	319.957489	319.9758	319.997864	320.02124	320.044617	320.067993	320.092102	320.116577	320.141052	320.165894	320.191895	320.217896	320.244873	320.273376	320.301849	320.330872	320.360321	320.389801	320.419281	320.44873	320.47821	320.509949	320.541992	320.574097	320.607422	320.641205	320.674957	320.708679	320.742523	320.776276	320.810059	320.843781	320.877563	320.911316	320.945099	320.978851	321.012604	321.046387	321.08017	321.113892	321.147614
0.00802	319.818451	319.836761	319.855072	319.873352	319.891663	319.909943	319.928253	319.946533	319.964844	319.983154	320.005157	320.028503	320.051819	320.075165	320.099182	320.123627	320.148071	320.172852	320.198761	320.22467	320.251648	320.280029	320.308441	320.337341	320.36673	320.396118	320.425507	320.454895	320.484283	320.51593	320.547913	320.579865	320.613098	320.646759	320.68042	320.714081	320.747711	320.781372	320.815033	320.848694	320.882355	320.916016	320.949646	320.983307	321.016968	321.050568	321.08429	321.11792	321.15155
0.00804	319.825928	319.844208	319.862457	319.880798	319.899048	319.917328	319.935608	319.953888	319.972168	319.990448	320.012421	320.035706	320.05899	320.082275	320.106232	320.130615	320.154968	320.179749	320.205566	320.231476	320.258331	320.286652	320.315002	320.343811	320.373108	320.402405	320.431732	320.460999	320.490356	320.521881	320.553741	320.585632	320.618774	320.652313	320.685852	320.719391	320.75296	320.786499	320.820007	320.853516	320.887085	320.920624	320.954163	320.987701	321.02121	321.054749	321.088318	321.121887	321.155396
0.00806	319.833374	319.851593	319.869873	319.888184	319.906433	319.924652	319.942932	319.961212	319.979462	319.997742	320.019653	320.042847	320.066132	320.089355	320.113312	320.137604	320.161896	320.186584	320.212402	320.23819	320.264984	320.293243	320.321503	320.350281	320.379486	320.408691	320.437897	320.467102	320.496368	320.527802	320.55957	320.59137	320.62439	320.657806	320.691254	320.72467	320.758118	320.791534	320.825012	320.858398	320.891846	320.925293	320.95871	320.992126	321.025543	321.05896	321.092407	321.125824	321.159241
0.0081	319.848114	319.866333	319.884521	319.902802	319.921021	319.939209	319.957428	319.975677	319.993896	320.012115	320.033966	320.057068	320.080231	320.103394	320.127228	320.151428	320.175598	320.200195	320.225861	320.251556	320.278229	320.306305	320.334412	320.363007	320.392059	320.421082	320.450165	320.479218	320.50827	320.53952	320.571075	320.602661	320.635498	320.668701	320.701935	320.735138	320.768402	320.801575	320.834839	320.868042	320.901245	320.934448	320.967651	321.000854	321.034058	321.06723	321.100464	321.133667	321.16687
0.00818	319.877045	319.895172	319.9133	319.931488	319.949615	319.967743	319.985901	320.004028	320.022186	320.040344	320.061981	320.084961	320.10791	320.130859	320.15451	320.178497	320.202454	320.226807	320.252258	320.27771	320.304077	320.331879	320.35968	320.38797	320.416687	320.445435	320.474152	320.502869	320.531616	320.5625	320.593689	320.624878	320.657288	320.690094	320.7229	320.755707	320.788513	320.821289	320.854126	320.886871	320.919678	320.952423	320.985229	321.017975	321.050751	321.083496	321.116333	321.149078	321.181854
0.00834	319.93277	319.950714	319.968719	319.986694	320.004669	320.022644	320.040649	320.058655	320.07663	320.094604	320.115967	320.138519	320.161133	320.183685	320.206909	320.230499	320.254089	320.278046	320.302979	320.327972	320.353851	320.381073	320.408295	320.435974	320.46405	320.492188	320.520264	320.54837	320.576477	320.606659	320.637115	320.667603	320.699219	320.731232	320.763214	320.795227	320.82724	320.859253	320.891235	320.923218	320.95517	320.987122	321.019043	321.051025	321.082977	321.114929	321.146881	321.178833	321.210785
0.00854	319.99939	320.017151	320.034912	320.052734	320.070496	320.088257	320.106018	320.12381	320.141571	320.159363	320.180298	320.202454	320.224579	320.246704	320.26947	320.292572	320.315674	320.339111	320.363464	320.387878	320.413147	320.439697	320.466187	320.493164	320.520508	320.547913	320.575256	320.602631	320.630005	320.659332	320.688934	320.718567	320.749237	320.780304	320.811371	320.842407	320.873474	320.904541	320.935608	320.966583	320.997589	321.028564	321.05957	321.090546	321.121521	321.152496	321.183502	321.214478	321.245453
0.00874	320.063141	320.080688	320.098206	320.115845	320.133423	320.15094	320.168488	320.186066	320.203613	320.221191	320.241821	320.263489	320.285187	320.306885	320.329132	320.351807	320.37439	320.397339	320.421204	320.445068	320.469727	320.495605	320.521484	320.547729	320.574402	320.601105	320.627747	320.654419	320.681091	320.709625	320.738403	320.767181	320.797028	320.827209	320.857361	320.887512	320.917694	320.947845	320.978027	321.008057	321.038147	321.068237	321.098328	321.128387	321.158447	321.188538	321.218628	321.248688	321.278748
0.00894	320.124176	320.14151	320.158813	320.176239	320.193573	320.210938	320.228271	320.245605	320.26297	320.280334	320.300568	320.321838	320.343109	320.36438	320.38623	320.408356	320.430542	320.453003	320.476349	320.499695	320.523804	320.549042	320.57428	320.599915	320.625916	320.651917	320.677917	320.703918	320.729919	320.757629	320.785645	320.81366	320.842682	320.872009	320.901306	320.930664	320.959991	320.989288	321.018616	321.047791	321.077026	321.106232	321.135437	321.164642	321.193817	321.223022	321.252258	321.281464	321.310669
0.00914	320.182709	320.199829	320.216949	320.234131	320.251251	320.268402	320.285522	320.302673	320.319824	320.336945	320.356812	320.377686	320.39856	320.419434	320.440826	320.462555	320.484253	320.506287	320.529083	320.551941	320.5755	320.600128	320.624756	320.64978	320.67514	320.7005	320.725891	320.751251	320.776611	320.80365	320.830933	320.858185	320.886414	320.914948	320.943451	320.971985	321.000488	321.029022	321.057556	321.085907	321.114319	321.1427	321.171082	321.199463	321.227875	321.256226	321.284637	321.313019	321.34137
0.00934	320.238892	320.255798	320.272705	320.289673	320.30661	320.323486	320.340393	320.357361	320.374268	320.391174	320.410736	320.431183	320.45166	320.472137	320.493134	320.514404	320.535706	320.557251	320.57962	320.60199	320.625031	320.649109	320.673157	320.697571	320.722321	320.74707	320.77182	320.79657	320.82135	320.847687	320.874268	320.900818	320.928284	320.956055	320.983826	321.011566	321.039337	321.067108	321.094849	321.122437	321.150085	321.177673	321.205261	321.23291	321.260498	321.288086	321.315735	321.343353	321.370911
0.00954	320.292847	320.30954	320.326233	320.342987	320.35968	320.376404	320.393066	320.40979	320.426514	320.443237	320.462402	320.482483	320.502594	320.522675	320.543274	320.564148	320.585022	320.606171	320.628052	320.649963	320.672485	320.696014	320.719513	320.743378	320.767548	320.791718	320.815887	320.840088	320.864258	320.889923	320.915802	320.941711	320.968506	320.995514	321.022552	321.049561	321.07663	321.103638	321.130676	321.157532	321.184448	321.211304	321.238159	321.265045	321.291931	321.318787	321.345642	321.372559	321.399414
0.00974	320.344727	320.361206	320.377686	320.394226	320.410736	320.427185	320.443665	320.460175	320.476685	320.493164	320.512024	320.531738	320.551483	320.571167	320.5914	320.611877	320.632355	320.653076	320.67453	320.695984	320.718048	320.741028	320.764038	320.787354	320.810913	320.834534	320.858154	320.881775	320.905396	320.93045	320.955719	320.980957	321.00708	321.033417	321.059784	321.086121	321.112457	321.138794	321.165131	321.191284	321.217499	321.243622	321.269806	321.295959	321.322144	321.348267	321.374481	321.400635	321.426819
0.00987	320.377594	320.393982	320.410248	320.426666	320.443024	320.459351	320.475708	320.492096	320.508423	320.52478	320.543457	320.562927	320.582428	320.601898	320.621857	320.64209	320.662323	320.6828	320.703918	320.725098	320.746857	320.769531	320.792175	320.815155	320.838379	320.861664	320.884918	320.908203	320.931458	320.956116	320.980957	321.005859	321.031494	321.057434	321.083344	321.109192	321.135162	321.161041	321.186951	321.212646	321.238403	321.26413	321.289856	321.315552	321.341309	321.367004	321.392761	321.418457	321.444214
0.01	320.409668	320.425873	320.442078	320.458344	320.474548	320.490753	320.506958	320.523193	320.539429	320.555634	320.574066	320.593323	320.612579	320.631836	320.65152	320.671509	320.691528	320.711731	320.732574	320.753479	320.774933	320.797302	320.819611	320.842224	320.865143	320.888092	320.91098	320.933899	320.956818	320.98111	321.005585	321.03009	321.055298	321.08078	321.106293	321.131744	321.157257	321.18277	321.208191	321.23349	321.25882	321.284119	321.309418	321.334717	321.360046	321.385284	321.410614	321.435913	321.461212
0.0101	320.433838	320.449951	320.466034	320.482178	320.498291	320.514404	320.530518	320.546631	320.562775	320.578857	320.597168	320.616241	320.635315	320.654388	320.67395	320.693726	320.713501	320.733521	320.754181	320.774872	320.796112	320.818207	320.840271	320.862671	320.885315	320.90799	320.930664	320.953308	320.975952	320.999939	321.024139	321.048309	321.073242	321.098419	321.123596	321.148804	321.17395	321.199127	321.224304	321.249237	321.274231	321.299225	321.324188	321.349182	321.374146	321.399078	321.424133	321.449066	321.47403
0.0102	320.457581	320.473602	320.489563	320.505615	320.521637	320.537628	320.553619	320.569641	320.585663	320.601685	320.619812	320.638702	320.657623	320.676514	320.695862	320.715485	320.735077	320.754883	320.77533	320.795837	320.816833	320.838715	320.860565	320.88269	320.90509	320.927521	320.949921	320.972321	320.994751	321.018433	321.042328	321.066223	321.090881	321.115723	321.140564	321.165436	321.190308	321.215179	321.240021	321.264679	321.289368	321.314026	321.338684	321.363342	321.388	321.412628	321.437347	321.462006	321.486633
0.0103	320.480865	320.496765	320.512634	320.528595	320.544525	320.560394	320.576294	320.592224	320.608124	320.624054	320.641998	320.660736	320.679504	320.698212	320.717377	320.736816	320.756226	320.775879	320.796143	320.816406	320.837219	320.858856	320.880432	320.902344	320.9245	320.946655	320.968811	320.990967	321.013153	321.036591	321.060181	321.083801	321.108124	321.13269	321.157257	321.181824	321.20639	321.230957	321.255493	321.279846	321.304199	321.328552	321.352905	321.377258	321.401611	321.425964	321.450348	321.474701	321.499054
0.0105	320.525787	320.541443	320.557159	320.572906	320.588593	320.604279	320.619965	320.635681	320.651367	320.667114	320.684753	320.703186	320.721588	320.73999	320.758789	320.777893	320.796967	320.816223	320.836121	320.856018	320.876404	320.897552	320.918701	320.940155	320.961823	320.983521	321.005188	321.026886	321.048584	321.071503	321.094574	321.117615	321.141418	321.165405	321.189392	321.213379	321.237335	321.261322	321.285278	321.309052	321.332855	321.356598	321.380402	321.404144	321.427917	321.45166	321.475464	321.499237	321.52301
0.0109	320.60965	320.624939	320.640228	320.655579	320.670837	320.686127	320.701416	320.716736	320.732025	320.747345	320.764435	320.782227	320.800018	320.81781	320.835999	320.854401	320.872803	320.891388	320.910522	320.929718	320.949341	320.969635	320.98996	321.010559	321.031342	321.052155	321.072968	321.093781	321.114594	321.136505	321.1586	321.180695	321.2034	321.226318	321.249237	321.272186	321.295105	321.318024	321.340912	321.363586	321.386353	321.408997	321.431702	321.454407	321.477112	321.499756	321.522491	321.545166	321.567871
0.0117	320.757568	320.772064	320.786621	320.801208	320.815765	320.830261	320.844788	320.859344	320.873901	320.888428	320.904541	320.921204	320.937897	320.95459	320.971619	320.9888	321.006073	321.023438	321.041321	321.059204	321.077454	321.096313	321.115173	321.134247	321.153503	321.172791	321.192078	321.211365	321.230621	321.250854	321.27124	321.291626	321.312561	321.333649	321.354736	321.375824	321.396973	321.41806	321.439117	321.459961	321.480835	321.501678	321.522522	321.543396	321.56424	321.585052	321.605957	321.626801	321.647675
0.0125	320.888977	320.902802	320.916595	320.930511	320.944275	320.95813	320.971985	320.985809	320.999634	321.013489	321.028656	321.044312	321.059998	321.075684	321.091675	321.10788	321.123993	321.14032	321.157043	321.173798	321.190857	321.208405	321.225983	321.243774	321.261658	321.279633	321.297546	321.315491	321.333466	321.352203	321.371094	321.389984	321.409363	321.428894	321.448364	321.467896	321.487427	321.506927	321.526428	321.545654	321.564972	321.584198	321.603455	321.622742	321.641998	321.661224	321.680542	321.699768	321.719025
0.0133	321.0065	321.019653	321.032837	321.046021	321.059204	321.072357	321.08548	321.098694	321.111877	321.125031	321.139374	321.154144	321.168915	321.183685	321.19873	321.213989	321.229218	321.244537	321.260254	321.27597	321.291962	321.30838	321.324829	321.341431	321.358154	321.374939	321.391663	321.408417	321.425171	321.442657	321.460236	321.477814	321.49585	321.513977	321.532104	321.550201	321.568359	321.586517	321.604614	321.622467	321.640381	321.658234	321.676086	321.69397	321.711823	321.729675	321.747589	321.765472	321.783325
0.0141	321.112213	321.124756	321.137299	321.149872	321.162476	321.174988	321.187561	321.200104	321.212646	321.22522	321.2388	321.252747	321.266724	321.28067	321.294861	321.309235	321.323608	321.338074	321.352844	321.367676	321.38269	321.398102	321.413513	321.429077	321.444763	321.46048	321.476196	321.491882	321.507568	321.523926	321.540344	321.556793	321.573608	321.590515	321.607422	321.624329	321.641235	321.658142	321.675049	321.691681	321.708344	321.724976	321.741638	321.758301	321.774933	321.791565	321.808289	321.824921	321.841553
0.0149	321.207825	321.219788	321.231781	321.243774	321.255768	321.267761	321.279694	321.291718	321.303711	321.315674	321.328552	321.341736	321.35498	321.368195	321.381622	321.395233	321.408844	321.422485	321.436462	321.450439	321.46463	321.479095	321.493591	321.50824	321.52298	321.53775	321.552521	321.567261	321.582031	321.597351	321.612762	321.628174	321.64389	321.659729	321.675537	321.691376	321.707245	321.723053	321.738892	321.754425	321.77002	321.785583	321.801147	321.816711	321.832275	321.847809	321.863434	321.878998	321.894501
0.015699999	321.294769	321.306183	321.317657	321.329132	321.340576	321.35199	321.363434	321.374908	321.386353	321.397766	321.410034	321.422577	321.43512	321.447632	321.460388	321.473236	321.486145	321.499084	321.512329	321.525513	321.53894	321.552612	321.566284	321.580078	321.593994	321.60791	321.621826	321.635712	321.649658	321.664062	321.678558	321.693054	321.707825	321.722687	321.737549	321.752411	321.767273	321.782135	321.796997	321.811584	321.826233	321.84082	321.855438	321.870056	321.884613	321.899231	321.913879	321.928467	321.943054
0.0165	321.374146	321.385071	321.396027	321.407013	321.417969	321.428894	321.439819	321.450775	321.461761	321.472687	321.484344	321.496246	321.508179	321.520081	321.532166	321.544434	321.556641	321.56897	321.581482	321.594025	321.60675	321.619629	321.632568	321.64566	321.658783	321.671936	321.685089	321.698242	321.711395	321.724976	321.738647	321.752289	321.766205	321.780212	321.79425	321.808228	321.822235	321.836212	321.85022	321.863922	321.877686	321.891418	321.905151	321.918884	321.932678	321.94635	321.960144	321.973877	321.98761
0.0173	321.446991	321.457458	321.467926	321.478455	321.488922	321.49939	321.509857	321.520386	321.530853	321.541321	321.552429	321.563782	321.575134	321.586456	321.597961	321.609619	321.621246	321.632965	321.644836	321.656799	321.668823	321.681061	321.693329	321.705719	321.71814	321.730621	321.743042	321.755524	321.767975	321.780823	321.793762	321.806641	321.819794	321.833008	321.846252	321.859467	321.872681	321.885895	321.899109	321.912048	321.925049	321.938019	321.950958	321.963928	321.976898	321.989838	322.002808	322.015778	322.028717
0.018100001	321.514038	321.524048	321.534119	321.544189	321.55423	321.56427	321.57428	321.584351	321.594421	321.604431	321.615051	321.625854	321.636688	321.647491	321.658478	321.669556	321.680664	321.691833	321.703156	321.714478	321.725952	321.737579	321.749237	321.760986	321.772797	321.784637	321.796448	321.808258	321.820068	321.832245	321.844513	321.85675	321.869202	321.881683	321.894196	321.906708	321.91925	321.931732	321.944214	321.956482	321.96875	321.981018	321.993286	322.005524	322.017792	322.030029	322.042328	322.054596	322.066864
0.019099999	321.590149	321.59967	321.609222	321.618805	321.628357	321.637848	321.647369	321.656952	321.666504	321.676025	321.686066	321.696289	321.706512	321.716736	321.727112	321.737549	321.748047	321.758545	321.769226	321.779938	321.790741	321.801636	321.812622	321.823669	321.834778	321.845886	321.856995	321.868103	321.879211	321.890625	321.9021	321.913605	321.925262	321.936981	321.9487	321.960419	321.972137	321.983887	321.995544	322.007019	322.018524	322.029999	322.041504	322.052979	322.064453	322.075897	322.087402	322.098907	322.110352
0.02	321.653198	321.662292	321.671417	321.680573	321.689697	321.698792	321.707886	321.717041	321.726166	321.735291	321.744812	321.754547	321.764282	321.773987	321.783875	321.793823	321.803772	321.813782	321.823914	321.834106	321.84433	321.854675	321.865112	321.875549	321.886078	321.896606	321.907135	321.917633	321.928162	321.938995	321.94986	321.960724	321.971741	321.982819	321.993896	322.004974	322.016052	322.02713	322.038208	322.049042	322.059875	322.070709	322.081573	322.092407	322.103271	322.114105	322.124939	322.135803	322.146637
0.020300001	321.673615	321.682617	321.691559	321.700592	321.709564	321.718536	321.727509	321.736511	321.745514	321.754456	321.763885	321.773438	321.78302	321.792572	321.802277	321.812042	321.821838	321.831665	321.841644	321.851654	321.861664	321.871887	321.88208	321.892395	321.90271	321.913055	321.923401	321.933716	321.944061	321.954681	321.965332	321.976013	321.986816	321.997681	322.008575	322.01944	322.030304	322.041199	322.052002	322.062653	322.073303	322.083923	322.094574	322.105225	322.115845	322.126465	322.137146	322.147736	322.158417
0.0206	321.693512	321.702362	321.711151	321.720062	321.728882	321.737732	321.746582	321.755432	321.764313	321.773132	321.78241	321.791809	321.801208	321.810638	321.82016	321.829803	321.839417	321.849121	321.858887	321.868713	321.878601	321.888611	321.898651	321.908752	321.918884	321.929047	321.939209	321.949341	321.959534	321.96994	321.980438	321.990875	322.001495	322.012146	322.022827	322.033508	322.044189	322.05484	322.065491	322.075928	322.086365	322.096802	322.107239	322.117676	322.128113	322.13855	322.149017	322.159424	322.169861
0.0209	321.71286	321.721588	321.730286	321.739044	321.747742	321.756439	321.765167	321.773895	321.782593	321.791351	321.800446	321.809692	321.818939	321.828186	321.837616	321.847076	321.856537	321.866028	321.875671	321.885345	321.89505	321.904907	321.914734	321.924683	321.934631	321.944641	321.95459	321.964569	321.974548	321.984802	321.995056	322.005371	322.015778	322.026245	322.036743	322.047211	322.057678	322.068176	322.078613	322.088867	322.099121	322.109375	322.119598	322.129822	322.140076	322.15033	322.160583	322.170807	322.181061
0.021500001	321.749634	321.758118	321.76651	321.775055	321.783539	321.791992	321.800415	321.808899	321.817383	321.825836	321.834686	321.843628	321.8526	321.861572	321.870636	321.879791	321.888977	321.898193	321.907532	321.91687	321.92627	321.935822	321.945343	321.954926	321.964569	321.974213	321.983856	321.993469	322.003143	322.013	322.022949	322.032867	322.042938	322.05304	322.063171	322.073273	322.083374	322.093475	322.103577	322.113464	322.123352	322.13324	322.143097	322.153015	322.162872	322.172729	322.182648	322.192535	322.202393
0.022700001	321.816559	321.824524	321.83255	321.840576	321.848572	321.856567	321.864563	321.872559	321.880554	321.88858	321.896912	321.905334	321.913788	321.922211	321.930756	321.939392	321.947998	321.956665	321.965454	321.974243	321.983093	321.991974	322.000946	322.009949	322.018982	322.028015	322.037048	322.046112	322.055145	322.064423	322.0737	322.083008	322.092407	322.101868	322.111328	322.120758	322.130219	322.139709	322.149109	322.158356	322.167603	322.176849	322.186066	322.195312	322.204559	322.213776	322.223022	322.232239	322.241516
0.0251	321.930298	321.9375	321.944641	321.951904	321.959106	321.966309	321.97348	321.980682	321.987915	321.995117	322.002563	322.010101	322.017639	322.025208	322.032837	322.040527	322.048279	322.05603	322.063843	322.071686	322.079529	322.087463	322.095459	322.103455	322.111481	322.119537	322.127563	322.13559	322.143616	322.151855	322.160095	322.168335	322.176697	322.185059	322.193451	322.201813	322.210205	322.218567	322.226929	322.235107	322.243286	322.251465	322.259613	322.267822	322.27597	322.284149	322.292358	322.300476	322.308655
0.0275	322.028503	322.035004	322.041504	322.048035	322.054504	322.060974	322.067474	322.074005	322.080505	322.087006	322.093689	322.100464	322.107239	322.114044	322.12088	322.127838	322.134735	322.141693	322.148712	322.155731	322.162781	322.169891	322.177002	322.184174	322.191345	322.198547	322.20575	322.212921	322.220123	322.227478	322.234833	322.242188	322.249634	322.257111	322.264587	322.272064	322.27951	322.287018	322.294464	322.301727	322.309052	322.316315	322.323608	322.330902	322.338196	322.345459	322.352783	322.360077	322.36734
0.0299	322.114471	322.120331	322.126221	322.132141	322.138	322.143829	322.149719	322.155609	322.161499	322.167358	322.173401	322.179504	322.185638	322.191742	322.197906	322.204163	322.210419	322.216675	322.222992	322.229309	322.235657	322.242065	322.248474	322.254944	322.261353	322.267853	322.274292	322.280762	322.287201	322.293793	322.300415	322.307007	322.313721	322.320435	322.327087	322.333801	322.340515	322.347198	322.353882	322.360413	322.366943	322.373474	322.380005	322.386566	322.393097	322.399597	322.406158	322.412689	322.419189
0.032299999	322.190613	322.195953	322.201233	322.206604	322.211914	322.217255	322.222534	322.227905	322.233246	322.238556	322.244049	322.249573	322.255066	322.26062	322.266235	322.271851	322.277466	322.283142	322.288849	322.294556	322.300262	322.306061	322.311829	322.317657	322.323456	322.329315	322.335114	322.340942	322.346802	322.352722	322.358673	322.364624	322.370667	322.376678	322.382721	322.388763	322.394806	322.400848	322.40686	322.41272	322.41864	322.4245	322.430389	322.436279	322.4422	322.448059	322.453979	322.459808	322.465729
0.034699999	322.258789	322.263641	322.268402	322.273315	322.278137	322.282959	322.287781	322.292633	322.297485	322.302307	322.307251	322.312256	322.317261	322.322266	322.327332	322.332428	322.337555	322.342682	322.347839	322.353027	322.358215	322.363434	322.368652	322.373901	322.37915	322.38446	322.389709	322.394989	322.400269	322.40564	322.411011	322.416412	322.421814	322.427307	322.43277	322.438202	322.443695	322.449158	322.45459	322.4599	322.46521	322.470551	322.475891	322.481201	322.486481	322.491791	322.497131	322.502441	322.507782
0.037099998	322.320312	322.324707	322.329071	322.333496	322.337921	322.342285	322.346649	322.351074	322.355469	322.359863	322.364349	322.368896	322.373474	322.377991	322.382599	322.387207	322.391846	322.396515	322.401184	322.405884	322.410583	322.415314	322.420074	322.424835	322.429626	322.434387	322.439148	322.44397	322.44873	322.453613	322.458496	322.463379	322.468323	322.473267	322.47821	322.483154	322.488098	322.493073	322.497986	322.502808	322.507629	322.512451	322.517273	322.522095	322.526917	322.531708	322.53656	322.541351	322.546173
0.039500002	322.376312	322.38028	322.384277	322.388306	322.392273	322.396271	322.400269	322.404297	322.408264	322.412231	322.416321	322.420471	322.424622	322.428711	322.432892	322.437134	322.441345	322.445557	322.449829	322.454102	322.458374	322.462677	322.46698	322.471313	322.475647	322.480011	322.484344	322.488647	322.493011	322.497437	322.501892	322.506317	322.510803	322.51532	322.519775	322.524292	322.528778	322.533295	322.537781	322.542145	322.546539	322.550903	322.555298	322.559692	322.564056	322.56842	322.572815	322.577209	322.581604
0.0425	322.439056	322.442596	322.446167	322.449738	322.453308	322.456848	322.460388	322.463959	322.467529	322.471069	322.474731	322.478363	322.482056	322.485748	322.489471	322.493225	322.496948	322.500732	322.504517	322.508301	322.512115	322.515961	322.519775	322.523651	322.527496	322.531372	322.535248	322.539093	322.542969	322.546906	322.550873	322.55481	322.558838	322.562836	322.566833	322.570801	322.57486	322.578827	322.582855	322.586731	322.590668	322.594543	322.59845	322.602356	322.606262	322.610138	322.614075	322.61795	322.621887
0.045499999	322.495758	322.498901	322.502045	322.50528	322.508423	322.511597	322.51474	322.517944	322.521118	322.524292	322.527527	322.530792	322.534088	322.537323	322.540619	322.544006	322.547333	322.55072	322.554077	322.557495	322.560852	322.56427	322.567688	322.571136	322.574585	322.578064	322.581482	322.58493	322.588379	322.591888	322.595428	322.598938	322.602539	322.60611	322.60968	322.613281	322.616852	322.620422	322.623993	322.627502	322.630981	322.63446	322.637939	322.641449	322.644928	322.648407	322.651917	322.655396	322.658905
0.048500001	322.547272	322.550079	322.552887	322.555756	322.558563	322.561371	322.564209	322.567017	322.569885	322.572693	322.575562	322.578491	322.581421	322.58432	322.587311	322.590271	322.593231	322.596252	322.599274	322.602295	322.605316	322.608368	322.61145	322.614502	322.617584	322.620667	322.623749	322.626831	322.629913	322.633057	322.6362	322.639343	322.642548	322.645752	322.648956	322.652161	322.655365	322.658569	322.661743	322.664886	322.66803	322.671143	322.674255	322.677399	322.680511	322.683594	322.686768	322.68988	322.693024
0.050000001	322.571808	322.574432	322.577118	322.579803	322.582458	322.585114	322.587769	322.590454	322.593109	322.595764	322.598511	322.601227	322.604034	322.60675	322.609558	322.612366	322.615204	322.618042	322.62085	322.623718	322.626556	322.629456	322.632355	322.635254	322.638123	322.641052	322.643982	322.646881	322.649811	322.652771	322.655762	322.658722	322.661743	322.664764	322.667786	322.670807	322.673859	322.67688	322.679871	322.6828	322.685791	322.688721	322.691711	322.694641	322.697571	322.700531	322.703522	322.706421	322.709412
0.100000001	322.991882	322.99234	322.992767	322.993256	322.993713	322.994141	322.994568	322.995026	322.995483	322.995941	322.996399	322.996887	322.997375	322.997864	322.998352	322.998901	322.99939	322.999878	323.000397	323.000916	323.001404	323.001953	323.002502	323.003052	323.00354	323.004089	323.004639	323.005188	323.005707	323.006287	323.006866	323.007416	323.007996	323.008575	323.009125	323.009705	323.010315	323.010895	323.011475	323.012024	323.012665	323.013214	323.013794	323.014343	323.014923	323.015472	323.016113	323.016632	323.017242
0.101000004	322.996063	322.99646	322.996918	322.997375	322.997833	322.99826	322.998657	322.999146	322.999573	323.000031	323.000488	323.000946	323.001404	323.001892	323.00238	323.002838	323.003326	323.003845	323.004333	323.004822	323.00531	323.005829	323.006348	323.006866	323.007385	323.007904	323.008423	323.008911	323.00943	323.009979	323.010559	323.011078	323.011658	323.012207	323.012756	323.013306	323.013916	323.014465	323.015015	323.015594	323.016174	323.016724	323.017273	323.017822	323.018402	323.018921	323.019531	323.020081	323.02063
0.101999998	323.000153	323.00058	323.000946	323.001465	323.001831	323.002258	323.002686	323.003113	323.00354	323.003967	323.004425	323.004852	323.00531	323.005768	323.006226	323.006683	323.007141	323.007629	323.008118	323.008606	323.009064	323.009583	323.010071	323.01059	323.011078	323.011597	323.012085	323.012573	323.013092	323.013641	323.01416	323.014679	323.015228	323.015808	323.016327	323.016846	323.017395	323.017944	323.018494	323.019043	323.019592	323.020142	323.02066	323.021179	323.021759	323.022247	323.022827	323.023346	323.023895
0.103	323.00415	323.004547	323.004974	323.005402	323.005768	323.006165	323.006561	323.007019	323.007416	323.007812	323.00824	323.008667	323.009125	323.009552	323.009979	323.010437	323.010895	323.011353	323.01181	323.012329	323.012756	323.013245	323.013702	323.014221	323.014679	323.015167	323.015686	323.016144	323.016663	323.017151	323.01767	323.018188	323.018677	323.019226	323.019775	323.020264	323.020813	323.021362	323.021851	323.0224	323.022919	323.023438	323.023956	323.024475	323.025024	323.025513	323.026062	323.026581	323.0271
0.104999997	323.011688	323.012054	323.012421	323.012848	323.013245	323.01358	323.013947	323.014343	323.01474	323.015106	323.015503	323.01593	323.016327	323.016724	323.017151	323.017578	323.017975	323.018433	323.01886	323.019318	323.019714	323.020172	323.02063	323.021118	323.021545	323.022034	323.022461	323.022919	323.023376	323.023865	323.024353	323.024811	323.02533	323.025787	323.026306	323.026794	323.027283	323.027771	323.028259	323.028748	323.029266	323.029755	323.030273	323.030731	323.031189	323.031708	323.032196	323.032684	323.033173
0.108999997	323.02533	323.025635	323.02597	323.026337	323.026672	323.027008	323.027313	323.027649	323.027985	323.02832	323.028656	323.028992	323.029388	323.029755	323.03009	323.030487	323.030884	323.03125	323.031616	323.032043	323.03241	323.032776	323.033203	323.0336	323.033966	323.034393	323.03479	323.035187	323.035583	323.036011	323.036407	323.036865	323.037292	323.03772	323.038177	323.038605	323.039062	323.039459	323.039917	323.040344	323.040802	323.041229	323.041656	323.042114	323.042542	323.042969	323.043396	323.043854	323.044281
0.116999999	323.047699	323.047943	323.048187	323.048492	323.048767	323.048981	323.049255	323.0495	323.049774	323.050049	323.050323	323.050598	323.050903	323.051178	323.051453	323.051758	323.052032	323.052338	323.052612	323.052948	323.053223	323.053558	323.053864	323.054199	323.054504	323.05481	323.055145	323.05545	323.055786	323.056122	323.056458	323.056793	323.057159	323.057495	323.0578	323.058167	323.058533	323.058868	323.059204	323.05957	323.059937	323.060272	323.060608	323.060974	323.06131	323.061646	323.062012	323.062347	323.062683
0.127000004	323.069672	323.069855	323.070038	323.070282	323.070435	323.070648	323.070801	323.071045	323.071228	323.071411	323.071594	323.071808	323.072021	323.072235	323.072479	323.072662	323.072876	323.07312	323.073364	323.073608	323.073792	323.074036	323.07428	323.074524	323.074768	323.075012	323.075256	323.0755	323.075745	323.075989	323.076233	323.076477	323.076782	323.076996	323.077271	323.077515	323.07782	323.078094	323.078369	323.078613	323.078888	323.079132	323.079407	323.079651	323.079926	323.08017	323.080505	323.080719	323.080994
0.136999995	323.086945	323.087097	323.087219	323.087372	323.087524	323.087646	323.087769	323.087952	323.088104	323.088226	323.088379	323.088501	323.088715	323.088867	323.08902	323.089203	323.089386	323.089539	323.089722	323.089905	323.090027	323.09024	323.090424	323.090607	323.090759	323.090942	323.091125	323.091309	323.091492	323.091705	323.091888	323.092102	323.092285	323.092499	323.092682	323.092896	323.093109	323.093262	323.093506	323.093689	323.093933	323.094116	323.09433	323.094513	323.094696	323.094879	323.095123	323.095306	323.09552
0.147	323.100494	323.100586	323.100677	323.10083	323.100922	323.101044	323.101135	323.101257	323.101379	323.101471	323.101593	323.101715	323.101837	323.101959	323.102081	323.102203	323.102325	323.102478	323.1026	323.102722	323.102844	323.102966	323.103149	323.103271	323.103394	323.103546	323.103668	323.103821	323.103943	323.104095	323.104248	323.10437	323.104553	323.104706	323.104858	323.105011	323.105164	323.105316	323.105469	323.105621	323.105774	323.105957	323.10611	323.106262	323.106384	323.106567	323.10675	323.106873	323.107025
0.157000005	323.111145	323.111176	323.111267	323.11142	323.111481	323.111542	323.111633	323.111725	323.111816	323.111877	323.111969	323.112061	323.112152	323.112244	323.112366	323.112457	323.112549	323.11264	323.112732	323.112854	323.112915	323.113037	323.113159	323.113251	323.113342	323.113434	323.113556	323.113647	323.11377	323.113861	323.113983	323.114075	323.114227	323.114319	323.114441	323.114563	323.114716	323.114807	323.114929	323.115051	323.115173	323.115295	323.115417	323.115509	323.115662	323.115753	323.115875	323.115997	323.116089
0.166999996	323.119507	323.119568	323.119598	323.11972	323.119751	323.119812	323.119843	323.119934	323.119995	323.120056	323.120117	323.120209	323.12027	323.120361	323.120422	323.120483	323.120575	323.120636	323.120697	323.120789	323.12085	323.120911	323.121002	323.121094	323.121185	323.121277	323.121338	323.121399	323.12149	323.121582	323.121674	323.121765	323.121857	323.121979	323.12204	323.122101	323.122223	323.122314	323.122406	323.122498	323.122589	323.122681	323.122772	323.122864	323.122986	323.123016	323.123138	323.12323	323.123322
0.177000001	323.126068	323.126068	323.126129	323.126221	323.126282	323.126282	323.126312	323.126404	323.126434	323.126465	323.126526	323.126587	323.126648	323.126678	323.12677	323.126801	323.126831	323.126923	323.126953	323.127075	323.127075	323.127167	323.127228	323.127289	323.12735	323.127411	323.127472	323.127533	323.127625	323.127686	323.127747	323.127808	323.127869	323.12796	323.128021	323.128052	323.128143	323.128204	323.128296	323.128357	323.128448	323.128479	323.128571	323.128632	323.128723	323.128723	323.128845	323.128937	323.128998
0.187000006	323.131226	323.131256	323.131256	323.131348	323.131378	323.131409	323.131439	323.1315	323.131531	323.131561	323.131592	323.131622	323.131653	323.131714	323.131744	323.131775	323.131836	323.131897	323.131927	323.131989	323.132019	323.13205	323.132111	323.132172	323.132202	323.132263	323.132294	323.132324	323.132385	323.132416	323.132507	323.132538	323.132599	323.13269	323.13269	323.132751	323.132812	323.132874	323.132935	323.132996	323.133057	323.133118	323.133148	323.133209	323.13327	323.133301	323.133392	323.133423	323.133484
0.193499997	323.134064	323.134094	323.134064	323.134155	323.134186	323.134186	323.134216	323.134277	323.134277	323.134338	323.134338	323.134369	323.13446	323.13446	323.134491	323.134521	323.134583	323.134613	323.134644	323.134705	323.134735	323.134766	323.134796	323.134827	323.134888	323.134949	323.134979	323.13501	323.13504	323.135101	323.135132	323.135193	323.135223	323.135284	323.135315	323.135376	323.135437	323.135468	323.135498	323.135559	323.13562	323.135651	323.135681	323.135742	323.135773	323.135834	323.135895	323.135956	323.135956
0.200000003	323.136475	323.136505	323.136475	323.136566	323.136597	323.136597	323.136597	323.136658	323.136688	323.136719	323.136719	323.136749	323.13678	323.13681	323.136871	323.136871	323.136932	323.136963	323.136963	323.137024	323.137054	323.137054	323.137085	323.137146	323.137146	323.137207	323.137238	323.137268	323.137299	323.137329	323.13739	323.13739	323.137451	323.137512	323.137512	323.137543	323.137604	323.137634	323.137665	323.137695	323.137756	323.137787	323.137817	323.137878	323.137878	323.137909	323.138	323.138	323.138062
0.202999994	323.137512	323.137543	323.137543	323.137604	323.137604	323.137634	323.137634	323.137665	323.137695	323.137726	323.137726	323.137756	323.137787	323.137817	323.137848	323.137878	323.137909	323.137939	323.137939	323.138	323.138	323.138031	323.138062	323.138123	323.138123	323.138153	323.138214	323.138214	323.138245	323.138306	323.138306	323.138367	323.138397	323.138458	323.138458	323.138489	323.13855	323.13858	323.138611	323.138672	323.138702	323.138733	323.138763	323.138794	323.138824	323.138855	323.138916	323.138916	323.138977
0.206	323.138458	323.138489	323.138489	323.13855	323.13858	323.13855	323.13855	323.138611	323.138641	323.138672	323.138672	323.138702	323.138733	323.138733	323.138733	323.138763	323.138824	323.138855	323.138855	323.138916	323.138916	323.138977	323.138977	323.139008	323.139038	323.139069	323.139099	323.139099	323.13916	323.139191	323.139221	323.139221	323.139282	323.139313	323.139343	323.139343	323.139435	323.139404	323.139465	323.139496	323.139526	323.139587	323.139618	323.139648	323.139648	323.139679	323.13974	323.13974	323.139801
0.209000006	323.139343	323.139343	323.139343	323.139435	323.139435	323.139435	323.139435	323.139465	323.139526	323.139526	323.139526	323.139587	323.139587	323.139587	323.139587	323.139648	323.139648	323.139709	323.139709	323.139771	323.13974	323.139771	323.139801	323.139862	323.139862	323.139893	323.139923	323.139923	323.139954	323.139984	323.140015	323.140045	323.140076	323.140106	323.140167	323.140167	323.140228	323.140228	323.140259	323.140289	323.14032	323.14035	323.140381	323.140411	323.140442	323.140472	323.140533	323.140533	323.140564
0.215000004	323.140839	323.140839	323.140869	323.1409	323.14093	323.14093	323.14093	323.140961	323.140961	323.140991	323.140991	323.141022	323.141052	323.141083	323.141083	323.141113	323.141144	323.141174	323.141174	323.141205	323.141205	323.141235	323.141235	323.141266	323.141296	323.141327	323.141357	323.141357	323.141357	323.141388	323.141418	323.141449	323.141479	323.14151	323.141541	323.141541	323.141602	323.141602	323.141663	323.141663	323.141693	323.141693	323.141724	323.141754	323.141785	323.141785	323.141846	323.141876	323.141876
0.226999998	323.143127	323.143127	323.143127	323.143188	323.143188	323.143158	323.143158	323.143188	323.143219	323.14325	323.143219	323.14325	323.14328	323.143311	323.143311	323.143311	323.143341	323.143372	323.143372	323.143372	323.143372	323.143433	323.143433	323.143463	323.143433	323.143494	323.143494	323.143494	323.143524	323.143555	323.143555	323.143555	323.143616	323.143616	323.143646	323.143646	323.143677	323.143707	323.143738	323.143738	323.143768	323.143768	323.143799	323.143799	323.143799	323.143829	323.14389	323.14386	323.14389
0.250999987	323.145844	323.145813	323.145874	323.145874	323.145874	323.145874	323.145874	323.145905	323.145905	323.145935	323.145935	323.145905	323.145935	323.145935	323.145935	323.145935	323.145966	323.145996	323.145996	323.146027	323.145996	323.146027	323.146057	323.146057	323.146057	323.146057	323.146088	323.146057	323.146118	323.146118	323.146118	323.146118	323.146149	323.146149	323.146179	323.146179	323.14621	323.146179	323.14621	323.14624	323.14624	323.14624	323.146271	323.14624	323.146271	323.14624	323.146332	323.146301	323.146301
0.280999988	323.147736	323.147736	323.147705	323.147766	323.147736	323.147736	323.147736	323.147766	323.147766	323.147766	323.147766	323.147766	323.147766	323.147766	323.147797	323.147797	323.147766	323.147797	323.147797	323.147827	323.147797	323.147797	323.147827	323.147827	323.147827	323.147858	323.147858	323.147827	323.147858	323.147858	323.147858	323.147858	323.147888	323.147888	323.147888	323.147888	323.147888	323.147919	323.147919	323.147919	323.147949	323.147949	323.147949	323.147949	323.147949	323.147919	323.14798	323.147949	323.14798
0.31099999	323.148743	323.148743	323.148712	323.148804	323.148773	323.148743	323.148743	323.148773	323.148773	323.148773	323.148773	323.148773	323.148804	323.148773	323.148773	323.148773	323.148804	323.148804	323.148804	323.148834	323.148804	323.148804	323.148804	323.148804	323.148804	323.148834	323.148804	323.148804	323.148834	323.148804	323.148834	323.148834	323.148865	323.148865	323.148865	323.148834	323.148834	323.148865	323.148865	323.148865	323.148865	323.148865	323.148895	323.148895	323.148865	323.148865	323.148895	323.148865	323.148865
0.340999991	323.149323	323.149292	323.149323	323.149353	323.149353	323.149323	323.149292	323.149323	323.149323	323.149353	323.149353	323.149323	323.149323	323.149353	323.149323	323.149353	323.149353	323.149353	323.149353	323.149353	323.149353	323.149353	323.149353	323.149353	323.149353	323.149353	323.149353	323.149353	323.149353	323.149323	323.149353	323.149353	323.149353	323.149384	323.149384	323.149353	323.149384	323.149384	323.149384	323.149353	323.149414	323.149384	323.149384	323.149384	323.149384	323.149353	323.149384	323.149384	323.149353
0.370999992	323.149628	323.149628	323.149597	323.149658	323.149628	323.149628	323.149597	323.149658	323.149628	323.149628	323.149628	323.149597	323.149628	323.149628	323.149628	323.149628	323.149628	323.149658	323.149628	323.149658	323.149597	323.149628	323.149628	323.149658	323.149628	323.149658	323.149658	323.149658	323.149658	323.149658	323.149658	323.149658	323.149658	323.149689	323.149658	323.149628	323.149658	323.149658	323.149658	323.149658	323.149658	323.149658	323.149658	323.149658	323.149658	323.149658	323.149658	323.149689	323.149628
0.400999993	323.14978	323.14975	323.14975	323.149811	323.149811	323.14978	323.14978	323.14978	323.149811	323.149811	323.149811	323.149811	323.149811	323.149811	323.149841	323.149841	323.149811	323.149811	323.149841	323.149841	323.149811	323.149811	323.149811	323.149841	323.14978	323.149811	323.149811	323.149811	323.149811	323.149841	323.149811	323.149811	323.149811	323.149841	323.149811	323.14978	323.149841	323.149811	323.149841	323.149811	323.149841	323.149811	323.149841	323.149811	323.149811	323.14978	323.149811	323.149841	323.149811
0.430999994	323.149902	323.149902	323.149872	323.149933	323.149902	323.149902	323.149872	323.149902	323.149902	323.149902	323.149933	323.149902	323.149902	323.149902	323.149902	323.149902	323.149902	323.149902	323.149902	323.149902	323.149933	323.149902	323.149902	323.149902	323.149902	323.149902	323.149902	323.149902	323.149902	323.149902	323.149902	323.149902	323.149902	323.149902	323.149902	323.149872	323.149902	323.149902	323.149902	323.149902	323.149933	323.149902	323.149902	323.149902	323.149902	323.149872	323.149902	323.149902	323.149933
0.460999995	323.149933	323.149933	323.149902	323.149963	323.149963	323.149933	323.149902	323.149933	323.149933	323.149933	323.149933	323.149933	323.149933	323.149933	323.149963	323.149933	323.149902	323.149933	323.149933	323.149963	323.149933	323.149933	323.149902	323.149933	323.149933	323.149933	323.149933	323.149933	323.149933	323.149933	323.149933	323.149933	323.149902	323.149963	323.149902	323.149902	323.149933	323.149933	323.149933	323.149902	323.149963	323.149933	323.149933	323.149933	323.149963	323.149933	323.149933	323.149933	323.149933
0.480500013	323.149963	323.149963	323.149933	323.149994	323.149994	323.149933	323.149963	323.149963	323.149963	323.149963	323.149963	323.149963	323.149963	323.149963	323.149963	323.149963	323.149963	323.149963	323.149963	323.149994	323.149963	323.149963	323.149963	323.149994	323.149963	323.149963	323.149963	323.149963	323.149963	323.149963	323.149963	323.149963	323.149963	323.149963	323.149963	323.149933	323.149963	323.149963	323.149963	323.149963	323.149963	323.149963	323.149963	323.149963	323.149963	323.149933	323.149963	323.149994	323.149963
0.5	323.149963	323.149963	323.149933	323.149994	323.149994	323.149933	323.149963	323.149963	323.149963	323.149963	323.149963	323.149963	323.149963	323.149963	323.149963	323.149963	323.149963	323.149963	323.149963	323.149994	323.149963	323.149963	323.149963	323.149994	323.149963	323.149963	323.149963	323.149963	323.149963	323.149963	323.149963	323.149963	323.149963	323.149963	323.149963	323.149933	323.149963	323.149963	323.149963	323.149963	323.149963	323.149963	323.149963	323.149963	323.149963	323.149933	323.149963	323.149994	323.149963
[truncated: 1 more columns]
