# Supplementary material for: Dynamic Characterisation of Fibre-Optic Temperature Sensors for Physiological Monitoring
Source: Sensors (Basel). 2020 Dec 31;21(1):221. doi: 10.3390/s21010221 (PMC7795630; doi:10.3390/s21010221)
Supplement: Supplementary file 1 [file sensors-21-00221-s001.zip › Supplementary Data/Simulations/Temperature step/45um dome/temp_step_with_water_45um_dome_xy_t14.csv]

[Name]
Plane 1
[Data]
X [ m ]	Y [ m ]	Z [ m ]	Temperature [ K ]
-1.79413677e-04	-1.47432525e-04	-1.13686838e-13	3.23149963e+02
-1.77297261e-04	-1.48751584e-04	0.00000000e+00	3.23149994e+02
-1.77584719e-04	-1.46386577e-04	0.00000000e+00	3.23149994e+02
-1.55548463e-04	-1.46341670e-04	1.13686838e-13	3.23149994e+02
-1.52540088e-04	-1.48768202e-04	0.00000000e+00	3.23149994e+02
-1.51545173e-04	-1.46876351e-04	0.00000000e+00	3.23149994e+02
-1.63430945e-04	-1.46577368e-04	0.00000000e+00	3.23149994e+02
-1.66124461e-04	-1.50014122e-04	0.00000000e+00	3.23149994e+02
-1.68593062e-04	-1.44948921e-04	0.00000000e+00	3.23149994e+02
-1.43667479e-04	-1.44205507e-04	-5.68434189e-14	3.23149994e+02
-1.47835381e-04	-1.51412532e-04	1.13686838e-13	3.23149994e+02
-1.42511373e-04	-1.44268794e-04	1.42108547e-13	3.23150024e+02
-1.42475095e-04	-1.43768266e-04	0.00000000e+00	3.23149994e+02
-1.75278663e-04	-1.48051389e-04	0.00000000e+00	3.23149963e+02
-1.70772284e-04	-1.49684944e-04	2.27373675e-13	3.23149994e+02
-1.83990793e-04	-1.49938656e-04	0.00000000e+00	3.23149994e+02
-1.83267082e-04	-1.44809019e-04	2.27373675e-13	3.23149994e+02
-1.87596335e-04	-1.47667772e-04	-2.27373675e-13	3.23149994e+02
-1.45948085e-04	-1.52649634e-04	-1.13686838e-13	3.23149994e+02
-1.61122967e-04	-1.53534318e-04	1.13686838e-13	3.23149963e+02
-1.54909008e-04	-1.52814580e-04	0.00000000e+00	3.23149994e+02
-1.92068183e-04	-1.49871950e-04	2.27373675e-13	3.23149994e+02
-1.87036756e-04	-1.52091176e-04	0.00000000e+00	3.23149963e+02
-1.99999995e-04	-1.47338375e-04	-2.44325010e-19	3.23149994e+02
-1.99999995e-04	-1.47338375e-04	-2.44325010e-19	3.23149994e+02
-1.99999995e-04	-1.47338375e-04	-2.44325010e-19	3.23149994e+02
-1.74664339e-04	-1.51929315e-04	0.00000000e+00	3.23149994e+02
-1.83020064e-04	-1.54803187e-04	0.00000000e+00	3.23149994e+02
-1.78866379e-04	-1.49692467e-04	-5.68434189e-14	3.23149994e+02
-1.91671730e-04	-1.55457063e-04	0.00000000e+00	3.23149994e+02
-1.58155948e-04	-1.56560855e-04	-2.27373675e-13	3.23149994e+02
-1.78699192e-04	-1.53636458e-04	0.00000000e+00	3.23149994e+02
-1.89643979e-04	-1.55932736e-04	0.00000000e+00	3.23149994e+02
-1.93269851e-04	-1.56669063e-04	0.00000000e+00	3.23149994e+02
-1.66562037e-04	-1.58731913e-04	0.00000000e+00	3.23149994e+02
-1.69161780e-04	-1.57401213e-04	0.00000000e+00	3.23149994e+02
-1.47052255e-04	-1.54167574e-04	-1.13686838e-13	3.23149994e+02
-1.99937829e-04	-1.56115319e-04	0.00000000e+00	3.23149994e+02
-1.54320369e-04	-1.58229726e-04	1.13686838e-13	3.23150024e+02
-1.63331337e-04	-1.58846422e-04	0.00000000e+00	3.23149994e+02
-1.91372208e-04	-1.57046321e-04	0.00000000e+00	3.23149994e+02
-1.80467527e-04	-1.58213399e-04	2.27373675e-13	3.23149994e+02
-1.67296268e-04	-1.59650750e-04	0.00000000e+00	3.23149994e+02
-1.75166133e-04	-1.54971378e-04	4.54747351e-13	3.23149994e+02
-1.48595776e-04	-1.59855786e-04	-2.27373675e-13	3.23149994e+02
-1.84477467e-04	-1.60783311e-04	-1.13686838e-13	3.23149994e+02
-1.85542667e-04	-1.63570148e-04	0.00000000e+00	3.23149994e+02
-1.96256820e-04	-1.61397620e-04	-2.27373675e-13	3.23149994e+02
-1.75530513e-04	-1.63968405e-04	5.68434189e-14	3.23149994e+02
-1.65812438e-04	-1.61552452e-04	0.00000000e+00	3.23149994e+02
-1.71601525e-04	-1.63411372e-04	0.00000000e+00	3.23149994e+02
-1.83570592e-04	-1.63954130e-04	0.00000000e+00	3.23149994e+02
-1.74280605e-04	-1.65196238e-04	0.00000000e+00	3.23149994e+02
-1.91726154e-04	-1.58361974e-04	0.00000000e+00	3.23149994e+02
-1.57954608e-04	-1.60868512e-04	0.00000000e+00	3.23149994e+02
-1.99999995e-04	-1.64892248e-04	0.00000000e+00	3.23149994e+02
-1.93096581e-04	-1.64802972e-04	0.00000000e+00	3.23149994e+02
-1.51142216e-04	-1.62760494e-04	0.00000000e+00	3.23149994e+02
-1.86677440e-04	-1.64594923e-04	1.13686838e-13	3.23149994e+02
-1.77746246e-04	-1.65095233e-04	-5.68434189e-14	3.23149994e+02
-1.61961711e-04	-1.65490754e-04	0.00000000e+00	3.23149994e+02
-1.56571070e-04	-1.66681697e-04	0.00000000e+00	3.23149994e+02
-1.99999995e-04	-1.64892248e-04	0.00000000e+00	3.23149994e+02
-1.99999995e-04	-1.64892248e-04	0.00000000e+00	3.23149994e+02
-1.84310207e-04	-1.65907157e-04	2.27373675e-13	3.23149994e+02
-1.44322490e-04	-1.67015882e-04	0.00000000e+00	3.23149994e+02
-1.44995589e-04	-1.67599923e-04	0.00000000e+00	3.23149994e+02
-1.73690380e-04	-1.65761841e-04	5.68434189e-14	3.23149963e+02
-1.65390520e-04	-1.65920967e-04	0.00000000e+00	3.23149994e+02
-1.44145873e-04	-1.67707389e-04	5.68434189e-14	3.23149994e+02
-1.86279285e-04	-1.66880214e-04	0.00000000e+00	3.23149994e+02
-1.91340107e-04	-1.68010563e-04	0.00000000e+00	3.23150024e+02
-1.99999995e-04	-1.64892248e-04	0.00000000e+00	3.23149994e+02
-1.52388238e-04	-1.73636072e-04	0.00000000e+00	3.23149994e+02
-1.99999995e-04	-1.64892248e-04	0.00000000e+00	3.23149994e+02
-1.93920117e-04	-1.72411048e-04	8.52651283e-14	3.23149994e+02
-1.74652334e-04	-1.66611775e-04	5.68434189e-14	3.23149994e+02
-1.58963725e-04	-1.69385923e-04	-2.27373675e-13	3.23149994e+02
-1.66826445e-04	-1.73337510e-04	0.00000000e+00	3.23149994e+02
-1.88513688e-04	-1.71774431e-04	2.27373675e-13	3.23149994e+02
-1.66825819e-04	-1.73337219e-04	0.00000000e+00	3.23149994e+02
-1.80465373e-04	-1.71607098e-04	0.00000000e+00	3.23149994e+02
-1.99999995e-04	-1.64892248e-04	-2.42548096e-19	3.23149994e+02
-1.94311389e-04	-1.73274108e-04	-1.42108547e-13	3.23149994e+02
-1.84947639e-04	-1.70789877e-04	-2.27373675e-13	3.23149994e+02
-1.44297141e-04	-1.68387705e-04	0.00000000e+00	3.23149994e+02
-1.52858920e-04	-1.73894485e-04	1.70530257e-13	3.23149994e+02
-1.93598942e-04	-1.73230219e-04	-1.13686838e-13	3.23149994e+02
-1.66826881e-04	-1.73337758e-04	-3.27238237e-14	3.23150024e+02
-1.52035471e-04	-1.74113578e-04	1.98951966e-13	3.23149994e+02
-1.66826299e-04	-1.73337772e-04	0.00000000e+00	3.23149994e+02
-1.99937829e-04	-1.73669192e-04	0.00000000e+00	3.23149994e+02
-1.76933187e-04	-1.75523863e-04	2.27373675e-13	3.23149994e+02
-1.57932867e-04	-1.73942826e-04	0.00000000e+00	3.23149994e+02
-1.66825863e-04	-1.73337830e-04	-3.27238237e-14	3.23149994e+02
-1.85879428e-04	-1.77683556e-04	5.68434189e-14	3.23149994e+02
-1.84520657e-04	-1.77758993e-04	0.00000000e+00	3.23149994e+02
-1.45958038e-04	-1.76398811e-04	0.00000000e+00	3.23149994e+02
-1.84939010e-04	-1.79501687e-04	0.00000000e+00	3.23149994e+02
-1.91640269e-04	-1.74911736e-04	-2.84217094e-14	3.23149994e+02
-1.83611075e-04	-1.79298950e-04	5.68434189e-14	3.23149994e+02
-1.93827058e-04	-1.73750392e-04	-1.42108547e-13	3.23149994e+02
-1.99999995e-04	-1.82446121e-04	0.00000000e+00	3.23149994e+02
-1.99999995e-04	-1.82446121e-04	0.00000000e+00	3.23149994e+02
-1.86221587e-04	-1.79706694e-04	1.13686838e-13	3.23149994e+02
-1.59048475e-04	-1.81095296e-04	0.00000000e+00	3.23149994e+02
-1.54175563e-04	-1.76048008e-04	0.00000000e+00	3.23149994e+02
-1.52419540e-04	-1.74441098e-04	1.98951966e-13	3.23149994e+02
-1.69553474e-04	-1.82314427e-04	2.84217094e-14	3.23149994e+02
-1.68939718e-04	-1.82558986e-04	0.00000000e+00	3.23149994e+02
-1.60012816e-04	-1.81332231e-04	0.00000000e+00	3.23149994e+02
-1.99999995e-04	-1.82446121e-04	0.00000000e+00	3.23149994e+02
-1.50862688e-04	-1.76355839e-04	-2.84217094e-14	3.23149994e+02
-1.45800252e-04	-1.82962220e-04	0.00000000e+00	3.23149994e+02
-1.92363135e-04	-1.80428091e-04	2.27373675e-13	3.23149994e+02
-1.76729329e-04	-1.83536948e-04	0.00000000e+00	3.23149994e+02
-1.84294608e-04	-1.80385206e-04	0.00000000e+00	3.23149994e+02
-1.57859176e-04	-1.82651886e-04	0.00000000e+00	3.23149994e+02
-1.99999995e-04	-1.82446121e-04	0.00000000e+00	3.23149994e+02
-1.69170147e-04	-1.82865639e-04	-2.84217094e-14	3.23149994e+02
-1.59503834e-04	-1.82161530e-04	0.00000000e+00	3.23149994e+02
-1.70650601e-04	-1.83289463e-04	2.84217094e-14	3.23149994e+02
-1.48062012e-04	-1.84413235e-04	-5.68434189e-14	3.23149994e+02
-1.85334589e-04	-1.80391056e-04	-5.68434189e-14	3.23149994e+02
-1.53529647e-04	-1.84241566e-04	0.00000000e+00	3.23149994e+02
-1.68713275e-04	-1.82854696e-04	0.00000000e+00	3.23150024e+02
-1.77224807e-04	-1.85098121e-04	-1.13686838e-13	3.23149963e+02
-1.46041508e-04	-1.84345801e-04	0.00000000e+00	3.23149994e+02
-1.92365158e-04	-1.88241960e-04	2.27373675e-13	3.23149994e+02
-1.87498808e-04	-1.83491851e-04	-5.68434189e-14	3.23149994e+02
-1.99999995e-04	-1.82446121e-04	0.00000000e+00	3.23149994e+02
-1.65049045e-04	-1.86842313e-04	-1.42108547e-14	3.23149994e+02
-1.60631491e-04	-1.88620805e-04	0.00000000e+00	3.23149994e+02
-1.61063072e-04	-1.90665072e-04	0.00000000e+00	3.23149994e+02
-1.60701107e-04	-1.90533610e-04	0.00000000e+00	3.23149994e+02
-1.90499428e-04	-1.89915809e-04	1.13686838e-13	3.23149994e+02
-1.83642551e-04	-1.85685814e-04	0.00000000e+00	3.23149994e+02
-1.79829585e-04	-1.88839389e-04	-5.68434189e-14	3.23149963e+02
-1.75944500e-04	-1.85935991e-04	4.54747351e-13	3.23149994e+02
-1.51722430e-04	-1.89008599e-04	0.00000000e+00	3.23150024e+02
-1.82394593e-04	-1.91312341e-04	0.00000000e+00	3.23149994e+02
-1.69396575e-04	-1.84290286e-04	-5.68434189e-14	3.23149994e+02
-1.94491309e-04	-1.90628634e-04	-2.27373675e-13	3.23150024e+02
-1.46251768e-04	-1.85730605e-04	-1.13686838e-13	3.23149963e+02
-1.99999995e-04	-1.82446121e-04	-2.42103875e-19	3.23149994e+02
-1.61405944e-04	-1.90872597e-04	0.00000000e+00	3.23149994e+02
-1.60938405e-04	-1.90944076e-04	0.00000000e+00	3.23149994e+02
-1.59689007e-04	-1.91113533e-04	0.00000000e+00	3.23149994e+02
-1.71186475e-04	-1.92615465e-04	0.00000000e+00	3.23149994e+02
-1.49632295e-04	-1.92492997e-04	1.13686838e-13	3.23149994e+02
-1.92086736e-04	-1.90982770e-04	-2.27373675e-13	3.23149994e+02
-1.99937829e-04	-1.91223065e-04	0.00000000e+00	3.23149994e+02
-1.81534357e-04	-1.91901971e-04	0.00000000e+00	3.23149994e+02
-1.78479269e-04	-1.92248059e-04	-5.68434189e-14	3.23150024e+02
-1.51621745e-04	-1.92691179e-04	0.00000000e+00	3.23149994e+02
-1.43391342e-04	-1.92402164e-04	0.00000000e+00	3.23149994e+02
-1.83267650e-04	-1.91967163e-04	5.68434189e-14	3.23149994e+02
-1.82051168e-04	-1.93670130e-04	5.68434189e-14	3.23149994e+02
-1.99999995e-04	-1.99999995e-04	0.00000000e+00	3.23149994e+02
-1.99999995e-04	-1.99999995e-04	0.00000000e+00	3.23149994e+02
-1.61438802e-04	-1.91987041e-04	-2.84217094e-14	3.23150024e+02
-1.68241604e-04	-1.96209847e-04	0.00000000e+00	3.23149994e+02
-1.72454107e-04	-1.95546658e-04	0.00000000e+00	3.23149994e+02
-1.84893317e-04	-1.94701148e-04	5.68434189e-14	3.23149963e+02
-1.90952211e-04	-1.95210800e-04	1.13686838e-13	3.23149994e+02
-1.60677577e-04	-1.91285973e-04	-2.84217094e-14	3.23149994e+02
-1.53504108e-04	-1.99999995e-04	0.00000000e+00	3.23149994e+02
-1.53504108e-04	-1.99999995e-04	0.00000000e+00	3.23149994e+02
-1.41444150e-04	-1.95310829e-04	-2.27373675e-13	3.23149994e+02
-1.48043502e-04	-1.94962864e-04	2.27373675e-13	3.23149994e+02
-1.53504108e-04	-1.99999995e-04	0.00000000e+00	3.23149994e+02
-1.99999995e-04	-1.99999995e-04	0.00000000e+00	3.23149994e+02
-1.89174694e-04	-1.99999995e-04	0.00000000e+00	3.23149994e+02
-1.53504108e-04	-1.99999995e-04	2.70894413e-20	3.23149994e+02
-1.64631158e-04	-1.99999995e-04	0.00000000e+00	3.23149963e+02
-1.53504108e-04	-1.99999995e-04	0.00000000e+00	3.23149994e+02
-1.53504108e-04	-1.99999995e-04	0.00000000e+00	3.23149994e+02
-1.77970825e-04	-1.99999995e-04	0.00000000e+00	3.23149994e+02
-1.42825214e-04	-1.99999995e-04	0.00000000e+00	3.23149963e+02
-1.99999995e-04	-1.99999995e-04	0.00000000e+00	3.23149994e+02
-1.83503347e-04	-1.99999980e-04	-2.27373675e-13	3.23149994e+02
-1.67357008e-04	-2.00000009e-04	0.00000000e+00	3.23149994e+02
-1.73967506e-04	-1.99999995e-04	2.27373675e-13	3.23149963e+02
-1.25523147e-04	-1.44254314e-04	4.26325641e-14	3.23149994e+02
-1.24933897e-04	-1.44051446e-04	4.26325641e-14	3.23149994e+02
-1.24982340e-04	-1.43895872e-04	1.42108547e-14	3.23149994e+02
-1.37245530e-04	-1.50129985e-04	2.27373675e-13	3.23149994e+02
-1.41209573e-04	-1.44814694e-04	2.84217094e-14	3.23149994e+02
-1.35529379e-04	-1.48734020e-04	-2.27373675e-13	3.23149994e+02
-1.35019160e-04	-1.50596374e-04	1.13686838e-13	3.23149994e+02
-1.42640056e-04	-1.51618660e-04	-5.68434189e-14	3.23149994e+02
-1.29934546e-04	-1.54066496e-04	0.00000000e+00	3.23149994e+02
-1.27524603e-04	-1.55377580e-04	-5.68434189e-14	3.23149994e+02
-1.37307725e-04	-1.55640722e-04	0.00000000e+00	3.23149994e+02
-1.38925912e-04	-1.58062830e-04	-5.68434189e-14	3.23149994e+02
-1.28390981e-04	-1.56313457e-04	-2.27373675e-13	3.23149963e+02
-1.37901603e-04	-1.59140560e-04	0.00000000e+00	3.23149994e+02
-1.40601041e-04	-1.59212970e-04	-2.27373675e-13	3.23149994e+02
-1.41925208e-04	-1.64528567e-04	0.00000000e+00	3.23149994e+02
-1.37218594e-04	-1.60789918e-04	5.68434189e-14	3.23149994e+02
-1.43404439e-04	-1.67738879e-04	0.00000000e+00	3.23149994e+02
-1.35473252e-04	-1.67868173e-04	0.00000000e+00	3.23149994e+02
-1.42776538e-04	-1.70387706e-04	5.68434189e-14	3.23149994e+02
-1.38155650e-04	-1.74347719e-04	1.13686838e-13	3.23149994e+02
-1.39817872e-04	-1.75679874e-04	0.00000000e+00	3.23149994e+02
-1.38837626e-04	-1.76629299e-04	0.00000000e+00	3.23149963e+02
-1.41000637e-04	-1.76770249e-04	1.13686838e-13	3.23149994e+02
-1.39220530e-04	-1.78275965e-04	0.00000000e+00	3.23149994e+02
-1.44291698e-04	-1.84173448e-04	-1.13686838e-13	3.23150024e+02
-1.39461932e-04	-1.89294224e-04	0.00000000e+00	3.23149994e+02
-1.40357733e-04	-1.92376945e-04	2.27373675e-13	3.23149994e+02
-1.14088354e-04	-1.49267726e-04	-5.68434189e-14	3.23149994e+02
-1.16378818e-04	-1.40724107e-04	-1.13686838e-13	3.23149994e+02
-1.13730435e-04	-1.40344200e-04	0.00000000e+00	3.23149994e+02
-1.13071539e-04	-1.45999278e-04	0.00000000e+00	3.23149994e+02
-1.11882197e-04	-1.41463301e-04	1.13686838e-13	3.23149994e+02
-1.23627033e-04	-1.44616148e-04	4.26325641e-14	3.23149994e+02
-1.24435988e-04	-1.43681798e-04	0.00000000e+00	3.23149994e+02
-1.24817670e-04	-1.43916608e-04	0.00000000e+00	3.23149994e+02
-1.12350193e-04	-1.49232073e-04	-2.27373675e-13	3.23149994e+02
-1.08143679e-04	-1.45368002e-04	-2.27373675e-13	3.23149963e+02
-9.34390337e-05	-1.43883168e-04	0.00000000e+00	3.23149139e+02
-9.78671233e-05	-1.43510260e-04	3.41060513e-13	3.23149811e+02
-9.66392472e-05	-1.45952887e-04	0.00000000e+00	3.23149811e+02
-1.01355414e-04	-1.48041741e-04	-1.13686838e-13	3.23149872e+02
-1.04499406e-04	-1.44556921e-04	0.00000000e+00	3.23149963e+02
-1.05113024e-04	-1.48971405e-04	0.00000000e+00	3.23149963e+02
-1.14706854e-04	-1.50084656e-04	0.00000000e+00	3.23149994e+02
-1.03339655e-04	-1.50685606e-04	2.27373675e-13	3.23149902e+02
-1.13876173e-04	-1.50435313e-04	0.00000000e+00	3.23149994e+02
-1.24759448e-04	-1.44200341e-04	4.26325641e-14	3.23149994e+02
-1.21409015e-04	-1.52216904e-04	0.00000000e+00	3.23149994e+02
-1.12553083e-04	-1.51041051e-04	5.68434189e-14	3.23149994e+02
-1.04820909e-04	-1.51634391e-04	-1.13686838e-13	3.23149963e+02
-9.70944166e-05	-1.55765025e-04	0.00000000e+00	3.23149933e+02
-9.60773032e-05	-1.56383932e-04	1.42108547e-14	3.23149933e+02
-1.26367420e-04	-1.55523448e-04	0.00000000e+00	3.23149994e+02
-1.14297130e-04	-1.54476147e-04	5.68434189e-14	3.23149994e+02
-1.16377036e-04	-1.58508585e-04	0.00000000e+00	3.23149994e+02
-1.04737730e-04	-1.57372284e-04	-1.13686838e-13	3.23149994e+02
-9.66945518e-05	-1.56730486e-04	0.00000000e+00	3.23149963e+02
-1.27288062e-04	-1.56246882e-04	2.27373675e-13	3.23149994e+02
-1.11311965e-04	-1.59432500e-04	-5.68434189e-14	3.23149994e+02
-1.15231087e-04	-1.60001480e-04	-1.13686838e-13	3.23149994e+02
-1.14095616e-04	-1.59600080e-04	0.00000000e+00	3.23150024e+02
-9.60286125e-05	-1.56663504e-04	-1.42108547e-14	3.23149933e+02
-1.21628153e-04	-1.62677810e-04	2.84217094e-14	3.23149994e+02
-1.26247323e-04	-1.60410782e-04	0.00000000e+00	3.23149994e+02
-1.03952480e-04	-1.60919561e-04	1.13686838e-13	3.23149994e+02
-1.30119748e-04	-1.62202487e-04	0.00000000e+00	3.23149994e+02
-9.60940379e-05	-1.57638002e-04	0.00000000e+00	3.23149933e+02
-1.13599832e-04	-1.60968018e-04	1.13686838e-13	3.23149994e+02
-1.25150502e-04	-1.63952907e-04	0.00000000e+00	3.23149994e+02
-1.25935097e-04	-1.64071229e-04	0.00000000e+00	3.23149994e+02
-9.90543194e-05	-1.65484802e-04	0.00000000e+00	3.23149933e+02
-1.04947903e-04	-1.65466627e-04	-2.27373675e-13	3.23150024e+02
-1.15404589e-04	-1.61469638e-04	1.13686838e-13	3.23150024e+02
-9.63038910e-05	-1.65569989e-04	-2.27373675e-13	3.23149811e+02
-1.32788831e-04	-1.65867503e-04	0.00000000e+00	3.23149994e+02
-1.24309561e-04	-1.64739511e-04	0.00000000e+00	3.23149994e+02
-1.09704211e-04	-1.67799531e-04	0.00000000e+00	3.23149994e+02
-1.25361345e-04	-1.64769823e-04	0.00000000e+00	3.23149994e+02
-1.16957715e-04	-1.68537648e-04	-2.27373675e-13	3.23149994e+02
-1.11973030e-04	-1.68063154e-04	0.00000000e+00	3.23149994e+02
-9.73727001e-05	-1.67487611e-04	2.27373675e-13	3.23149902e+02
-1.30253902e-04	-1.74961053e-04	7.10542736e-15	3.23149994e+02
-1.03005994e-04	-1.71320964e-04	0.00000000e+00	3.23149994e+02
-1.06921303e-04	-1.70876316e-04	0.00000000e+00	3.23149963e+02
-1.30382366e-04	-1.75040987e-04	7.10542736e-15	3.23149994e+02
-1.30173765e-04	-1.75141991e-04	-7.10542736e-15	3.23149994e+02
-1.11292196e-04	-1.71777530e-04	-5.68434189e-14	3.23149994e+02
-1.20900309e-04	-1.75028646e-04	0.00000000e+00	3.23149994e+02
-1.20526733e-04	-1.75792826e-04	3.55271368e-15	3.23149994e+02
-1.01726626e-04	-1.73964509e-04	0.00000000e+00	3.23149963e+02
-9.23689731e-05	-1.71835753e-04	1.13686838e-13	3.23149811e+02
-9.42165134e-05	-1.69803039e-04	-5.68434189e-14	3.23149841e+02
-9.63781786e-05	-1.73055188e-04	-5.68434189e-14	3.23149902e+02
-1.20594334e-04	-1.75861234e-04	0.00000000e+00	3.23149963e+02
-1.13097180e-04	-1.74079090e-04	0.00000000e+00	3.23149994e+02
-1.03413811e-04	-1.74207264e-04	3.41060513e-13	3.23150024e+02
-1.23645965e-04	-1.75658570e-04	0.00000000e+00	3.23149994e+02
-1.30893910e-04	-1.75291963e-04	7.10542736e-15	3.23149994e+02
-1.11309419e-04	-1.75141889e-04	0.00000000e+00	3.23149994e+02
-1.20269462e-04	-1.75857422e-04	0.00000000e+00	3.23149994e+02
-1.20538745e-04	-1.75873633e-04	0.00000000e+00	3.23149963e+02
-1.30290457e-04	-1.75200825e-04	2.27373675e-13	3.23149994e+02
-9.32452895e-05	-1.73919630e-04	5.68434189e-14	3.23149811e+02
-1.12583846e-04	-1.75838271e-04	0.00000000e+00	3.23149994e+02
-9.66882726e-05	-1.76670699e-04	0.00000000e+00	3.23149872e+02
-1.02622580e-04	-1.75796682e-04	0.00000000e+00	3.23149994e+02
-1.05184357e-04	-1.77098875e-04	0.00000000e+00	3.23149994e+02
-1.11185567e-04	-1.77446724e-04	0.00000000e+00	3.23149994e+02
-1.30114960e-04	-1.75332723e-04	-2.13162821e-13	3.23149994e+02
-1.20646138e-04	-1.75980065e-04	1.10134124e-13	3.23149994e+02
-1.20544872e-04	-1.75944937e-04	0.00000000e+00	3.23149994e+02
-9.78671742e-05	-1.79686729e-04	2.27373675e-13	3.23149902e+02
-1.08643530e-04	-1.81267707e-04	-2.27373675e-13	3.23149994e+02
-1.30432411e-04	-1.75791021e-04	7.10542736e-15	3.23149994e+02
-1.14966482e-04	-1.84415156e-04	0.00000000e+00	3.23149994e+02
-1.18349097e-04	-1.79292532e-04	3.55271368e-15	3.23149994e+02
-9.48392990e-05	-1.79375813e-04	0.00000000e+00	3.23149841e+02
-1.25582272e-04	-1.82984979e-04	0.00000000e+00	3.23149994e+02
-1.04313614e-04	-1.83192242e-04	2.27373675e-13	3.23149994e+02
-1.06287509e-04	-1.82930526e-04	0.00000000e+00	3.23149994e+02
-1.14822498e-04	-1.84428165e-04	0.00000000e+00	3.23149994e+02
-1.34517468e-04	-1.84608478e-04	0.00000000e+00	3.23149994e+02
-1.15093302e-04	-1.84482764e-04	0.00000000e+00	3.23149994e+02
-1.31273991e-04	-1.84209348e-04	-1.13686838e-13	3.23149994e+02
-1.14976530e-04	-1.84496384e-04	2.06057393e-13	3.23149994e+02
-9.54866991e-05	-1.86250749e-04	5.68434189e-14	3.23149811e+02
-9.93679205e-05	-1.86549471e-04	-5.68434189e-14	3.23149872e+02
-9.54673160e-05	-1.88475009e-04	0.00000000e+00	3.23149780e+02
-1.04603387e-04	-1.85588215e-04	0.00000000e+00	3.23149994e+02
-1.14956514e-04	-1.84532852e-04	2.06057393e-13	3.23149994e+02
-1.22958954e-04	-1.90293926e-04	0.00000000e+00	3.23149994e+02
-1.16049894e-04	-1.85471028e-04	-2.13162821e-14	3.23149994e+02
-1.32638714e-04	-1.86267091e-04	-1.13686838e-13	3.23149994e+02
-1.14947135e-04	-1.84636316e-04	2.06057393e-13	3.23149994e+02
-1.06767751e-04	-1.85794706e-04	-1.13686838e-13	3.23149994e+02
-1.22227138e-04	-1.90860068e-04	0.00000000e+00	3.23149994e+02
-1.23047212e-04	-1.91272426e-04	-8.52651283e-14	3.23149994e+02
-9.56293225e-05	-1.89287064e-04	-1.13686838e-13	3.23149780e+02
-1.34220842e-04	-1.87660829e-04	0.00000000e+00	3.23149994e+02
-1.21075638e-04	-1.91415602e-04	-8.52651283e-14	3.23149994e+02
-1.13316644e-04	-1.92395499e-04	0.00000000e+00	3.23149994e+02
-1.38066011e-04	-1.92658219e-04	0.00000000e+00	3.23149994e+02
-1.02160557e-04	-1.90644059e-04	-2.27373675e-13	3.23149963e+02
-1.09212735e-04	-1.90967592e-04	-1.13686838e-13	3.23149994e+02
-1.04624116e-04	-1.89760976e-04	-2.27373675e-13	3.23149994e+02
-1.30051456e-04	-1.91361643e-04	0.00000000e+00	3.23149994e+02
-1.22315527e-04	-1.91386891e-04	0.00000000e+00	3.23149994e+02
-1.33681911e-04	-1.92411913e-04	-2.27373675e-13	3.23149994e+02
-9.64346327e-05	-1.90985680e-04	-5.68434189e-14	3.23149811e+02
-1.02702645e-04	-1.93875458e-04	-1.13686838e-13	3.23149994e+02
-1.09155219e-04	-1.98850161e-04	0.00000000e+00	3.23149994e+02
-1.30904431e-04	-1.98147725e-04	0.00000000e+00	3.23149994e+02
-1.33122012e-04	-1.99813468e-04	0.00000000e+00	3.23149994e+02
-1.10014793e-04	-1.99497532e-04	2.84217094e-14	3.23149994e+02
-1.22664351e-04	-1.92162086e-04	-8.52651283e-14	3.23149994e+02
-1.17772805e-04	-1.99395494e-04	0.00000000e+00	3.23149994e+02
-1.16536852e-04	-1.97868823e-04	0.00000000e+00	3.23149994e+02
-1.33489521e-04	-1.99696791e-04	0.00000000e+00	3.23149994e+02
-1.01557795e-04	-1.99999995e-04	-2.27373675e-13	3.23149963e+02
-9.56567237e-05	-1.99999995e-04	1.13686838e-13	3.23149780e+02
-9.42319530e-05	-1.98555266e-04	0.00000000e+00	3.23149719e+02
-1.09425040e-04	-1.99999995e-04	0.00000000e+00	3.23149994e+02
-1.33012640e-04	-1.99999995e-04	0.00000000e+00	3.23149994e+02
-1.18853197e-04	-1.99999995e-04	5.68434189e-14	3.23149994e+02
-1.33179477e-04	-1.99999995e-04	-1.42108547e-14	3.23149994e+02
-1.17447365e-04	-1.99999995e-04	0.00000000e+00	3.23149994e+02
-1.12053116e-04	-2.00000009e-04	0.00000000e+00	3.23149994e+02
-1.24354003e-04	-1.99999995e-04	-2.27373675e-13	3.23149994e+02
-1.33484005e-04	-1.99999995e-04	-1.42108547e-14	3.23149994e+02
-9.32437761e-05	-1.99999995e-04	-1.13686838e-13	3.23149475e+02
-1.09923589e-04	-1.99999995e-04	-2.84217094e-14	3.23149994e+02
-1.57699440e-04	-9.29530943e-05	0.00000000e+00	3.23149994e+02
-1.53662782e-04	-1.01168065e-04	2.84217094e-14	3.23149994e+02
-1.53188681e-04	-1.01145481e-04	2.84217094e-14	3.23149994e+02
-1.55851478e-04	-9.32077019e-05	0.00000000e+00	3.23149994e+02
-1.39403157e-04	-9.30515816e-05	0.00000000e+00	3.23149994e+02
-1.35349444e-04	-9.97953903e-05	0.00000000e+00	3.23149994e+02
-1.29991444e-04	-9.38188896e-05	1.70530257e-13	3.23149994e+02
-1.41918877e-04	-9.17980578e-05	0.00000000e+00	3.23149994e+02
-1.40687509e-04	-9.17693324e-05	5.68434189e-14	3.23149994e+02
-1.41755008e-04	-9.49967798e-05	-5.68434189e-14	3.23150024e+02
-1.24119120e-04	-1.01329977e-04	-1.13686838e-13	3.23149994e+02
-1.25510851e-04	-1.01977232e-04	0.00000000e+00	3.23149963e+02
-1.28285537e-04	-9.27363726e-05	-5.68434189e-14	3.23149994e+02
-1.27036008e-04	-9.23794869e-05	-1.70530257e-13	3.23149963e+02
-1.47997256e-04	-9.63146886e-05	-2.27373675e-13	3.23149994e+02
-1.44545629e-04	-1.01776925e-04	-1.13686838e-13	3.23149994e+02
-1.53311383e-04	-1.01539226e-04	0.00000000e+00	3.23149994e+02
-1.27854088e-04	-1.01948441e-04	-5.68434189e-14	3.23149994e+02
-1.42286386e-04	-1.02283549e-04	0.00000000e+00	3.23149994e+02
-1.51917629e-04	-1.01781690e-04	0.00000000e+00	3.23149994e+02
-1.24075857e-04	-1.03111939e-04	0.00000000e+00	3.23149994e+02
-1.53637608e-04	-1.01675905e-04	2.84217094e-14	3.23149994e+02
-1.25773935e-04	-1.03460115e-04	0.00000000e+00	3.23149994e+02
-1.44223857e-04	-1.03837039e-04	0.00000000e+00	3.23149994e+02
-1.35569135e-04	-1.08507920e-04	1.15463195e-14	3.23150024e+02
-1.35529262e-04	-1.08509754e-04	-1.02140518e-13	3.23149994e+02
-1.35534821e-04	-1.08526467e-04	-8.88178420e-16	3.23149994e+02
-1.53323825e-04	-1.01951424e-04	2.84217094e-14	3.23150024e+02
-1.35525130e-04	-1.08531000e-04	3.51718654e-13	3.23149994e+02
-1.46239327e-04	-1.06405947e-04	0.00000000e+00	3.23149994e+02
-1.35544105e-04	-1.08539149e-04	0.00000000e+00	3.23149994e+02
-1.50176144e-04	-1.11150555e-04	0.00000000e+00	3.23149994e+02
-1.35532377e-04	-1.08532666e-04	3.52606833e-13	3.23149994e+02
-1.43348909e-04	-1.09109329e-04	0.00000000e+00	3.23149994e+02
-1.58278868e-04	-1.09166627e-04	0.00000000e+00	3.23149994e+02
-1.46630831e-04	-1.11911708e-04	0.00000000e+00	3.23149994e+02
-1.35530630e-04	-1.08540844e-04	0.00000000e+00	3.23150024e+02
-1.41543584e-04	-1.13874543e-04	2.27373675e-13	3.23149994e+02
-1.35499751e-04	-1.08551976e-04	-1.02140518e-13	3.23149994e+02
-1.49464555e-04	-1.13981645e-04	0.00000000e+00	3.23149963e+02
-1.58129682e-04	-1.09374385e-04	-7.10542736e-15	3.23149994e+02
-1.58443901e-04	-1.09243847e-04	0.00000000e+00	3.23149994e+02
-1.35542665e-04	-1.08586471e-04	1.15463195e-14	3.23149994e+02
-1.38129486e-04	-1.17417650e-04	0.00000000e+00	3.23149994e+02
-1.45734579e-04	-1.16502037e-04	-4.54747351e-13	3.23149994e+02
-1.54639172e-04	-1.20059864e-04	0.00000000e+00	3.23149994e+02
-1.56217066e-04	-1.20263743e-04	0.00000000e+00	3.23149994e+02
-1.46905237e-04	-1.24603946e-04	0.00000000e+00	3.23149994e+02
-1.55459333e-04	-1.20624682e-04	0.00000000e+00	3.23149994e+02
-1.44483929e-04	-1.23681428e-04	0.00000000e+00	3.23149994e+02
-1.46461913e-04	-1.25193852e-04	-2.84217094e-14	3.23149994e+02
-1.55164904e-04	-1.21428631e-04	5.68434189e-14	3.23149994e+02
-1.38959993e-04	-1.27473701e-04	5.68434189e-14	3.23149994e+02
-1.36742587e-04	-1.19146076e-04	0.00000000e+00	3.23149994e+02
-1.39787197e-04	-1.26561587e-04	0.00000000e+00	3.23149994e+02
-1.44057209e-04	-1.26416533e-04	-2.84217094e-14	3.23149994e+02
-1.47056766e-04	-1.25581690e-04	-5.68434189e-14	3.23149994e+02
-1.39857293e-04	-1.27659805e-04	-1.13686838e-13	3.23149994e+02
-1.32433313e-04	-1.24998260e-04	0.00000000e+00	3.23149994e+02
-1.46575272e-04	-1.25608451e-04	3.69482223e-13	3.23149994e+02
-1.54848341e-04	-1.30056156e-04	1.13686838e-13	3.23149994e+02
-1.32488552e-04	-1.29816734e-04	2.27373675e-13	3.23149994e+02
-1.27432402e-04	-1.24139216e-04	0.00000000e+00	3.23149994e+02
-1.39548632e-04	-1.28266896e-04	0.00000000e+00	3.23149994e+02
-1.37471157e-04	-1.29034990e-04	1.13686838e-13	3.23149994e+02
-1.25436272e-04	-1.31103166e-04	-1.13686838e-13	3.23149994e+02
-1.46887629e-04	-1.26305880e-04	-2.84217094e-14	3.23149994e+02
-1.46048944e-04	-1.26532919e-04	0.00000000e+00	3.23149994e+02
-1.33457172e-04	-1.31282533e-04	0.00000000e+00	3.23149994e+02
-1.54511828e-04	-1.31891633e-04	0.00000000e+00	3.23149994e+02
-1.40217147e-04	-1.33682435e-04	0.00000000e+00	3.23149994e+02
-1.35403141e-04	-1.32336849e-04	1.13686838e-13	3.23149994e+02
-1.56235765e-04	-1.31062829e-04	1.13686838e-13	3.23150024e+02
-1.44997699e-04	-1.36065952e-04	0.00000000e+00	3.23149994e+02
-1.32565416e-04	-1.34580041e-04	5.68434189e-14	3.23149994e+02
-1.27608655e-04	-1.35250739e-04	0.00000000e+00	3.23149994e+02
-1.47678715e-04	-1.36361603e-04	0.00000000e+00	3.23149994e+02
-1.39955708e-04	-1.36125862e-04	0.00000000e+00	3.23149994e+02
-1.53329616e-04	-1.38050062e-04	-1.13686838e-13	3.23149994e+02
-1.55189249e-04	-1.37323281e-04	1.13686838e-13	3.23149994e+02
-1.31623790e-04	-1.38231364e-04	-1.13686838e-13	3.23149963e+02
-1.33402209e-04	-1.38047413e-04	-1.13686838e-13	3.23149994e+02
-1.54969879e-04	-1.38940552e-04	-3.41060513e-13	3.23149994e+02
-1.42988501e-04	-1.43104742e-04	-2.84217094e-14	3.23149994e+02
-1.42252597e-04	-1.42783610e-04	-2.84217094e-14	3.23149963e+02
-1.40099306e-04	-1.42494668e-04	-2.84217094e-14	3.23149994e+02
-1.32261004e-04	-1.39548793e-04	-1.13686838e-13	3.23149994e+02
-1.53638946e-04	-1.41358309e-04	-5.68434189e-14	3.23149994e+02
-1.48917970e-04	-1.40577831e-04	0.00000000e+00	3.23150024e+02
-1.42047706e-04	-1.43642843e-04	0.00000000e+00	3.23149994e+02
-1.25367485e-04	-1.43507597e-04	0.00000000e+00	3.23149994e+02
-9.81470948e-05	-9.61941987e-05	2.27373675e-13	3.23149963e+02
-1.01519014e-04	-9.61981277e-05	1.13686838e-13	3.23149963e+02
-9.94185975e-05	-9.87270178e-05	-1.13686838e-13	3.23149963e+02
-1.17594318e-04	-9.71020345e-05	0.00000000e+00	3.23149994e+02
-9.61416808e-05	-9.75883158e-05	-1.13686838e-13	3.23149841e+02
-1.06379855e-04	-1.00223711e-04	0.00000000e+00	3.23149994e+02
-1.08185224e-04	-9.66643056e-05	-1.13686838e-13	3.23149994e+02
-1.13194619e-04	-9.90048720e-05	-1.13686838e-13	3.23149994e+02
-1.10223395e-04	-9.99042604e-05	0.00000000e+00	3.23149994e+02
-1.18532575e-04	-1.00957375e-04	1.13686838e-13	3.23149994e+02
-9.23475309e-05	-1.04430888e-04	-8.52651283e-14	3.23149353e+02
-9.25246059e-05	-1.04582774e-04	1.27897692e-13	3.23149323e+02
-9.23786865e-05	-1.04592218e-04	1.35003120e-13	3.23149323e+02
-1.00727018e-04	-1.03911443e-04	0.00000000e+00	3.23149994e+02
-1.08470158e-04	-1.06680927e-04	-5.68434189e-14	3.23149994e+02
-1.15431001e-04	-1.03899860e-04	0.00000000e+00	3.23149994e+02
-1.19292410e-04	-1.05479543e-04	-2.27373675e-13	3.23149994e+02
-1.09151195e-04	-1.08011212e-04	0.00000000e+00	3.23149994e+02
-9.23764674e-05	-1.04664738e-04	1.35003120e-13	3.23149353e+02
-1.07792264e-04	-1.07812964e-04	-5.68434189e-14	3.23149994e+02
-1.15520772e-04	-1.08381755e-04	0.00000000e+00	3.23149994e+02
-1.08436230e-04	-1.07912958e-04	1.70530257e-13	3.23149994e+02
-1.00501100e-04	-1.09092114e-04	0.00000000e+00	3.23149963e+02
-9.25219574e-05	-1.04744438e-04	0.00000000e+00	3.23149323e+02
-1.26275554e-04	-1.06925349e-04	0.00000000e+00	3.23149994e+02
-1.24791710e-04	-1.11540154e-04	-1.13686838e-13	3.23149994e+02
-1.18660129e-04	-1.09251734e-04	0.00000000e+00	3.23149994e+02
-1.28348707e-04	-1.11574926e-04	2.27373675e-13	3.23149994e+02
-1.27202598e-04	-1.12397895e-04	1.13686838e-13	3.23149994e+02
-9.15916316e-05	-1.13137707e-04	0.00000000e+00	3.23148682e+02
-9.22470426e-05	-1.06019426e-04	-7.10542736e-15	3.23149200e+02
-9.21634346e-05	-1.12860100e-04	0.00000000e+00	3.23148712e+02
-1.08166663e-04	-1.08315682e-04	0.00000000e+00	3.23149994e+02
-1.13063747e-04	-1.10232795e-04	0.00000000e+00	3.23149994e+02
-1.07129010e-04	-1.10079447e-04	-2.84217094e-14	3.23149994e+02
-1.01946338e-04	-1.16552503e-04	0.00000000e+00	3.23149963e+02
-1.16327326e-04	-1.12298338e-04	0.00000000e+00	3.23149994e+02
-1.19401928e-04	-1.14475326e-04	-4.54747351e-13	3.23149994e+02
-1.28364089e-04	-1.13722417e-04	0.00000000e+00	3.23150024e+02
-9.17718862e-05	-1.13380789e-04	0.00000000e+00	3.23148712e+02
-1.24820843e-04	-1.14422728e-04	-1.13686838e-13	3.23149994e+02
-1.10158289e-04	-1.12842681e-04	0.00000000e+00	3.23150024e+02
-1.06433756e-04	-1.16279727e-04	0.00000000e+00	3.23149994e+02
-9.37927689e-05	-1.14395589e-04	0.00000000e+00	3.23148895e+02
-1.04230385e-04	-1.17862975e-04	-1.13686838e-13	3.23149963e+02
-1.36496092e-04	-1.17561460e-04	0.00000000e+00	3.23149994e+02
-1.16793606e-04	-1.17977484e-04	0.00000000e+00	3.23150024e+02
-1.12282010e-04	-1.17110772e-04	0.00000000e+00	3.23149994e+02
-1.08941065e-04	-1.17609947e-04	0.00000000e+00	3.23149994e+02
-1.20840676e-04	-1.18300348e-04	0.00000000e+00	3.23149994e+02
-1.00959202e-04	-1.18862168e-04	-1.13686838e-13	3.23149963e+02
-1.26879720e-04	-1.17424373e-04	-1.13686838e-13	3.23149994e+02
-1.33257068e-04	-1.19617944e-04	5.68434189e-14	3.23149994e+02
-9.19163940e-05	-1.14183371e-04	0.00000000e+00	3.23148743e+02
-1.24403014e-04	-1.21743200e-04	0.00000000e+00	3.23149994e+02
-9.51480615e-05	-1.21381003e-04	0.00000000e+00	3.23149933e+02
-1.11339556e-04	-1.23064718e-04	2.27373675e-13	3.23149994e+02
-1.05140571e-04	-1.21231176e-04	-1.13686838e-13	3.23149963e+02
-1.01440863e-04	-1.21415054e-04	-1.13686838e-13	3.23149933e+02
-1.16600582e-04	-1.23982056e-04	1.13686838e-13	3.23149963e+02
-1.19678043e-04	-1.23666425e-04	-1.13686838e-13	3.23149994e+02
-9.77287273e-05	-1.24675542e-04	-2.27373675e-13	3.23149902e+02
-1.18994962e-04	-1.26054438e-04	0.00000000e+00	3.23149994e+02
-1.09933069e-04	-1.27241947e-04	1.13686838e-13	3.23149994e+02
-1.24849903e-04	-1.23892474e-04	-4.54747351e-13	3.23149994e+02
-9.98996620e-05	-1.27431005e-04	0.00000000e+00	3.23149933e+02
-1.04669016e-04	-1.27427425e-04	-1.13686838e-13	3.23149963e+02
-1.14950330e-04	-1.27135063e-04	0.00000000e+00	3.23150024e+02
-1.23707927e-04	-1.31711044e-04	2.27373675e-13	3.23149994e+02
-9.26702560e-05	-1.30220782e-04	0.00000000e+00	3.23149780e+02
-9.38822850e-05	-1.31458393e-04	0.00000000e+00	3.23149780e+02
-9.15685087e-05	-1.31351961e-04	0.00000000e+00	3.23149323e+02
-1.17578456e-04	-1.28917221e-04	1.13686838e-13	3.23149994e+02
-1.12666596e-04	-1.32043380e-04	0.00000000e+00	3.23149963e+02
-1.06191117e-04	-1.32917776e-04	0.00000000e+00	3.23149994e+02
-1.21831050e-04	-1.32707792e-04	-1.13686838e-13	3.23149994e+02
-1.23667618e-04	-1.32982561e-04	3.41060513e-13	3.23149994e+02
-1.02356542e-04	-1.33276539e-04	0.00000000e+00	3.23149963e+02
-1.16112380e-04	-1.33781592e-04	-1.13686838e-13	3.23149994e+02
-9.26791108e-05	-1.32703659e-04	0.00000000e+00	3.23149780e+02
-1.05731087e-04	-1.36261806e-04	0.00000000e+00	3.23149994e+02
-1.01876751e-04	-1.35845970e-04	0.00000000e+00	3.23149963e+02
-1.12175869e-04	-1.35995360e-04	0.00000000e+00	3.23149994e+02
-1.21218298e-04	-1.35301307e-04	0.00000000e+00	3.23149994e+02
-1.16134601e-04	-1.37743831e-04	0.00000000e+00	3.23149994e+02
-9.57023585e-05	-1.41785364e-04	-2.27373675e-13	3.23149750e+02
-1.11291614e-04	-1.39914671e-04	0.00000000e+00	3.23149994e+02
-1.24817598e-04	-1.43753408e-04	0.00000000e+00	3.23149994e+02
-1.03061255e-04	-1.38195901e-04	2.27373675e-13	3.23149963e+02
-1.24890343e-04	-1.43818615e-04	0.00000000e+00	3.23150024e+02
-1.07640692e-04	-1.41443568e-04	1.13686838e-13	3.23149994e+02
-1.91674175e-04	-9.94391521e-05	-5.68434189e-14	3.23149994e+02
-1.92816224e-04	-9.92495770e-05	-5.68434189e-14	3.23149994e+02
-1.92311913e-04	-9.12676041e-05	0.00000000e+00	3.23149994e+02
-1.88864564e-04	-9.21814208e-05	0.00000000e+00	3.23149994e+02
-1.74580142e-04	-9.71728150e-05	0.00000000e+00	3.23150024e+02
-1.71380554e-04	-9.84158396e-05	-1.13686838e-13	3.23149994e+02
-1.68405386e-04	-9.23801999e-05	-2.27373675e-13	3.23149994e+02
-1.76075759e-04	-9.12684482e-05	2.27373675e-13	3.23149994e+02
-1.99999995e-04	-9.46767541e-05	0.00000000e+00	3.23149994e+02
-1.65823702e-04	-9.27628862e-05	1.13686838e-13	3.23149963e+02
-1.99999995e-04	-9.46767541e-05	-2.45657675e-19	3.23149994e+02
-1.99999995e-04	-9.46767541e-05	-2.45657675e-19	3.23149994e+02
-1.78409857e-04	-9.26299545e-05	1.13686838e-13	3.23149994e+02
-1.85276222e-04	-9.59271347e-05	0.00000000e+00	3.23149994e+02
-1.92648266e-04	-1.00914003e-04	2.27373675e-13	3.23149994e+02
-1.72658634e-04	-1.00665355e-04	0.00000000e+00	3.23149994e+02
-1.68887709e-04	-1.00254139e-04	5.68434189e-14	3.23149994e+02
-1.64098092e-04	-9.75451476e-05	0.00000000e+00	3.23149994e+02
-1.78853486e-04	-9.89620094e-05	-5.68434189e-14	3.23149994e+02
-1.84301287e-04	-9.72658017e-05	3.41060513e-13	3.23149994e+02
-1.60511117e-04	-9.60422185e-05	5.68434189e-14	3.23150024e+02
-1.55198999e-04	-1.01258353e-04	2.84217094e-14	3.23149994e+02
-1.85743877e-04	-9.76034062e-05	3.41060513e-13	3.23149963e+02
-1.74356028e-04	-1.00984929e-04	-2.27373675e-13	3.23149994e+02
-1.64195400e-04	-9.94450093e-05	-1.13686838e-13	3.23149994e+02
-1.99999995e-04	-9.46767541e-05	-2.45657675e-19	3.23149994e+02
-1.62858953e-04	-9.97453899e-05	0.00000000e+00	3.23149994e+02
-1.93884000e-04	-1.01348458e-04	1.70530257e-13	3.23149994e+02
-1.85002311e-04	-9.87316671e-05	1.13686838e-13	3.23149994e+02
-1.99937829e-04	-1.03453691e-04	0.00000000e+00	3.23149994e+02
-1.79571420e-04	-1.05946499e-04	0.00000000e+00	3.23149994e+02
-1.81390657e-04	-1.06912456e-04	0.00000000e+00	3.23149994e+02
-1.64378143e-04	-1.01450481e-04	2.27373675e-13	3.23149994e+02
-1.92007908e-04	-1.01600112e-04	0.00000000e+00	3.23149994e+02
-1.71194959e-04	-1.02882186e-04	-1.13686838e-13	3.23149994e+02
-1.81601761e-04	-1.07369378e-04	2.84217094e-14	3.23149994e+02
-1.58709503e-04	-1.08605826e-04	-3.55271368e-14	3.23149994e+02
-1.81127863e-04	-1.07369335e-04	0.00000000e+00	3.23149994e+02
-1.73104519e-04	-1.02217913e-04	0.00000000e+00	3.23149994e+02
-1.58389375e-04	-1.09096814e-04	-3.69482223e-13	3.23149994e+02
-1.92688836e-04	-1.02357255e-04	0.00000000e+00	3.23149994e+02
-1.66602302e-04	-1.07990985e-04	2.27373675e-13	3.23149994e+02
-1.99999995e-04	-1.12230628e-04	0.00000000e+00	3.23149994e+02
-1.58644310e-04	-1.09135268e-04	7.81597009e-14	3.23149994e+02
-1.82232936e-04	-1.07555272e-04	0.00000000e+00	3.23149994e+02
-1.91803541e-04	-1.08707987e-04	0.00000000e+00	3.23149994e+02
-1.99999995e-04	-1.12230628e-04	0.00000000e+00	3.23149994e+02
-1.79486291e-04	-1.08639942e-04	0.00000000e+00	3.23149994e+02
-1.71784413e-04	-1.11410853e-04	5.68434189e-14	3.23149994e+02
-1.73557448e-04	-1.12052934e-04	-2.27373675e-13	3.23150024e+02
-1.81521958e-04	-1.08124281e-04	2.84217094e-14	3.23149994e+02
-1.99999995e-04	-1.12230628e-04	0.00000000e+00	3.23149994e+02
-1.91130297e-04	-1.11918969e-04	2.27373675e-13	3.23149963e+02
-1.65667429e-04	-1.13340073e-04	0.00000000e+00	3.23149994e+02
-1.74665023e-04	-1.13534727e-04	0.00000000e+00	3.23149994e+02
-1.86198478e-04	-1.15252013e-04	0.00000000e+00	3.23149963e+02
-1.72887841e-04	-1.13581722e-04	0.00000000e+00	3.23149994e+02
-1.64528406e-04	-1.16235802e-04	0.00000000e+00	3.23149994e+02
-1.99999995e-04	-1.12230628e-04	0.00000000e+00	3.23149994e+02
-1.81155279e-04	-1.16681025e-04	0.00000000e+00	3.23149994e+02
-1.66349928e-04	-1.16973286e-04	-3.41060513e-13	3.23150024e+02
-1.92891588e-04	-1.20114346e-04	0.00000000e+00	3.23149994e+02
-1.92892287e-04	-1.20256052e-04	0.00000000e+00	3.23149994e+02
-1.92735359e-04	-1.20204328e-04	0.00000000e+00	3.23149994e+02
-1.99999995e-04	-1.12230628e-04	-2.45657675e-19	3.23149994e+02
-1.75977475e-04	-1.20091572e-04	-1.13686838e-13	3.23149994e+02
-1.84815581e-04	-1.17567251e-04	2.27373675e-13	3.23149994e+02
-1.74201763e-04	-1.20319215e-04	-1.13686838e-13	3.23149994e+02
-1.93000131e-04	-1.20285695e-04	1.70530257e-13	3.23149994e+02
-1.63629884e-04	-1.18643780e-04	0.00000000e+00	3.23149994e+02
-1.99937829e-04	-1.21007564e-04	0.00000000e+00	3.23149994e+02
-1.56279770e-04	-1.21060395e-04	0.00000000e+00	3.23150024e+02
-1.83443553e-04	-1.23529200e-04	-5.68434189e-14	3.23149994e+02
-1.84817312e-04	-1.24018581e-04	1.70530257e-13	3.23149994e+02
-1.92346415e-04	-1.20569777e-04	-4.97379915e-14	3.23149994e+02
-1.68194223e-04	-1.23788661e-04	1.13686838e-13	3.23149994e+02
-1.65021367e-04	-1.25414270e-04	0.00000000e+00	3.23149994e+02
-1.75233581e-04	-1.22429599e-04	0.00000000e+00	3.23149994e+02
-1.84346005e-04	-1.24869024e-04	1.13686838e-13	3.23149994e+02
-1.92891239e-04	-1.20391465e-04	0.00000000e+00	3.23149994e+02
-1.82742398e-04	-1.25484978e-04	5.68434189e-14	3.23149994e+02
-1.99999995e-04	-1.29784501e-04	0.00000000e+00	3.23149994e+02
-1.85723897e-04	-1.25453604e-04	-1.70530257e-13	3.23149994e+02
-1.70292478e-04	-1.27099731e-04	-2.27373675e-13	3.23149994e+02
-1.67349033e-04	-1.26476472e-04	0.00000000e+00	3.23150024e+02
-1.99999995e-04	-1.29784501e-04	0.00000000e+00	3.23149994e+02
-1.76220143e-04	-1.27884457e-04	0.00000000e+00	3.23149994e+02
-1.56587717e-04	-1.29457243e-04	1.13686838e-13	3.23149963e+02
-1.92087638e-04	-1.28376123e-04	2.27373675e-13	3.23149994e+02
-1.99999995e-04	-1.29784501e-04	0.00000000e+00	3.23149994e+02
-1.65008983e-04	-1.28001586e-04	-1.13686838e-13	3.23149994e+02
-1.84211938e-04	-1.26276893e-04	-2.27373675e-13	3.23149994e+02
-1.80935167e-04	-1.32549118e-04	-1.13686838e-13	3.23149963e+02
-1.87094149e-04	-1.32527843e-04	1.13686838e-13	3.23149963e+02
-1.66829865e-04	-1.31697685e-04	1.13686838e-13	3.23149994e+02
-1.75424444e-04	-1.31916080e-04	2.27373675e-13	3.23149994e+02
-1.83965705e-04	-1.34214119e-04	1.13686838e-13	3.23149994e+02
-1.60340191e-04	-1.32661269e-04	1.13686838e-13	3.23149963e+02
-1.66121521e-04	-1.34789530e-04	0.00000000e+00	3.23149994e+02
-1.68326966e-04	-1.35277587e-04	0.00000000e+00	3.23149994e+02
-1.99999995e-04	-1.29784501e-04	-2.45657675e-19	3.23149994e+02
-1.92282721e-04	-1.37863550e-04	0.00000000e+00	3.23150024e+02
-1.89750688e-04	-1.38651871e-04	-1.70530257e-13	3.23149994e+02
-1.59920601e-04	-1.36874543e-04	5.68434189e-14	3.23149994e+02
-1.81097581e-04	-1.36962801e-04	-1.13686838e-13	3.23149994e+02
-1.93853804e-04	-1.39971409e-04	0.00000000e+00	3.23149994e+02
-1.92190724e-04	-1.39770607e-04	0.00000000e+00	3.23149963e+02
-1.75658410e-04	-1.38560747e-04	-2.27373675e-13	3.23149994e+02
-1.99937829e-04	-1.38561445e-04	0.00000000e+00	3.23149994e+02
-1.67915423e-04	-1.38470044e-04	0.00000000e+00	3.23149994e+02
-1.64682759e-04	-1.37601397e-04	0.00000000e+00	3.23149994e+02
-1.92193635e-04	-1.40696138e-04	0.00000000e+00	3.23149994e+02
-1.84282195e-04	-1.39451833e-04	-2.27373675e-13	3.23150024e+02
-1.71626991e-04	-1.42122692e-04	0.00000000e+00	3.23149994e+02
-1.79161638e-04	-1.42082630e-04	0.00000000e+00	3.23149994e+02
-1.69314095e-04	-1.42019853e-04	0.00000000e+00	3.23149994e+02
-1.67323102e-04	-1.42589197e-04	0.00000000e+00	3.23149994e+02
-1.59527131e-04	-1.43262514e-04	0.00000000e+00	3.23149994e+02
-1.89906626e-04	-1.41133205e-04	0.00000000e+00	3.23149994e+02
-1.99999995e-04	-1.47338375e-04	0.00000000e+00	3.23149994e+02
-1.99999995e-04	-1.47338375e-04	0.00000000e+00	3.23149994e+02
-1.92129519e-04	-1.42341276e-04	0.00000000e+00	3.23149994e+02
-6.25000030e-05	-1.47291095e-04	0.00000000e+00	3.12784241e+02
-6.25000030e-05	-1.47291095e-04	0.00000000e+00	3.12784241e+02
-6.25000030e-05	-1.47291095e-04	0.00000000e+00	3.12784241e+02
-4.94031774e-05	-1.43799640e-04	0.00000000e+00	3.03656860e+02
-4.54130277e-05	-1.43338548e-04	0.00000000e+00	3.01536713e+02
-4.53666507e-05	-1.47695202e-04	4.54747351e-13	3.01563782e+02
-6.25000030e-05	-1.47291095e-04	8.86470205e-20	3.12784241e+02
-5.27345328e-05	-1.42168574e-04	0.00000000e+00	3.05568420e+02
-5.33464481e-05	-1.44929742e-04	0.00000000e+00	3.05904602e+02
-7.21531760e-05	-1.49665459e-04	0.00000000e+00	3.22540588e+02
-7.48579841e-05	-1.48415114e-04	0.00000000e+00	3.22831238e+02
-7.02388134e-05	-1.40933029e-04	9.94759830e-14	3.21919373e+02
-5.41941154e-05	-1.42703226e-04	3.41060513e-13	3.06657837e+02
-6.25000030e-05	-1.47291095e-04	8.86470205e-20	3.12784241e+02
-4.85696401e-05	-1.47811108e-04	0.00000000e+00	3.03431580e+02
-8.71704397e-05	-1.45031619e-04	0.00000000e+00	3.23140137e+02
-8.80680745e-05	-1.50646985e-04	-2.27373675e-13	3.23146851e+02
-5.50811092e-05	-1.50996450e-04	-2.27373675e-13	3.07220764e+02
-8.20115529e-05	-1.45786908e-04	-2.27373675e-13	3.23099609e+02
-8.39001514e-05	-1.51397529e-04	0.00000000e+00	3.23114105e+02
-7.51472762e-05	-1.51140557e-04	0.00000000e+00	3.22892334e+02
-7.98099427e-05	-1.50608626e-04	0.00000000e+00	3.23088165e+02
-9.56813528e-05	-1.55997055e-04	-2.84217094e-14	3.23149872e+02
-8.73116369e-05	-1.54464025e-04	2.27373675e-13	3.23145966e+02
-8.13792503e-05	-1.53815825e-04	1.13686838e-13	3.23099487e+02
-6.25000030e-05	-1.47291095e-04	8.86470205e-20	3.12784241e+02
-4.56955022e-05	-1.54029316e-04	-8.52651283e-14	3.01589935e+02
-7.77077148e-05	-1.53214613e-04	0.00000000e+00	3.23067719e+02
-4.65668018e-05	-1.54822454e-04	1.42108547e-13	3.02088837e+02
-9.57466109e-05	-1.56469861e-04	4.26325641e-13	3.23149811e+02
-6.99126904e-05	-1.58037103e-04	0.00000000e+00	3.21810791e+02
-6.25000030e-05	-1.47291095e-04	0.00000000e+00	3.12784241e+02
-5.86068709e-05	-1.53992340e-04	0.00000000e+00	3.09934082e+02
-4.58252180e-05	-1.55058588e-04	0.00000000e+00	3.01653748e+02
-6.98090735e-05	-1.58162482e-04	1.98951966e-13	3.21730499e+02
-6.23073356e-05	-1.56075912e-04	0.00000000e+00	3.12793823e+02
-6.99022276e-05	-1.58158466e-04	0.00000000e+00	3.21801636e+02
-6.98595832e-05	-1.58164767e-04	-2.52242671e-13	3.21794586e+02
-4.99903836e-05	-1.58038121e-04	1.42108547e-14	3.03990875e+02
-5.39378525e-05	-1.60028139e-04	0.00000000e+00	3.06242310e+02
-5.44793438e-05	-1.60417825e-04	0.00000000e+00	3.06659729e+02
-8.69020296e-05	-1.56650814e-04	0.00000000e+00	3.23145966e+02
-9.55229989e-05	-1.56683862e-04	0.00000000e+00	3.23149719e+02
-5.38189779e-05	-1.60685435e-04	-2.84217094e-14	3.06171021e+02
-7.85502270e-05	-1.59461109e-04	0.00000000e+00	3.23074310e+02
-7.00794262e-05	-1.58303767e-04	0.00000000e+00	3.21825439e+02
-6.98734584e-05	-1.58195588e-04	-2.55795385e-13	3.21799286e+02
-8.10938873e-05	-1.62394295e-04	0.00000000e+00	3.23095428e+02
-4.58546492e-05	-1.55585207e-04	0.00000000e+00	3.01663879e+02
-8.79976506e-05	-1.63763063e-04	0.00000000e+00	3.23148651e+02
-6.25000030e-05	-1.64860729e-04	0.00000000e+00	3.12806305e+02
-6.25000030e-05	-1.64860729e-04	0.00000000e+00	3.12806305e+02
-6.25000030e-05	-1.64860729e-04	0.00000000e+00	3.12806305e+02
-5.34805222e-05	-1.60894589e-04	-2.84217094e-14	3.05977020e+02
-7.86397359e-05	-1.63744407e-04	0.00000000e+00	3.23067139e+02
-5.41582631e-05	-1.60921176e-04	4.26325641e-13	3.06425720e+02
-5.12408005e-05	-1.61217977e-04	0.00000000e+00	3.04904724e+02
-4.23375059e-05	-1.63077682e-04	1.13686838e-13	3.00511078e+02
-6.25000030e-05	-1.64860729e-04	8.86470205e-20	3.12806305e+02
-8.99773222e-05	-1.64572688e-04	0.00000000e+00	3.23149139e+02
-8.03982839e-05	-1.63877237e-04	0.00000000e+00	3.23093506e+02
-8.78487408e-05	-1.64342724e-04	0.00000000e+00	3.23148804e+02
-6.96420611e-05	-1.70093204e-04	9.89784417e-20	3.21635345e+02
-6.96420611e-05	-1.70093204e-04	9.89784417e-20	3.21635345e+02
-6.96420611e-05	-1.70093204e-04	9.89784417e-20	3.21635345e+02
-6.96420611e-05	-1.70093204e-04	9.89784417e-20	3.21635345e+02
-5.38426393e-05	-1.61194097e-04	-4.54747351e-13	3.06182312e+02
-4.73308355e-05	-1.67869104e-04	0.00000000e+00	3.02312958e+02
-4.89967133e-05	-1.66122714e-04	2.13162821e-14	3.03293793e+02
-8.83328757e-05	-1.64538447e-04	0.00000000e+00	3.23148987e+02
-6.25000030e-05	-1.64860729e-04	8.86470205e-20	3.12806305e+02
-4.78933252e-05	-1.68192782e-04	1.42108547e-14	3.02653259e+02
-8.11129721e-05	-1.66718732e-04	0.00000000e+00	3.23102722e+02
-6.96420611e-05	-1.70093204e-04	0.00000000e+00	3.21635345e+02
-8.75053229e-05	-1.65525023e-04	0.00000000e+00	3.23147949e+02
-8.38031847e-05	-1.70359970e-04	0.00000000e+00	3.23140778e+02
-5.49117540e-05	-1.71253254e-04	0.00000000e+00	3.07021729e+02
-7.77525420e-05	-1.67562073e-04	0.00000000e+00	3.23045654e+02
-6.96420611e-05	-1.70093204e-04	0.00000000e+00	3.21635345e+02
-6.25000030e-05	-1.64860729e-04	8.86470205e-20	3.12806305e+02
-6.96420611e-05	-1.70093204e-04	9.89784417e-20	3.21635345e+02
-8.22430666e-05	-1.72548549e-04	-2.27373675e-13	3.23111511e+02
-8.50791257e-05	-1.72557819e-04	-1.13686838e-13	3.23143982e+02
-4.73353357e-05	-1.68044164e-04	0.00000000e+00	3.02315887e+02
-8.99615043e-05	-1.72270215e-04	1.13686838e-13	3.23147614e+02
-5.70693010e-05	-1.71993423e-04	2.27373675e-13	3.08632935e+02
-7.59943068e-05	-1.73628214e-04	0.00000000e+00	3.23006287e+02
-6.23073356e-05	-1.73645545e-04	0.00000000e+00	3.12787231e+02
-5.16477885e-05	-1.73392065e-04	-1.13686838e-13	3.04984741e+02
-4.70662962e-05	-1.75467605e-04	-1.13686838e-13	3.02262665e+02
-6.71967719e-05	-1.76458387e-04	-1.13686838e-13	3.18950134e+02
-7.20750977e-05	-1.75695415e-04	-1.13686838e-13	3.22070526e+02
-6.96420611e-05	-1.70093204e-04	9.89784417e-20	3.21635345e+02
-5.51722296e-05	-1.73477514e-04	0.00000000e+00	3.07169922e+02
-7.82102434e-05	-1.79701688e-04	1.13686838e-13	3.23072205e+02
-8.74077523e-05	-1.80167684e-04	5.68434189e-14	3.23147797e+02
-7.92234059e-05	-1.79731011e-04	5.68434189e-14	3.23083862e+02
-4.97247602e-05	-1.77317270e-04	0.00000000e+00	3.03806549e+02
-6.25000030e-05	-1.82430362e-04	0.00000000e+00	3.12796692e+02
-6.25000030e-05	-1.82430362e-04	0.00000000e+00	3.12796692e+02
-6.92439789e-05	-1.78443675e-04	-2.27373675e-13	3.21425049e+02
-8.86432317e-05	-1.81126787e-04	8.52651283e-14	3.23148712e+02
-7.57574016e-05	-1.79573894e-04	-1.13686838e-13	3.22577484e+02
-6.25000030e-05	-1.82430362e-04	0.00000000e+00	3.12796692e+02
-5.46881420e-05	-1.79899565e-04	2.27373675e-13	3.06892578e+02
-8.45949035e-05	-1.81057156e-04	0.00000000e+00	3.23123840e+02
-4.72830616e-05	-1.78003422e-04	-1.13686838e-13	3.02346130e+02
-7.89867991e-05	-1.80850926e-04	0.00000000e+00	3.23083649e+02
-6.25000030e-05	-1.82430362e-04	0.00000000e+00	3.12796692e+02
-8.78232822e-05	-1.81528478e-04	8.52651283e-14	3.23148407e+02
-7.70001789e-05	-1.81070893e-04	5.68434189e-14	3.22853180e+02
-6.25000030e-05	-1.82430362e-04	8.90924831e-20	3.12796692e+02
-5.08359517e-05	-1.83833457e-04	4.26325641e-14	3.04195984e+02
-5.13846244e-05	-1.84476216e-04	1.42108547e-14	3.04519012e+02
-7.82597999e-05	-1.80617615e-04	-3.41060513e-13	3.23075104e+02
-6.96575662e-05	-1.83205324e-04	-2.27373675e-13	3.21702576e+02
-4.40239673e-05	-1.79758092e-04	0.00000000e+00	3.01068481e+02
-5.10813879e-05	-1.84704928e-04	1.42108547e-14	3.04330261e+02
-6.25000030e-05	-1.82430362e-04	0.00000000e+00	3.12796692e+02
-4.30659675e-05	-1.83360025e-04	0.00000000e+00	3.00753143e+02
-9.42564729e-05	-1.88024977e-04	0.00000000e+00	3.23149109e+02
-7.38077360e-05	-1.85864264e-04	-1.13686838e-13	3.22682587e+02
-7.73489883e-05	-1.82535368e-04	0.00000000e+00	3.23041382e+02
-7.51045591e-05	-1.87052137e-04	-1.13686838e-13	3.22970978e+02
-6.25000030e-05	-1.82430362e-04	8.90924831e-20	3.12796692e+02
-8.63208625e-05	-1.83224518e-04	5.68434189e-14	3.23140747e+02
-6.25000030e-05	-1.82430362e-04	8.90924831e-20	3.12796692e+02
-8.09781268e-05	-1.89358223e-04	0.00000000e+00	3.23116119e+02
-5.17890439e-05	-1.85507888e-04	0.00000000e+00	3.04792023e+02
-6.63371029e-05	-1.87685451e-04	2.27373675e-13	3.17670288e+02
-4.65662015e-05	-1.90001825e-04	-1.13686838e-13	3.01987976e+02
-4.41863049e-05	-1.87465834e-04	-5.68434189e-14	3.01080383e+02
-5.05274838e-05	-1.85633777e-04	-5.68434189e-14	3.04038025e+02
-7.77038367e-05	-1.88953098e-04	5.68434189e-14	3.23038422e+02
-8.78913925e-05	-1.82329211e-04	8.52651283e-14	3.23148560e+02
-9.38283629e-05	-1.89422601e-04	-1.13686838e-13	3.23149475e+02
-7.37382579e-05	-1.88667749e-04	0.00000000e+00	3.22676636e+02
-6.97011201e-05	-1.88299120e-04	2.27373675e-13	3.21731415e+02
-8.66754126e-05	-1.89104772e-04	0.00000000e+00	3.23146362e+02
-6.23073356e-05	-1.91215178e-04	0.00000000e+00	3.12719208e+02
-5.57986059e-05	-1.91687970e-04	1.13686838e-13	3.07619720e+02
-4.78421607e-05	-1.91420360e-04	0.00000000e+00	3.02794800e+02
-7.99485570e-05	-1.90865481e-04	-1.13686838e-13	3.23108398e+02
-5.77129867e-05	-1.91762258e-04	0.00000000e+00	3.09067139e+02
-4.61120835e-05	-1.91624189e-04	0.00000000e+00	3.01792053e+02
-8.88090071e-05	-1.92000603e-04	0.00000000e+00	3.23148193e+02
-7.10448439e-05	-1.93364336e-04	1.13686838e-13	3.22275452e+02
-8.16443135e-05	-1.90755993e-04	2.27373675e-13	3.23115082e+02
-6.92833273e-05	-1.93070591e-04	0.00000000e+00	3.20142700e+02
-7.57628150e-05	-1.92052918e-04	-5.68434189e-14	3.22758362e+02
-9.17214129e-05	-1.97218265e-04	1.13686838e-13	3.23149231e+02
-6.25000030e-05	-1.99999995e-04	0.00000000e+00	3.12724487e+02
-6.25000030e-05	-1.99999995e-04	0.00000000e+00	3.12724487e+02
-4.95051136e-05	-1.96281617e-04	5.68434189e-14	3.03559204e+02
-5.36095176e-05	-1.96878042e-04	0.00000000e+00	3.06024902e+02
-8.17732653e-05	-1.95540546e-04	0.00000000e+00	3.23105865e+02
-8.44439055e-05	-1.97911053e-04	1.13686838e-13	3.23114258e+02
-7.16876239e-05	-1.95336630e-04	-1.13686838e-13	3.22483948e+02
-6.25000030e-05	-1.99999995e-04	0.00000000e+00	3.12724487e+02
-6.25000030e-05	-1.99999995e-04	8.14381091e-20	3.12724487e+02
-8.29642959e-05	-1.99999995e-04	-1.13686838e-13	3.23107117e+02
-6.25000030e-05	-1.99999995e-04	0.00000000e+00	3.12724487e+02
-4.47198690e-05	-1.94652253e-04	0.00000000e+00	3.01268127e+02
-5.22872142e-05	-1.99999995e-04	0.00000000e+00	3.05126862e+02
-8.05378950e-05	-2.00000009e-04	2.27373675e-13	3.22998871e+02
-6.25000030e-05	-1.99999995e-04	0.00000000e+00	3.12724487e+02
-5.11462422e-05	-1.99999995e-04	3.41060513e-13	3.04505554e+02
-4.26679726e-05	-1.99999995e-04	2.27373675e-13	3.00593140e+02
-8.41393630e-05	-1.99999995e-04	-2.27373675e-13	3.23107819e+02
-7.21864199e-05	-1.99999995e-04	0.00000000e+00	3.22644958e+02
-1.42103363e-06	-1.45121026e-04	-3.41060513e-13	2.98154449e+02
-1.46284208e-06	-1.43940546e-04	1.13686838e-13	2.98154419e+02
5.11216331e-06	-1.44042817e-04	2.84217094e-14	2.98156433e+02
-2.80001609e-06	-1.45094382e-04	1.13686838e-13	2.98154816e+02
-1.39346284e-07	-1.54872730e-04	0.00000000e+00	2.98153687e+02
2.66384677e-06	-1.74133776e-04	2.27373675e-13	2.98155060e+02
-9.06070738e-07	-1.75638430e-04	2.27373675e-13	2.98155304e+02
3.85505882e-06	-1.78698538e-04	-2.27373675e-13	2.98155762e+02
6.23848109e-07	-1.84024131e-04	0.00000000e+00	2.98153625e+02
1.72788390e-07	-1.85409735e-04	-8.52651283e-14	2.98153778e+02
6.08623111e-07	-1.84886696e-04	3.12638804e-13	2.98153809e+02
8.78603203e-07	-1.85540834e-04	0.00000000e+00	2.98153748e+02
6.47902084e-07	-1.92173466e-04	0.00000000e+00	2.98155823e+02
5.14746625e-06	-1.91614497e-04	0.00000000e+00	2.98156647e+02
-4.40090253e-06	-1.92053150e-04	2.27373675e-13	2.98156250e+02
0.00000000e+00	-1.99999995e-04	0.00000000e+00	2.98153839e+02
0.00000000e+00	-1.99999995e-04	0.00000000e+00	2.98153839e+02
8.92857133e-06	-1.99999995e-04	0.00000000e+00	2.98158783e+02
0.00000000e+00	-1.99999995e-04	0.00000000e+00	2.98153839e+02
0.00000000e+00	-1.99999995e-04	0.00000000e+00	2.98153839e+02
8.92857133e-06	-1.99999995e-04	0.00000000e+00	2.98158783e+02
-1.64670164e-05	-1.43849946e-04	3.41060513e-13	2.98184509e+02
-1.84861783e-05	-1.42526755e-04	5.68434189e-14	2.98199066e+02
-1.65547754e-05	-1.45546466e-04	-1.70530257e-13	2.98183289e+02
-2.49528111e-05	-1.49065047e-04	0.00000000e+00	2.98301605e+02
-2.06457717e-05	-1.47166895e-04	0.00000000e+00	2.98236755e+02
-2.15751370e-05	-1.41562516e-04	-5.68434189e-14	2.98242340e+02
-4.06586769e-05	-1.45864906e-04	0.00000000e+00	3.00188965e+02
-2.74098711e-05	-1.44710764e-04	-2.27373675e-13	2.98393982e+02
-1.49177349e-05	-1.44788501e-04	0.00000000e+00	2.98178040e+02
-3.39498947e-05	-1.45238053e-04	0.00000000e+00	2.98951416e+02
-2.86437953e-05	-1.48782899e-04	-2.27373675e-13	2.98443268e+02
6.86955627e-06	-1.44366204e-04	-5.68434189e-14	2.98157074e+02
6.89463377e-06	-1.43965677e-04	0.00000000e+00	2.98157288e+02
-3.72291433e-05	-1.44934165e-04	-1.13686838e-13	2.99286133e+02
-3.62019018e-05	-1.49186875e-04	1.13686838e-13	2.99106995e+02
-2.41646085e-05	-1.50306339e-04	3.41060513e-13	2.98282501e+02
-1.41486453e-05	-1.49065396e-04	2.27373675e-13	2.98176147e+02
-9.74230898e-06	-1.48007835e-04	2.27373675e-13	2.98162109e+02
-2.55638024e-05	-1.50435051e-04	0.00000000e+00	2.98325684e+02
-6.40349481e-06	-1.50697364e-04	0.00000000e+00	2.98158813e+02
-1.82640761e-05	-1.50965090e-04	0.00000000e+00	2.98205017e+02
-3.30217881e-05	-1.52740860e-04	-2.27373675e-13	2.98786682e+02
3.18367995e-07	-1.56528375e-04	1.27897692e-13	2.98153778e+02
-4.42697528e-05	-1.54821959e-04	-5.68434189e-14	3.01239777e+02
1.94444851e-08	-1.56547670e-04	1.27897692e-13	2.98153778e+02
-8.69354426e-06	-1.55814327e-04	0.00000000e+00	2.98158813e+02
-1.56355345e-05	-1.52663575e-04	2.27373675e-13	2.98181732e+02
-3.60554222e-05	-1.54138004e-04	-1.13686838e-13	2.99112366e+02
-7.57418138e-06	-1.57459974e-04	1.13686838e-13	2.98157471e+02
-2.33425199e-05	-1.53702800e-04	0.00000000e+00	2.98264496e+02
-2.02142619e-05	-1.56478680e-04	0.00000000e+00	2.98218109e+02
-8.90627507e-06	-1.57767325e-04	0.00000000e+00	2.98159851e+02
-2.20404509e-05	-1.58186333e-04	3.41060513e-13	2.98248077e+02
-2.93002668e-05	-1.54806054e-04	2.27373675e-13	2.98474976e+02
-2.34598956e-05	-1.58818468e-04	0.00000000e+00	2.98292542e+02
-1.98033813e-05	-1.59040137e-04	0.00000000e+00	2.98217010e+02
2.11278660e-07	-1.56706214e-04	1.27897692e-13	2.98153809e+02
-1.41945657e-05	-1.57677132e-04	0.00000000e+00	2.98174866e+02
-4.52753338e-05	-1.55530302e-04	0.00000000e+00	3.01480621e+02
-3.03972738e-05	-1.62624376e-04	-8.52651283e-14	2.98557037e+02
-3.91116955e-05	-1.59360352e-04	0.00000000e+00	2.99697784e+02
-2.93289086e-05	-1.64008074e-04	-5.68434189e-14	2.98466614e+02
-7.91603452e-06	-1.58750088e-04	-3.41060513e-13	2.98157898e+02
-2.88997342e-08	-1.56791008e-04	1.27897692e-13	2.98153839e+02
-4.06868276e-05	-1.62739045e-04	2.27373675e-13	2.99989868e+02
-1.44121677e-05	-1.60864409e-04	0.00000000e+00	2.98173981e+02
-9.52606297e-06	-1.59117699e-04	5.68434189e-14	2.98160980e+02
-2.17067973e-05	-1.59876479e-04	3.41060513e-13	2.98238953e+02
-3.00410084e-05	-1.64431680e-04	1.13686838e-13	2.98546631e+02
-2.45010688e-06	-1.66413636e-04	3.97903932e-13	2.98154297e+02
-1.06612106e-05	-1.66781028e-04	0.00000000e+00	2.98161682e+02
-2.89628078e-05	-1.64680183e-04	1.13686838e-13	2.98455170e+02
2.14690459e-07	-1.57049057e-04	-1.42108547e-14	2.98153687e+02
-1.64592966e-05	-1.65369638e-04	1.13686838e-13	2.98185516e+02
-2.02659066e-05	-1.62400145e-04	-2.27373675e-13	2.98217468e+02
2.85524243e-06	-1.65262012e-04	-2.84217094e-14	2.98155731e+02
2.13567478e-06	-1.58349634e-04	1.42108547e-14	2.98154663e+02
8.01901660e-06	-1.63635748e-04	0.00000000e+00	2.98158020e+02
-1.01891756e-05	-1.67064572e-04	-1.42108547e-13	2.98160706e+02
-2.96507824e-05	-1.64806741e-04	0.00000000e+00	2.98496490e+02
-1.71985357e-06	-1.66760132e-04	0.00000000e+00	2.98153900e+02
-2.73784990e-05	-1.65231992e-04	-8.52651283e-14	2.98417816e+02
-1.98969174e-05	-1.67570179e-04	0.00000000e+00	2.98230225e+02
-1.74521520e-05	-1.68294966e-04	2.27373675e-13	2.98192383e+02
-4.13355447e-05	-1.64639627e-04	1.13686838e-13	3.00132111e+02
-3.85314124e-05	-1.67460821e-04	2.27373675e-13	2.99519379e+02
-1.05664039e-05	-1.67347564e-04	-1.42108547e-13	2.98161774e+02
7.93154231e-06	-1.64503013e-04	-5.68434189e-14	2.98157654e+02
-4.71753046e-05	-1.68009748e-04	-1.84741111e-13	3.02254822e+02
-3.97783442e-05	-1.70230691e-04	1.13686838e-13	2.99792603e+02
-3.03478810e-05	-1.66663958e-04	0.00000000e+00	2.98538818e+02
3.13206533e-06	-1.69358274e-04	0.00000000e+00	2.98155457e+02
-1.01331880e-05	-1.67491438e-04	2.84217094e-13	2.98160645e+02
-2.34918775e-06	-1.67078499e-04	0.00000000e+00	2.98154175e+02
-3.54731201e-05	-1.72025451e-04	-1.13686838e-13	2.99054443e+02
-2.91638116e-05	-1.65372883e-04	1.13686838e-13	2.98459747e+02
-1.97777808e-05	-1.70842919e-04	-2.27373675e-13	2.98216675e+02
-1.34229967e-05	-1.75355235e-04	0.00000000e+00	2.98169128e+02
-5.19857804e-06	-1.73804277e-04	0.00000000e+00	2.98158264e+02
-1.66912901e-06	-1.67905033e-04	1.98951966e-13	2.98153870e+02
-3.30578478e-05	-1.73261316e-04	0.00000000e+00	2.98742920e+02
-2.42835722e-05	-1.75141031e-04	0.00000000e+00	2.98308044e+02
-4.52005988e-05	-1.74098444e-04	0.00000000e+00	3.01544617e+02
-1.24086946e-05	-1.75867652e-04	0.00000000e+00	2.98166473e+02
-3.04060522e-05	-1.73802997e-04	0.00000000e+00	2.98624359e+02
-1.46846851e-05	-1.76125439e-04	0.00000000e+00	2.98181305e+02
-2.14654392e-05	-1.76204048e-04	2.27373675e-13	2.98238525e+02
-4.07006337e-05	-1.78202230e-04	1.13686838e-13	2.99982635e+02
-3.44472792e-05	-1.74529385e-04	-1.13686838e-13	2.98903015e+02
-1.31722345e-05	-1.76801026e-04	0.00000000e+00	2.98167969e+02
-2.87241855e-05	-1.80303468e-04	5.68434189e-14	2.98458252e+02
-3.00925913e-05	-1.80539297e-04	0.00000000e+00	2.98511810e+02
-4.07747393e-05	-1.81967247e-04	0.00000000e+00	3.00026215e+02
-5.45752937e-06	-1.78919203e-04	0.00000000e+00	2.98157043e+02
-1.20712448e-05	-1.77152702e-04	0.00000000e+00	2.98165680e+02
-3.10019204e-05	-1.81037016e-04	5.68434189e-14	2.98612885e+02
-1.99516180e-05	-1.83773780e-04	0.00000000e+00	2.98210480e+02
-2.98236137e-05	-1.81548734e-04	-2.27373675e-13	2.98495361e+02
-1.96456658e-05	-1.84059158e-04	-1.42108547e-14	2.98207489e+02
9.18561227e-09	-1.84723845e-04	0.00000000e+00	2.98153839e+02
-8.40731809e-06	-1.84235803e-04	2.27373675e-13	2.98159607e+02
-1.10437850e-05	-1.84081277e-04	2.27373675e-13	2.98165253e+02
-2.00421400e-05	-1.84146818e-04	4.26325641e-14	2.98214478e+02
-1.98315211e-05	-1.84144490e-04	0.00000000e+00	2.98209045e+02
-3.10841460e-05	-1.82155345e-04	1.70530257e-13	2.98623352e+02
-4.08122723e-05	-1.83846365e-04	0.00000000e+00	3.00029175e+02
-3.63818290e-05	-1.86975085e-04	0.00000000e+00	2.99210449e+02
-2.99452659e-05	-1.84145552e-04	0.00000000e+00	2.98495514e+02
-2.06840978e-05	-1.84739431e-04	2.84217094e-14	2.98231964e+02
-1.25265615e-05	-1.89282640e-04	0.00000000e+00	2.98167450e+02
-1.93827454e-05	-1.84795004e-04	4.26325641e-14	2.98205505e+02
-2.88114716e-05	-1.89813669e-04	-1.13686838e-13	2.98450592e+02
-3.09182869e-05	-1.89863087e-04	0.00000000e+00	2.98600769e+02
-7.87143654e-06	-1.87699028e-04	0.00000000e+00	2.98159363e+02
-1.99152637e-05	-1.84396864e-04	4.26325641e-14	2.98210083e+02
-3.83693987e-05	-1.91255705e-04	-2.27373675e-13	2.99480103e+02
-2.67342057e-05	-1.91634928e-04	0.00000000e+00	2.98406799e+02
-1.56390543e-05	-1.92252861e-04	-1.13686838e-13	2.98182281e+02
-4.38904535e-05	-1.92051783e-04	0.00000000e+00	3.01091858e+02
-3.02229164e-05	-1.91847925e-04	0.00000000e+00	2.98519836e+02
-3.33941134e-05	-1.91926170e-04	0.00000000e+00	2.98907288e+02
-2.05155739e-05	-1.92858919e-04	0.00000000e+00	2.98232544e+02
-1.18349235e-05	-1.92795153e-04	0.00000000e+00	2.98165466e+02
-7.96592394e-06	-1.92974228e-04	0.00000000e+00	2.98158386e+02
-3.77782089e-05	-1.95719709e-04	0.00000000e+00	2.99378510e+02
-2.86415525e-05	-1.93796091e-04	2.27373675e-13	2.98440796e+02
-2.45019637e-05	-1.96878624e-04	2.27373675e-13	2.98307495e+02
-9.50920094e-06	-1.95252433e-04	0.00000000e+00	2.98160248e+02
-1.85804711e-05	-1.99434260e-04	-2.84217094e-14	2.98196167e+02
-3.37711281e-05	-1.96718465e-04	-2.27373675e-13	2.98869659e+02
-1.35971641e-05	-1.94396940e-04	0.00000000e+00	2.98170105e+02
-2.64384835e-05	-1.99999995e-04	0.00000000e+00	2.98360016e+02
-3.11288823e-05	-1.99999995e-04	0.00000000e+00	2.98738159e+02
-4.01265279e-05	-2.00000009e-04	0.00000000e+00	2.99933594e+02
-1.79696326e-05	-1.99999995e-04	2.27373675e-13	2.98192535e+02
0.00000000e+00	-1.99999995e-04	0.00000000e+00	2.98153839e+02
-1.09389612e-05	-1.99999995e-04	0.00000000e+00	2.98164734e+02
-1.92208699e-05	-1.99999995e-04	-1.98951966e-13	2.98208191e+02
-3.57012250e-05	-1.99999995e-04	2.27373675e-13	2.99100891e+02
-1.86186044e-05	-1.99999995e-04	2.27373675e-13	2.98197113e+02
-6.84013344e-07	-1.37973213e-04	0.00000000e+00	2.98153931e+02
-2.36861001e-06	-1.43648533e-04	-3.41060513e-13	2.98154816e+02
-5.12130573e-05	-9.34044947e-05	-3.62376795e-13	3.04401062e+02
-5.12213446e-05	-9.33788833e-05	9.23705556e-14	3.04406433e+02
-5.11699618e-05	-9.33785341e-05	8.88178420e-14	3.04377289e+02
-3.59172845e-05	-9.44828353e-05	0.00000000e+00	2.99105988e+02
-2.81777502e-05	-9.40716709e-05	-2.27373675e-13	2.98430176e+02
-3.05123795e-05	-1.01127072e-04	1.70530257e-13	2.98533569e+02
-4.60653828e-05	-9.98784963e-05	2.27373675e-13	3.01915894e+02
-4.50735315e-05	-9.86285668e-05	0.00000000e+00	3.01345093e+02
-2.78833595e-05	-1.00281322e-04	0.00000000e+00	2.98441254e+02
-2.33853989e-05	-9.61271071e-05	0.00000000e+00	2.98274078e+02
-6.36492769e-06	-9.91325142e-05	5.68434189e-14	2.98159119e+02
-2.50885910e-06	-9.65669969e-05	-5.68434189e-14	2.98154694e+02
-4.67891914e-06	-9.65154541e-05	0.00000000e+00	2.98157654e+02
-1.32974935e-06	-9.66526131e-05	2.84217094e-13	2.98155060e+02
-2.47910179e-06	-9.76181327e-05	2.84217094e-13	2.98154816e+02
-2.28921308e-05	-9.74923969e-05	-3.41060513e-13	2.98262177e+02
-2.20691200e-05	-9.70006950e-05	0.00000000e+00	2.98241302e+02
-3.70859307e-05	-9.49403184e-05	-2.84217094e-13	2.99237854e+02
-3.11783988e-05	-1.01846985e-04	2.27373675e-13	2.98610687e+02
-2.00217401e-05	-9.69016619e-05	-1.13686838e-13	2.98221130e+02
-1.43555335e-05	-9.59901881e-05	2.27373675e-13	2.98173340e+02
-1.31578054e-05	-1.00760371e-04	0.00000000e+00	2.98169250e+02
-5.52087149e-05	-1.00273057e-04	0.00000000e+00	3.07277374e+02
-1.24700477e-06	-9.83590580e-05	-5.68434189e-14	2.98154724e+02
8.22065704e-06	-9.87639141e-05	2.84217094e-14	2.98162048e+02
-1.91045219e-05	-1.02325335e-04	0.00000000e+00	2.98211884e+02
-2.16723020e-05	-1.03878352e-04	0.00000000e+00	2.98237122e+02
-4.42943347e-05	-9.98332762e-05	2.27373675e-13	3.01139038e+02
-4.52156382e-05	-1.00489713e-04	0.00000000e+00	3.01421478e+02
-3.05400390e-05	-1.02222679e-04	0.00000000e+00	2.98537903e+02
-1.12752987e-05	-1.02416889e-04	-1.13686838e-13	2.98165894e+02
1.16752426e-05	-9.93047579e-05	2.27373675e-13	2.98164703e+02
1.13172537e-05	-9.97650932e-05	-1.70530257e-13	2.98164093e+02
-4.26950064e-05	-1.02391699e-04	-5.68434189e-14	3.00645844e+02
-3.75983582e-05	-9.84145154e-05	0.00000000e+00	2.99311768e+02
-2.27993114e-05	-1.04671257e-04	0.00000000e+00	2.98265778e+02
-1.25079705e-05	-1.02263170e-04	2.27373675e-13	2.98169556e+02
-3.29354989e-05	-1.03272323e-04	0.00000000e+00	2.98813934e+02
-2.84588859e-05	-1.02926104e-04	0.00000000e+00	2.98464111e+02
-4.82944815e-05	-1.06028179e-04	-1.13686838e-13	3.02895844e+02
4.37741755e-06	-1.05388375e-04	0.00000000e+00	2.98156219e+02
-1.36227045e-05	-1.03317041e-04	2.27373675e-13	2.98177032e+02
-3.84123450e-05	-1.06518746e-04	-1.13686838e-13	2.99473206e+02
-2.13954318e-05	-1.05986459e-04	1.13686838e-13	2.98233887e+02
-4.09767290e-06	-1.07370579e-04	2.84217094e-13	2.98154968e+02
-3.47792957e-06	-1.03747152e-04	-2.84217094e-14	2.98154480e+02
-4.74479275e-05	-1.06583189e-04	0.00000000e+00	3.02405487e+02
-3.21292714e-06	-1.07484688e-04	0.00000000e+00	2.98154663e+02
-1.22250258e-05	-1.03881037e-04	-2.27373675e-13	2.98167145e+02
-5.02204057e-05	-1.07741602e-04	-1.13686838e-13	3.04056519e+02
-5.53669379e-05	-1.05136074e-04	0.00000000e+00	3.07287598e+02
-4.43237768e-05	-1.06700245e-04	-5.68434189e-14	3.01358582e+02
-5.48178868e-05	-1.08486973e-04	-1.13686838e-13	3.06989746e+02
-2.38768371e-05	-1.08767046e-04	0.00000000e+00	2.98279602e+02
-3.21428088e-05	-1.09017274e-04	7.10542736e-15	2.98640198e+02
-4.60049159e-06	-1.07919528e-04	5.68434189e-14	2.98155670e+02
-3.23258864e-05	-1.09571061e-04	1.77635684e-13	2.98656616e+02
-3.22512569e-05	-1.09588880e-04	-2.77111667e-13	2.98648315e+02
-4.04081493e-06	-1.07844338e-04	2.84217094e-13	2.98154938e+02
-1.36173840e-05	-1.08028224e-04	1.13686838e-13	2.98170166e+02
-1.71316715e-05	-1.09781395e-04	-5.68434189e-14	2.98195099e+02
-3.20992222e-05	-1.09672408e-04	-4.26325641e-14	2.98639984e+02
-1.41854944e-05	-1.11907633e-04	-1.13686838e-13	2.98172607e+02
-7.58952228e-06	-1.09204251e-04	2.84217094e-14	2.98160706e+02
2.83991471e-06	-1.11383910e-04	0.00000000e+00	2.98154663e+02
-4.70675695e-05	-1.08466935e-04	-5.68434189e-14	3.02222595e+02
-3.95699535e-05	-1.08198881e-04	2.27373675e-13	2.99758728e+02
-5.47186391e-05	-1.10973706e-04	0.00000000e+00	3.06862305e+02
-3.22518317e-05	-1.09637833e-04	-2.77111667e-13	2.98648254e+02
-3.66133963e-06	-1.08146771e-04	2.84217094e-13	2.98154724e+02
-3.66814638e-05	-1.13286325e-04	0.00000000e+00	2.99182739e+02
-3.24566863e-05	-1.10026871e-04	-4.61852778e-14	2.98669067e+02
2.19721665e-06	-1.14074806e-04	0.00000000e+00	2.98154907e+02
-2.65324670e-05	-1.12494781e-04	-2.27373675e-13	2.98353973e+02
-3.56769524e-05	-1.16056231e-04	-2.27373675e-13	2.99036743e+02
-4.27270470e-06	-1.08638029e-04	0.00000000e+00	2.98154755e+02
-4.39765354e-05	-1.14695998e-04	0.00000000e+00	3.01063843e+02
-1.54867848e-05	-1.12942769e-04	0.00000000e+00	2.98180756e+02
-4.88489677e-05	-1.14818176e-04	2.27373675e-13	3.03558777e+02
-3.73152143e-05	-1.16497547e-04	1.70530257e-13	2.99438538e+02
-2.41267044e-05	-1.13455419e-04	-1.13686838e-13	2.98292938e+02
-3.45846602e-05	-1.16456242e-04	-5.68434189e-14	2.98927979e+02
-1.16236588e-05	-1.14349685e-04	-5.68434189e-14	2.98167023e+02
-6.38984261e-07	-1.14356750e-04	0.00000000e+00	2.98154907e+02
-6.13483007e-06	-1.17109012e-04	0.00000000e+00	2.98156494e+02
-3.56235105e-05	-1.17083153e-04	-1.70530257e-13	2.99024445e+02
-2.04300231e-05	-1.17195013e-04	-2.27373675e-13	2.98228699e+02
3.62272704e-06	-1.16392061e-04	1.13686838e-13	2.98154907e+02
-5.29669633e-05	-1.19581091e-04	2.27373675e-13	3.05681763e+02
-4.54064539e-05	-1.18523451e-04	-1.13686838e-13	3.01522278e+02
-2.68759977e-05	-1.16049450e-04	0.00000000e+00	2.98360931e+02
-3.38754435e-05	-1.18043950e-04	0.00000000e+00	2.98867432e+02
-8.43093221e-06	-1.19046425e-04	0.00000000e+00	2.98161530e+02
-1.75996865e-06	-1.18845957e-04	0.00000000e+00	2.98156342e+02
-1.69586710e-05	-1.18535383e-04	-2.27373675e-13	2.98196167e+02
-2.60046618e-05	-1.20658086e-04	0.00000000e+00	2.98359802e+02
-4.88565129e-05	-1.21574951e-04	-1.13686838e-13	3.03332886e+02
-6.06822096e-06	-1.19085977e-04	1.13686838e-13	2.98156921e+02
-3.84781561e-05	-1.19709701e-04	5.68434189e-14	2.99586670e+02
-2.85537571e-05	-1.22753539e-04	0.00000000e+00	2.98442322e+02
-4.30371583e-05	-1.22379395e-04	5.68434189e-14	3.00681549e+02
3.81563314e-06	-1.22661062e-04	0.00000000e+00	2.98154999e+02
-1.36079398e-05	-1.21902602e-04	0.00000000e+00	2.98174805e+02
-2.09773589e-05	-1.25694554e-04	0.00000000e+00	2.98222321e+02
-2.21243063e-05	-1.25979263e-04	-5.68434189e-14	2.98250305e+02
-5.32186423e-05	-1.23789985e-04	0.00000000e+00	3.05843140e+02
-5.15767897e-06	-1.20948098e-04	1.13686838e-13	2.98156097e+02
-3.59636360e-05	-1.20842553e-04	-5.68434189e-14	2.99059662e+02
-4.15262439e-05	-1.23474572e-04	-1.13686838e-13	3.00205902e+02
-2.05592205e-05	-1.26451196e-04	-2.27373675e-13	2.98219666e+02
-8.73783301e-06	-1.23770587e-04	-1.13686838e-13	2.98159821e+02
8.78120204e-07	-1.25560764e-04	0.00000000e+00	2.98154510e+02
-3.50895643e-05	-1.27241889e-04	1.13686838e-13	2.99020630e+02
-2.11890583e-05	-1.26596729e-04	-2.84217094e-13	2.98226898e+02
-1.13625356e-05	-1.27518098e-04	0.00000000e+00	2.98165283e+02
-3.71400893e-05	-1.27718071e-04	-3.41060513e-13	2.99278015e+02
-3.07889991e-06	-1.26120241e-04	2.27373675e-13	2.98156128e+02
-4.81133939e-05	-1.27816878e-04	5.68434189e-14	3.02851257e+02
-4.41988959e-05	-1.26415092e-04	0.00000000e+00	3.01113037e+02
-9.40405153e-06	-1.27932741e-04	0.00000000e+00	2.98161682e+02
3.22207416e-06	-1.25706400e-04	-2.27373675e-13	2.98155640e+02
-4.63677570e-05	-1.29229200e-04	0.00000000e+00	3.01941864e+02
-4.26448569e-05	-1.29100430e-04	0.00000000e+00	3.00857361e+02
-2.86448085e-05	-1.32840287e-04	0.00000000e+00	2.98434784e+02
-2.34551371e-05	-1.29100401e-04	5.68434189e-14	2.98286194e+02
-4.82326213e-05	-1.30337197e-04	1.13686838e-13	3.02970459e+02
-5.40485998e-05	-1.28984393e-04	-2.27373675e-13	3.06439880e+02
-1.04704141e-05	-1.29515829e-04	0.00000000e+00	2.98162048e+02
-2.05711003e-05	-1.27501669e-04	1.13686838e-13	2.98218658e+02
-2.37519146e-07	-1.33053443e-04	5.68434189e-14	2.98154266e+02
6.86484327e-07	-1.31874753e-04	0.00000000e+00	2.98153992e+02
-3.59736405e-05	-1.29077089e-04	-2.27373675e-13	2.99094940e+02
-1.26328032e-05	-1.30212487e-04	0.00000000e+00	2.98169861e+02
-4.60640586e-05	-1.30137603e-04	1.13686838e-13	3.01818329e+02
5.73954708e-07	-1.33674286e-04	0.00000000e+00	2.98154419e+02
-2.91564356e-05	-1.34257687e-04	-2.27373675e-13	2.98476959e+02
-1.27793783e-06	-1.33468042e-04	0.00000000e+00	2.98154907e+02
-2.75663806e-05	-1.34481757e-04	1.13686838e-13	2.98397247e+02
-3.75780946e-05	-1.31189707e-04	1.13686838e-13	2.99333832e+02
-5.40682086e-05	-1.32960005e-04	-2.27373675e-13	3.06527649e+02
-1.88390259e-05	-1.34390342e-04	2.27373675e-13	2.98215393e+02
-4.00669742e-05	-1.35581562e-04	0.00000000e+00	2.99933563e+02
-4.63997651e-07	-1.34077403e-04	0.00000000e+00	2.98154663e+02
2.43550744e-07	-1.34093876e-04	0.00000000e+00	2.98154236e+02
-3.15129801e-05	-1.35007620e-04	5.68434189e-14	2.98761841e+02
-1.00212674e-05	-1.35570459e-04	1.13686838e-13	2.98161377e+02
-1.29897508e-05	-1.36550414e-04	-1.13686838e-13	2.98172150e+02
-4.64124387e-05	-1.31526394e-04	-5.68434189e-14	3.01925537e+02
-3.80467282e-05	-1.36921444e-04	0.00000000e+00	2.99473053e+02
-4.19644857e-05	-1.37216004e-04	0.00000000e+00	3.00525391e+02
-4.86763420e-05	-1.34036964e-04	5.68434189e-14	3.03155273e+02
-5.29764402e-05	-1.39965196e-04	0.00000000e+00	3.05678680e+02
-9.64367609e-06	-1.38364892e-04	2.27373675e-13	2.98162537e+02
-2.89488016e-05	-1.35165974e-04	0.00000000e+00	2.98456879e+02
-4.62199168e-05	-1.38741278e-04	0.00000000e+00	3.01969086e+02
-2.43489849e-05	-1.37884461e-04	0.00000000e+00	2.98315002e+02
-1.96723722e-05	-1.39636759e-04	0.00000000e+00	2.98209564e+02
-5.11863946e-05	-1.41224722e-04	0.00000000e+00	3.04606537e+02
-2.09864811e-05	-1.40501696e-04	0.00000000e+00	2.98229248e+02
-2.01638723e-05	-1.41096287e-04	0.00000000e+00	2.98214966e+02
-4.03720696e-06	-1.42910489e-04	-5.68434189e-14	2.98155975e+02
-3.79819539e-05	-1.41387049e-04	0.00000000e+00	2.99405151e+02
-2.84052530e-05	-1.36692557e-04	0.00000000e+00	2.98420776e+02
-1.48080217e-05	-1.42542936e-04	1.70530257e-13	2.98176544e+02
-3.57101926e-05	-1.43830155e-04	-1.13686838e-13	2.99092163e+02
6.75969159e-06	-1.43729689e-04	3.69482223e-13	2.98157074e+02
-1.07459446e-05	-1.42634904e-04	1.13686838e-13	2.98162872e+02
-5.98885672e-05	-9.54310672e-05	2.27373675e-13	3.10918518e+02
-5.54409635e-05	-9.84209182e-05	0.00000000e+00	3.07410980e+02
-6.23273008e-05	-9.66630469e-05	-2.27373675e-13	3.12791382e+02
-5.74066289e-05	-9.93471986e-05	1.13686838e-13	3.08921692e+02
-6.24392778e-05	-1.01130776e-04	2.27373675e-13	3.12806152e+02
-6.69055589e-05	-9.79209362e-05	0.00000000e+00	3.18345001e+02
-5.91169155e-05	-1.02282123e-04	0.00000000e+00	3.10204102e+02
-7.09102533e-05	-9.85833394e-05	0.00000000e+00	3.21841064e+02
-7.69083490e-05	-1.04528081e-04	0.00000000e+00	3.23045074e+02
-7.73366264e-05	-9.63573693e-05	0.00000000e+00	3.23060547e+02
-9.20019520e-05	-9.79544420e-05	-2.27373675e-13	3.23149200e+02
-7.99679401e-05	-1.03778322e-04	1.13686838e-13	3.23079742e+02
-8.21968424e-05	-9.75950970e-05	2.27373675e-13	3.23112427e+02
-8.51809818e-05	-9.92557252e-05	0.00000000e+00	3.23145264e+02
-8.86752459e-05	-9.85309307e-05	0.00000000e+00	3.23147644e+02
-6.92979884e-05	-9.88222891e-05	1.13686838e-13	3.21482422e+02
-6.94260743e-05	-1.01391750e-04	0.00000000e+00	3.21536163e+02
-8.56781699e-05	-1.01717902e-04	0.00000000e+00	3.23145691e+02
-6.23623928e-05	-1.04196821e-04	3.41060513e-13	3.12810120e+02
-6.53071329e-05	-1.04956445e-04	-1.13686838e-13	3.16435547e+02
-9.22766194e-05	-1.04654559e-04	0.00000000e+00	3.23149292e+02
-7.42680641e-05	-1.06024920e-04	1.13686838e-13	3.22508392e+02
-7.83232026e-05	-1.06468084e-04	0.00000000e+00	3.23054169e+02
-6.90097950e-05	-1.06346313e-04	2.27373675e-13	3.21395203e+02
-5.66171911e-05	-1.08351996e-04	0.00000000e+00	3.08337830e+02
-9.20931197e-05	-1.04852086e-04	0.00000000e+00	3.23149170e+02
-8.47826741e-05	-1.05903324e-04	0.00000000e+00	3.23144958e+02
-8.36211475e-05	-1.10184308e-04	0.00000000e+00	3.23124634e+02
-6.24644890e-05	-1.08056913e-04	-1.13686838e-13	3.12790863e+02
-6.35969263e-05	-1.10522495e-04	0.00000000e+00	3.14387573e+02
-5.89454212e-05	-1.10482746e-04	1.13686838e-13	3.10054443e+02
-6.23774395e-05	-1.11347348e-04	0.00000000e+00	3.12771423e+02
-7.56365334e-05	-1.08421948e-04	1.13686838e-13	3.22922546e+02
-7.02353645e-05	-1.10730783e-04	0.00000000e+00	3.21946472e+02
-9.08998773e-05	-1.12856287e-04	0.00000000e+00	3.23143463e+02
-7.99580594e-05	-1.13308852e-04	0.00000000e+00	3.23107117e+02
-8.10515703e-05	-1.14497518e-04	-1.13686838e-13	3.23123962e+02
-6.55844051e-05	-1.12959533e-04	0.00000000e+00	3.16189331e+02
-7.16118593e-05	-1.15297458e-04	0.00000000e+00	3.22483734e+02
-8.05088785e-05	-1.14839590e-04	-1.13686838e-13	3.23119049e+02
-8.54620448e-05	-1.14218055e-04	0.00000000e+00	3.23133240e+02
-9.12778123e-05	-1.13641487e-04	0.00000000e+00	3.23148560e+02
-7.96540407e-05	-1.15049108e-04	1.13686838e-13	3.23045471e+02
-6.24372915e-05	-1.14184542e-04	1.13686838e-13	3.12789825e+02
-5.87368268e-05	-1.17765128e-04	0.00000000e+00	3.10070465e+02
-8.05016898e-05	-1.15384450e-04	-1.13686838e-13	3.23118866e+02
-8.14526429e-05	-1.15829294e-04	-8.52651283e-14	3.23124664e+02
-6.78213255e-05	-1.17464631e-04	0.00000000e+00	3.18751160e+02
-6.23134983e-05	-1.20058168e-04	2.27373675e-13	3.12813751e+02
-8.70402146e-05	-1.20398749e-04	0.00000000e+00	3.23147797e+02
-7.46130681e-05	-1.18821656e-04	2.27373675e-13	3.22705017e+02
-7.08103034e-05	-1.21916550e-04	0.00000000e+00	3.22200806e+02
-7.86551973e-05	-1.22151032e-04	0.00000000e+00	3.23083740e+02
-8.96486017e-05	-1.22024059e-04	0.00000000e+00	3.23148621e+02
-8.36930631e-05	-1.21855468e-04	0.00000000e+00	3.23122803e+02
-6.94858609e-05	-1.22663652e-04	5.68434189e-14	3.20777832e+02
-5.83870642e-05	-1.22705649e-04	-2.27373675e-13	3.09770538e+02
-7.15446949e-05	-1.22994417e-04	-5.68434189e-14	3.22258362e+02
-7.06852297e-05	-1.23314152e-04	-2.27373675e-13	3.22164154e+02
-8.75931946e-05	-1.23675360e-04	1.13686838e-13	3.23147827e+02
-6.25000030e-05	-1.29721462e-04	0.00000000e+00	3.12805908e+02
-6.25000030e-05	-1.29721462e-04	0.00000000e+00	3.12805908e+02
-6.25000030e-05	-1.29721462e-04	0.00000000e+00	3.12805908e+02
-8.17088367e-05	-1.28473635e-04	1.13686838e-13	3.23124817e+02
-7.22228579e-05	-1.26712548e-04	0.00000000e+00	3.22492737e+02
-7.44827485e-05	-1.29224223e-04	0.00000000e+00	3.22868988e+02
-6.25000030e-05	-1.29721462e-04	0.00000000e+00	3.12805908e+02
-7.34310452e-05	-1.30006199e-04	1.13686838e-13	3.22757874e+02
-8.40383727e-05	-1.30078348e-04	0.00000000e+00	3.23140808e+02
-6.25000030e-05	-1.29721462e-04	8.82015579e-20	3.12805908e+02
-7.41546392e-05	-1.30374610e-04	0.00000000e+00	3.22853149e+02
-8.20647620e-05	-1.30469154e-04	0.00000000e+00	3.23129761e+02
-6.25000030e-05	-1.29721462e-04	8.82015579e-20	3.12805908e+02
-7.32902481e-05	-1.30759043e-04	1.13686838e-13	3.22700317e+02
-6.25000030e-05	-1.29721462e-04	8.82015579e-20	3.12805908e+02
-8.33562663e-05	-1.31371373e-04	0.00000000e+00	3.23140686e+02
-9.11400202e-05	-1.32546047e-04	0.00000000e+00	3.23149475e+02
-7.42375123e-05	-1.31203866e-04	0.00000000e+00	3.22858948e+02
-8.17850087e-05	-1.31937122e-04	0.00000000e+00	3.23125122e+02
-6.25000030e-05	-1.29721462e-04	8.82015579e-20	3.12805908e+02
-6.25000030e-05	-1.29721462e-04	0.00000000e+00	3.12805908e+02
-7.08062580e-05	-1.38060961e-04	-1.42108547e-14	3.22056824e+02
-5.76364982e-05	-1.35010981e-04	0.00000000e+00	3.09223572e+02
-6.99766097e-05	-1.40055869e-04	-3.55271368e-13	3.21842285e+02
-8.48032505e-05	-1.38004514e-04	1.13686838e-13	3.23145874e+02
-7.78491158e-05	-1.38182833e-04	0.00000000e+00	3.23067871e+02
-6.23073356e-05	-1.38506279e-04	0.00000000e+00	3.12829163e+02
-8.40364664e-05	-1.38196716e-04	1.13686838e-13	3.23138397e+02
-9.02694301e-05	-1.38355725e-04	0.00000000e+00	3.23149139e+02
-6.96994903e-05	-1.40085060e-04	9.94759830e-14	3.21494873e+02
-8.94780678e-05	-1.38715404e-04	0.00000000e+00	3.23148712e+02
-7.03084297e-05	-1.40098680e-04	9.94759830e-14	3.21893799e+02
-9.01073508e-05	-1.38751857e-04	1.84741111e-13	3.23149078e+02
-5.55048246e-05	-1.40737800e-04	0.00000000e+00	3.07591095e+02
-9.02959728e-05	-1.38910997e-04	-3.55271368e-14	3.23149139e+02
-8.52652593e-05	-1.38949268e-04	5.68434189e-14	3.23145966e+02
-7.00435194e-05	-1.40257180e-04	1.42108547e-14	3.21863525e+02
-9.00487430e-05	-1.38891599e-04	0.00000000e+00	3.23148834e+02
-8.41525689e-05	-1.39071388e-04	5.68434189e-14	3.23137360e+02
-7.86441087e-05	-1.42200239e-04	2.27373675e-13	3.23066101e+02
-9.23418265e-05	-4.50012412e-05	1.13686838e-13	3.23149658e+02
-9.20311286e-05	-4.37640374e-05	1.13686838e-13	3.23149597e+02
-9.30897222e-05	-4.36688388e-05	0.00000000e+00	3.23149719e+02
-1.01110920e-04	-4.77942558e-05	1.13686838e-13	3.23149994e+02
-1.00686659e-04	-4.61927484e-05	2.27373675e-13	3.23149963e+02
-1.08110100e-04	-4.25436083e-05	0.00000000e+00	3.23149994e+02
-9.91025008e-05	-4.83486656e-05	-2.27373675e-13	3.23149902e+02
-7.39999086e-05	-4.56344205e-05	0.00000000e+00	3.22550629e+02
-7.84911026e-05	-4.36693736e-05	-2.84217094e-13	3.23094574e+02
-7.77469104e-05	-4.86291974e-05	0.00000000e+00	3.23072876e+02
-9.13877520e-05	-4.44101643e-05	1.13686838e-13	3.23149231e+02
-6.23073356e-05	-4.39240830e-05	0.00000000e+00	3.12786713e+02
-6.25000030e-05	-5.27088996e-05	-3.69733804e-20	3.12851105e+02
-6.99749289e-05	-4.67029022e-05	-1.70530257e-13	3.21247467e+02
-5.29665704e-05	-4.90623097e-05	0.00000000e+00	3.05804504e+02
-4.63123470e-05	-4.80562267e-05	0.00000000e+00	3.01887909e+02
-4.77062495e-05	-4.38897332e-05	-1.13686838e-13	3.02562500e+02
-5.42085036e-05	-4.82432151e-05	0.00000000e+00	3.06501923e+02
-7.91858984e-05	-4.42531236e-05	0.00000000e+00	3.23100220e+02
-5.53608625e-05	-4.82081159e-05	-1.98951966e-13	3.07309662e+02
-4.58758186e-05	-5.06156321e-05	1.13686838e-13	3.01726105e+02
-7.12452238e-05	-4.71259991e-05	5.68434189e-14	3.22225952e+02
-7.70912593e-05	-5.25718278e-05	5.68434189e-14	3.23053131e+02
-5.46854390e-05	-4.85699638e-05	0.00000000e+00	3.06807373e+02
-7.06897699e-05	-4.76547575e-05	-1.70530257e-13	3.22122742e+02
-7.07618092e-05	-4.69921324e-05	0.00000000e+00	3.22161407e+02
-5.50450313e-05	-4.87587749e-05	0.00000000e+00	3.07083954e+02
-8.48019263e-05	-4.92866748e-05	-4.54747351e-13	3.23145416e+02
-7.82629650e-05	-5.24711868e-05	0.00000000e+00	3.23067627e+02
-9.01056046e-05	-5.43894384e-05	1.98951966e-13	3.23146576e+02
-9.05403722e-05	-5.45490511e-05	2.27373675e-13	3.23146790e+02
-6.25000030e-05	-5.27088996e-05	0.00000000e+00	3.12851105e+02
-6.25000030e-05	-5.27088996e-05	-3.69733804e-20	3.12851105e+02
-7.63951393e-05	-5.31877013e-05	5.68434189e-14	3.22924896e+02
-5.46987576e-05	-4.92436702e-05	-1.70530257e-13	3.06806641e+02
-8.59135253e-05	-5.41232730e-05	-4.26325641e-14	3.23115295e+02
-7.72456842e-05	-5.31976984e-05	0.00000000e+00	3.23055664e+02
-4.73747859e-05	-5.34719657e-05	1.13686838e-13	3.02531189e+02
-6.92379399e-05	-5.47822638e-05	2.27373675e-13	3.21575317e+02
-1.06483174e-04	-5.44054164e-05	1.13686838e-13	3.23149994e+02
-1.04430495e-04	-4.99766647e-05	0.00000000e+00	3.23149994e+02
-1.08805965e-04	-5.31279256e-05	0.00000000e+00	3.23149994e+02
-6.25000030e-05	-5.27088996e-05	0.00000000e+00	3.12851105e+02
-1.00258112e-04	-5.38419699e-05	-5.68434189e-14	3.23149963e+02
-9.02249812e-05	-5.47361087e-05	2.84217094e-14	3.23146576e+02
-4.54219953e-05	-5.15283646e-05	0.00000000e+00	3.01552307e+02
-9.21341634e-05	-5.56866216e-05	0.00000000e+00	3.23147247e+02
-5.29617246e-05	-5.80373235e-05	0.00000000e+00	3.05732880e+02
-7.75089648e-05	-5.38354470e-05	0.00000000e+00	3.23054688e+02
-9.94557049e-05	-5.93590521e-05	0.00000000e+00	3.23149963e+02
-6.25000030e-05	-5.27088996e-05	0.00000000e+00	3.12851105e+02
-1.08619526e-04	-5.76583261e-05	0.00000000e+00	3.23149994e+02
-8.94993718e-05	-5.56075283e-05	0.00000000e+00	3.23144104e+02
-4.41632947e-05	-5.90206982e-05	0.00000000e+00	3.01180573e+02
-4.79647206e-05	-6.04903253e-05	-2.27373675e-13	3.03017517e+02
-9.04098270e-05	-5.51083613e-05	2.27373675e-13	3.23146729e+02
-7.05162238e-05	-6.42433588e-05	-4.23512467e-20	3.22098450e+02
-8.18595872e-05	-6.16420512e-05	1.13686838e-13	3.23102600e+02
-5.81300555e-05	-5.88938456e-05	0.00000000e+00	3.09631226e+02
-1.03633720e-04	-6.04003289e-05	5.68434189e-14	3.23149963e+02
-6.23073356e-05	-6.14937162e-05	0.00000000e+00	3.12850281e+02
-7.05162238e-05	-6.42433588e-05	0.00000000e+00	3.22098450e+02
-7.05162238e-05	-6.42433588e-05	0.00000000e+00	3.22098450e+02
-1.08099179e-04	-6.08367554e-05	0.00000000e+00	3.23149963e+02
-8.44077877e-05	-6.13754528e-05	1.13686838e-13	3.23131653e+02
-9.41947801e-05	-6.36189579e-05	-2.84217094e-14	3.23149719e+02
-4.10458815e-05	-6.12752483e-05	0.00000000e+00	3.00236511e+02
-9.15936544e-05	-6.43258318e-05	2.84217094e-14	3.23146576e+02
-9.27465881e-05	-6.45325272e-05	5.68434189e-14	3.23149658e+02
-7.05162238e-05	-6.42433588e-05	0.00000000e+00	3.22098450e+02
-5.29885874e-05	-6.37107296e-05	-2.27373675e-13	3.05720581e+02
-5.76733000e-05	-6.47293346e-05	4.54747351e-13	3.09252777e+02
-1.06851709e-04	-6.20560168e-05	-2.27373675e-13	3.23149994e+02
-9.89965411e-05	-6.07252805e-05	3.41060513e-13	3.23149963e+02
-1.00413963e-04	-6.12698714e-05	3.41060513e-13	3.23149963e+02
-8.41297006e-05	-6.62869279e-05	0.00000000e+00	3.23134766e+02
-4.45229380e-05	-6.82715254e-05	-5.68434189e-14	3.01137695e+02
-9.36138167e-05	-6.45719410e-05	5.68434189e-14	3.23149628e+02
-8.12846120e-05	-6.39868449e-05	0.00000000e+00	3.23110107e+02
-7.05162238e-05	-6.42433588e-05	0.00000000e+00	3.22098450e+02
-1.03672181e-04	-6.62761086e-05	-4.54747351e-13	3.23149994e+02
-5.44590075e-05	-6.75057745e-05	2.27373675e-13	3.06773163e+02
-4.58650538e-05	-6.89311128e-05	-5.68434189e-14	3.01860382e+02
-6.25000030e-05	-7.02785328e-05	0.00000000e+00	3.12789612e+02
-1.01836384e-04	-6.82240643e-05	0.00000000e+00	3.23149994e+02
-1.00126606e-04	-6.35033430e-05	5.68434189e-14	3.23149963e+02
-6.25000030e-05	-7.02785328e-05	-3.65279178e-20	3.12789612e+02
-6.25000030e-05	-7.02785328e-05	-3.65279178e-20	3.12789612e+02
-9.24221094e-05	-6.49032954e-05	0.00000000e+00	3.23149475e+02
-7.71974592e-05	-6.83044345e-05	-2.27373675e-13	3.23063477e+02
-6.25000030e-05	-7.02785328e-05	0.00000000e+00	3.12789612e+02
-9.35081189e-05	-6.69335641e-05	-2.84217094e-14	3.23149689e+02
-4.46508020e-05	-6.92939211e-05	0.00000000e+00	3.01204315e+02
-8.52476078e-05	-7.06549981e-05	0.00000000e+00	3.23145874e+02
-8.33669037e-05	-6.99525190e-05	0.00000000e+00	3.23121887e+02
-7.05162238e-05	-6.42433588e-05	0.00000000e+00	3.22098450e+02
-6.25000030e-05	-7.02785328e-05	0.00000000e+00	3.12789612e+02
-9.68937093e-05	-7.26728031e-05	0.00000000e+00	3.23149902e+02
-9.28219524e-05	-7.25962018e-05	0.00000000e+00	3.23148682e+02
-9.53701383e-05	-7.26552753e-05	0.00000000e+00	3.23149841e+02
-1.02571212e-04	-7.00850142e-05	2.27373675e-13	3.23150024e+02
-7.79544498e-05	-7.58399183e-05	0.00000000e+00	3.23068176e+02
-5.44693030e-05	-7.33379275e-05	0.00000000e+00	3.06650208e+02
-7.69922408e-05	-7.63486314e-05	1.13686838e-13	3.22943420e+02
-7.00599339e-05	-7.40968171e-05	0.00000000e+00	3.21892426e+02
-5.54462968e-05	-7.47331142e-05	0.00000000e+00	3.07436035e+02
-7.96148161e-05	-7.53695931e-05	5.68434189e-14	3.23084198e+02
-9.51267284e-05	-7.36155489e-05	0.00000000e+00	3.23149841e+02
-4.53100402e-05	-7.13638874e-05	5.68434189e-14	3.01462280e+02
-1.03235805e-04	-7.39602256e-05	0.00000000e+00	3.23149994e+02
-5.45155417e-05	-7.54821449e-05	0.00000000e+00	3.06740448e+02
-5.17643784e-05	-7.64382276e-05	-5.68434189e-14	3.04997253e+02
-7.81989074e-05	-7.67357924e-05	5.68434189e-14	3.23071350e+02
-6.25000030e-05	-7.02785328e-05	0.00000000e+00	3.12789612e+02
-5.62121932e-05	-7.60885669e-05	0.00000000e+00	3.07992676e+02
-4.68491198e-05	-7.70950719e-05	1.13686838e-13	3.02171997e+02
-6.57714918e-05	-7.68005630e-05	0.00000000e+00	3.17111267e+02
-8.58792919e-05	-7.42438860e-05	-2.27373675e-13	3.23146179e+02
-9.61936094e-05	-7.43097917e-05	0.00000000e+00	3.23149841e+02
-9.32754047e-05	-7.54311768e-05	0.00000000e+00	3.23149200e+02
-1.04183600e-04	-7.73574429e-05	0.00000000e+00	3.23149994e+02
-6.23073356e-05	-7.90633494e-05	0.00000000e+00	3.12824158e+02
-7.96729146e-05	-7.77020468e-05	0.00000000e+00	3.23083099e+02
-6.96839488e-05	-8.05149539e-05	1.13686838e-13	3.21672546e+02
-7.47908780e-05	-7.87615281e-05	0.00000000e+00	3.22531769e+02
-4.71993189e-05	-7.84457297e-05	-3.41060513e-13	3.02339508e+02
-8.65469337e-05	-8.18429398e-05	0.00000000e+00	3.23147339e+02
-7.78982067e-05	-7.75737135e-05	0.00000000e+00	3.23066223e+02
-9.74285576e-05	-8.18843982e-05	0.00000000e+00	3.23149933e+02
-7.07806612e-05	-8.17362015e-05	1.13686838e-13	3.21882172e+02
-9.51304537e-05	-7.48842140e-05	0.00000000e+00	3.23149841e+02
-6.83574908e-05	-8.13417282e-05	5.68434189e-14	3.20032745e+02
-5.44778377e-05	-7.74639266e-05	0.00000000e+00	3.06657166e+02
-6.94255359e-05	-8.17956970e-05	0.00000000e+00	3.21495880e+02
-5.87436443e-05	-8.19837878e-05	2.27373675e-13	3.10063690e+02
-4.94540291e-05	-7.99481859e-05	0.00000000e+00	3.03641296e+02
-9.23980260e-05	-8.20251007e-05	1.13686838e-13	3.23148865e+02
-9.55020514e-05	-8.28761767e-05	0.00000000e+00	3.23149902e+02
-1.04900144e-04	-8.42887457e-05	8.52651283e-14	3.23149994e+02
-1.05999396e-04	-8.35463070e-05	0.00000000e+00	3.23149963e+02
-5.43752285e-05	-8.52541707e-05	0.00000000e+00	3.06696869e+02
-1.06089676e-04	-8.45421091e-05	-2.84217094e-14	3.23149994e+02
-7.26082508e-05	-8.35168103e-05	0.00000000e+00	3.22064941e+02
-6.24681779e-05	-8.73536919e-05	-1.13686838e-13	3.12795044e+02
-8.36891995e-05	-8.47782649e-05	0.00000000e+00	3.23127655e+02
-6.28875059e-05	-8.80670705e-05	-5.68434189e-14	3.13421661e+02
-7.93843647e-05	-8.69890282e-05	-2.27373675e-13	3.23089081e+02
-4.66026540e-05	-8.24215240e-05	0.00000000e+00	3.02010681e+02
-6.14882156e-05	-8.82513923e-05	-1.70530257e-13	3.12034241e+02
-9.72499329e-05	-8.33147715e-05	0.00000000e+00	3.23149933e+02
-6.98563235e-05	-8.37932894e-05	1.13686838e-13	3.21752502e+02
-8.89052171e-05	-8.60784348e-05	-1.13686838e-13	3.23148407e+02
-4.83494805e-05	-8.71478260e-05	-1.13686838e-13	3.03166870e+02
-4.24145292e-05	-8.67742492e-05	1.13686838e-13	3.00618622e+02
-6.24415552e-05	-8.87231727e-05	2.84217094e-13	3.12788330e+02
-9.16368008e-05	-8.86189082e-05	0.00000000e+00	3.23149597e+02
-1.05773819e-04	-8.49497883e-05	0.00000000e+00	3.23149994e+02
-6.37090488e-05	-8.91085656e-05	5.68434189e-14	3.14227234e+02
-1.00472855e-04	-8.91109958e-05	0.00000000e+00	3.23149963e+02
-8.25478928e-05	-8.90379524e-05	0.00000000e+00	3.23121246e+02
-7.29115636e-05	-8.85190821e-05	0.00000000e+00	3.22408142e+02
-9.62898193e-05	-8.49999051e-05	1.13686838e-13	3.23149933e+02
-8.93151300e-05	-9.03037289e-05	1.13686838e-13	3.23148346e+02
-6.98850490e-05	-9.11090028e-05	0.00000000e+00	3.21814636e+02
-9.28843801e-05	-9.09288719e-05	0.00000000e+00	3.23149658e+02
-4.52484346e-05	-8.96233760e-05	0.00000000e+00	3.01450989e+02
-5.12233564e-05	-9.33281408e-05	9.23705556e-14	3.04407166e+02
-9.85775114e-05	-9.12461255e-05	2.27373675e-13	3.23149963e+02
-5.16212531e-05	-9.32094481e-05	-2.13162821e-14	3.04703430e+02
-7.94836596e-05	-9.11469833e-05	0.00000000e+00	3.23091309e+02
-7.40456308e-05	-9.31790346e-05	-2.27373675e-13	3.22517761e+02
-6.24784443e-05	-9.02786414e-05	5.68434189e-14	3.12788910e+02
-1.03655999e-04	-9.20556995e-05	0.00000000e+00	3.23149963e+02
-8.56661354e-05	-9.60570615e-05	-2.27373675e-13	3.23145752e+02
-6.97142677e-05	-9.63691054e-05	-1.13686838e-13	3.21663849e+02
-9.13518816e-05	-9.35464777e-05	-1.13686838e-13	3.23149567e+02
-3.63431514e-06	-5.72070458e-05	-2.55795385e-13	2.98154541e+02
-3.99154487e-06	-5.68144605e-05	-2.84217094e-14	2.98154541e+02
-4.03932472e-06	-5.76751954e-05	-2.84217094e-14	2.98154602e+02
2.37239033e-06	-4.79937953e-05	0.00000000e+00	2.98154663e+02
-7.49718254e-07	-5.08564190e-05	-2.27373675e-13	2.98154846e+02
1.10619351e-06	-5.22420232e-05	0.00000000e+00	2.98154999e+02
3.13748251e-06	-5.97834805e-05	-2.84217094e-14	2.98155426e+02
5.65282699e-06	-6.14745441e-05	-8.52651283e-14	2.98155670e+02
-2.29244392e-07	-6.72280221e-05	1.13686838e-13	2.98154144e+02
-2.21262144e-06	-6.45953041e-05	1.13686838e-13	2.98154541e+02
-2.21083997e-06	-4.20724682e-05	0.00000000e+00	2.98154236e+02
6.13244583e-06	-6.02222135e-05	-8.52651283e-14	2.98155762e+02
-2.02315437e-06	-3.93303817e-05	0.00000000e+00	2.98154785e+02
4.71714338e-06	-4.31074623e-05	-2.27373675e-13	2.98156250e+02
2.87178227e-06	-6.97609867e-05	4.54747351e-13	2.98156189e+02
6.48892637e-06	-6.11827854e-05	-8.52651283e-14	2.98156036e+02
6.54420364e-06	-6.08521223e-05	-1.42108547e-14	2.98156006e+02
-3.21216703e-06	-3.96133801e-05	0.00000000e+00	2.98154968e+02
-1.02477497e-05	-4.74867884e-05	0.00000000e+00	2.98162903e+02
-7.97056327e-06	-4.92875661e-05	1.13686838e-13	2.98158691e+02
-5.27258044e-06	-4.23726633e-05	0.00000000e+00	2.98156006e+02
-4.24160207e-05	-4.36347182e-05	1.13686838e-13	3.00719635e+02
-3.87720283e-05	-4.46412014e-05	0.00000000e+00	2.99543671e+02
-4.37741037e-05	-5.01114228e-05	1.13686838e-13	3.01046814e+02
-3.50021073e-05	-4.73673208e-05	2.27373675e-13	2.99091339e+02
-3.76438438e-05	-5.35861509e-05	1.70530257e-13	2.99337921e+02
-3.81557948e-05	-5.23248164e-05	-2.84217094e-14	2.99407074e+02
-2.89980962e-05	-4.59324729e-05	2.27373675e-13	2.98474640e+02
-2.95383252e-05	-5.28221790e-05	-3.41060513e-13	2.98485809e+02
-1.01008500e-05	-5.01063769e-05	3.41060513e-13	2.98161926e+02
-1.80394454e-05	-4.92571053e-05	1.70530257e-13	2.98194366e+02
-1.81786854e-05	-4.82079813e-05	-2.84217094e-13	2.98195068e+02
-1.92019670e-05	-4.88273545e-05	1.70530257e-13	2.98204163e+02
-3.92593938e-05	-5.34581595e-05	-5.68434189e-14	2.99738281e+02
-2.71332938e-05	-5.28664641e-05	-1.13686838e-13	2.98391846e+02
-2.53907874e-05	-4.71469502e-05	1.13686838e-13	2.98332031e+02
-3.79742924e-05	-5.40183537e-05	0.00000000e+00	2.99378540e+02
-2.88161864e-05	-5.44760333e-05	0.00000000e+00	2.98447815e+02
-1.26469449e-05	-5.77956889e-05	3.41060513e-13	2.98167786e+02
-3.04607111e-05	-5.44913819e-05	0.00000000e+00	2.98605988e+02
-1.99171900e-05	-5.41079826e-05	0.00000000e+00	2.98210663e+02
-2.33178253e-05	-5.76658822e-05	-5.68434189e-14	2.98287262e+02
-4.62185972e-06	-5.71036362e-05	0.00000000e+00	2.98155518e+02
-2.08393303e-05	-5.83543770e-05	5.68434189e-14	2.98221832e+02
-1.93054530e-05	-5.90027339e-05	5.68434189e-14	2.98211182e+02
-3.84361992e-05	-5.44686918e-05	0.00000000e+00	2.99495850e+02
-2.12854211e-05	-5.90441232e-05	-3.97903932e-13	2.98232208e+02
-2.09550562e-05	-5.89014744e-05	-3.97903932e-13	2.98224213e+02
-3.76514399e-05	-5.50653422e-05	2.84217094e-14	2.99325928e+02
-3.14786557e-05	-5.76590646e-05	1.13686838e-13	2.98649475e+02
-3.61540733e-05	-6.23494052e-05	-1.13686838e-13	2.99124451e+02
-1.03547645e-05	-5.98013939e-05	1.13686838e-13	2.98164185e+02
-2.90943171e-05	-6.29611532e-05	1.13686838e-13	2.98460754e+02
-2.33226274e-05	-6.04329143e-05	-5.68434189e-14	2.98288940e+02
-3.17652084e-05	-6.37620469e-05	0.00000000e+00	2.98665405e+02
-1.33970625e-05	-6.12540025e-05	-1.13686838e-13	2.98170776e+02
-2.09021000e-05	-5.96536593e-05	5.68434189e-14	2.98222198e+02
-9.51943184e-06	-6.37189514e-05	0.00000000e+00	2.98160797e+02
-7.56171903e-06	-6.53533061e-05	-2.27373675e-13	2.98158051e+02
-5.22720711e-06	-6.00106723e-05	0.00000000e+00	2.98155426e+02
-2.91917222e-05	-6.45577966e-05	0.00000000e+00	2.98464447e+02
-5.55394308e-06	-6.58398640e-05	0.00000000e+00	2.98156250e+02
-1.69516952e-05	-6.65575135e-05	0.00000000e+00	2.98195526e+02
-8.10422898e-06	-6.63393512e-05	1.13686838e-13	2.98158447e+02
-4.27171690e-05	-6.79579971e-05	5.68434189e-14	3.00717072e+02
-3.57822646e-05	-6.45979890e-05	-1.13686838e-13	2.99066101e+02
-9.63086222e-06	-6.60740043e-05	2.27373675e-13	2.98166107e+02
-2.52061691e-05	-6.89580484e-05	-5.68434189e-14	2.98322266e+02
-2.29303914e-05	-7.05047860e-05	5.68434189e-14	2.98254150e+02
-4.31720437e-05	-6.95168419e-05	5.68434189e-14	3.00776794e+02
-2.96857143e-05	-6.65188418e-05	0.00000000e+00	2.98484650e+02
-3.76048338e-05	-7.00505771e-05	1.13686838e-13	2.99334137e+02
-3.29365284e-05	-6.70089648e-05	-1.13686838e-13	2.98833313e+02
-2.37317581e-05	-7.06910650e-05	5.68434189e-14	2.98276978e+02
-9.83303562e-06	-6.80001540e-05	-5.68434189e-14	2.98162872e+02
-1.52686443e-05	-7.12005494e-05	0.00000000e+00	2.98178680e+02
-4.29539705e-06	-6.97617506e-05	0.00000000e+00	2.98155243e+02
-7.58201577e-06	-7.28349260e-05	0.00000000e+00	2.98158112e+02
-2.45752017e-05	-7.14838170e-05	5.68434189e-14	2.98306396e+02
-3.48401009e-05	-7.19895761e-05	-1.13686838e-13	2.99018799e+02
-2.19350495e-05	-7.14991766e-05	5.68434189e-14	2.98244293e+02
7.94580956e-07	-7.21743272e-05	0.00000000e+00	2.98155579e+02
-2.34354138e-05	-7.13717236e-05	5.68434189e-14	2.98264008e+02
-1.02148324e-05	-7.40008472e-05	-2.27373675e-13	2.98164612e+02
-3.03499619e-05	-7.29704770e-05	2.27373675e-13	2.98530609e+02
-5.96388054e-06	-7.43831260e-05	-1.13686838e-13	2.98156799e+02
-3.78729201e-05	-7.40011965e-05	0.00000000e+00	2.99361969e+02
-4.40942604e-05	-6.99258089e-05	-5.68434189e-14	3.01022247e+02
4.54040628e-06	-7.40064279e-05	1.13686838e-13	2.98155273e+02
-1.54171321e-05	-7.54318608e-05	-4.54747351e-13	2.98180145e+02
-3.51266062e-05	-7.53598943e-05	0.00000000e+00	2.99067200e+02
-3.82100552e-05	-7.74782966e-05	0.00000000e+00	2.99449646e+02
-2.95777463e-05	-7.58998212e-05	0.00000000e+00	2.98493469e+02
-8.39023051e-06	-7.67772290e-05	1.13686838e-13	2.98158936e+02
-4.33548339e-05	-7.77710084e-05	1.13686838e-13	3.01089294e+02
-1.76642902e-06	-8.12366125e-05	-1.98951966e-13	2.98153870e+02
-2.29616326e-05	-7.33504203e-05	0.00000000e+00	2.98252747e+02
-3.49827387e-05	-7.78882386e-05	0.00000000e+00	2.99089935e+02
-1.40707641e-06	-8.10829006e-05	-7.10542736e-15	2.98153870e+02
-2.01136500e-05	-8.03194634e-05	0.00000000e+00	2.98221252e+02
-2.36915748e-05	-8.02869108e-05	1.13686838e-13	2.98292847e+02
6.05577861e-06	-7.65192235e-05	1.13686838e-13	2.98156860e+02
-1.21799276e-05	-8.06118187e-05	0.00000000e+00	2.98170044e+02
-2.91513716e-05	-8.05233140e-05	-4.54747351e-13	2.98473450e+02
-2.02429601e-06	-8.13325096e-05	2.13162821e-14	2.98154053e+02
-1.54407803e-06	-8.14075684e-05	2.13162821e-14	2.98153870e+02
-3.81974824e-05	-8.05813834e-05	-2.27373675e-13	2.99425385e+02
-9.40659447e-06	-8.22991715e-05	0.00000000e+00	2.98162048e+02
6.23739879e-06	-8.24691888e-05	-2.27373675e-13	2.98158539e+02
-1.76295282e-06	-8.13489823e-05	-7.10542736e-15	2.98153931e+02
-3.47234891e-05	-8.35451792e-05	0.00000000e+00	2.99056641e+02
-2.12787290e-05	-8.26416217e-05	-2.27373675e-13	2.98228943e+02
-1.47138571e-05	-8.35646642e-05	0.00000000e+00	2.98186615e+02
-2.65855233e-05	-8.69705254e-05	-5.68434189e-14	2.98363983e+02
-2.83136578e-05	-8.78278443e-05	-1.70530257e-13	2.98418213e+02
4.81949064e-06	-8.53160018e-05	0.00000000e+00	2.98156433e+02
-3.77417018e-05	-8.58587737e-05	0.00000000e+00	2.99390076e+02
-1.08838394e-05	-8.63856112e-05	1.13686838e-13	2.98162476e+02
-1.79842823e-06	-8.16054235e-05	2.13162821e-14	2.98153839e+02
-3.55074280e-06	-8.70341464e-05	-3.41060513e-13	2.98155701e+02
-2.79039396e-05	-8.86176567e-05	2.84217094e-13	2.98402313e+02
-1.86594243e-05	-8.88560025e-05	0.00000000e+00	2.98200836e+02
-7.72385306e-07	-8.76248887e-05	0.00000000e+00	2.98154724e+02
-7.18174397e-06	-8.86332055e-05	1.13686838e-13	2.98158630e+02
-2.87326347e-05	-8.87581700e-05	2.27373675e-13	2.98469116e+02
-2.52579339e-05	-8.90991723e-05	0.00000000e+00	2.98345032e+02
-1.46883913e-05	-8.95029079e-05	1.13686838e-13	2.98178772e+02
-1.07009637e-05	-8.97361970e-05	0.00000000e+00	2.98162903e+02
4.28232443e-06	-9.01103995e-05	-1.13686838e-13	2.98155273e+02
-2.53946837e-06	-8.94810073e-05	-2.27373675e-13	2.98154999e+02
-3.73467119e-05	-9.24232081e-05	-5.68434189e-14	2.99269104e+02
-2.79619144e-05	-8.94355471e-05	-1.70530257e-13	2.98401703e+02
-3.19531646e-05	-9.12916876e-05	-2.84217094e-14	2.98753662e+02
-3.70295820e-05	-9.41477701e-05	-3.41060513e-13	2.99227783e+02
-1.67965554e-05	-9.11609823e-05	0.00000000e+00	2.98187347e+02
2.98955820e-06	-9.21442916e-05	-2.27373675e-13	2.98155579e+02
-3.81829195e-05	-9.42635743e-05	1.13686838e-13	2.99527649e+02
-2.03705422e-05	-9.36698634e-05	-5.68434189e-14	2.98219910e+02
-5.44107297e-06	-9.43119230e-05	-5.68434189e-14	2.98157043e+02
5.28471310e-06	-9.22843756e-05	1.13686838e-13	2.98156281e+02
-1.24051603e-05	-9.21178580e-05	0.00000000e+00	2.98166779e+02
1.09302209e-05	-9.83376449e-05	0.00000000e+00	2.98163422e+02
2.28540875e-06	4.74675289e-06	2.27373675e-13	2.98151611e+02
5.38570418e-07	7.43900046e-06	1.13686838e-13	2.98150696e+02
4.46560261e-06	6.98511212e-06	-4.54747351e-13	2.98150940e+02
0.00000000e+00	0.00000000e+00	0.00000000e+00	2.98151917e+02
8.92857133e-06	0.00000000e+00	0.00000000e+00	2.98154236e+02
8.92857133e-06	0.00000000e+00	0.00000000e+00	2.98154236e+02
0.00000000e+00	0.00000000e+00	0.00000000e+00	2.98151917e+02
3.93369146e-06	-8.44760143e-06	0.00000000e+00	2.98153992e+02
0.00000000e+00	0.00000000e+00	0.00000000e+00	2.98151917e+02
0.00000000e+00	0.00000000e+00	0.00000000e+00	2.98151917e+02
-6.19847060e-06	-8.65930269e-06	2.27373675e-13	2.98154572e+02
0.00000000e+00	0.00000000e+00	0.00000000e+00	2.98151917e+02
-5.11422422e-06	7.29674912e-06	-1.13686838e-13	2.98150543e+02
-6.71153020e-06	5.34998890e-06	1.13686838e-13	2.98151428e+02
-6.94622895e-06	-8.50555080e-06	-2.27373675e-13	2.98155121e+02
-7.21716015e-06	7.28012492e-06	1.13686838e-13	2.98150574e+02
-7.27529414e-06	-7.86028158e-06	-2.84217094e-14	2.98155090e+02
-1.03870852e-05	0.00000000e+00	2.27373675e-13	2.98157288e+02
-8.86673661e-06	6.60785372e-06	1.13686838e-13	2.98150940e+02
-1.35614173e-05	-3.26748864e-06	0.00000000e+00	2.98163422e+02
-1.39064177e-05	2.59624767e-06	0.00000000e+00	2.98156006e+02
-1.32186760e-05	-6.40280177e-06	-2.27373675e-13	2.98166199e+02
-1.31030238e-05	9.57956763e-06	-1.13686838e-13	2.98151611e+02
-1.85805966e-05	0.00000000e+00	-2.27373675e-13	2.98180695e+02
-1.86473007e-05	-7.29096473e-06	0.00000000e+00	2.98189026e+02
-1.80366787e-05	7.81704694e-06	0.00000000e+00	2.98153442e+02
-2.06402910e-05	-4.22372432e-06	5.68434189e-14	2.98193970e+02
-2.09676109e-05	4.01123179e-06	1.13686838e-13	2.98176025e+02
-2.23841671e-05	0.00000000e+00	-2.27373675e-13	2.98205017e+02
-2.15545242e-05	9.01464591e-06	2.27373675e-13	2.98158508e+02
-2.08882266e-05	-7.23779885e-06	-3.41060513e-13	2.98214172e+02
-2.41421058e-05	2.19770413e-06	0.00000000e+00	2.98185242e+02
-2.66877832e-05	6.51249866e-06	-2.27373675e-13	2.98171936e+02
-2.64528389e-05	-4.64048935e-06	0.00000000e+00	2.98322632e+02
-2.88574047e-05	-7.45201396e-06	0.00000000e+00	2.98388855e+02
-2.94882630e-05	2.82706151e-06	-1.13686838e-13	2.98282166e+02
-2.93644207e-05	0.00000000e+00	0.00000000e+00	2.98352844e+02
-2.98863652e-05	-5.39995972e-06	-1.70530257e-13	2.98400513e+02
-2.97226034e-05	9.45896318e-06	0.00000000e+00	2.98170197e+02
-3.27460621e-05	0.00000000e+00	2.27373675e-13	2.98501282e+02
-3.07968257e-05	-7.65361438e-06	0.00000000e+00	2.98522797e+02
-3.48423928e-05	3.73159014e-06	0.00000000e+00	2.98356445e+02
-3.24493776e-05	1.02659396e-05	0.00000000e+00	2.98201965e+02
-3.57199497e-05	-4.35765969e-06	0.00000000e+00	2.98832520e+02
-3.78389232e-05	8.43642192e-06	0.00000000e+00	2.98289978e+02
-3.93289592e-05	-8.02166323e-06	2.27373675e-13	2.99528809e+02
-3.93536175e-05	0.00000000e+00	-2.27373675e-13	2.99214325e+02
-4.05290193e-05	3.52773509e-06	-1.13686838e-13	2.98990356e+02
-4.17279734e-05	-3.44394289e-06	0.00000000e+00	2.99713379e+02
-4.15571703e-05	1.17876434e-05	1.13686838e-13	2.98400848e+02
-4.23306774e-05	0.00000000e+00	2.27373675e-13	2.99715912e+02
-4.41655284e-05	-7.36087122e-06	0.00000000e+00	3.00820892e+02
-4.63529177e-05	8.90937463e-06	0.00000000e+00	2.99078064e+02
-4.83879194e-05	8.05564378e-06	0.00000000e+00	2.99476440e+02
-4.63134857e-05	0.00000000e+00	-1.13686838e-13	3.01446930e+02
-4.93413208e-05	8.95175071e-06	0.00000000e+00	2.99506226e+02
-5.05434400e-05	-3.29209934e-06	0.00000000e+00	3.03255371e+02
-5.00066017e-05	7.13164309e-06	0.00000000e+00	3.00509399e+02
-4.85079800e-05	-9.60372745e-06	-1.13686838e-13	3.02578217e+02
-5.27310149e-05	0.00000000e+00	2.27373675e-13	3.04093323e+02
-5.34259016e-05	-7.97069424e-06	-5.68434189e-14	3.05498169e+02
-5.49818760e-05	-5.01400291e-06	0.00000000e+00	3.06191956e+02
-5.59408072e-05	6.32355659e-06	-4.26325641e-14	3.04169281e+02
-5.51040066e-05	-6.29481747e-06	3.41060513e-13	3.06486664e+02
-5.64202783e-05	5.96654581e-06	-4.97379915e-14	3.04547150e+02
-5.64796355e-05	6.09123481e-06	-4.97379915e-14	3.04549225e+02
-1.93944788e-06	-2.75032926e-05	-1.70530257e-13	2.98154510e+02
-1.52955624e-06	-2.81228640e-05	-1.70530257e-13	2.98154327e+02
-2.18263995e-06	-2.81807570e-05	0.00000000e+00	2.98154999e+02
-1.08767688e-06	-2.74329777e-05	5.68434189e-14	2.98154297e+02
-1.64625840e-06	-2.65673661e-05	-1.70530257e-13	2.98154114e+02
-2.28276485e-06	-3.24659995e-05	-2.84217094e-14	2.98154114e+02
-2.32654656e-07	-2.89144009e-05	-1.70530257e-13	2.98154388e+02
6.36663208e-06	-1.62401757e-05	2.27373675e-13	2.98158325e+02
4.06641993e-06	-1.97470417e-05	0.00000000e+00	2.98155853e+02
1.52965140e-06	-1.65971851e-05	4.54747351e-13	2.98155121e+02
1.46390551e-06	-2.70780001e-05	0.00000000e+00	2.98155334e+02
4.50370362e-06	-1.10348828e-05	0.00000000e+00	2.98154205e+02
-5.72922909e-06	-9.42032420e-06	-2.84217094e-14	2.98154602e+02
7.68162226e-06	-2.29864054e-05	2.27373675e-13	2.98157654e+02
5.95679285e-06	-3.61676648e-05	0.00000000e+00	2.98156830e+02
5.76294951e-06	-3.30203293e-05	-2.27373675e-13	2.98155945e+02
7.85332850e-06	-2.74792328e-05	0.00000000e+00	2.98157654e+02
-5.46524871e-06	-1.91253366e-05	0.00000000e+00	2.98155334e+02
-6.56509155e-06	-1.12992793e-05	0.00000000e+00	2.98154755e+02
-1.32340142e-06	-3.75518612e-05	5.68434189e-14	2.98154572e+02
7.77401419e-06	-2.50491885e-05	1.13686838e-13	2.98158569e+02
-6.45418959e-06	-8.88816521e-06	-2.84217094e-14	2.98154724e+02
-6.74840885e-06	-8.74030229e-06	0.00000000e+00	2.98155060e+02
-2.42256392e-05	-1.04281271e-05	4.54747351e-13	2.98269775e+02
-1.38055675e-05	-1.12315010e-05	0.00000000e+00	2.98168701e+02
-7.22510777e-06	-9.24257347e-06	0.00000000e+00	2.98155823e+02
-4.22019402e-05	-1.06748148e-05	-1.13686838e-13	3.00184448e+02
-5.53558421e-05	-8.82218592e-06	1.13686838e-13	3.06766296e+02
-1.99231763e-05	-8.48767468e-06	1.13686838e-13	2.98199097e+02
-2.93058183e-05	-9.12250744e-06	0.00000000e+00	2.98409760e+02
-5.14182357e-05	-1.25831730e-05	-1.13686838e-13	3.04483704e+02
-4.63844408e-05	-1.22665970e-05	-1.13686838e-13	3.01856262e+02
-3.58845500e-05	-1.35531827e-05	0.00000000e+00	2.98982666e+02
-2.24615651e-05	-1.28463671e-05	2.27373675e-13	2.98242249e+02
-2.58177715e-05	-1.32305522e-05	0.00000000e+00	2.98328979e+02
-1.56941715e-05	-1.48032159e-05	0.00000000e+00	2.98187378e+02
-3.84844316e-05	-1.52602788e-05	0.00000000e+00	2.99556885e+02
-5.48087555e-05	-1.46106549e-05	0.00000000e+00	3.06740967e+02
-3.33576390e-05	-1.59278243e-05	0.00000000e+00	2.98790283e+02
-4.91631254e-05	-1.22977935e-05	0.00000000e+00	3.03122559e+02
-4.35740294e-05	-1.52052799e-05	2.27373675e-13	3.00761200e+02
-2.79442756e-05	-1.53691035e-05	0.00000000e+00	2.98394714e+02
-1.24458147e-05	-1.71666179e-05	2.27373675e-13	2.98165955e+02
-3.66050808e-05	-1.76423418e-05	0.00000000e+00	2.99150238e+02
-4.74374829e-05	-1.82687127e-05	0.00000000e+00	3.02261169e+02
-4.79449227e-05	-1.87038095e-05	-2.84217094e-14	3.02605988e+02
-4.71043058e-05	-1.89828861e-05	0.00000000e+00	3.02131073e+02
-7.79640504e-06	-1.96976453e-05	0.00000000e+00	2.98157562e+02
-2.02330084e-05	-2.28752033e-05	1.98951966e-13	2.98213806e+02
-2.06370605e-05	-2.26484426e-05	0.00000000e+00	2.98217194e+02
-2.06953937e-05	-2.29421694e-05	1.98951966e-13	2.98219818e+02
-4.59170478e-05	-1.87616752e-05	0.00000000e+00	3.01817352e+02
-2.04660082e-05	-2.31402319e-05	0.00000000e+00	2.98215698e+02
-5.51243393e-05	-2.17538945e-05	5.68434189e-14	3.07043945e+02
-4.91831233e-05	-2.02164210e-05	0.00000000e+00	3.03386536e+02
-4.73800428e-05	-1.92201533e-05	0.00000000e+00	3.02276581e+02
-3.10739852e-05	-2.69690863e-05	-7.10542736e-15	2.98560333e+02
-4.65366247e-05	-1.94557815e-05	0.00000000e+00	3.01969421e+02
-1.15933462e-05	-2.12145424e-05	0.00000000e+00	2.98164642e+02
-3.12567499e-05	-2.70826040e-05	2.06057393e-13	2.98580597e+02
-3.82879152e-05	-2.23040443e-05	2.27373675e-13	2.99449402e+02
-6.24575887e-06	-2.03761265e-05	1.13686838e-13	2.98156067e+02
-5.52260390e-05	-2.36413780e-05	5.68434189e-14	3.07179199e+02
-2.02656356e-05	-2.32197708e-05	0.00000000e+00	2.98214264e+02
-2.71547797e-05	-2.57148968e-05	7.10542736e-15	2.98433350e+02
-2.06301611e-05	-2.32445527e-05	-1.42108547e-14	2.98219452e+02
-3.11109397e-05	-2.71651134e-05	-2.41584530e-13	2.98563324e+02
-4.71045132e-05	-2.02137362e-05	5.68434189e-14	3.02132019e+02
-5.42424241e-05	-2.38930170e-05	5.68434189e-14	3.06580170e+02
-4.38849202e-05	-2.53500566e-05	-1.13686838e-13	3.01102509e+02
-4.63111974e-05	-2.68205458e-05	1.13686838e-13	3.01905365e+02
-2.04457629e-05	-2.32330422e-05	1.98951966e-13	2.98215515e+02
-1.04437504e-05	-2.74434533e-05	1.70530257e-13	2.98161621e+02
-9.60118905e-06	-2.91093002e-05	0.00000000e+00	2.98161041e+02
-1.91010386e-05	-2.40702302e-05	0.00000000e+00	2.98208221e+02
-5.50315308e-05	-2.51544079e-05	-5.68434189e-14	3.07023499e+02
-3.12418197e-05	-2.72856978e-05	0.00000000e+00	2.98578735e+02
-1.09436696e-05	-2.97753068e-05	-5.68434189e-14	2.98164429e+02
-3.80534912e-05	-2.69026641e-05	0.00000000e+00	2.99419678e+02
-4.37849594e-05	-2.84970920e-05	-2.27373675e-13	3.01099762e+02
-3.10479445e-05	-2.72475190e-05	-7.10542736e-15	2.98560059e+02
-2.04485259e-05	-2.33451992e-05	0.00000000e+00	2.98215546e+02
-4.88030346e-05	-2.85139286e-05	1.13686838e-13	3.03337463e+02
-2.07138692e-05	-2.39211695e-05	0.00000000e+00	2.98218994e+02
-2.39313431e-05	-3.18372004e-05	-1.13686838e-13	2.98281860e+02
-5.44887880e-05	-3.13027449e-05	0.00000000e+00	3.06701660e+02
-1.00238703e-05	-3.01129530e-05	0.00000000e+00	2.98161835e+02
-2.14029060e-05	-3.18218990e-05	3.41060513e-13	2.98240814e+02
-3.93828814e-05	-3.39509061e-05	2.27373675e-13	2.99701447e+02
-4.65625053e-05	-3.07742121e-05	2.27373675e-13	3.01983124e+02
-5.11844992e-05	-3.38338286e-05	0.00000000e+00	3.04711182e+02
-3.10927171e-05	-2.73909736e-05	2.06057393e-13	2.98562012e+02
-2.49761397e-05	-3.37268139e-05	0.00000000e+00	2.98325684e+02
-2.28041372e-05	-3.29987197e-05	0.00000000e+00	2.98256775e+02
-4.71303611e-05	-3.54750664e-05	-4.54747351e-13	3.02333252e+02
-6.55000076e-06	-3.45792359e-05	0.00000000e+00	2.98157593e+02
-4.36820374e-05	-3.58836405e-05	-1.13686838e-13	3.01068451e+02
-1.41205455e-05	-3.62528590e-05	0.00000000e+00	2.98173950e+02
-3.61360071e-05	-3.48830836e-05	-2.27373675e-13	2.99148560e+02
-1.23783448e-05	-3.79915145e-05	2.27373675e-13	2.98169128e+02
-3.58707962e-06	-3.88107255e-05	0.00000000e+00	2.98154907e+02
-3.25133587e-05	-3.77814140e-05	-2.27373675e-13	2.98743225e+02
-2.90411735e-05	-3.73813818e-05	2.27373675e-13	2.98466339e+02
-5.50177501e-05	-3.52973875e-05	0.00000000e+00	3.07085602e+02
-2.26555658e-05	-3.63632171e-05	1.13686838e-13	2.98248840e+02
-4.95479617e-05	-3.73873445e-05	0.00000000e+00	3.03798309e+02
-5.73208126e-06	-3.92321926e-05	-1.70530257e-13	2.98158020e+02
-1.82112781e-05	-4.03741942e-05	0.00000000e+00	2.98207214e+02
-1.33256299e-05	-4.04933162e-05	-2.27373675e-13	2.98171051e+02
-3.94258022e-05	-4.07200132e-05	1.13686838e-13	2.99673553e+02
-5.50364239e-05	-4.00640929e-05	0.00000000e+00	3.07212036e+02
-2.42727365e-05	-3.96930009e-05	1.13686838e-13	2.98306183e+02
-3.76395801e-05	-4.19385651e-05	0.00000000e+00	2.99365692e+02
-4.73276887e-05	-4.02759433e-05	-1.13686838e-13	3.02352631e+02
-2.16058124e-05	-4.07534390e-05	1.13686838e-13	2.98236816e+02
-2.85667775e-05	-4.24938007e-05	-2.27373675e-13	2.98443390e+02
-5.05416974e-05	-4.21862242e-05	1.13686838e-13	3.04346130e+02
-2.44209750e-05	-4.28481217e-05	0.00000000e+00	2.98306519e+02
-3.47993773e-05	-4.42540404e-05	-1.13686838e-13	2.99125519e+02
-1.93904871e-05	-4.69652150e-05	-5.68434189e-14	2.98205902e+02
-5.48061980e-05	-4.77798530e-05	-1.70530257e-13	3.06879822e+02
-5.65381160e-05	6.10024290e-06	-4.97379915e-14	3.04648926e+02
-6.25000030e-05	0.00000000e+00	0.00000000e+00	3.12894714e+02
-6.25000030e-05	-2.24046057e-19	0.00000000e+00	3.12894714e+02
-5.69681579e-05	-6.97704627e-06	-1.13686838e-13	3.07959900e+02
-5.65631599e-05	6.01490410e-06	-4.97379915e-14	3.04657349e+02
-6.25000030e-05	0.00000000e+00	0.00000000e+00	3.12894714e+02
-5.66214694e-05	6.24103359e-06	0.00000000e+00	3.04833923e+02
-6.25000030e-05	1.46048780e-19	0.00000000e+00	3.12894714e+02
-6.03988883e-05	1.09946759e-05	0.00000000e+00	3.13601685e+02
-6.25000030e-05	-8.32309197e-20	0.00000000e+00	3.12894714e+02
-6.23073356e-05	-8.78481660e-06	0.00000000e+00	3.12450836e+02
-6.25000030e-05	6.10857786e-19	0.00000000e+00	3.12894714e+02
-6.81119127e-05	1.12049984e-05	0.00000000e+00	3.20909851e+02
-6.25000030e-05	4.66699244e-20	0.00000000e+00	3.12894714e+02
-6.25000030e-05	-3.36005644e-20	0.00000000e+00	3.12894714e+02
-6.57154014e-05	-6.50288257e-06	2.27373675e-13	3.16809479e+02
-6.91983441e-05	1.06410835e-05	5.68434189e-14	3.21827881e+02
-7.09681408e-05	-2.62577123e-06	0.00000000e+00	3.22224640e+02
-7.01700046e-05	5.30316811e-06	0.00000000e+00	3.21970764e+02
-7.11405737e-05	1.10299538e-07	0.00000000e+00	3.22308685e+02
-7.31550681e-05	-1.53532289e-06	1.13686838e-13	3.22614777e+02
-7.63919306e-05	6.61442800e-06	0.00000000e+00	3.22899353e+02
-7.80360569e-05	5.96427890e-06	0.00000000e+00	3.23135864e+02
-7.51102198e-05	-4.46545528e-06	-1.13686838e-13	3.22792419e+02
-7.81478011e-05	1.71107922e-06	0.00000000e+00	3.23124603e+02
-7.85874436e-05	-5.53998825e-06	0.00000000e+00	3.23106689e+02
-8.34969469e-05	1.32653634e-06	0.00000000e+00	3.23138855e+02
-8.11030332e-05	-3.77983065e-06	-1.13686838e-13	3.23118103e+02
-8.69772775e-05	-1.61191338e-06	0.00000000e+00	3.23149963e+02
-8.73137105e-05	6.40942926e-06	2.27373675e-13	3.23150452e+02
-9.40305035e-05	1.96509700e-06	5.68434189e-14	3.23149994e+02
-9.34788040e-05	3.77613469e-06	-2.84217094e-14	3.23150116e+02
-9.47594235e-05	2.71463955e-06	-2.84217094e-14	3.23149963e+02
-9.61828555e-05	2.84231805e-06	0.00000000e+00	3.23149963e+02
-1.03917577e-04	2.44585158e-06	0.00000000e+00	3.23149963e+02
-1.03577891e-04	6.06614276e-06	0.00000000e+00	3.23149994e+02
-9.57993252e-05	1.65583924e-06	0.00000000e+00	3.23149963e+02
-1.02354330e-04	-4.19966000e-06	0.00000000e+00	3.23150024e+02
-9.47780063e-05	2.28979206e-06	-2.84217094e-14	3.23149963e+02
-9.86936939e-05	-5.61510751e-06	0.00000000e+00	3.23149963e+02
-9.34008713e-05	-5.95458869e-06	2.27373675e-13	3.23149902e+02
-1.02103797e-04	-6.90846264e-06	-2.27373675e-13	3.23150024e+02
-9.49329042e-05	-1.14967324e-05	0.00000000e+00	3.23149902e+02
-9.43944251e-05	-1.17896680e-05	0.00000000e+00	3.23149902e+02
-9.45649954e-05	-1.18868193e-05	0.00000000e+00	3.23149902e+02
-1.03858583e-04	-1.47059272e-05	1.70530257e-13	3.23149994e+02
-9.66321822e-05	-1.26220530e-05	0.00000000e+00	3.23149933e+02
-9.43947962e-05	-1.21730754e-05	-1.42108547e-14	3.23149902e+02
-1.03477723e-04	-1.55825510e-05	0.00000000e+00	3.23149994e+02
-1.04580489e-04	-1.53527053e-05	0.00000000e+00	3.23149994e+02
-9.60709294e-05	-1.94108834e-05	0.00000000e+00	3.23149841e+02
-9.11709358e-05	-1.99604838e-05	0.00000000e+00	3.23148438e+02
-1.01796802e-04	-2.31124341e-05	-1.70530257e-13	3.23149994e+02
-1.03572856e-04	-2.33039191e-05	0.00000000e+00	3.23149963e+02
-1.02786558e-04	-2.43581126e-05	2.27373675e-13	3.23149963e+02
-9.34466225e-05	-2.78899406e-05	0.00000000e+00	3.23149689e+02
-9.88833126e-05	-2.67723663e-05	1.13686838e-13	3.23149872e+02
-1.01165504e-04	-3.34649594e-05	0.00000000e+00	3.23149933e+02
-1.03160019e-04	-3.36512821e-05	0.00000000e+00	3.23149963e+02
-1.02931728e-04	-3.41446321e-05	0.00000000e+00	3.23149994e+02
-1.03327409e-04	-3.41002960e-05	2.84217094e-14	3.23149963e+02
-1.02920130e-04	-3.45877088e-05	1.13686838e-13	3.23150024e+02
-1.06980959e-04	-3.87645450e-05	0.00000000e+00	3.23149994e+02
-9.00837185e-05	-4.85887358e-06	0.00000000e+00	3.23150085e+02
-8.06350581e-05	-7.70008864e-06	1.13686838e-13	3.23117004e+02
-8.64975154e-05	-6.81166784e-06	0.00000000e+00	3.23149292e+02
-7.80506889e-05	-7.37821711e-06	2.27373675e-13	3.23094391e+02
-7.05162238e-05	-1.15344619e-05	0.00000000e+00	3.22058807e+02
-7.05162238e-05	-1.15344619e-05	0.00000000e+00	3.22058807e+02
-9.40293976e-05	-1.14862296e-05	0.00000000e+00	3.23149933e+02
-8.55338440e-05	-1.06517109e-05	0.00000000e+00	3.23147369e+02
-7.05162238e-05	-1.15344619e-05	0.00000000e+00	3.22058807e+02
-7.05162238e-05	-1.15344619e-05	0.00000000e+00	3.22058807e+02
-9.41617691e-05	-1.18834751e-05	1.98951966e-13	3.23149811e+02
-5.79719417e-05	-1.22931469e-05	0.00000000e+00	3.09142548e+02
-7.80243281e-05	-1.09499506e-05	0.00000000e+00	3.23088928e+02
-8.03295625e-05	-1.58165494e-05	0.00000000e+00	3.23094696e+02
-6.25000030e-05	-1.75696332e-05	-3.69733804e-20	3.12730164e+02
-7.05162238e-05	-1.15344619e-05	0.00000000e+00	3.22058807e+02
-6.25000030e-05	-1.75696332e-05	-3.69733804e-20	3.12730164e+02
-8.75688565e-05	-1.71598385e-05	-4.54747351e-13	3.23147003e+02
-7.71862760e-05	-1.79090966e-05	0.00000000e+00	3.23057495e+02
-6.25000030e-05	-1.75696332e-05	-3.69733804e-20	3.12730164e+02
-6.25000030e-05	-1.75696332e-05	-3.69733804e-20	3.12730164e+02
-6.25000030e-05	-1.75696332e-05	0.00000000e+00	3.12730164e+02
-7.05162238e-05	-1.15344619e-05	-4.29082268e-20	3.22058807e+02
-6.92440153e-05	-2.08180099e-05	0.00000000e+00	3.21400024e+02
-7.08769803e-05	-2.07335470e-05	0.00000000e+00	3.21750854e+02
-8.06193348e-05	-2.10550625e-05	0.00000000e+00	3.23106201e+02
-6.25000030e-05	-1.75696332e-05	0.00000000e+00	3.12730164e+02
-8.58558051e-05	-2.24764626e-05	1.13686838e-13	3.23144836e+02
-6.93511392e-05	-2.15651744e-05	-2.27373675e-13	3.21477478e+02
-6.83566323e-05	-2.21089977e-05	0.00000000e+00	3.20235474e+02
-6.25000030e-05	-1.75696332e-05	0.00000000e+00	3.12730164e+02
-7.60975017e-05	-2.19344674e-05	1.13686838e-13	3.22979980e+02
-8.11771606e-05	-2.50093253e-05	2.27373675e-13	3.23105774e+02
-7.06955980e-05	-2.21746177e-05	2.27373675e-13	3.21696960e+02
-5.65019836e-05	-2.42137357e-05	0.00000000e+00	3.08153870e+02
-6.23073356e-05	-2.63544498e-05	0.00000000e+00	3.12796448e+02
-7.61781557e-05	-2.66041279e-05	0.00000000e+00	3.22963806e+02
-8.97765131e-05	-2.85994574e-05	-1.13686838e-13	3.23147247e+02
-8.39091008e-05	-2.58314940e-05	0.00000000e+00	3.23143524e+02
-6.93796101e-05	-2.27632700e-05	-2.27373675e-13	3.21479767e+02
-9.24818451e-05	-3.07780028e-05	0.00000000e+00	3.23149506e+02
-9.39712700e-05	-3.08817180e-05	1.13686838e-13	3.23149719e+02
-6.59561338e-05	-2.87197254e-05	0.00000000e+00	3.17234253e+02
-7.22660625e-05	-2.89100990e-05	2.27373675e-13	3.22347351e+02
-5.76794300e-05	-2.96355447e-05	0.00000000e+00	3.09160522e+02
-8.17523178e-05	-3.02994613e-05	0.00000000e+00	3.23106171e+02
-8.45289615e-05	-3.20076724e-05	2.27373675e-13	3.23143250e+02
-9.00498635e-05	-3.19118190e-05	0.00000000e+00	3.23147064e+02
-6.95781928e-05	-3.24220455e-05	-2.27373675e-13	3.21707092e+02
-6.25000030e-05	-3.51392664e-05	-3.69733804e-20	3.12808624e+02
-7.64170763e-05	-3.27628295e-05	0.00000000e+00	3.23003571e+02
-7.95755259e-05	-3.43525098e-05	0.00000000e+00	3.23081421e+02
-6.25000030e-05	-3.51392664e-05	0.00000000e+00	3.12808624e+02
-6.25000030e-05	-3.51392664e-05	-3.69733804e-20	3.12808624e+02
-7.55126093e-05	-3.46431480e-05	-1.13686838e-13	3.22763092e+02
-6.25000030e-05	-3.51392664e-05	0.00000000e+00	3.12808624e+02
-9.37397854e-05	-3.25699984e-05	-3.41060513e-13	3.23149719e+02
-8.44225578e-05	-3.67017492e-05	0.00000000e+00	3.23143982e+02
-7.71798441e-05	-3.55248703e-05	0.00000000e+00	3.23056091e+02
-6.25000030e-05	-3.51392664e-05	0.00000000e+00	3.12808624e+02
-6.99748052e-05	-3.76068529e-05	-1.13686838e-13	3.21869659e+02
-8.24726449e-05	-3.90011992e-05	-3.41060513e-13	3.23126617e+02
-9.83850623e-05	-4.08086962e-05	0.00000000e+00	3.23149902e+02
-7.21361575e-05	-3.89708475e-05	1.13686838e-13	3.22252502e+02
-9.24810083e-05	-3.98790435e-05	0.00000000e+00	3.23149689e+02
-9.01401581e-05	-4.26568695e-05	1.13686838e-13	3.23148499e+02
-6.25000030e-05	-3.51392664e-05	0.00000000e+00	3.12808624e+02
-8.46912590e-05	-3.93981172e-05	1.13686838e-13	3.23145325e+02
-6.75911288e-05	-4.07118023e-05	2.27373675e-13	3.18933319e+02
-7.07824511e-05	-4.00586032e-05	-2.27373675e-13	3.22140045e+02
-7.65086515e-05	-4.26691404e-05	0.00000000e+00	3.22827484e+02
-7.80078044e-05	-4.08527776e-05	0.00000000e+00	3.23080750e+02
-7.98275869e-05	-4.26532461e-05	5.68434189e-14	3.23106720e+02
-5.85147791e-05	-4.18491327e-05	-2.27373675e-13	3.09839294e+02
-7.09199157e-05	-4.66538258e-05	0.00000000e+00	3.22195190e+02
-8.43334492e-05	-4.33649548e-05	0.00000000e+00	3.23145081e+02
-1.99999995e-04	-4.20151264e-05	-2.44769231e-19	3.23149994e+02
-1.99999995e-04	-4.20151264e-05	-2.44769231e-19	3.23149994e+02
-1.99999995e-04	-4.20151264e-05	-2.44769231e-19	3.23149994e+02
-1.88561709e-04	-4.67160353e-05	0.00000000e+00	3.23149994e+02
-1.92090723e-04	-4.44066027e-05	0.00000000e+00	3.23149994e+02
-1.85963567e-04	-4.18679192e-05	-2.27373675e-13	3.23149994e+02
-1.84247619e-04	-4.37387243e-05	-2.27373675e-13	3.23149994e+02
-1.84225879e-04	-4.16794173e-05	0.00000000e+00	3.23149994e+02
-1.82596879e-04	-4.24878963e-05	0.00000000e+00	3.23149994e+02
-1.75870620e-04	-4.57186616e-05	0.00000000e+00	3.23149994e+02
-1.77816895e-04	-4.99169983e-05	0.00000000e+00	3.23149994e+02
-1.92929161e-04	-5.24582501e-05	-5.68434189e-14	3.23149994e+02
-1.71309890e-04	-5.00951028e-05	0.00000000e+00	3.23149994e+02
-1.67968887e-04	-4.29488100e-05	0.00000000e+00	3.23149994e+02
-1.84352743e-04	-5.17582957e-05	0.00000000e+00	3.23149994e+02
-1.64662299e-04	-4.91040410e-05	1.13686838e-13	3.23149994e+02
-1.66635480e-04	-4.32858105e-05	0.00000000e+00	3.23149994e+02
-1.60383453e-04	-4.72354332e-05	-1.13686838e-13	3.23149994e+02
-1.67521386e-04	-4.29638931e-05	-4.54747351e-13	3.23150024e+02
-1.68844956e-04	-5.07622754e-05	-1.13686838e-13	3.23149994e+02
-1.93599859e-04	-5.28421297e-05	-5.68434189e-14	3.23149994e+02
-1.79952433e-04	-5.12430124e-05	0.00000000e+00	3.23149994e+02
-1.92271749e-04	-5.28642049e-05	0.00000000e+00	3.23149994e+02
-1.53878253e-04	-4.91919200e-05	-2.27373675e-13	3.23149994e+02
-1.51783810e-04	-5.06029246e-05	2.27373675e-13	3.23149994e+02
-1.51226268e-04	-4.69464976e-05	-1.13686838e-13	3.23149994e+02
-1.46705148e-04	-4.54505425e-05	-2.27373675e-13	3.23149994e+02
-1.46596460e-04	-5.07817495e-05	1.13686838e-13	3.23149994e+02
-1.99937829e-04	-5.07920631e-05	0.00000000e+00	3.23149994e+02
-1.57094895e-04	-4.81296593e-05	0.00000000e+00	3.23149994e+02
-1.54335212e-04	-5.06696088e-05	-2.27373675e-13	3.23149994e+02
-1.60832074e-04	-5.24301904e-05	-5.68434189e-14	3.23149994e+02
-1.46440056e-04	-5.45846342e-05	-2.27373675e-13	3.23150024e+02
-1.92876891e-04	-5.30890939e-05	-5.68434189e-14	3.23149994e+02
-1.62194090e-04	-5.52586425e-05	1.13686838e-13	3.23149963e+02
-1.70090105e-04	-5.35051513e-05	0.00000000e+00	3.23149994e+02
-1.75383961e-04	-5.52287056e-05	-5.68434189e-14	3.23149994e+02
-1.77288894e-04	-5.49350370e-05	-5.68434189e-14	3.23149994e+02
-1.60908166e-04	-5.61693741e-05	-3.41060513e-13	3.23149994e+02
-1.84127275e-04	-5.61217239e-05	-1.13686838e-13	3.23149994e+02
-1.76860980e-04	-5.62336427e-05	3.97903932e-13	3.23149994e+02
-1.64399011e-04	-5.66430863e-05	0.00000000e+00	3.23149963e+02
-1.99999995e-04	-5.95690035e-05	0.00000000e+00	3.23149994e+02
-1.91691899e-04	-5.37951637e-05	2.84217094e-14	3.23149994e+02
-1.99999995e-04	-5.95690035e-05	0.00000000e+00	3.23149994e+02
-1.78008748e-04	-5.65978189e-05	0.00000000e+00	3.23149994e+02
-1.53972360e-04	-5.32202866e-05	0.00000000e+00	3.23149994e+02
-1.50754349e-04	-5.93409750e-05	0.00000000e+00	3.23149994e+02
-1.62044031e-04	-5.70404954e-05	-3.41060513e-13	3.23149994e+02
-1.60263749e-04	-5.75171507e-05	0.00000000e+00	3.23149994e+02
-1.75538109e-04	-5.69906479e-05	0.00000000e+00	3.23149994e+02
-1.99999995e-04	-5.95690035e-05	0.00000000e+00	3.23149994e+02
-1.86697260e-04	-5.91361386e-05	2.27373675e-13	3.23150024e+02
-1.70062325e-04	-5.87588729e-05	0.00000000e+00	3.23149994e+02
-1.53170316e-04	-6.18190679e-05	2.27373675e-13	3.23149994e+02
-1.92765248e-04	-5.40742367e-05	-5.68434189e-14	3.23149994e+02
-1.99999995e-04	-5.95690035e-05	0.00000000e+00	3.23149994e+02
-1.83643395e-04	-6.07426373e-05	-1.13686838e-13	3.23149994e+02
-1.44241552e-04	-5.79164698e-05	-1.13686838e-13	3.23149994e+02
-1.46779217e-04	-6.15527970e-05	0.00000000e+00	3.23149994e+02
-1.68665458e-04	-6.01566971e-05	0.00000000e+00	3.23149994e+02
-1.76975183e-04	-5.78382242e-05	2.84217094e-14	3.23149994e+02
-1.91081577e-04	-6.20915234e-05	2.27373675e-13	3.23149994e+02
-1.76899324e-04	-6.29627611e-05	-2.27373675e-13	3.23149994e+02
-1.74551707e-04	-6.12642325e-05	1.13686838e-13	3.23149994e+02
-1.51033644e-04	-6.24947643e-05	2.27373675e-13	3.23149994e+02
-1.79429626e-04	-6.41945808e-05	-1.13686838e-13	3.23149994e+02
-1.41710756e-04	-6.24965905e-05	0.00000000e+00	3.23149994e+02
-1.60853495e-04	-6.65045518e-05	1.42108547e-14	3.23149994e+02
-1.61266260e-04	-6.70444133e-05	1.42108547e-14	3.23149994e+02
-1.71178457e-04	-6.55594340e-05	0.00000000e+00	3.23149994e+02
-1.86746620e-04	-6.37106423e-05	0.00000000e+00	3.23149994e+02
-1.60395051e-04	-6.71911403e-05	-1.42108547e-14	3.23149994e+02
-1.73405919e-04	-6.67145287e-05	0.00000000e+00	3.23149994e+02
-1.60857118e-04	-6.73690083e-05	0.00000000e+00	3.23149994e+02
-1.99999995e-04	-5.95690035e-05	-2.44769231e-19	3.23149994e+02
-1.91749874e-04	-7.13297268e-05	0.00000000e+00	3.23149994e+02
-1.82535790e-04	-6.78686411e-05	1.13686838e-13	3.23149994e+02
-1.71926775e-04	-6.74605471e-05	0.00000000e+00	3.23149994e+02
-1.70835789e-04	-6.72258902e-05	5.68434189e-14	3.23149994e+02
-1.44008009e-04	-6.40995131e-05	0.00000000e+00	3.23149994e+02
-1.51119981e-04	-6.74702169e-05	0.00000000e+00	3.23149994e+02
-1.91749874e-04	-7.13297268e-05	-2.21445840e-19	3.23149994e+02
-1.49318919e-04	-7.03771948e-05	0.00000000e+00	3.23149994e+02
-1.74988760e-04	-6.83943945e-05	0.00000000e+00	3.23149994e+02
-1.60689917e-04	-6.75241026e-05	1.42108547e-14	3.23149994e+02
-1.99937829e-04	-6.83459366e-05	0.00000000e+00	3.23149994e+02
-1.91749874e-04	-7.13297268e-05	0.00000000e+00	3.23149994e+02
-1.71235486e-04	-6.80214725e-05	0.00000000e+00	3.23149994e+02
-1.72115950e-04	-6.84297120e-05	0.00000000e+00	3.23149994e+02
-1.60859607e-04	-6.74955299e-05	1.42108547e-14	3.23149994e+02
-1.51495726e-04	-7.12881301e-05	-1.13686838e-13	3.23149994e+02
-1.42415214e-04	-7.22130426e-05	-8.52651283e-14	3.23149994e+02
[truncated: 6,876 more rows]
