# Supplementary material for: Dynamic Characterisation of Fibre-Optic Temperature Sensors for Physiological Monitoring
Source: Sensors (Basel). 2020 Dec 31;21(1):221. doi: 10.3390/s21010221 (PMC7795630; doi:10.3390/s21010221)
Supplement: Supplementary file 1 [file sensors-21-00221-s001.zip › Supplementary Data/Simulations/Temperature step/45um dome/Tempstep_signal_45um.csv]

9.99999997e-07	0.0183564411728256
1.99999999e-06	0.0337301583688574
3.80472011e-06	0.0546141607138092
6.21028994e-06	0.074525482879255
9.45962984e-06	0.0929311506881625
1.39944004e-05	0.110123965692969
2.06291006e-05	0.127467223331766
3.06291004e-05	0.147402901368112
4.06291001e-05	0.164941449805518
5.06290999e-05	0.181339845269898
6.06290996e-05	0.19701857810862
7.0629103e-05	0.212127364119438
8.06290991e-05	0.22672770761128
9.06291025e-05	0.240862966921486
9.99999975e-05	0.253728935778127
0.000103999999	0.259155018881343
0.000108	0.264514794073533
0.000119999997	0.280076574847472
0.000155999995	0.323405441033311
0.000195999994	0.368760679274071
0.000236000007	0.412292766627826
0.000276000006	0.454682642678151
0.000315999991	0.49639915669319
0.000356000004	0.537760020885524
0.000395999989	0.578970296577931
0.000436000002	0.620163134434225
0.000475999987	0.661405917035822
0.000500000024	0.686178667791892
0.000505000004	0.69134185559939
0.000509999983	0.696505298983951
0.000524999981	0.712009247031672
0.000569999975	0.75862562468771
0.000620000006	0.81048756201582
0.000669999979	0.862329928374367
0.000720000011	0.914054281711633
0.000769999984	0.965554811876138
0.000820000016	1.01672694546005
0.000869999989	1.06746763628433
0.00092000002	1.11767886244103
0.000969999994	1.16727575613736
0.00100000005	1.19679272160863
0.00100499997	1.20170536160942
0.00101000001	1.20661173186847
0.00102500001	1.22126552712163
0.00107	1.26460356416058
0.00112000003	1.31192304678864
0.00116999994	1.35835795350832
0.00121999998	1.40386416299124
0.00127000001	1.44840600166605
0.00132000004	1.4919575976535
0.00136999995	1.53449619088095
0.00141999999	1.57600962211371
0.00147000002	1.61649015921052
0.00150000001	1.64040340679162
0.00150500005	1.64437895665419
0.00150999997	1.64834350922269
0.00152499997	1.66014532001144
0.00156999996	1.69471033519922
0.00162	1.73208373465089
0.00167000003	1.7684361685586
0.00171999994	1.80377744734147
0.00176999997	1.83812304774917
0.00182	1.87149039764407
0.00187000004	1.90389724903507
0.00191999995	1.93536186383847
0.0019700001	1.96590758434394
0.00200000009	1.98390631736365
0.0020049999	1.98689838548727
0.00200999994	1.98987969069967
0.00202500005	1.99874456944131
0.00206999993	2.02463095549155
0.00212000008	2.05253931393105
0.00216999999	2.0796185778794
0.00221999991	2.10588982309404
0.00227000006	2.13137782060278
0.00231999997	2.15610556984799
0.00236999989	2.18009484100873
0.00242000003	2.20337016823646
0.00246999995	2.22595313594934
0.00249999994	2.23925612039234
0.00250499998	2.24146794415224
0.00251000002	2.24367099974874
0.0025249999	2.25022375881001
0.00257000001	2.26935418083839
0.00261999993	2.28998082954642
0.00267000007	2.31000151625462
0.00271999999	2.32943437072726
0.0027699999	2.34830033033616
0.00282000005	2.36661636415171
0.00286999997	2.38440297693478
0.00292000012	2.40167750803081
0.00297000003	2.41845713720543
0.00300000003	2.42835070739869
0.00300500006	2.42999429732038
0.0030100001	2.43163243659364
0.00302499998	2.43650828471759
0.00307000009	2.45075734688445
0.00312000001	2.46614525047765
0.00316999992	2.48110136846393
0.00322000007	2.4956421325785
0.00326999999	2.50977930061302
0.0033199999	2.5235292619143
0.00337000005	2.53690293398651
0.00341999996	2.54991527868502
0.00347000011	2.56257653529975
0.00350000011	2.57005067960029
0.00350499991	2.57129214332174
0.00350999995	2.57253136170518
0.00352500007	2.57621612221719
0.00356999994	2.58700908306155
0.00362000009	2.59868480958065
0.00367000001	2.61005577852756
0.00371999992	2.62113168811684
0.00377000007	2.63192123046213
0.00381999998	2.64243531434057
0.0038699999	2.65268363173315
0.00392000005	2.66267350087094
0.00396999996	2.67241321990487
0.00400000019	2.67816837281608
0.004005	2.67912573457903
0.0040099998	2.68008033610968
0.00402500015	2.68292288417018
0.00406999979	2.69125806510809
0.00412000017	2.70029479511472
0.00417000009	2.70911201060388
0.00422	2.71772002442181
0.00426999992	2.72612083131633
0.00431999983	2.73432372681229
0.00437000021	2.74233532225201
0.00442000013	2.75016048482017
0.00447000004	2.75780593931035
0.00449999981	2.76232916838155
0.00450500008	2.7630811297146
0.00450999988	2.7638309878354
0.00452500023	2.76606693433006
0.00456999987	2.77263650412859
0.00461999979	2.77977214595739
0.00467000017	2.78674813315742
0.00472000008	2.7935700821905
0.00477	2.80024425033122
0.00481999991	2.80677174591133
0.00486999983	2.81315934608655
0.00492000021	2.81941081843684
0.00497000013	2.82552935705215
0.00499999989	2.82915535977363
0.00500500016	2.82975637729229
0.00500999996	2.83035810169971
0.00502499985	2.83215078780061
0.00506999996	2.83742917104809
0.00511999987	2.84317256242745
0.00516999979	2.84879907280491
0.00522000017	2.85431083032707
0.00527000008	2.85971044437341
0.00532	2.86500434675894
0.00536999991	2.87019220959699
0.00541999983	2.87527879410127
0.00547000021	2.88026661739418
0.00549999997	2.88322411778476
0.00550499978	2.88371578946143
0.00551000005	2.88420660339653
0.00552499993	2.88567242513251
0.00557000004	2.88998936985117
0.00561999995	2.89469446008128
0.00566999987	2.89931232248257
0.00571999978	2.90384366145039
0.00577000016	2.90829018997442
0.00582000008	2.91265697346741
0.00586999999	2.91694312301986
0.00591999991	2.92115282136861
0.00596999982	2.92528662579634
0.00600000005	2.92774009206063
0.00600499986	2.92814847428872
0.00601000013	2.92855584542901
0.00602500001	2.92977083510672
0.00607000012	2.93336138367911
0.00612000003	2.93728069786044
0.00616999995	2.94113099875402
0.00621999986	2.94491699645813
0.00626999978	2.94863648552971
0.00632000016	2.95229496149901
0.00637000008	2.95589163145379
0.00641999999	2.95942800267534
0.00646999991	2.96290632424185
0.00650000013	2.9649719092988
0.00650499994	2.96531685854616
0.00651000021	2.96565988660202
0.00651500002	2.96600192725772
0.00652500009	2.9666858863908
0.00654499978	2.96804298689019
0.00658500008	2.97072117022362
0.006635	2.97401664073762
0.00668499991	2.97725986132588
0.00673499983	2.98045084320883
0.00678500021	2.98359308966235
0.00683500012	2.98668450246107
0.00688500004	2.98973037018016
0.00693499995	2.99272807720652
0.00696749985	2.99465742348068
0.00700000022	2.99656815003064
0.00700500002	2.99686201877316
0.00700999983	2.99715490634909
0.0070150001	2.99744744858432
0.00702500017	2.99803050838571
0.00704499986	2.9991905552281
0.00708500016	3.00148170013513
0.00713500008	3.00430324724121
0.00718499999	3.00708283233343
0.00723499991	3.00982170586933
0.00728499983	3.01252246476123
0.00733500021	3.01518364037604
0.00738500012	3.01780655922107
0.00743500004	3.02039157037718
0.00746749993	3.02205714491329
0.00749999983	3.02370589250481
0.0075050001	3.02396012934827
0.00750999991	3.02421321547157
0.00751500018	3.02446675914016
0.00752499979	3.02497110868595
0.00754499994	3.02597341461076
0.00758499978	3.02795611041541
0.00763500016	3.03039992833384
0.00768500008	3.03281092267685
0.00773499999	3.03518852868149
0.00778499991	3.03753484207968
0.00783499982	3.03984878446087
0.00788499974	3.04213309860333
0.00793499965	3.0443870427102
0.00796750002	3.04584044464755
0.00800000038	3.04727916025406
0.0080199996	3.04816119285896
0.00803999975	3.04903768131164
0.00805999991	3.04991059542556
0.00810000021	3.05163659710678
0.00817999989	3.0550210022057
0.00834000017	3.06152467675667
0.00853999984	3.0692743618074
0.00874000043	3.07667052767545
0.00894000009	3.08373381002702
0.00913999975	3.09049062056999
0.00934000034	3.09696024602235
0.00954	3.10315990479798
0.00973999966	3.10910688014001
0.00987000018	3.11287058778393
0.00999999978	3.11653560153922
0.0100999996	3.11929964505248
0.0102000004	3.12200827696468
0.0103000002	3.12466518755931
0.0104999999	3.12977903527944
0.0109000001	3.13929613172945
0.0116999997	3.15600438758029
0.0125000002	3.17079270862654
0.0132999998	3.18397578129767
0.0141000003	3.19580406737689
0.0148999998	3.20648129918623
0.0156999994	3.21617052491921
0.0164999999	3.22500878998476
0.0173000004	3.23310541903068
0.0181000009	3.24055552287982
0.0190999992	3.24900379230532
0.0199999996	3.25599835933459
0.0203000009	3.25826484417167
0.0206000004	3.26046973992304
0.0208999999	3.26261679422117
0.0215000007	3.26669305142096
0.0227000006	3.27411000630145
0.0251000002	3.28671593609191
0.0274999999	3.29760508616968
0.0298999995	3.3071481305487
0.0322999991	3.31561906654304
0.0346999988	3.32321898218718
0.0370999984	3.3301005866473
0.0395000018	3.33638211112024
0.0425000004	3.34346433983597
0.0454999991	3.34989473857242
0.0485000014	3.35576946664179
0.0500000007	3.35857793318903
0.100000001	3.4085146907725
0.10125	3.40915950921317
0.102499999	3.40978522669673
0.103749998	3.41038917774141
0.106250003	3.41152449345097
0.111249998	3.41353013259572
0.121250004	3.41670208957132
0.133750007	3.41967552924372
0.146249995	3.42190312771874
0.158749998	3.42356900645389
0.171250001	3.42481557423634
0.183750004	3.4257461216017
0.196250007	3.42644069778006
0.208749995	3.42695828871124
0.216875002	3.42723431568121
0.224999994	3.42745996529494
0.226500005	3.42750011832188
0.228	3.42753762830795
0.229499996	3.42757510213921
0.232500002	3.42764309311871
0.238499999	3.42776080443438
0.250499994	3.42793811507481
0.265500009	3.4280935620324
0.280499995	3.42820457473555
0.29550001	3.42828340592274
0.310499996	3.42833896588316
0.325500011	3.42837763406968
0.340499997	3.42840530496212
0.355500013	3.42842513649562
0.365249991	3.42843544684842
0.375	3.42844320143058
