# Supplementary material for: Dynamic Characterisation of Fibre-Optic Temperature Sensors for Physiological Monitoring
Source: Sensors (Basel). 2020 Dec 31;21(1):221. doi: 10.3390/s21010221 (PMC7795630; doi:10.3390/s21010221)
Supplement: Supplementary file 1 [file sensors-21-00221-s001.zip › Supplementary Data/Simulations/Temperature step/45um dome/Tempstep_temps_45um.csv]

0	8.18181832e-07	1.63636366e-06	2.45454544e-06	3.27272733e-06	4.09090899e-06	4.90909088e-06	5.72727276e-06	6.54545465e-06	7.36363654e-06	8.18181798e-06	8.99999941e-06	9.81818084e-06	1.06363623e-05	1.14545437e-05	1.22727251e-05	1.30909066e-05	1.3909088e-05	1.47272694e-05	1.55454509e-05	1.63636323e-05	1.71818137e-05	1.79999952e-05	1.88181766e-05	1.9636358e-05	2.04545395e-05	2.12727209e-05	2.20909023e-05	2.29090838e-05	2.37272652e-05	2.45454466e-05	2.53636281e-05	2.61818095e-05	2.6999991e-05	2.78181724e-05	2.86363538e-05	2.94545353e-05	3.02727167e-05	3.10908981e-05	3.19090796e-05	3.2727261e-05	3.35454424e-05	3.43636239e-05	3.51818053e-05	3.59999867e-05	3.68181682e-05	3.76363496e-05	3.8454531e-05	3.92727125e-05	4.00908939e-05
298.150055	298.150085	298.150116	298.150177	298.150208	298.150269	298.150269	298.15036	298.150391	298.150421	298.150665	298.150909	298.151154	298.151459	298.151703	298.151947	298.152222	298.152405	298.152649	298.153076	298.15387	298.154633	298.155396	298.156158	298.156952	298.157928	298.159546	298.161621	298.167603	298.173584	298.179504	298.18515	298.190491	298.195801	298.201111	298.215942	298.231781	298.24762	298.263458	298.281616	298.304993	298.329529	298.354065	298.378601	298.403137	298.427673	298.478149	298.530884	298.583649	298.636383
298.150055	298.150116	298.150146	298.150238	298.150269	298.15033	298.15036	298.150452	298.150513	298.150513	298.150909	298.151276	298.151642	298.152008	298.152374	298.15271	298.153076	298.153381	298.153687	298.154358	298.155548	298.156708	298.157898	298.159058	298.160278	298.161682	298.164185	298.16748	298.177368	298.187256	298.197113	298.206299	298.214905	298.22345	298.232056	298.259155	298.288208	298.31723	298.346313	298.379211	298.420654	298.463562	298.50647	298.549438	298.592346	298.635254	298.737274	298.844452	298.95163	299.058838
298.149994	298.150024	298.150055	298.150146	298.150177	298.150208	298.150238	298.15033	298.15033	298.150391	298.150757	298.151123	298.151428	298.151794	298.15213	298.152496	298.152832	298.153107	298.153351	298.153992	298.155243	298.156433	298.157654	298.158844	298.160095	298.161407	298.164246	298.168335	298.181	298.193665	298.206299	298.217834	298.228302	298.23877	298.249268	298.291718	298.337524	298.383331	298.429138	298.479797	298.541351	298.603699	298.666077	298.728424	298.790771	298.853119	299.047638	299.253784	299.4599	299.666046
298.149963	298.149963	298.149963	298.150024	298.150024	298.150055	298.150085	298.150116	298.150116	298.150146	298.15036	298.150574	298.150757	298.15097	298.151184	298.151367	298.15155	298.151672	298.151825	298.152222	298.152954	298.153687	298.154419	298.155151	298.155975	298.156647	298.159088	298.163086	298.175415	298.187714	298.200012	298.210876	298.220428	298.230011	298.239594	298.293579	298.352203	298.410828	298.469482	298.532898	298.606964	298.680237	298.753479	298.826782	298.900024	298.973267	299.285095	299.617859	299.950684	300.283447
298.149963	298.149963	298.149963	298.149994	298.149963	298.149933	298.149933	298.149963	298.149963	298.149963	298.149994	298.150024	298.150024	298.150055	298.150085	298.150085	298.150085	298.150085	298.150085	298.150085	298.150116	298.150146	298.150146	298.150177	298.150238	298.150116	298.151855	298.154999	298.164032	298.173035	298.182037	298.189636	298.195984	298.202301	298.208588	298.267792	298.33252	298.397247	298.461975	298.530396	298.607056	298.681061	298.755066	298.829041	298.903015	298.97702	299.430908	299.918243	300.405518	300.892853
298.149994	298.149994	298.149963	298.149963	298.149963	298.149933	298.149902	298.149902	298.149902	298.149902	298.149811	298.149689	298.149597	298.149506	298.149414	298.149292	298.1492	298.149109	298.149048	298.148773	298.148254	298.147766	298.147247	298.146729	298.146301	298.14563	298.146606	298.148529	298.152527	298.156494	298.160461	298.163483	298.165588	298.167694	298.1698	298.226227	298.2883	298.350372	298.412445	298.476746	298.545959	298.611328	298.676666	298.742035	298.807373	298.872711	299.490997	300.157928	300.82486	301.49176
298.149994	298.149963	298.149963	298.149994	298.149963	298.149963	298.149933	298.149963	298.149933	298.149902	298.14978	298.149689	298.149567	298.149475	298.149384	298.149292	298.14917	298.149078	298.149017	298.148773	298.148346	298.147888	298.1474	298.146973	298.146515	298.145996	298.146423	298.147095	298.146729	298.146362	298.145996	298.145325	298.14444	298.143524	298.142578	298.188904	298.240234	298.291504	298.342773	298.395752	298.452423	298.505371	298.558258	298.611176	298.664062	298.71698	299.513672	300.375763	301.237854	302.099945
298.150024	298.150024	298.149994	298.150024	298.149994	298.149994	298.149994	298.150024	298.149994	298.149963	298.149902	298.149902	298.149841	298.149841	298.149811	298.14978	298.14975	298.149719	298.149719	298.149719	298.14978	298.14978	298.149811	298.149872	298.149872	298.149902	298.150146	298.15033	298.149231	298.148132	298.147064	298.14621	298.145599	298.144958	298.144318	298.179749	298.218994	298.258179	298.297424	298.341095	298.394714	298.445435	298.496155	298.546875	298.597595	298.648285	299.615753	300.663727	301.711761	302.759766
298.150024	298.150024	298.149994	298.150055	298.150024	298.150024	298.150024	298.150024	298.150024	298.150024	298.150055	298.150085	298.150146	298.150208	298.150238	298.150269	298.15033	298.150391	298.15036	298.150543	298.150909	298.151276	298.151642	298.152008	298.152374	298.152771	298.153259	298.153809	298.154938	298.156067	298.157166	298.158691	298.160492	298.162292	298.164093	298.197113	298.233368	298.269653	298.305939	298.351868	298.41925	298.483948	298.548645	298.613342	298.67804	298.742706	299.815735	300.977386	302.139069	303.300751
298.150055	298.150085	298.150055	298.150085	298.150085	298.150085	298.150085	298.150116	298.150116	298.150085	298.150177	298.150269	298.15036	298.150482	298.150574	298.150635	298.150757	298.150787	298.150818	298.151062	298.151611	298.1521	298.152618	298.153137	298.153656	298.154144	298.155212	298.156708	298.161072	298.165405	298.169739	298.174377	298.17926	298.184113	298.188995	298.227509	298.269623	298.311676	298.35376	298.411896	298.505676	298.596191	298.686646	298.777161	298.867645	298.958099	300.094177	301.322113	302.55011	303.778076
298.150146	298.150146	298.150146	298.150177	298.150146	298.150146	298.150146	298.150146	298.150146	298.150146	298.150299	298.150421	298.150543	298.150696	298.150787	298.150879	298.151031	298.151123	298.151184	298.151489	298.152069	298.152649	298.153229	298.153778	298.154419	298.154968	298.156708	298.159424	298.167114	298.174835	298.182495	298.19043	298.198486	298.206573	298.21463	298.264954	298.319702	298.37442	298.429138	298.506653	298.634796	298.758453	298.88208	299.005737	299.129395	299.252991	300.424347	301.687775	302.951202	304.21463
298.150299	298.150299	298.150269	298.150299	298.150269	298.150238	298.150238	298.150269	298.150238	298.150238	298.150391	298.150574	298.150726	298.150879	298.151031	298.151154	298.151306	298.151428	298.15152	298.151886	298.152588	298.153259	298.153931	298.154633	298.155334	298.155975	298.158539	298.162506	298.173523	298.18454	298.195557	298.206787	298.218201	298.229584	298.240967	298.307434	298.379669	298.451843	298.524109	298.625641	298.792206	298.952881	299.113525	299.2742	299.434845	299.59549	300.783936	302.062714	303.341522	304.6203
298.150604	298.150574	298.150543	298.150543	298.150513	298.150452	298.150391	298.150391	298.15036	298.15033	298.150574	298.150726	298.150909	298.151123	298.151306	298.151489	298.151672	298.151794	298.151917	298.152374	298.153259	298.154114	298.154999	298.155884	298.156799	298.157623	298.161072	298.166321	298.180756	298.19519	298.209595	298.224396	298.239471	298.254517	298.269592	298.355042	298.447937	298.540741	298.633606	298.761719	298.968018	299.167053	299.366058	299.565063	299.764069	299.963074	301.156677	302.437714	303.718781	304.999817
298.151123	298.151062	298.15094	298.15094	298.150848	298.150757	298.150665	298.150635	298.150574	298.150482	298.150757	298.151001	298.151215	298.151459	298.151672	298.151917	298.15213	298.152313	298.152466	298.153076	298.154236	298.155426	298.156586	298.157776	298.159027	298.160187	298.164551	298.171143	298.189331	298.20752	298.225647	298.244415	298.263702	298.28299	298.302277	298.408447	298.523773	298.639038	298.754364	298.910156	299.155731	299.392731	299.6297	299.86673	300.103699	300.340698	301.531616	302.806396	304.081177	305.355927
298.151917	298.151764	298.151611	298.15155	298.151367	298.151245	298.151093	298.15097	298.150818	298.150696	298.151062	298.151337	298.151611	298.151886	298.152191	298.152466	298.15271	298.152954	298.153137	298.153931	298.155518	298.157074	298.158661	298.160217	298.161865	298.163422	298.168762	298.176697	298.198853	298.220978	298.243103	298.266174	298.290039	298.313904	298.337769	298.464172	298.601288	298.738342	298.875488	299.057312	299.338257	299.609619	299.880981	300.152405	300.423767	300.695129	301.878876	303.142822	304.406738	305.670685
298.152344	298.152161	298.152008	298.151855	298.151642	298.151489	298.151306	298.151154	298.15097	298.150787	298.151184	298.151489	298.151794	298.15213	298.152405	298.15271	298.153015	298.153259	298.153503	298.154327	298.156097	298.157867	298.159637	298.161407	298.163208	298.165009	298.170715	298.17923	298.203186	298.227112	298.251099	298.276093	298.302002	298.327972	298.353912	298.489014	298.635529	298.782013	298.928528	299.121399	299.417114	299.702881	299.988678	300.274445	300.560242	300.846008	302.026001	303.284546	304.543152	305.801727
298.152802	298.152618	298.152374	298.152191	298.151978	298.151733	298.15155	298.151337	298.151123	298.15094	298.151337	298.151672	298.152008	298.152344	298.152679	298.153015	298.15332	298.153595	298.153809	298.154785	298.156769	298.158722	298.160706	298.162689	298.164734	298.166687	298.172882	298.182007	298.207886	298.233704	298.259521	298.286621	298.314758	298.342957	298.371094	298.514954	298.670898	298.826813	298.982788	299.186646	299.496765	299.796631	300.096466	300.396332	300.696198	300.996033	302.171692	303.424286	304.67688	305.929474
298.155121	298.154694	298.154266	298.1539	298.153503	298.153076	298.152649	298.152283	298.151855	298.151428	298.152008	298.152435	298.152893	298.153351	298.153778	298.154236	298.154663	298.154999	298.155334	298.156647	298.159485	298.162231	298.165009	298.167847	298.170685	298.173553	298.181335	298.192688	298.225342	298.257965	298.290588	298.325043	298.361084	298.397125	298.433197	298.602966	298.786743	298.97049	299.154297	299.389526	299.738983	300.077637	300.416229	300.754822	301.093445	301.432068	302.591522	303.82312	305.054749	306.286377
298.179352	298.176819	298.174316	298.171814	298.169281	298.166748	298.164246	298.161743	298.159241	298.156677	298.157806	298.158875	298.159912	298.161011	298.162048	298.163147	298.164185	298.1651	298.165955	298.169647	298.177307	298.184937	298.192535	298.200195	298.207977	298.216278	298.23291	298.255432	298.316162	298.376862	298.437561	298.501801	298.569153	298.636536	298.703857	298.941498	299.196899	299.452271	299.707703	300.018982	300.454315	300.879211	301.304138	301.729004	302.153931	302.578796	303.682678	304.846191	306.009735	307.173248
298.23822	298.230743	298.223328	298.215912	298.208435	298.200989	298.193542	298.186127	298.17865	298.171204	298.173096	298.175262	298.177429	298.179626	298.181793	298.18399	298.186157	298.188232	298.190216	298.198181	298.214508	298.230804	298.247162	298.263458	298.28006	298.298248	298.329559	298.369507	298.466125	298.562714	298.659332	298.761108	298.867462	298.973846	299.080231	299.37915	299.698212	300.017212	300.336212	300.711548	301.211761	301.703217	302.194672	302.686096	303.177551	303.669006	304.712433	305.804382	306.896301	307.988281
298.335571	298.320404	298.305237	298.290131	298.274963	298.259796	298.244629	298.229492	298.214355	298.199158	298.201935	298.205688	298.209442	298.213196	298.216919	298.220642	298.224365	298.228119	298.231842	298.245575	298.27356	298.301514	298.329498	298.357452	298.385864	298.417145	298.466858	298.527679	298.661072	298.794434	298.927795	299.067688	299.213379	299.3591	299.504761	299.852112	300.22049	300.588867	300.957275	301.379883	301.922913	302.459229	302.995544	303.531891	304.068207	304.604523	305.592102	306.619354	307.646637	308.673889
298.473938	298.448486	298.423096	298.397736	298.372314	298.346893	298.321472	298.296082	298.270691	298.24527	298.249054	298.25473	298.260437	298.266144	298.271851	298.277527	298.283203	298.289062	298.295013	298.315765	298.357544	298.399292	298.441071	298.482849	298.525269	298.572113	298.642395	298.725861	298.894348	299.062866	299.231354	299.40744	299.590332	299.773193	299.956055	300.340912	300.746857	301.152771	301.558685	302.015625	302.585785	303.151428	303.71698	304.282562	304.848145	305.413696	306.350769	307.320435	308.290131	309.259857
298.652649	298.614929	298.577271	298.539612	298.501923	298.464233	298.426514	298.388855	298.351196	298.313477	298.318298	298.326263	298.334167	298.342102	298.350037	298.35791	298.365845	298.374268	298.382751	298.411255	298.468079	298.524872	298.581696	298.638519	298.69635	298.76001	298.851624	298.95816	299.158752	299.359314	299.559875	299.768951	299.985596	300.20224	300.418823	300.832275	301.266296	301.700226	302.134247	302.615509	303.201904	303.785614	304.369293	304.953003	305.536652	306.120361	307.011902	307.930511	308.849121	309.767761
298.868896	298.817535	298.766174	298.714874	298.663513	298.612152	298.560791	298.50946	298.45813	298.406799	298.412628	298.422943	298.433197	298.443512	298.453796	298.46405	298.474365	298.485443	298.496796	298.533325	298.605591	298.677826	298.750092	298.822327	298.895996	298.976807	299.089508	299.218414	299.447388	299.676392	299.905396	300.143555	300.389954	300.636383	300.882812	301.317657	301.772217	302.226746	302.681274	303.179382	303.7742	304.368103	304.961945	305.555786	306.149628	306.743469	307.594086	308.467285	309.340454	310.213623
299.118591	299.052856	298.987122	298.921387	298.855652	298.789917	298.724152	298.658447	298.592712	298.526978	298.533722	298.546387	298.559021	298.571716	298.584351	298.596985	298.609619	298.623474	298.637695	298.68219	298.769531	298.856903	298.944275	299.031616	299.120758	299.218384	299.351044	299.500885	299.754486	300.008057	300.261597	300.524963	300.797058	301.069183	301.341309	301.79187	302.261047	302.730225	303.199402	303.708496	304.306396	304.904755	305.503082	306.101379	306.699707	307.298035	308.111664	308.944244	309.776825	310.609375
299.397186	299.316895	299.236664	299.156403	299.076141	298.99585	298.915588	298.835327	298.755066	298.674805	298.682251	298.697144	298.712036	298.726929	298.741821	298.756714	298.771606	298.788116	298.805176	298.857178	298.958771	299.060425	299.162018	299.263641	299.367462	299.480896	299.631897	299.800781	300.075195	300.349609	300.624023	300.908691	301.202606	301.496521	301.790436	302.252075	302.731262	303.210388	303.689575	304.205261	304.802307	305.401031	305.999725	306.59845	307.197144	307.795837	308.575958	309.372009	310.168091	310.964142
299.700104	299.605591	299.5112	299.416718	299.322266	299.227783	299.133331	299.038879	298.944427	298.849976	298.857941	298.874847	298.891785	298.908722	298.925629	298.942566	298.959473	298.978455	298.998108	299.057007	299.171692	299.286316	299.40094	299.515594	299.632874	299.760742	299.928192	300.114075	300.405823	300.69751	300.989258	301.291718	301.60379	301.915833	302.227936	302.69696	303.182404	303.667847	304.15329	304.67218	305.265594	305.861725	306.457855	307.053986	307.650146	308.246216	308.995789	309.75885	310.521881	311.284973
299.889618	299.786865	299.684082	299.58136	299.478546	299.375793	299.27301	299.170258	299.067505	298.964722	298.972961	298.990997	299.009033	299.02713	299.045166	299.063171	299.081238	299.101624	299.122742	299.185547	299.307526	299.429443	299.551422	299.67334	299.798248	299.934265	300.11084	300.306061	300.606995	300.907928	301.208862	301.520752	301.842468	302.164185	302.485931	302.958252	303.44632	303.934357	304.422424	304.9422	305.532623	306.126343	306.720032	307.313751	307.907471	308.501129	309.233337	309.977722	310.722137	311.466522
299.929443	299.824951	299.720459	299.615997	299.511475	299.407013	299.302521	299.198059	299.093536	298.989075	298.997314	299.015625	299.033875	299.052185	299.070435	299.088745	299.106995	299.127655	299.149109	299.212708	299.336182	299.459595	299.583069	299.706543	299.833008	299.970673	300.149109	300.346222	300.649048	300.951843	301.254639	301.56842	301.89209	302.21579	302.539459	303.012421	303.501007	303.989532	304.478119	304.997986	305.587769	306.180969	306.774109	307.36731	307.960449	308.553619	309.282257	310.022766	310.763336	311.503906
299.969574	299.863373	299.757141	299.651001	299.5448	299.438599	299.332397	299.226227	299.119995	299.013794	299.022095	299.040619	299.059113	299.077637	299.09613	299.114624	299.133118	299.154053	299.175812	299.240204	299.365173	299.490082	299.615051	299.73999	299.867981	300.007263	300.187561	300.386566	300.691193	300.995789	301.300415	301.616089	301.94165	302.267242	302.592834	303.066376	303.555389	304.044373	304.533386	305.053406	305.642456	306.235077	306.827698	307.420258	308.012848	308.605438	309.330536	310.067261	310.804077	311.540802
300.09259	299.981354	299.870148	299.758972	299.647766	299.53653	299.425354	299.314148	299.202942	299.091736	299.100128	299.119263	299.138397	299.157593	299.176727	299.195862	299.214966	299.236725	299.259338	299.325958	299.455139	299.58432	299.71347	299.842651	299.975037	300.119019	300.304535	300.508881	300.818481	301.128113	301.437744	301.758514	302.089355	302.420227	302.751068	303.225983	303.715942	304.205872	304.695831	305.21582	305.802582	306.393188	306.983795	307.574402	308.164978	308.755554	309.470428	310.196198	310.921967	311.647766
300.480011	300.355133	300.230225	300.105347	299.980499	299.85556	299.730682	299.605835	299.480957	299.356018	299.364471	299.385132	299.405792	299.426453	299.447144	299.467773	299.488434	299.512146	299.536926	299.609253	299.749115	299.888977	300.028809	300.168701	300.312225	300.46817	300.666687	300.884247	301.205383	301.526489	301.847595	302.180237	302.523285	302.866302	303.20929	303.685486	304.175629	304.66571	305.155823	305.673248	306.251495	306.834381	307.417206	308.000092	308.582947	309.165771	309.852539	310.548401	311.244293	311.940216
300.926514	300.78833	300.650208	300.512024	300.373871	300.235718	300.097534	299.959412	299.821228	299.683044	299.691254	299.713104	299.734985	299.756866	299.778748	299.800598	299.822479	299.847931	299.874603	299.951935	300.101288	300.250549	300.399902	300.549225	300.702789	300.869354	301.079285	301.30838	301.63855	301.968689	302.298828	302.640869	302.99353	303.346222	303.698944	304.173828	304.661499	305.149139	305.636841	306.1492	306.716614	307.289429	307.862183	308.434998	309.007751	309.580505	310.23877	310.904572	311.570374	312.236176
301.383545	301.234131	301.084686	300.935303	300.785858	300.636414	300.487	300.337616	300.188171	300.038757	300.046478	300.069153	300.091797	300.114471	300.137115	300.15979	300.182434	300.209137	300.237183	300.318329	300.474884	300.631409	300.787933	300.944489	301.105743	301.280518	301.499084	301.736816	302.072845	302.408844	302.744873	303.093018	303.452148	303.811249	304.170319	304.641785	305.124969	305.608124	306.091309	306.596924	307.152679	307.714355	308.276001	308.837646	309.399261	309.960876	310.593018	311.231384	311.869751	312.508057
301.846497	301.687805	301.529144	301.370483	301.211792	301.053131	300.89444	300.735779	300.577087	300.418457	300.425507	300.448578	300.471649	300.494751	300.517822	300.540894	300.563965	300.591492	300.620514	300.704376	300.866119	301.027832	301.189575	301.351318	301.518219	301.699036	301.923767	302.167603	302.506775	302.845947	303.18512	303.536682	303.899414	304.262146	304.624878	305.091125	305.568268	306.045319	306.5224	307.02002	307.563477	308.113281	308.663055	309.21286	309.762634	310.312408	310.92041	311.533508	312.146606	312.759705
302.311615	302.145599	301.979584	301.813599	301.647552	301.481567	301.315521	301.149536	300.983521	300.817505	300.823883	300.847046	300.870209	300.893433	300.916626	300.939789	300.962982	300.990967	301.020599	301.106201	301.271393	301.436523	301.601685	301.766815	301.937592	302.122498	302.351227	302.598938	302.939026	303.279114	303.619202	303.971863	304.335876	304.699921	305.063904	305.523682	305.993439	306.463165	306.932953	307.421539	307.952271	308.489716	309.02713	309.564575	310.102051	310.639465	311.224976	311.814697	312.404449	312.994202
302.775757	302.604187	302.432617	302.261078	302.089508	301.917908	301.746338	301.574799	301.403229	301.231659	301.237274	301.260345	301.283386	301.306488	301.329529	301.3526	301.375671	301.40387	301.433777	301.520355	301.687439	301.854462	302.021484	302.188568	302.361542	302.548859	302.779785	303.02951	303.368622	303.707733	304.046844	304.398712	304.762054	305.125397	305.488739	305.940857	306.402344	306.86377	307.325195	307.804077	308.321808	308.846558	309.371338	309.896118	310.420898	310.945648	311.510193	312.078186	312.646179	313.214203
303.23645	303.060944	302.885437	302.709991	302.534485	302.358978	302.183472	302.007996	301.83252	301.657013	301.661804	301.684631	301.707397	301.730225	301.752991	301.775757	301.798553	301.82666	301.856659	301.943512	302.111176	302.278839	302.446503	302.614197	302.788086	302.97641	303.207947	303.458099	303.794678	304.131256	304.467834	304.817322	305.178345	305.539368	305.900421	306.344147	306.796539	307.248901	307.701263	308.1698	308.674469	309.18634	309.698242	310.210175	310.722076	311.233978	311.778748	312.326385	312.874023	313.421692
303.69162	303.513641	303.335693	303.157745	302.979797	302.801819	302.62384	302.445892	302.267944	302.089966	302.094055	302.116455	302.138824	302.161224	302.183624	302.205994	302.228394	302.256348	302.286194	302.372803	302.540009	302.707214	302.874451	303.041656	303.215363	303.403534	303.634399	303.883606	304.216431	304.549225	304.882019	305.227783	305.585175	305.942566	306.299957	306.734619	307.177368	307.620087	308.062836	308.52063	309.012115	309.511078	310.01001	310.508942	311.007874	311.506805	312.032928	312.561401	313.089905	313.618439
304.13974	303.960632	303.781433	303.602325	303.423187	303.24408	303.064911	302.885773	302.706635	302.527496	302.530945	302.552826	302.574768	302.59671	302.618591	302.640533	302.662445	302.690063	302.719666	302.805542	302.971497	303.13739	303.303314	303.469238	303.641815	303.828857	304.057983	304.305237	304.63324	304.961212	305.289185	305.630219	305.982849	306.33551	306.688171	307.113281	307.545959	307.978638	308.411316	308.858093	309.336487	309.822418	310.30838	310.794312	311.280243	311.766174	312.274628	312.785034	313.295441	313.805817
304.405762	304.226318	304.046906	303.867554	303.68811	303.508698	303.329254	303.149841	302.970428	302.791016	302.794067	302.815704	302.837311	302.858978	302.880585	302.902191	302.923798	302.951233	302.980621	303.065979	303.230896	303.395721	303.560608	303.725403	303.897064	304.08316	304.310913	304.556549	304.881348	305.206146	305.530945	305.868744	306.218231	306.567688	306.917175	307.336395	307.762939	308.189423	308.615936	309.05603	309.52655	310.00473	310.48288	310.96106	311.439209	311.917328	312.415466	312.915375	313.415283	313.915192
304.450043	304.270569	304.091125	303.911682	303.732239	303.552765	303.373291	303.193848	303.014404	302.834961	302.837982	302.859528	302.881104	302.90271	302.924255	302.945801	302.967407	302.994812	303.02417	303.109436	303.274109	303.438782	303.603424	303.768127	303.939606	304.125458	304.352966	304.598389	304.922668	305.246887	305.571167	305.908417	306.257324	306.606293	306.955231	307.373474	307.79895	308.224426	308.649933	309.088898	309.558105	310.034973	310.511841	310.988708	311.465576	311.942413	312.438873	312.937012	313.435181	313.933319
304.494202	304.314728	304.135254	303.95578	303.776306	303.596832	303.417358	303.237885	303.058411	302.878906	302.881836	302.903381	302.924927	302.946472	302.967987	302.989502	303.011017	303.038361	303.067688	303.152863	303.317383	303.481812	303.646301	303.810822	303.982086	304.167816	304.395081	304.640198	304.963928	305.287598	305.611298	305.948029	306.296387	306.644775	306.993164	307.410431	307.8349	308.259338	308.683807	309.121643	309.589569	310.065125	310.54071	311.016235	311.491821	311.967346	312.462097	312.958557	313.454956	313.951416
304.625977	304.446503	304.26709	304.087677	303.908203	303.728729	303.549286	303.369873	303.190399	303.010956	303.013733	303.035095	303.056458	303.07785	303.099213	303.120575	303.141937	303.169189	303.198395	303.283234	303.447113	303.610962	303.774811	303.93869	304.109344	304.294495	304.520935	304.765137	305.087158	305.409119	305.731079	306.066101	306.41275	306.75943	307.106079	307.520325	307.941711	308.363007	308.784332	309.218811	309.6828	310.15451	310.62616	311.097839	311.569519	312.041199	312.530914	313.022217	313.513519	314.004852
305.013641	304.835052	304.656494	304.477966	304.299377	304.120789	303.9422	303.763672	303.585083	303.406494	303.408875	303.429779	303.450684	303.471649	303.492554	303.513458	303.534363	303.561218	303.590088	303.673737	303.835297	303.996826	304.158386	304.319885	304.488434	304.671173	304.894623	305.135529	305.451874	305.768188	306.084473	306.413788	306.7547	307.095703	307.436646	307.841736	308.25354	308.665314	309.077148	309.501434	309.953796	310.413879	310.873962	311.334076	311.794128	312.254211	312.729492	313.206146	313.68277	314.159424
305.434326	305.257538	305.08078	304.903992	304.727234	304.550415	304.373657	304.196899	304.020111	303.843323	303.845306	303.865784	303.88623	303.906677	303.927124	303.947571	303.967987	303.994415	304.022827	304.105042	304.263641	304.42218	304.58075	304.739319	304.904907	305.084656	305.30423	305.540924	305.850494	306.160034	306.469604	306.792084	307.12616	307.460205	307.794312	308.189056	308.590179	308.991302	309.392456	309.80542	310.244995	310.692352	311.139679	311.587006	312.034363	312.481689	312.94165	313.40271	313.8638	314.324829
305.844421	305.670135	305.49585	305.321594	305.147278	304.972992	304.798706	304.624451	304.450165	304.275879	304.277649	304.297668	304.317657	304.337677	304.357697	304.377686	304.397705	304.423706	304.451721	304.532349	304.687653	304.842926	304.99823	305.153534	305.315887	305.492218	305.70752	305.939636	306.242096	306.544556	306.846985	307.162292	307.489075	307.815887	308.14267	308.527069	308.91748	309.307892	309.698303	310.100037	310.526978	310.961792	311.396545	311.831299	312.266052	312.700806	313.146057	313.592224	314.038422	314.484589
306.243622	306.072388	305.901184	305.72998	305.558777	305.387512	305.216309	305.045135	304.873901	304.702698	304.704315	304.723969	304.743591	304.763245	304.782898	304.802521	304.822174	304.847778	304.875427	304.954376	305.106201	305.257996	305.409851	305.561646	305.720551	305.893219	306.104004	306.331146	306.626282	306.921417	307.216553	307.524384	307.843628	308.162872	308.482117	308.85614	309.23587	309.615601	309.995331	310.385864	310.800537	311.2229	311.645264	312.067627	312.490021	312.912354	313.343506	313.775391	314.207275	314.63916
306.631714	306.46405	306.296356	306.128723	305.96106	305.793396	305.625702	305.458038	305.290375	305.122681	305.124329	305.143646	305.162964	305.182312	305.20163	305.220978	305.240295	305.265564	305.292847	305.370056	305.51828	305.666534	305.814728	305.962982	306.118256	306.287079	306.493103	306.715088	307.002747	307.290405	307.578064	307.878296	308.189789	308.501312	308.812836	309.176514	309.545654	309.914795	310.283966	310.663391	311.065918	311.476166	311.886383	312.2966	312.706818	313.117004	313.534546	313.952728	314.370911	314.789062
307.008636	306.844879	306.681122	306.517426	306.353668	306.189911	306.026184	305.862427	305.6987	305.534973	305.536682	305.555756	305.57486	305.593964	305.613037	305.632111	305.651184	305.676178	305.703125	305.778687	305.923248	306.06778	306.212341	306.356903	306.508453	306.673309	306.87439	307.091125	307.371277	307.651367	307.931488	308.223999	308.527679	308.83136	309.134979	309.488495	309.847137	310.205841	310.564514	310.933044	311.323792	311.722107	312.120361	312.518677	312.916992	313.315247	313.719727	314.124695	314.529694	314.934692
307.374329	307.214813	307.055328	306.895813	306.736298	306.576782	306.417267	306.257782	306.098267	305.938751	305.940704	305.959564	305.978485	305.997437	306.016357	306.035248	306.054138	306.078888	306.105591	306.179443	306.320312	306.461151	306.60199	306.742859	306.890686	307.051483	307.24762	307.459015	307.731598	308.00415	308.276733	308.561523	308.8573	309.153076	309.448853	309.792236	310.140625	310.488983	310.837372	311.195221	311.574371	311.961029	312.347656	312.734283	313.120911	313.507538	313.899384	314.291656	314.68396	315.076294
307.728943	307.573883	307.418854	307.263824	307.108795	306.953705	306.798676	306.643677	306.488617	306.333557	306.335754	306.354553	306.373352	306.392212	306.411011	306.42981	306.448608	306.473145	306.499603	306.571808	306.708984	306.846161	306.983337	307.120483	307.264557	307.421356	307.612488	307.818512	308.083557	308.348633	308.613708	308.890808	309.178711	309.466614	309.754517	310.088013	310.42627	310.764526	311.102814	311.450195	311.817993	312.193268	312.568512	312.943756	313.319	313.694244	314.073914	314.453979	314.834045	315.214111
308.072571	307.92218	307.771759	307.621399	307.470978	307.320587	307.170166	307.019775	306.869385	306.718994	306.721558	306.740295	306.759064	306.777832	306.79657	306.815338	306.834106	306.858521	306.884827	306.955414	307.088959	307.222473	307.356018	307.489532	307.629913	307.782623	307.968872	308.169495	308.427124	308.684784	308.942444	309.211884	309.491943	309.772064	310.052124	310.375916	310.704315	311.032623	311.361023	311.69812	312.054993	312.419128	312.783264	313.1474	313.511536	313.875671	314.243591	314.611877	314.980164	315.34845
308.274811	308.127228	307.979675	307.832123	307.68457	307.536987	307.389435	307.241913	307.09433	306.946777	306.949585	306.968323	306.987091	307.005859	307.024597	307.043365	307.062134	307.086426	307.112671	307.182343	307.313721	307.445038	307.576416	307.707794	307.845917	307.996307	308.179535	308.376953	308.630188	308.883423	309.136658	309.401581	309.677002	309.952393	310.227814	310.545837	310.868378	311.190826	311.513367	311.844421	312.194763	312.552368	312.909943	313.267517	313.625122	313.982666	314.34375	314.705078	315.066437	315.427795
308.308411	308.161316	308.014221	307.867188	307.720093	307.572998	307.425873	307.278839	307.131714	306.984619	306.987457	307.006256	307.024994	307.043793	307.062531	307.081268	307.100037	307.124359	307.150574	307.220062	307.351074	307.482056	307.613068	307.74408	307.881836	308.031769	308.214539	308.411438	308.66394	308.916443	309.168945	309.433105	309.707733	309.982361	310.257019	310.574127	310.89566	311.217133	311.538696	311.868744	312.217987	312.574524	312.931	313.287506	313.643982	314.000488	314.360352	314.720581	315.08078	315.440979
308.341919	308.195282	308.048676	307.9021	307.755493	307.608826	307.46225	307.315643	307.169006	307.0224	307.02533	307.044067	307.062805	307.081604	307.100342	307.11908	307.137848	307.16217	307.188354	307.25769	307.388367	307.518982	307.649628	307.780304	307.917664	308.06723	308.249481	308.445862	308.697601	308.949371	309.201111	309.464539	309.738403	310.012268	310.286133	310.602264	310.922852	311.243378	311.563904	311.893005	312.24115	312.596619	312.951996	313.307404	313.662811	314.018188	314.376953	314.736023	315.095093	315.454132
308.441406	308.296234	308.151031	308.00589	307.860718	307.715515	307.570374	307.425201	307.280029	307.134857	307.137848	307.156647	307.175385	307.194183	307.212952	307.231689	307.250488	307.27475	307.300903	307.369781	307.49939	307.628937	307.758514	307.888092	308.024384	308.172729	308.353516	308.548279	308.797852	309.047455	309.296997	309.558167	309.829712	310.101288	310.372833	310.686096	311.003784	311.321411	311.639069	311.965149	312.31012	312.662292	313.014465	313.366638	313.718811	314.070953	314.426331	314.782013	315.137665	315.493317
308.731354	308.590576	308.449707	308.30896	308.168152	308.027344	307.886536	307.745758	307.604919	307.464111	307.46759	307.48645	307.505249	307.524139	307.542969	307.561798	307.580627	307.604858	307.630951	307.698486	307.824951	307.951324	308.07782	308.204224	308.33725	308.482117	308.658539	308.848572	309.091705	309.334808	309.577911	309.832397	310.097107	310.361816	310.626495	310.931458	311.240601	311.549774	311.858948	312.176239	312.511841	312.854584	313.197266	313.539978	313.88266	314.225342	314.570923	314.916687	315.262512	315.608307
309.043182	308.907257	308.771332	308.635498	308.499542	308.363647	308.227722	308.091797	307.955902	307.820007	307.824005	307.842987	307.861938	307.88092	307.899872	307.918823	307.937775	307.962036	307.988098	308.05423	308.177307	308.300323	308.42334	308.546356	308.675903	308.816895	308.988586	309.173462	309.409607	309.645691	309.881805	310.129028	310.386292	310.643524	310.900726	311.196625	311.496674	311.79657	312.096619	312.404419	312.72995	313.062439	313.394928	313.727386	314.059875	314.392334	314.727325	315.062561	315.397797	315.732971
309.34491	309.213898	309.082886	308.951904	308.820892	308.68988	308.558838	308.427887	308.296875	308.165863	308.170471	308.189606	308.20874	308.227905	308.24704	308.266144	308.285278	308.309601	308.335632	308.400421	308.520203	308.639923	308.759644	308.879395	309.005493	309.142792	309.309814	309.489685	309.718964	309.948242	310.17749	310.417664	310.667603	310.917542	311.16745	311.45462	311.745667	312.036713	312.327759	312.626434	312.942169	313.26474	313.58728	313.909821	314.232361	314.554932	314.8797	315.204742	315.529755	315.854736
309.636841	309.510712	309.384583	309.258484	309.132355	309.006226	308.880096	308.753967	308.627869	308.50174	308.506989	308.526337	308.545715	308.565063	308.584381	308.603729	308.623077	308.647461	308.673584	308.737091	308.853668	308.970215	309.086731	309.203308	309.32608	309.459747	309.622253	309.797241	310.019836	310.242493	310.465088	310.698334	310.941162	311.184021	311.426788	311.705444	311.987823	312.270203	312.552612	312.842346	313.148621	313.461548	313.774445	314.087372	314.400299	314.713196	315.028198	315.343353	315.658539	315.973694
309.919281	309.797974	309.676697	309.55542	309.434143	309.312866	309.191559	309.070282	308.949005	308.827698	308.833679	308.853241	308.872833	308.892456	308.912048	308.931641	308.951233	308.975739	309.001953	309.064209	309.177673	309.291168	309.404663	309.518158	309.637756	309.767914	309.926025	310.096222	310.312378	310.528534	310.74469	310.971252	311.207153	311.443054	311.678925	311.94928	312.223297	312.497253	312.77124	313.052338	313.349396	313.653015	313.956604	314.260223	314.563812	314.867401	315.172882	315.478546	315.78421	316.089844
310.192505	310.075989	309.959503	309.843018	309.726501	309.609955	309.493439	309.376953	309.260437	309.143951	309.150574	309.170441	309.190308	309.210205	309.230072	309.249939	309.269806	309.294495	309.320801	309.381927	309.492432	309.602966	309.713501	309.824066	309.940491	310.067291	310.221161	310.386719	310.596649	310.806519	311.016418	311.23645	311.465607	311.694794	311.92395	312.18634	312.452179	312.718018	312.983856	313.256592	313.544769	313.839355	314.133911	314.428497	314.723053	315.017578	315.313904	315.610413	315.906891	316.203339
310.456848	310.345032	310.233215	310.12146	310.009613	309.897797	309.786011	309.674194	309.562378	309.450562	309.457886	309.478088	309.49826	309.518463	309.538635	309.558807	309.578979	309.603821	309.63028	309.690277	309.798004	309.90567	310.013367	310.121094	310.234589	310.358093	310.507812	310.668884	310.872742	311.076569	311.280396	311.494141	311.716736	311.939392	312.161987	312.416595	312.674591	312.932556	313.190552	313.45517	313.734772	314.02063	314.306427	314.592255	314.878082	315.16391	315.451385	315.739014	316.026611	316.31427
310.712555	310.605347	310.498138	310.390961	310.283783	310.176544	310.069366	309.962189	309.85498	309.747772	309.755798	309.776337	309.796844	309.817352	309.83786	309.858337	309.878845	309.903931	309.930511	309.989502	310.094482	310.199402	310.304413	310.409363	310.52002	310.64035	310.786102	310.942841	311.140808	311.338806	311.536743	311.744385	311.960663	312.176971	312.39325	312.640381	312.890747	313.141113	313.391479	313.648285	313.919556	314.19693	314.474304	314.751709	315.029083	315.306427	315.585388	315.864441	316.143555	316.422638
310.95993	310.857269	310.754578	310.651886	310.549225	310.446533	310.343811	310.24115	310.138489	310.035767	310.044556	310.06543	310.086273	310.107147	310.127991	310.148804	310.169647	310.194946	310.22171	310.279694	310.38208	310.484436	310.586761	310.689117	310.796997	310.914307	311.056213	311.208771	311.401062	311.593384	311.785675	311.987396	312.19754	312.407684	312.617859	312.857727	313.100769	313.34375	313.586761	313.835999	314.099243	314.3685	314.637665	314.906921	315.176117	315.445282	315.716003	315.986816	316.25766	316.528503
311.105438	311.005402	310.905365	310.80542	310.705414	310.605377	310.505341	310.405365	310.305359	310.205322	310.214539	310.235596	310.256683	310.27774	310.298798	310.319855	310.340912	310.366333	310.393188	310.450653	310.551483	310.652283	310.753082	310.853943	310.960144	311.075684	311.215332	311.365417	311.554413	311.743378	311.932343	312.130585	312.337128	312.543671	312.750214	312.98584	313.224548	313.463226	313.701935	313.946716	314.205231	314.469696	314.7341	314.998505	315.262909	315.527313	315.793152	316.059143	316.325134	316.591125
311.129608	311.030029	310.93045	310.830933	310.731354	310.631775	310.532166	310.432648	310.333069	310.233521	310.242798	310.263885	310.284973	310.306091	310.327179	310.348267	310.369354	310.394806	310.421692	310.479034	310.57962	310.680176	310.780731	310.881317	310.987274	311.102509	311.241791	311.391479	311.579895	311.768311	311.956726	312.154388	312.360352	312.566284	312.772247	313.007172	313.245148	313.483093	313.721069	313.965088	314.2229	314.486511	314.750092	315.013733	315.277344	315.540924	315.806	316.071167	316.336365	316.601562
311.153717	311.054596	310.955444	310.856323	310.757202	310.658051	310.558929	310.459808	310.360687	310.261566	310.270935	310.292084	310.313202	310.33432	310.355469	310.376587	310.397705	310.423157	310.450073	310.507355	310.607666	310.707977	310.808258	310.90863	311.014313	311.129242	311.268127	311.417419	311.605286	311.793152	311.981018	312.178101	312.383453	312.588806	312.794159	313.028381	313.265656	313.502899	313.740173	313.983459	314.240417	314.503296	314.766083	315.028931	315.291748	315.554504	315.818787	316.083191	316.347565	316.611969
311.22525	311.127441	311.029633	310.931854	310.834015	310.736206	310.638367	310.540588	310.44278	310.344971	310.354553	310.375793	310.397034	310.418304	310.439514	310.460754	310.481995	310.507507	310.534485	310.591431	310.691071	310.790588	310.890198	310.989746	311.094696	311.20874	311.346527	311.494568	311.680847	311.867065	312.053284	312.248657	312.45224	312.655823	312.859406	313.091492	313.32666	313.561768	313.796906	314.038025	314.292725	314.553192	314.81366	315.074097	315.334534	315.594971	315.856873	316.118866	316.38089	316.642883
311.433624	311.339661	311.245728	311.151794	311.057861	310.963928	310.869965	310.776062	310.682098	310.588135	310.598419	310.619965	310.641541	310.663116	310.684692	310.706238	310.727783	310.75354	310.780731	310.836914	310.934296	311.031708	311.12912	311.226501	311.329163	311.440674	311.575226	311.719788	311.901306	312.082764	312.264282	312.454681	312.653076	312.851501	313.049927	313.276001	313.504944	313.733887	313.96286	314.197632	314.445587	314.699188	314.952789	315.20639	315.459991	315.713593	315.968567	316.223633	316.47879	316.733887
311.657715	311.567963	311.47818	311.388428	311.298645	311.208893	311.11911	311.029358	310.939606	310.849823	310.860809	310.882751	310.904663	310.926636	310.948578	310.97049	310.992432	311.018433	311.045807	311.101135	311.196259	311.291382	311.386475	311.481598	311.581818	311.690613	311.821747	311.962524	312.138916	312.315338	312.491699	312.676819	312.86969	313.062561	313.255432	313.474976	313.697327	313.919647	314.142029	314.369995	314.610718	314.856964	315.10321	315.349457	315.595703	315.841919	316.089508	316.337189	316.5849	316.832642
311.874603	311.788879	311.703186	311.617493	311.531799	311.446075	311.360352	311.274658	311.188965	311.103241	311.11496	311.137299	311.159607	311.181915	311.204224	311.226501	311.24881	311.275085	311.302673	311.357239	311.450165	311.54306	311.635956	311.728851	311.826721	311.932922	312.06073	312.197876	312.369385	312.540894	312.712402	312.892334	313.079865	313.267395	313.454956	313.668213	313.884186	314.100128	314.316071	314.537506	314.771271	315.010437	315.249573	315.488708	315.727844	315.96698	316.207428	316.447968	316.688538	316.929077
312.084595	312.002808	311.921051	311.839294	311.757507	311.67572	311.593964	311.512207	311.43042	311.348663	311.361084	311.383759	311.406464	311.429169	311.451843	311.474518	311.497192	311.523743	311.551514	311.605377	311.696167	311.786957	311.877716	311.968506	312.064117	312.167847	312.29245	312.426086	312.592896	312.759644	312.926453	313.10144	313.283813	313.466217	313.64859	313.855774	314.065613	314.275391	314.485199	314.700287	314.927277	315.159637	315.391907	315.624207	315.856506	316.088776	316.322327	316.556	316.789673	317.023376
312.287933	312.209991	312.131989	312.054077	311.976105	311.898132	311.82016	311.742249	311.664246	311.586304	311.599426	311.622467	311.645538	311.66861	311.691681	311.714752	311.737793	311.764557	311.792603	311.845764	311.934509	312.023254	312.11203	312.200775	312.29425	312.395569	312.51709	312.647369	312.809631	312.971832	313.134033	313.304291	313.481689	313.659119	313.836517	314.037842	314.24176	314.445587	314.649475	314.858459	315.07901	315.304749	315.530396	315.756104	315.981781	316.207428	316.434387	316.661377	316.888428	317.115479
312.484863	312.410583	312.336304	312.262054	312.187775	312.113525	312.039215	311.964966	311.890686	311.816406	311.830261	311.853668	311.877075	311.900513	311.923981	311.947388	311.970795	311.997864	312.026123	312.078583	312.165436	312.252228	312.339081	312.425842	312.517273	312.616272	312.734833	312.861877	313.019714	313.177612	313.335449	313.501068	313.673706	313.846313	314.018951	314.2146	314.412781	314.610901	314.809082	315.012177	315.226532	315.445831	315.665131	315.88446	316.10376	316.323059	316.543579	316.76416	316.984802	317.205414
312.675598	312.604889	312.53418	312.463501	312.392822	312.322083	312.251404	312.180695	312.109985	312.039307	312.053772	312.077576	312.101379	312.125183	312.148987	312.17276	312.196533	312.223846	312.252319	312.304138	312.38916	312.474091	312.559052	312.644012	312.733429	312.8302	312.945923	313.069855	313.22348	313.377136	313.530701	313.691956	313.859924	314.027924	314.195892	314.3862	314.578827	314.771454	314.964081	315.16153	315.369843	315.583008	315.796173	316.009338	316.222504	316.435638	316.649994	316.86441	317.078857	317.293335
312.860443	312.793182	312.725922	312.658691	312.591431	312.52417	312.456879	312.389648	312.322388	312.255127	312.270264	312.294434	312.318573	312.342743	312.366882	312.391052	312.415161	312.442749	312.471436	312.522644	312.605835	312.688995	312.772217	312.855408	312.942902	313.037537	313.150513	313.271423	313.421021	313.570557	313.720154	313.877075	314.040619	314.204163	314.367676	314.552734	314.740051	314.927368	315.114716	315.306702	315.509186	315.716431	315.923676	316.13092	316.338135	316.545349	316.753723	316.962189	317.170685	317.379181
313.039581	312.975647	312.911682	312.847809	312.783875	312.71991	312.655975	312.592041	312.528137	312.464172	312.47995	312.504456	312.528931	312.553467	312.577972	312.602478	312.626984	312.654785	312.683716	312.734344	312.815826	312.897278	312.97876	313.060242	313.145905	313.238525	313.348846	313.466858	313.612518	313.758179	313.90387	314.056641	314.215912	314.375122	314.534393	314.714386	314.896606	315.078796	315.261017	315.447723	315.644623	315.846161	316.047668	316.249207	316.450714	316.652222	316.854858	317.057587	317.260315	317.463043
313.14505	313.083069	313.021057	312.959106	312.897125	312.835144	312.773132	312.711182	312.64917	312.587219	312.603333	312.628052	312.65274	312.67749	312.702209	312.726898	312.751617	312.779572	312.808624	312.858917	312.939392	313.019867	313.100342	313.180817	313.265442	313.356812	313.465607	313.581909	313.725311	313.868652	314.012024	314.162445	314.319153	314.475891	314.632599	314.809662	314.988831	315.16803	315.34726	315.530884	315.724487	315.922668	316.12085	316.319	316.517151	316.715332	316.914581	317.113953	317.313263	317.512634
313.162567	313.100922	313.039246	312.977631	312.915955	312.854279	312.792603	312.730988	312.669312	312.607666	312.62384	312.648621	312.67334	312.69812	312.722839	312.747589	312.772339	312.800293	312.829376	312.879608	312.959961	313.040253	313.120544	313.200836	313.285278	313.376526	313.485016	313.601044	313.744049	313.887024	314.030029	314.180054	314.336304	314.492615	314.648895	314.82547	315.004211	315.182861	315.361603	315.544708	315.737793	315.935394	316.132996	316.330627	316.528229	316.7258	316.92453	317.123291	317.322113	317.520905
313.180023	313.118683	313.057343	312.996033	312.934723	312.873352	312.812012	312.750702	312.689392	312.628021	312.644287	312.669067	312.693848	312.718628	312.743408	312.768188	312.792969	312.820984	312.850067	312.900238	312.980408	313.060547	313.140656	313.220825	313.305054	313.396088	313.504333	313.620087	313.762726	313.905334	314.047943	314.19754	314.353424	314.509277	314.665192	314.841248	315.01947	315.197662	315.375885	315.558472	315.751007	315.948059	316.145111	316.342194	316.539246	316.736267	316.934418	317.132629	317.330902	317.529144
313.231934	313.171539	313.111206	313.050842	312.990448	312.930054	312.86969	312.809326	312.748962	312.688568	312.705017	312.729889	312.754761	312.779663	312.804535	312.829407	312.854309	312.882385	312.91153	312.961548	313.041199	313.12085	313.2005	313.280151	313.363861	313.454315	313.561829	313.676758	313.818237	313.959717	314.101196	314.249634	314.404297	314.558929	314.713562	314.888184	315.064941	315.241669	315.418365	315.599487	315.790436	315.98584	316.181213	316.376648	316.572052	316.767426	316.963898	317.160492	317.357086	317.55365
313.383392	313.325836	313.268188	313.210632	313.153046	313.095398	313.037811	312.980255	312.922668	312.865051	312.88205	312.907227	312.932404	312.957581	312.982788	313.007935	313.033112	313.061401	313.090759	313.14032	313.218567	313.296783	313.375	313.453217	313.535461	313.624176	313.729492	313.84198	313.980225	314.118469	314.256653	314.401642	314.552734	314.703796	314.854828	315.025238	315.197723	315.370117	315.542603	315.719299	315.905548	316.096191	316.286804	316.477448	316.66806	316.858673	317.050354	317.242096	317.433899	317.625641
313.5466	313.491943	313.437347	313.382782	313.328156	313.273529	313.218903	313.164307	313.10968	313.055084	313.072632	313.098114	313.123596	313.149109	313.174622	313.200104	313.225616	313.25415	313.283661	313.332672	313.409424	313.486145	313.562897	313.639587	313.720184	313.807098	313.910034	314.019958	314.154724	314.289429	314.424194	314.565491	314.712708	314.859955	315.007141	315.173035	315.340942	315.50882	315.676697	315.848694	316.029907	316.215424	316.40094	316.586456	316.771973	316.957458	317.143982	317.330597	317.517212	317.703796
313.704926	313.653198	313.60141	313.549683	313.497955	313.446198	313.39444	313.342712	313.290955	313.239197	313.257324	313.283112	313.308929	313.334747	313.360535	313.386353	313.41214	313.440857	313.470581	313.519104	313.594421	313.669678	313.744965	313.820221	313.899261	313.984406	314.085083	314.192505	314.323914	314.455322	314.5867	314.724487	314.867981	315.011505	315.154999	315.316559	315.480072	315.643524	315.806976	315.974426	316.150818	316.331421	316.511963	316.692566	316.873108	317.05368	317.235229	317.41687	317.598511	317.780151
313.858521	313.809509	313.760529	313.711609	313.662598	313.613586	313.564606	313.515625	313.466644	313.417664	313.43631	313.462402	313.488495	313.514618	313.54071	313.566803	313.592896	313.621826	313.651733	313.699829	313.773712	313.847595	313.921448	313.995331	314.072845	314.156342	314.254822	314.359863	314.488037	314.61615	314.744324	314.878693	315.018646	315.1586	315.298523	315.455902	315.615112	315.774292	315.933533	316.096619	316.268341	316.444214	316.619995	316.795837	316.971649	317.14743	317.324188	317.501038	317.677887	317.854736
314.007629	313.961304	313.914948	313.868652	313.822327	313.77597	313.729614	313.683319	313.636963	313.590637	313.609802	313.636169	313.662537	313.688965	313.715332	313.741699	313.768066	313.797241	313.827332	313.874908	313.947449	314.02002	314.092529	314.16507	314.24115	314.322998	314.419403	314.522125	314.647186	314.772217	314.897217	315.02832	315.164825	315.301331	315.437836	315.591187	315.746338	315.901398	316.056549	316.215393	316.38269	316.553925	316.725159	316.896362	317.067596	317.2388	317.41095	317.58316	317.755402	317.927582
314.152344	314.108551	314.064789	314.021057	313.977234	313.933441	313.889679	313.845917	313.802124	313.758362	313.778015	313.804657	313.831299	313.857971	313.884613	313.911255	313.937897	313.967255	313.997498	314.044678	314.115906	314.187164	314.258392	314.329651	314.404327	314.484589	314.578979	314.679474	314.801514	314.923584	315.045593	315.173523	315.306732	315.43988	315.57309	315.722534	315.873718	316.024902	316.176056	316.330872	316.493835	316.660645	316.827423	316.994232	317.161011	317.32782	317.495483	317.663239	317.830994	317.998779
314.292877	314.251556	314.210236	314.168945	314.127625	314.086243	314.044983	314.003662	313.962341	313.921021	313.941101	313.968018	313.994934	314.021851	314.048767	314.075653	314.102539	314.13208	314.162476	314.209229	314.279236	314.349213	314.41922	314.489227	314.562561	314.641327	314.733765	314.832092	314.951263	315.070435	315.189575	315.314423	315.444427	315.574432	315.704407	315.850128	315.997498	316.144836	316.292236	316.443115	316.601868	316.764435	316.926971	317.089508	317.252045	317.414551	317.577942	317.741394	317.904846	318.068268
314.429382	314.390411	314.35144	314.312531	314.27356	314.234589	314.195618	314.156677	314.117706	314.078735	314.099304	314.126434	314.153595	314.180786	314.207916	314.235077	314.262207	314.291901	314.322449	314.368774	314.437592	314.506378	314.575195	314.643982	314.716034	314.793365	314.883911	314.980164	315.096558	315.212921	315.329285	315.451202	315.578125	315.705048	315.831909	315.97406	316.117737	316.261414	316.405151	316.552246	316.707001	316.865448	317.023865	317.182251	317.340698	317.499084	317.658325	317.817596	317.976929	318.1362
314.562012	314.525299	314.488617	314.451965	314.415253	314.37854	314.341858	314.305176	314.268494	314.231812	314.252747	314.280182	314.307526	314.33493	314.362305	314.389709	314.417053	314.446899	314.47757	314.523529	314.591187	314.658783	314.72644	314.794067	314.864899	314.940796	315.029541	315.12381	315.237518	315.351196	315.464874	315.583984	315.707916	315.831848	315.95578	316.094391	316.234589	316.374725	316.514893	316.658325	316.809265	316.963715	317.118164	317.272583	317.427063	317.581482	317.736694	317.891998	318.047272	318.202545
314.640228	314.604889	314.569489	314.534149	314.498779	314.463409	314.42804	314.39267	314.3573	314.32196	314.34317	314.370697	314.398193	314.425751	314.453247	314.480774	314.50827	314.538208	314.56897	314.614655	314.68161	314.748566	314.815552	314.882507	314.952606	315.027679	315.115326	315.208435	315.320557	315.432678	315.5448	315.662231	315.784424	315.906616	316.028809	316.165375	316.303467	316.441528	316.57962	316.720947	316.869537	317.021729	317.173828	317.325928	317.478088	317.630157	317.78302	317.935944	318.088928	318.241821
314.653229	314.618073	314.582916	314.547821	314.512665	314.477509	314.442352	314.407227	314.37207	314.336914	314.358154	314.385742	314.413269	314.440826	314.468353	314.49588	314.523438	314.553406	314.584137	314.629791	314.696655	314.763519	314.830353	314.897186	314.967133	315.042084	315.129578	315.222473	315.334351	315.446198	315.558044	315.675232	315.797119	315.919037	316.040924	316.177155	316.314911	316.452667	316.590393	316.731354	316.879608	317.031372	317.183105	317.334808	317.486542	317.638245	317.790741	317.943268	318.095825	318.248352
314.666168	314.631226	314.596313	314.561401	314.526489	314.491547	314.456604	314.421692	314.38678	314.351868	314.373138	314.400726	314.428284	314.455872	314.483429	314.510986	314.538513	314.568481	314.599243	314.644897	314.711639	314.778351	314.845093	314.911804	314.981659	315.056488	315.143799	315.236511	315.348145	315.459717	315.571289	315.688171	315.809784	315.931396	316.05307	316.188904	316.326324	316.463715	316.601135	316.741699	316.889557	317.040955	317.192291	317.343658	317.494995	317.646332	317.798401	317.950562	318.102692	318.254883
314.704712	314.670441	314.636139	314.601898	314.567627	314.533356	314.499054	314.464813	314.430542	314.39624	314.417694	314.445312	314.472961	314.50058	314.528198	314.555847	314.583435	314.613464	314.644257	314.689789	314.756226	314.822571	314.888977	314.955414	315.024872	315.099243	315.186066	315.278198	315.389038	315.499847	315.610657	315.726715	315.847473	315.968262	316.08902	316.223877	316.360291	316.496643	316.633026	316.772583	316.919342	317.06955	317.219757	317.369934	317.520172	317.670349	317.821289	317.97226	318.12326	318.274261
314.817413	314.785004	314.752625	314.720245	314.687866	314.655457	314.623047	314.590698	314.558289	314.525879	314.547668	314.57547	314.603302	314.631104	314.658936	314.686707	314.714539	314.74469	314.775574	314.82074	314.886169	314.951599	315.017059	315.082458	315.150909	315.224121	315.309418	315.399872	315.508484	315.617065	315.725586	315.839294	315.957581	316.075867	316.194153	316.326111	316.459534	316.592926	316.726379	316.862854	317.006378	317.15329	317.300171	317.447052	317.593933	317.740784	317.888367	318.03598	318.183624	318.331238
314.939148	314.908752	314.878357	314.848022	314.817627	314.787231	314.756866	314.726501	314.696106	314.66571	314.687897	314.715881	314.743866	314.771881	314.799866	314.827881	314.855896	314.886139	314.917175	314.961945	315.026367	315.090759	315.155151	315.219543	315.286835	315.358826	315.442444	315.531128	315.637329	315.743469	315.84964	315.960785	316.076385	316.192017	316.307648	316.436462	316.566711	316.69693	316.827209	316.960449	317.100494	317.243805	317.387146	317.530457	317.673798	317.817078	317.96106	318.105103	318.249146	318.393158
315.057556	315.029083	315.00061	314.972229	314.943756	314.915283	314.886841	314.858398	314.829956	314.801514	314.824005	314.852173	314.880341	314.908539	314.936707	314.964905	314.993042	315.023438	315.054565	315.098999	315.162384	315.225769	315.289154	315.352539	315.418762	315.489532	315.571594	315.658508	315.76239	315.866211	315.970062	316.078766	316.191803	316.30484	316.417877	316.543701	316.670929	316.798096	316.925323	317.055389	317.192078	317.33197	317.471832	317.611725	317.751617	317.891479	318.031982	318.172546	318.31308	318.453644
315.17276	315.146149	315.119568	315.092987	315.066345	315.039734	315.013123	314.986542	314.95993	314.933319	314.956146	314.984497	315.012848	315.041229	315.06958	315.0979	315.126221	315.156738	315.187927	315.231995	315.294464	315.356842	315.419281	315.481659	315.546875	315.616455	315.69696	315.782227	315.88385	315.985474	316.087097	316.19339	316.303955	316.41449	316.525055	316.64801	316.772217	316.896423	317.020691	317.147736	317.281189	317.417786	317.554321	317.690918	317.827484	317.96402	318.101166	318.238342	318.375549	318.512756
315.284821	315.259979	315.235168	315.210358	315.185516	315.160675	315.135864	315.111053	315.086212	315.061401	315.084534	315.113037	315.14151	315.170044	315.198547	315.227051	315.255554	315.286133	315.317383	315.361145	315.422638	315.48407	315.545532	315.607056	315.671204	315.739655	315.818695	315.902344	316.001801	316.101257	316.200684	316.304749	316.412903	316.521088	316.629242	316.749329	316.870758	316.992096	317.113495	317.23761	317.36795	317.501312	317.634674	317.768066	317.901428	318.034729	318.16864	318.302612	318.436554	318.570496
315.39389	315.370758	315.347656	315.324554	315.301422	315.278259	315.255157	315.232056	315.208923	315.185791	315.209229	315.237915	315.266541	315.295197	315.323853	315.352478	315.381104	315.411743	315.443115	315.486511	315.547119	315.607635	315.668213	315.72879	315.791962	315.859314	315.936951	316.019043	316.116394	316.213776	316.311127	316.412964	316.518799	316.624634	316.73053	316.8479	316.966553	317.085144	317.203796	317.325104	317.452423	317.582672	317.712952	317.843231	317.973511	318.10376	318.234558	318.365326	318.496155	318.626953
315.500092	315.478607	315.457092	315.435669	315.414154	315.392639	315.371155	315.349701	315.328217	315.306702	315.330444	315.359192	315.38797	315.416779	315.445557	315.474304	315.503082	315.533813	315.565186	315.608276	315.667999	315.727631	315.787323	315.847015	315.909302	315.975525	316.051788	316.132355	316.227722	316.323059	316.418396	316.518127	316.621735	316.725372	316.828949	316.943756	317.059753	317.17569	317.291687	317.410248	317.534607	317.661926	317.789215	317.916504	318.043762	318.171051	318.298798	318.426605	318.554382	318.682159
315.603485	315.583588	315.563629	315.543762	315.523834	315.503906	315.483978	315.464081	315.444153	315.424255	315.448242	315.477112	315.506012	315.534912	315.563812	315.592712	315.621582	315.652405	315.683838	315.726593	315.785431	315.844269	315.903076	315.961884	316.023254	316.08844	316.163391	316.242493	316.335907	316.429321	316.522705	316.620361	316.721802	316.823242	316.924713	317.036957	317.150391	317.263763	317.377228	317.493103	317.614716	317.739105	317.863495	317.987915	318.112335	318.236725	318.361542	318.486389	318.611267	318.736145
315.704193	315.685791	315.667358	315.648987	315.630554	315.612122	315.593719	315.575348	315.556946	315.538513	315.562744	315.591736	315.620728	315.649719	315.678711	315.707764	315.736755	315.767609	315.799072	315.841522	315.899536	315.95752	316.015533	316.073517	316.133942	316.198181	316.27179	316.349487	316.44104	316.532562	316.624084	316.719757	316.819122	316.918488	317.017853	317.127655	317.238617	317.349518	317.46048	317.573822	317.692657	317.814331	317.935913	318.057556	318.179169	318.300781	318.422791	318.5448	318.66684	318.78891
315.763672	315.746155	315.728577	315.711121	315.693573	315.676025	315.658478	315.640991	315.623444	315.605896	315.63028	315.659332	315.688416	315.717499	315.746521	315.775574	315.804657	315.835571	315.867065	315.909302	315.966827	316.024353	316.081879	316.139374	316.19928	316.262909	316.335754	316.412659	316.503052	316.593506	316.683899	316.778381	316.876526	316.97467	317.072784	317.181183	317.290649	317.400146	317.509644	317.62146	317.738739	317.858765	317.978699	318.098694	318.218689	318.338654	318.458984	318.579346	318.699738	318.820129
315.77356	315.756165	315.73877	315.721436	315.704041	315.686646	315.66925	315.651886	315.634491	315.617126	315.64151	315.670563	315.699646	315.728729	315.757812	315.786865	315.815948	315.846863	315.878357	315.920532	315.978027	316.0354	316.092834	316.150269	316.210114	316.273621	316.346375	316.423096	316.513367	316.603577	316.693817	316.788116	316.886047	316.984009	317.08194	317.190094	317.299347	317.408569	317.517792	317.629395	317.746399	317.866119	317.985809	318.10553	318.22525	318.34494	318.465027	318.585114	318.705231	318.825317
315.783417	315.766174	315.748932	315.73172	315.714478	315.697235	315.679993	315.662781	315.645538	315.628296	315.652679	315.681763	315.710876	315.73996	315.769043	315.798096	315.827209	315.858093	315.889587	315.931793	315.989166	316.046478	316.103821	316.161194	316.220917	316.284363	316.356995	316.433563	316.523651	316.613708	316.703735	316.797852	316.895569	316.993317	317.091034	317.198975	317.307983	317.416931	317.52594	317.637299	317.754028	317.873505	317.99292	318.112366	318.231812	318.351227	318.471008	318.590851	318.710693	318.830505
315.812744	315.795929	315.779114	315.76236	315.745544	315.728729	315.711914	315.695129	315.678314	315.661499	315.685974	315.715088	315.744202	315.773346	315.802429	315.831573	315.860657	315.891602	315.923096	315.96521	316.022339	316.079407	316.136505	316.193604	316.253082	316.316254	316.388489	316.464691	316.554199	316.643707	316.733215	316.826752	316.923889	317.020996	317.118134	317.225342	317.333649	317.441895	317.550201	317.660828	317.776764	317.895416	318.014008	318.13266	318.251312	318.369934	318.488892	318.60791	318.726929	318.845947
315.898773	315.883179	315.867645	315.852112	315.836548	315.820984	315.80542	315.789856	315.774323	315.758728	315.783386	315.812592	315.841797	315.871002	315.900208	315.929382	315.958557	315.989502	316.021057	316.062866	316.119293	316.17569	316.232086	316.288513	316.347229	316.409485	316.480652	316.555664	316.643616	316.731537	316.819458	316.911316	317.006683	317.102081	317.197418	317.302612	317.408813	317.515015	317.621216	317.729675	317.843384	317.959656	318.075958	318.19223	318.308533	318.424805	318.541412	318.658051	318.774689	318.891327
315.991913	315.977661	315.96344	315.949249	315.935028	315.920746	315.906525	315.892334	315.878113	315.863861	315.888733	315.917969	315.947266	315.976532	316.005798	316.035065	316.064331	316.095337	316.126862	316.168365	316.22403	316.279694	316.335327	316.390991	316.448883	316.510254	316.580261	316.653961	316.740234	316.826416	316.912659	317.002716	317.096222	317.189728	317.283173	317.386139	317.490143	317.594055	317.698059	317.80423	317.915405	318.029236	318.143036	318.256805	318.370575	318.484344	318.598389	318.712463	318.826569	318.940674
316.082733	316.069763	316.056793	316.043884	316.030914	316.017944	316.004974	315.992065	315.979126	315.966125	315.99118	316.020538	316.049866	316.079224	316.108551	316.137878	316.167206	316.198212	316.229767	316.270996	316.325897	316.380829	316.43573	316.490662	316.54776	316.608246	316.677094	316.749573	316.834167	316.918762	317.003357	317.091675	317.18335	317.274994	317.366638	317.467499	317.569275	317.671082	317.772919	317.876892	317.985718	318.097076	318.208405	318.319794	318.431122	318.54245	318.654053	318.765686	318.877289	318.988892
316.171295	316.159576	316.147827	316.136108	316.12439	316.11261	316.100891	316.089172	316.077454	316.065704	316.090912	316.1203	316.149719	316.179108	316.208496	316.237915	316.267303	316.29834	316.329895	316.370789	316.424988	316.479187	316.533386	316.587585	316.643921	316.703583	316.771301	316.84259	316.925598	317.008606	317.091583	317.178223	317.268127	317.358032	317.447937	317.546692	317.646423	317.746094	317.845856	317.947632	318.054199	318.163208	318.272186	318.381195	318.490204	318.599182	318.708405	318.817627	318.92688	319.036102
316.25769	316.247131	316.236542	316.226013	316.215454	316.204865	316.194305	316.183746	316.173218	316.162628	316.187988	316.217407	316.246887	316.276367	316.305786	316.335205	316.364655	316.395691	316.427246	316.467865	316.521393	316.57489	316.628387	316.681885	316.737457	316.796265	316.862976	316.933044	317.014526	317.096008	317.17746	317.262482	317.350647	317.438843	317.527039	317.62381	317.721497	317.819214	317.916931	318.016602	318.120972	318.227722	318.334442	318.441162	318.547882	318.654602	318.761505	318.868439	318.975342	319.082275
316.341949	316.332489	316.323059	316.31366	316.304199	316.294769	316.285309	316.275879	316.266418	316.256989	316.282532	316.312012	316.341492	316.371002	316.400513	316.429962	316.459442	316.490479	316.522034	316.562378	316.615204	316.66803	316.720856	316.773682	316.828522	316.886505	316.952148	317.021118	317.101105	317.181091	317.261047	317.344482	317.431	317.517548	317.604065	317.698914	317.794678	317.890381	317.986145	318.083862	318.186035	318.290619	318.395142	318.499664	318.604187	318.70871	318.813354	318.91806	319.022766	319.127441
316.424194	316.415802	316.407471	316.399139	316.390747	316.382385	316.374023	316.365662	316.3573	316.348938	316.374603	316.404114	316.433624	316.463165	316.492676	316.522186	316.551697	316.582703	316.614258	316.654327	316.706482	316.758636	316.810791	316.862976	316.917145	316.974335	317.038971	317.106842	317.185394	317.263916	317.342438	317.424347	317.509277	317.594208	317.679138	317.772156	317.865967	317.959808	318.05368	318.149445	318.249603	318.35199	318.454376	318.556763	318.65918	318.761566	318.864075	318.966614	319.069153	319.171661
316.504456	316.497131	316.489777	316.482483	316.475159	316.467804	316.46048	316.453186	316.445831	316.438507	316.464294	316.493835	316.523346	316.552948	316.582458	316.612	316.641541	316.672546	316.704041	316.743805	316.79538	316.846893	316.898407	316.949921	317.003387	317.059814	317.123474	317.190277	317.267426	317.344574	317.421692	317.502136	317.58551	317.668884	317.752258	317.843445	317.935486	318.027496	318.119507	318.213379	318.311493	318.411865	318.512207	318.612549	318.71286	318.813202	318.913635	319.014038	319.114502	319.214905
316.582825	316.576508	316.570129	316.563812	316.557465	316.551117	316.544769	316.538452	316.532104	316.525757	316.551666	316.581238	316.610779	316.640381	316.669922	316.699463	316.729034	316.76001	316.791504	316.830994	316.881897	316.9328	316.983673	317.034607	317.087372	317.143066	317.20578	317.271545	317.347321	317.423096	317.498901	317.577881	317.65979	317.741638	317.823517	317.912933	318.003204	318.093445	318.183685	318.275757	318.371887	318.470276	318.568604	318.666962	318.76532	318.863647	318.962036	319.060425	319.158875	319.257294
316.629181	316.623413	316.617645	316.611938	316.60614	316.600342	316.594604	316.588867	316.583099	316.577332	316.603302	316.632843	316.662415	316.691986	316.721558	316.751129	316.780701	316.811646	316.843109	316.882446	316.932983	316.98349	317.034027	317.084534	317.136963	317.192169	317.254333	317.319519	317.394501	317.469482	317.544464	317.62262	317.703613	317.784607	317.865601	317.95401	318.043243	318.132385	318.221619	318.312592	318.407593	318.504822	318.60199	318.699158	318.796326	318.893494	318.990723	319.087921	319.18515	319.282349
316.636871	316.631226	316.625519	316.619873	316.614227	316.608551	316.602875	316.597229	316.591583	316.585876	316.611877	316.641418	316.671021	316.700592	316.730164	316.759735	316.789307	316.820251	316.851685	316.890991	316.941498	316.991943	317.042419	317.092896	317.145233	317.200378	317.262451	317.327484	317.402344	317.477203	317.552063	317.630066	317.710907	317.791779	317.872589	317.960815	318.049866	318.138885	318.227905	318.318726	318.413544	318.510559	318.607544	318.704529	318.801514	318.898438	318.995483	319.092468	319.189514	319.286499
316.644562	316.638977	316.633392	316.627869	316.622314	316.61673	316.611145	316.605591	316.600037	316.594482	316.620392	316.650024	316.679565	316.709137	316.738739	316.76828	316.797852	316.828796	316.860229	316.899536	316.949951	317.000366	317.050751	317.101196	317.153412	317.208527	317.270508	317.335449	317.410156	317.484894	317.559631	317.637482	317.718201	317.798889	317.879578	317.967621	318.056519	318.145325	318.234222	318.324829	318.419495	318.516296	318.613068	318.709869	318.806641	318.903412	319.000214	319.097046	319.193848	319.29068
316.66748	316.66217	316.656891	316.651642	316.646332	316.641052	316.635742	316.630493	316.625183	316.619873	316.645905	316.675476	316.705048	316.73465	316.764191	316.793793	316.823334	316.854309	316.885742	316.924927	316.975159	317.025391	317.075623	317.125824	317.177887	317.232788	317.294495	317.359131	317.433472	317.507812	317.582123	317.659576	317.739838	317.820099	317.90036	317.987915	318.076294	318.164612	318.25296	318.343048	318.437103	318.533386	318.629547	318.725769	318.82196	318.918152	319.014404	319.110626	319.206848	319.303101
316.734711	316.730225	316.725769	316.721313	316.716858	316.712402	316.707916	316.703461	316.698975	316.694519	316.720612	316.750183	316.779724	316.809357	316.838928	316.868469	316.898041	316.928955	316.960358	316.999329	317.049011	317.098724	317.148407	317.19809	317.249573	317.303833	317.364685	317.428467	317.501678	317.574829	317.64801	317.724274	317.803284	317.882263	317.961243	318.047333	318.134186	318.221008	318.307922	318.396454	318.488892	318.583435	318.677948	318.772522	318.867004	318.961517	319.056061	319.150574	319.245087	319.3396
316.807709	316.804108	316.800507	316.796936	316.793335	316.789734	316.786133	316.782562	316.778931	316.77536	316.801514	316.831085	316.860657	316.890228	316.9198	316.949371	316.978943	317.009827	317.041138	317.079834	317.128967	317.178101	317.227203	317.276337	317.327179	317.380737	317.440735	317.503571	317.575562	317.647491	317.719421	317.794373	317.872009	317.949646	318.027283	318.111755	318.196991	318.282227	318.367493	318.454346	318.545044	318.637756	318.730469	318.823212	318.915894	319.008606	319.101288	319.19397	319.286652	319.379333
316.879028	316.876251	316.873505	316.870758	316.868011	316.865234	316.862457	316.859741	316.856964	316.854187	316.880463	316.909973	316.939575	316.969116	316.998657	317.028229	317.05777	317.088623	317.119934	317.158325	317.206909	317.255432	317.303986	317.352539	317.402802	317.455688	317.514862	317.576782	317.647522	317.718262	317.789001	317.862701	317.938995	318.01532	318.091553	318.17453	318.25824	318.341919	318.425598	318.510864	318.599854	318.690796	318.781769	318.872742	318.963684	319.054626	319.145538	319.23645	319.327332	319.418213
316.948761	316.946777	316.944824	316.942902	316.940918	316.938965	316.937012	316.935059	316.933105	316.931122	316.957428	316.986969	317.01651	317.046051	317.075623	317.105133	317.134674	317.165466	317.196716	317.234863	317.282867	317.330872	317.378876	317.426849	317.476532	317.528748	317.587097	317.648102	317.717712	317.787292	317.856873	317.929352	318.004364	318.079346	318.154388	318.23584	318.317993	318.400146	318.4823	318.56604	318.653381	318.742645	318.831879	318.921173	319.010406	319.09967	319.188843	319.277985	319.367157	319.456329
317.016907	317.015686	317.014496	317.013336	317.012146	317.010925	317.009735	317.008545	317.007385	317.006165	317.032501	317.062042	317.091553	317.121063	317.150604	317.180115	317.209625	317.240417	317.271545	317.309448	317.356934	317.404388	317.451843	317.499268	317.548401	317.599976	317.657532	317.717651	317.786133	317.854614	317.923035	317.994324	318.068085	318.141846	318.215576	318.295593	318.376312	318.45697	318.537689	318.619934	318.705627	318.793274	318.880859	318.968506	319.056091	319.143677	319.231201	319.318665	319.406189	319.493683
317.083527	317.083099	317.082611	317.082153	317.081696	317.081238	317.08078	317.080353	317.079895	317.079407	317.105804	317.135315	317.164795	317.194305	317.223785	317.253265	317.282776	317.313477	317.344543	317.382202	317.429169	317.476074	317.52298	317.569916	317.618469	317.669434	317.726196	317.785492	317.852875	317.920227	317.98761	318.057678	318.130249	318.202759	318.27533	318.353943	318.433228	318.512451	318.591766	318.672485	318.756653	318.842682	318.928711	319.014709	319.100739	319.186768	319.272614	319.35849	319.444366	319.530243
317.148712	317.148956	317.1492	317.149475	317.149689	317.149933	317.150146	317.150452	317.150696	317.15094	317.177368	317.206787	317.236298	317.265747	317.295197	317.324646	317.354126	317.384735	317.415771	317.453156	317.499603	317.54599	317.592407	317.638855	317.686829	317.737152	317.793182	317.851624	317.917969	317.984283	318.050568	318.119568	318.190918	318.262299	318.333649	318.410889	318.48877	318.56665	318.644562	318.723877	318.806519	318.891022	318.975464	319.059967	319.14444	319.228882	319.313171	319.397461	319.48175	319.56604
317.212433	317.213348	317.214264	317.21521	317.216125	317.217041	317.217957	317.218903	317.219818	317.220764	317.247192	317.276642	317.306061	317.33548	317.364899	317.394318	317.423706	317.454285	317.485229	317.5224	317.568298	317.614197	317.660126	317.706085	317.75351	317.803253	317.858521	317.916199	317.981476	318.046753	318.112	318.179901	318.250122	318.320343	318.390564	318.466461	318.543091	318.619568	318.696136	318.774109	318.855286	318.938263	319.02121	319.104187	319.187134	319.270081	319.352875	319.435608	319.518402	319.601135
317.274811	317.276367	317.277924	317.279541	317.281097	317.282654	317.28421	317.285797	317.287354	317.28894	317.31543	317.344788	317.374176	317.403564	317.432922	317.462311	317.491669	317.522156	317.55304	317.589935	317.635376	317.680786	317.726196	317.771606	317.818542	317.867737	317.922272	317.979156	318.043427	318.107727	318.171997	318.238831	318.307922	318.377045	318.446167	318.520782	318.596039	318.671295	318.746582	318.823181	318.902924	318.984406	319.065918	319.14743	319.228943	319.310425	319.391724	319.472992	319.55426	319.635559
317.311737	317.31366	317.315613	317.317596	317.319519	317.321472	317.323425	317.325409	317.327332	317.329285	317.355774	317.385132	317.41449	317.443848	317.473175	317.502502	317.53186	317.562317	317.59314	317.629852	317.675018	317.720123	317.765289	317.810394	317.856995	317.905884	317.959961	318.016388	318.080078	318.143768	318.207428	318.273651	318.342102	318.410583	318.478973	318.552887	318.62738	318.701874	318.776337	318.852173	318.931091	319.011749	319.092407	319.173035	319.253662	319.33432	319.414734	319.495117	319.575562	319.655945
317.317871	317.319885	317.321869	317.323883	317.325928	317.327911	317.329926	317.33194	317.333954	317.335968	317.362488	317.391815	317.421143	317.4505	317.479858	317.509216	317.538513	317.56897	317.599792	317.636505	317.68161	317.726685	317.77179	317.816864	317.863434	317.912201	317.966248	318.022583	318.086182	318.14975	318.213318	318.279419	318.347778	318.416138	318.484467	318.558258	318.632599	318.70694	318.781311	318.856995	318.935791	319.016296	319.096802	319.177307	319.257812	319.338287	319.418579	319.49884	319.579071	319.659332
317.324005	317.32608	317.328125	317.330231	317.332306	317.334351	317.336426	317.338531	317.340576	317.342651	317.369171	317.398499	317.427795	317.457184	317.486511	317.515839	317.545166	317.575623	317.606445	317.643127	317.688202	317.733185	317.778229	317.823273	317.869812	317.918518	317.972473	318.028748	318.092224	318.155731	318.219238	318.285217	318.353455	318.421692	318.489929	318.563568	318.637817	318.712006	318.786255	318.861816	318.94046	319.020844	319.101196	319.181549	319.261932	319.342255	319.422394	319.502502	319.582611	319.66272
317.342255	317.344513	317.346741	317.34903	317.351318	317.353577	317.355804	317.358093	317.360352	317.36261	317.389099	317.418427	317.447754	317.477081	317.506409	317.535706	317.565033	317.595459	317.626221	317.662872	317.707733	317.752655	317.797577	317.842438	317.888824	317.937378	317.991119	318.04715	318.110352	318.173523	318.236755	318.302429	318.370331	318.438232	318.506165	318.579437	318.65329	318.727112	318.800995	318.87616	318.954376	319.034332	319.114258	319.194214	319.274139	319.354065	319.433777	319.513428	319.59314	319.672821
317.395996	317.398773	317.401581	317.404388	317.407166	317.409973	317.41275	317.415588	317.418335	317.421143	317.447632	317.476929	317.506226	317.535492	317.564758	317.594025	317.623322	317.653656	317.684387	317.720734	317.765259	317.809723	317.854156	317.898651	317.94458	317.992615	318.045776	318.101135	318.163513	318.22583	318.288147	318.352966	318.419922	318.486877	318.553833	318.626038	318.698792	318.771515	318.844299	318.918335	318.995361	319.074036	319.152771	319.231445	319.31015	319.388855	319.467285	319.545715	319.624146	319.702576
317.454468	317.457825	317.461182	317.464569	317.467896	317.471252	317.474609	317.477997	317.481354	317.484711	317.51123	317.540466	317.569672	317.598938	317.628113	317.657349	317.686554	317.716797	317.747437	317.7836	317.827606	317.871643	317.915649	317.959656	318.005066	318.052551	318.105042	318.159698	318.22113	318.282532	318.343964	318.407776	318.473724	318.539673	318.605591	318.676605	318.748199	318.819763	318.891296	318.964111	319.039825	319.117218	319.19458	319.271973	319.349335	319.426666	319.503754	319.580811	319.657898	319.734985
317.511688	317.515594	317.51947	317.523407	317.527344	317.531219	317.535126	317.539062	317.542938	317.546844	317.573364	317.602539	317.631683	317.660858	317.690033	317.719177	317.748322	317.778503	317.809021	317.84494	317.888519	317.932068	317.975647	318.019196	318.064148	318.111115	318.162933	318.216858	318.277435	318.337952	318.398468	318.461334	318.526276	318.591248	318.656189	318.726074	318.796509	318.866852	318.937256	319.008911	319.083344	319.159424	319.235504	319.311584	319.387634	319.463684	319.53949	319.615234	319.690979	319.766724
317.567749	317.572174	317.576599	317.581055	317.585449	317.589874	317.594299	317.598755	317.60318	317.607605	317.634125	317.663239	317.692291	317.721405	317.750488	317.779602	317.808655	317.838745	317.869202	317.904877	317.948029	317.991119	318.034241	318.077362	318.121826	318.168304	318.219482	318.272736	318.332397	318.392059	318.451721	318.513672	318.577637	318.641632	318.705597	318.774384	318.843689	318.912933	318.982239	319.052704	319.125946	319.200745	319.275543	319.350372	319.425171	319.499939	319.574463	319.648926	319.723389	319.797852
317.62265	317.627563	317.632507	317.637451	317.642365	317.647278	317.652222	317.657166	317.662079	317.667023	317.693542	317.722565	317.751556	317.780609	317.809631	317.838654	317.867676	317.897675	317.927979	317.96344	318.006134	318.048828	318.091522	318.134247	318.178223	318.224182	318.27475	318.327332	318.386169	318.444946	318.503723	318.564819	318.627869	318.690857	318.753937	318.821594	318.889801	318.957977	319.026184	319.09552	319.167572	319.24115	319.314758	319.388336	319.461914	319.535492	319.608765	319.681976	319.755219	319.82843
317.676453	317.681885	317.687256	317.692688	317.69809	317.703491	317.708862	317.714325	317.719727	317.725098	317.751617	317.780579	317.809509	317.838501	317.867401	317.896362	317.925293	317.9552	317.985474	318.02066	318.062927	318.105194	318.147491	318.189728	318.233307	318.278748	318.328735	318.380676	318.43866	318.496613	318.554596	318.614746	318.67688	318.739014	318.801147	318.867798	318.934937	319.002045	319.069153	319.137451	319.208282	319.280731	319.353119	319.425537	319.497925	319.570282	319.642334	319.714355	319.786377	319.858398
317.729156	317.734985	317.740875	317.746765	317.752625	317.758484	317.764343	317.770233	317.776062	317.781921	317.808411	317.837311	317.86615	317.89505	317.92392	317.952789	317.981659	318.011475	318.041626	318.076599	318.118469	318.160309	318.202148	318.244019	318.287109	318.332092	318.3815	318.43277	318.489929	318.547119	318.604309	318.663635	318.724854	318.786102	318.847351	318.912964	318.979095	319.045135	319.111267	319.178467	319.248199	319.319458	319.390686	319.461945	319.533173	319.604401	319.675293	319.746094	319.816956	319.887817
317.780823	317.787109	317.793396	317.799744	317.80603	317.812317	317.818604	317.824921	317.831238	317.837524	317.863983	317.892792	317.92157	317.950409	317.979187	318.007996	318.036804	318.066498	318.096527	318.131287	318.172729	318.214172	318.255615	318.297089	318.339752	318.384277	318.433075	318.483734	318.540131	318.596558	318.652893	318.711395	318.77179	318.832153	318.892517	318.957123	319.022247	319.087341	319.152405	319.218567	319.287231	319.357391	319.42746	319.49762	319.567719	319.637817	319.707581	319.777252	319.846985	319.916687
317.831451	317.838165	317.844879	317.851654	317.858337	317.865051	317.871765	317.87854	317.885254	317.891968	317.918365	317.947113	317.9758	318.004547	318.033264	318.061951	318.090698	318.1203	318.150208	318.184723	318.2258	318.266846	318.307861	318.348969	318.391235	318.435242	318.48349	318.533539	318.589203	318.644806	318.700439	318.758118	318.817657	318.877167	318.936737	319.000336	319.064484	319.128571	319.192719	319.257874	319.32547	319.394501	319.463501	319.532532	319.601562	319.670563	319.739197	319.80777	319.876373	319.944946
317.861481	317.868439	317.875397	317.882385	317.889374	317.896301	317.903259	317.910278	317.917236	317.924194	317.950623	317.979248	318.007935	318.036621	318.065277	318.093933	318.12262	318.152161	318.182007	318.2164	318.257233	318.298065	318.338867	318.379639	318.421722	318.465424	318.513336	318.563049	318.618225	318.673401	318.728577	318.785797	318.844818	318.90387	318.96286	319.02594	319.089539	319.153015	319.216583	319.281128	319.348083	319.416504	319.484863	319.553253	319.621643	319.690002	319.757965	319.825897	319.893829	319.961792
317.866455	317.873444	317.880432	317.887512	317.894531	317.901489	317.908508	317.915558	317.922546	317.929565	317.955933	317.984619	318.013275	318.041931	318.070587	318.099243	318.127899	318.15744	318.187256	318.221649	318.262451	318.303192	318.343994	318.384766	318.426727	318.470459	318.518311	318.567932	318.623047	318.678131	318.733215	318.790375	318.849304	318.908264	318.967194	319.030182	319.093658	319.157043	319.22052	319.284973	319.351868	319.420135	319.488403	319.556702	319.624969	319.693207	319.761078	319.828888	319.896759	319.964569
317.871429	317.878479	317.885529	317.892609	317.899658	317.906677	317.913727	317.920807	317.927856	317.934906	317.961304	317.98996	318.018585	318.047272	318.075897	318.104553	318.133179	318.16272	318.192566	318.226898	318.267639	318.30838	318.349121	318.389862	318.431793	318.475464	318.523254	318.572815	318.627869	318.682892	318.737915	318.794952	318.853821	318.912689	318.971558	319.034454	319.097809	319.161133	319.224518	319.288849	319.355621	319.423798	319.491943	319.56012	319.628296	319.696442	319.764191	319.831909	319.899628	319.967346
317.886292	317.893433	317.900635	317.907837	317.914978	317.92215	317.929321	317.936523	317.943665	317.950867	317.977234	318.005829	318.034485	318.06311	318.091736	318.120361	318.148956	318.178467	318.208282	318.242554	318.283203	318.323792	318.36441	318.405029	318.446838	318.490387	318.538025	318.587402	318.642212	318.697021	318.751831	318.808655	318.867249	318.925873	318.984497	319.04715	319.110168	319.173218	319.236298	319.300354	319.366821	319.434662	319.502502	319.570374	319.638214	319.706055	319.773468	319.840851	319.908264	319.975677
317.930115	317.937622	317.945129	317.952667	317.960175	317.967682	317.975189	317.982727	317.990234	317.997742	318.024078	318.052643	318.081177	318.109772	318.138306	318.16684	318.195404	318.224792	318.254517	318.288574	318.328857	318.369141	318.409424	318.449677	318.49115	318.534241	318.581421	318.63028	318.684448	318.738586	318.792725	318.848877	318.906769	318.964691	319.022552	319.084351	319.146606	319.208801	319.271027	319.334259	319.39978	319.466736	319.53363	319.600555	319.66748	319.734375	319.800873	319.86731	319.933777	320.000214
317.977844	317.985718	317.993591	318.001526	318.009399	318.017273	318.025146	318.033051	318.040924	318.048828	318.075104	318.103577	318.132019	318.160492	318.188965	318.217407	318.24585	318.275208	318.304749	318.338623	318.37854	318.418396	318.458313	318.49823	318.539246	318.58197	318.628601	318.67688	318.730347	318.783783	318.837219	318.892609	318.949707	319.006836	319.063934	319.124878	319.186188	319.247498	319.308807	319.371124	319.435699	319.501617	319.567505	319.633423	319.69931	319.765198	319.830688	319.896118	319.961548	320.026978
318.024658	318.032898	318.041107	318.049377	318.057617	318.065826	318.074066	318.082336	318.090576	318.098816	318.125031	318.153412	318.181793	318.210175	318.238525	318.266907	318.295288	318.324493	318.353973	318.387604	318.427124	318.466644	318.506195	318.545685	318.586334	318.628632	318.674744	318.722504	318.775269	318.828003	318.880737	318.935425	318.99176	319.048157	319.104492	319.16452	319.224976	319.2854	319.345886	319.407257	319.470856	319.535797	319.600708	319.665649	319.730591	319.795502	319.859955	319.924377	319.988831	320.053253
318.070587	318.079132	318.087708	318.096344	318.104919	318.113464	318.12204	318.130615	318.139221	318.147766	318.17395	318.20224	318.230499	318.258789	318.287109	318.315369	318.343628	318.372711	318.4021	318.435516	318.474701	318.513855	318.553009	318.592194	318.632446	318.674316	318.71991	318.767151	318.819214	318.871277	318.92337	318.977325	319.032928	319.088562	319.144165	319.203339	319.262939	319.32251	319.382111	319.442627	319.50528	319.569305	319.63327	319.697235	319.76123	319.825165	319.888672	319.952148	320.015625	320.079102
318.115662	318.124542	318.133453	318.142365	318.151245	318.160156	318.169037	318.177948	318.186829	318.19574	318.221863	318.250061	318.278229	318.306458	318.334625	318.362793	318.390991	318.419983	318.449219	318.482422	318.52121	318.560059	318.598846	318.637665	318.677582	318.719025	318.764099	318.810791	318.862244	318.913635	318.965057	319.018311	319.073212	319.128113	319.182983	319.241394	319.30011	319.358856	319.417664	319.477295	319.539032	319.602112	319.665161	319.72821	319.79126	319.854279	319.91687	319.97937	320.041931	320.104431
318.159882	318.169098	318.178284	318.187531	318.196716	318.205933	318.215118	318.224365	318.233582	318.242737	318.26886	318.296936	318.325012	318.353149	318.381195	318.409271	318.437378	318.466217	318.495361	318.528351	318.566864	318.605286	318.643738	318.68222	318.721741	318.762817	318.807434	318.853577	318.904358	318.955139	319.00592	319.058502	319.112671	319.16687	319.221069	319.278625	319.336578	319.394501	319.452454	319.511292	319.572144	319.634308	319.696442	319.758606	319.820709	319.882843	319.944489	320.006104	320.067688	320.129303
318.203308	318.212799	318.22229	318.231842	318.241302	318.250824	318.260315	318.269836	318.279297	318.288818	318.31488	318.342834	318.370819	318.398834	318.426819	318.454803	318.482788	318.511536	318.540527	318.573303	318.61145	318.649567	318.687714	318.72583	318.764984	318.805664	318.849792	318.895447	318.945618	318.995758	319.045929	319.097839	319.151337	319.204834	319.258331	319.315125	319.372284	319.429413	319.486572	319.544586	319.604614	319.665863	319.727142	319.788391	319.84964	319.910889	319.971619	320.032349	320.093048	320.153748
318.245941	318.255707	318.265472	318.275299	318.285095	318.294861	318.304626	318.314423	318.324219	318.333984	318.359955	318.387878	318.415741	318.443634	318.471527	318.49942	318.527283	318.555969	318.584839	318.617432	318.655212	318.692993	318.730774	318.768524	318.807343	318.847626	318.891296	318.936462	318.986023	319.035583	319.085083	319.136383	319.189178	319.242004	319.29483	319.35083	319.407257	319.463593	319.519989	319.577209	319.636383	319.696838	319.757202	319.817596	319.877991	319.938385	319.99826	320.058105	320.11792	320.177795
318.287781	318.297852	318.307861	318.317963	318.328003	318.338013	318.348083	318.358185	318.368225	318.378235	318.404175	318.431946	318.459747	318.487549	318.51535	318.543152	318.570923	318.599426	318.628235	318.660583	318.698059	318.735474	318.772949	318.810394	318.848846	318.888763	318.931946	318.976624	319.025604	319.074554	319.123474	319.174133	319.226318	319.278442	319.330627	319.385925	319.441528	319.497131	319.552795	319.609253	319.667572	319.727173	319.786743	319.846283	319.905853	319.965393	320.024445	320.083405	320.142395	320.201385
318.312622	318.322815	318.333008	318.343262	318.353455	318.363647	318.373871	318.384094	318.394287	318.40448	318.430389	318.45813	318.48584	318.51358	318.54129	318.569031	318.596741	318.625214	318.653931	318.686157	318.723419	318.760681	318.797943	318.835175	318.873444	318.913116	318.956055	319.000458	319.049072	319.097656	319.14624	319.196533	319.248291	319.300049	319.351837	319.406677	319.461884	319.517029	319.572235	319.628235	319.686127	319.745178	319.80426	319.863312	319.922363	319.981415	320.039948	320.098419	320.156921	320.215393
318.316742	318.326965	318.337189	318.347473	318.357727	318.36792	318.378174	318.388428	318.398651	318.408875	318.434723	318.462463	318.490173	318.517914	318.545624	318.573364	318.601074	318.629517	318.658203	318.69043	318.727661	318.764862	318.802094	318.839294	318.877502	318.917175	318.960052	319.004395	319.052948	319.101501	319.150024	319.200256	319.251953	319.30365	319.355347	319.410095	319.46524	319.520355	319.575439	319.631348	319.689178	319.748169	319.807159	319.866119	319.92511	319.98407	320.042511	320.100922	320.159363	320.217712
318.320862	318.331116	318.34137	318.351685	318.361938	318.372192	318.382446	318.3927	318.402985	318.413269	318.439087	318.466797	318.494507	318.522217	318.549927	318.577667	318.605347	318.633789	318.662476	318.694672	318.731873	318.769043	318.806244	318.843414	318.881622	318.921204	318.964081	319.008362	319.056854	319.105347	319.153809	319.203979	319.255585	319.30722	319.358856	319.413574	319.468628	319.523621	319.578674	319.634521	319.69223	319.75116	319.810028	319.868958	319.927856	319.986755	320.045105	320.103424	320.161743	320.220032
318.333191	318.343536	318.353851	318.364227	318.374573	318.384888	318.395203	318.405579	318.415894	318.426239	318.452087	318.479736	318.507416	318.535156	318.562805	318.590485	318.618164	318.646545	318.675201	318.707336	318.744446	318.781555	318.818665	318.855713	318.893768	318.933289	318.976013	319.020172	319.068481	319.11676	319.16507	319.215057	319.266479	319.317963	319.369385	319.423859	319.478699	319.533478	319.588318	319.643921	319.701416	319.760101	319.818726	319.87738	319.936035	319.994659	320.052795	320.11084	320.168945	320.22702
318.369507	318.380066	318.390594	318.401184	318.411774	318.422302	318.432861	318.443481	318.45401	318.464539	318.490326	318.517944	318.545502	318.57309	318.600708	318.628265	318.655853	318.684143	318.712677	318.744659	318.781433	318.818237	318.855072	318.891876	318.929657	318.968781	319.011139	319.054871	319.102661	319.150452	319.198242	319.247681	319.298553	319.349457	319.400299	319.454163	319.508362	319.5625	319.616699	319.671631	319.728394	319.786346	319.844299	319.902252	319.960175	320.018066	320.0755	320.132812	320.190186	320.247528
318.409149	318.419952	318.430756	318.441528	318.452332	318.463135	318.473907	318.484741	318.495544	318.506317	318.532043	318.559509	318.586975	318.614471	318.641968	318.669434	318.696899	318.725098	318.753479	318.785248	318.821777	318.858246	318.894714	318.931213	318.968628	319.007446	319.049377	319.092651	319.139893	319.187134	319.234375	319.283203	319.333466	319.383759	319.434021	319.487183	319.54068	319.594116	319.647583	319.701843	319.757843	319.815033	319.872162	319.929321	319.986511	320.04364	320.10025	320.156769	320.213348	320.269928
318.44809	318.459106	318.470123	318.481171	318.492188	318.503204	318.514221	318.525269	318.536255	318.547302	318.572937	318.600311	318.627686	318.65506	318.682434	318.709808	318.737183	318.765259	318.793518	318.825073	318.861267	318.89743	318.933624	318.969818	319.006958	319.04538	319.086884	319.1297	319.176392	319.223083	319.269775	319.318054	319.367737	319.417389	319.467072	319.519531	319.572357	319.625122	319.677948	319.731445	319.786743	319.84317	319.899567	319.955963	320.01236	320.068756	320.124573	320.180359	320.236145	320.291962
318.486389	318.49762	318.50885	318.520111	318.531311	318.542542	318.553772	318.565033	318.576263	318.587494	318.613068	318.64032	318.667572	318.694885	318.722137	318.74939	318.776672	318.804626	318.832764	318.864136	318.900055	318.935883	318.971771	319.00766	319.044434	319.08255	319.123627	319.166016	319.212189	319.258362	319.304504	319.352203	319.401306	319.450409	319.499451	319.5513	319.603424	319.655548	319.707703	319.760529	319.815094	319.870758	319.926422	319.982117	320.03775	320.093384	320.148499	320.203491	320.258575	320.313599
318.523987	318.5354	318.546844	318.55835	318.569763	318.581177	318.592621	318.604065	318.615509	318.626953	318.652405	318.679565	318.706726	318.733917	318.761078	318.788239	318.815399	318.843201	318.871277	318.902405	318.938049	318.973602	319.009155	319.044739	319.081238	319.118988	319.159668	319.20163	319.247284	319.292908	319.338562	319.385712	319.434235	319.482788	319.531281	319.582428	319.633942	319.685394	319.736877	319.789062	319.842896	319.897888	319.95282	320.007751	320.062683	320.117615	320.171967	320.226288	320.280579	320.3349
318.560974	318.572601	318.584259	318.595886	318.607513	318.619141	318.630768	318.642426	318.654053	318.66571	318.691101	318.71814	318.745178	318.772278	318.799316	318.826355	318.853394	318.881104	318.908997	318.939972	318.975281	319.010559	319.045837	319.081146	319.11731	319.154724	319.195038	319.236572	319.281708	319.326843	319.371948	319.418579	319.466553	319.514496	319.562469	319.613007	319.663879	319.714661	319.765564	319.817078	319.870239	319.9245	319.978699	320.032959	320.087189	320.141388	320.195038	320.248657	320.302246	320.355835
318.597321	318.609131	318.620941	318.632812	318.644623	318.656433	318.668243	318.680054	318.691895	318.703705	318.729034	318.755981	318.782928	318.809875	318.836823	318.86377	318.890686	318.918274	318.946045	318.976837	319.011841	319.046814	319.081848	319.116821	319.15271	319.189789	319.229706	319.270844	319.315491	319.360107	319.404724	319.450836	319.49826	319.545654	319.593048	319.643005	319.693237	319.743408	319.793671	319.844543	319.897034	319.950592	320.004181	320.057709	320.111267	320.164764	320.217743	320.27063	320.323547	320.376434
318.633057	318.64505	318.657043	318.669098	318.68103	318.693054	318.705017	318.717072	318.729065	318.741028	318.766266	318.793121	318.819977	318.846802	318.873627	318.900452	318.927277	318.954742	318.982422	319.013	319.047729	319.082428	319.117157	319.151886	319.187439	319.224213	319.263733	319.304474	319.348633	319.392761	319.43689	319.482483	319.529358	319.576233	319.623108	319.672424	319.722046	319.771667	319.821289	319.871552	319.923401	319.976288	320.029144	320.082031	320.134888	320.187744	320.240021	320.292236	320.344482	320.396698
318.668182	318.680328	318.692535	318.704712	318.716888	318.729004	318.74118	318.753387	318.765564	318.77771	318.802887	318.82959	318.856323	318.883057	318.90979	318.936523	318.963226	318.99054	319.018097	319.048492	319.082947	319.117371	319.151764	319.186218	319.221527	319.257965	319.297119	319.337463	319.381134	319.424805	319.468445	319.513519	319.559875	319.606262	319.652588	319.701324	319.750366	319.799377	319.848419	319.898071	319.94928	320.001495	320.05368	320.105927	320.158142	320.210327	320.261932	320.313477	320.365051	320.416595
318.689056	318.701294	318.713562	318.725891	318.738159	318.750397	318.762634	318.774933	318.787231	318.799469	318.824585	318.851227	318.877869	318.904541	318.931213	318.957886	318.984497	319.01178	319.039246	319.06955	319.103821	319.138062	319.172333	319.206635	319.24173	319.277985	319.316895	319.356995	319.400421	319.443787	319.487183	319.531982	319.578003	319.624023	319.670105	319.718475	319.767181	319.815826	319.864502	319.913818	319.96463	320.016479	320.068298	320.120148	320.171936	320.223755	320.274963	320.326111	320.377289	320.428436
318.692535	318.704803	318.717102	318.729401	318.741669	318.753967	318.766235	318.778534	318.790802	318.803101	318.828186	318.854828	318.8815	318.908142	318.934784	318.961426	318.988068	319.01532	319.042786	319.073059	319.1073	319.14151	319.175781	319.209991	319.245087	319.281311	319.32019	319.36026	319.403625	319.44696	319.490295	319.535034	319.580994	319.626984	319.673004	319.721344	319.769928	319.818542	319.867188	319.916412	319.967163	320.018951	320.07074	320.122467	320.174255	320.225952	320.27713	320.328217	320.379333	320.43045
318.696014	318.708313	318.720612	318.73291	318.745239	318.757507	318.769775	318.782135	318.794403	318.806702	318.831787	318.858459	318.885071	318.911743	318.938354	318.964966	318.991608	319.01886	319.046265	319.076538	319.110779	319.144958	319.179169	319.213379	319.248444	319.284637	319.323486	319.363525	319.406799	319.450104	319.493408	319.538086	319.584045	319.629974	319.675903	319.724152	319.772766	319.821289	319.869843	319.919006	319.969727	320.021454	320.073151	320.124817	320.176514	320.22821	320.279297	320.330322	320.381348	320.432373
318.70636	318.718689	318.731018	318.743408	318.755737	318.768097	318.780426	318.792786	318.805145	318.817474	318.842529	318.869141	318.895752	318.922363	318.948975	318.975555	319.002167	319.029358	319.056763	319.086975	319.121094	319.155243	319.189362	319.22345	319.258453	319.294525	319.333313	319.373199	319.416351	319.459534	319.502625	319.547211	319.592987	319.638763	319.68457	319.732666	319.781067	319.829407	319.877808	319.926819	319.977325	320.02887	320.080353	320.131836	320.18335	320.234863	320.285736	320.336578	320.387421	320.438263
318.736938	318.74939	318.761902	318.774414	318.786926	318.799377	318.811859	318.824341	318.836853	318.849304	318.874298	318.900848	318.927307	318.953827	318.980347	319.006836	319.033325	319.060425	319.087708	319.117737	319.151611	319.185516	319.219421	319.253296	319.287964	319.323822	319.362244	319.401794	319.44455	319.487305	319.530029	319.574158	319.619476	319.664825	319.710114	319.757751	319.805634	319.853485	319.901367	319.949829	319.999786	320.050751	320.101685	320.152649	320.203552	320.254486	320.30481	320.355072	320.405365	320.455627
318.770386	318.78302	318.795624	318.808319	318.820923	318.833496	318.846161	318.858826	318.871429	318.884033	318.908966	318.935364	318.961761	318.988159	319.014557	319.040924	319.067322	319.094299	319.12146	319.151306	319.184937	319.218567	319.252167	319.285767	319.32019	319.355743	319.393799	319.432983	319.475281	319.517578	319.559875	319.603516	319.648376	319.693207	319.738037	319.785126	319.832428	319.87973	319.927063	319.974976	320.024323	320.074646	320.125	320.175323	320.225647	320.27594	320.325653	320.375305	320.424957	320.474609
318.803284	318.81604	318.828827	318.841614	318.85437	318.867126	318.879883	318.89267	318.905457	318.918213	318.943024	318.969299	318.995605	319.021881	319.048157	319.074432	319.100708	319.127563	319.154602	319.184265	319.21759	319.250977	319.284332	319.317688	319.351807	319.387054	319.424805	319.463623	319.505463	319.547302	319.589142	319.632324	319.676727	319.7211	319.765442	319.811981	319.858765	319.905487	319.952271	319.999634	320.048431	320.098175	320.147888	320.197632	320.247345	320.297058	320.346161	320.395172	320.444244	320.493286
318.835663	318.848572	318.86145	318.87439	318.887268	318.900146	318.913055	318.925995	318.938873	318.951782	318.976501	319.002686	319.028839	319.055023	319.081177	319.10733	319.133514	319.160217	319.187164	319.216614	319.249756	319.282837	319.315918	319.348999	319.382874	319.417847	319.455231	319.493683	319.535126	319.576538	319.617981	319.660706	319.70459	319.748474	319.792358	319.838379	319.884644	319.930847	319.977112	320.023926	320.072144	320.121277	320.17041	320.219574	320.268707	320.31781	320.366333	320.414764	320.463226	320.511688
318.867493	318.880524	318.893555	318.906586	318.919617	318.932617	318.945679	318.958679	318.971741	318.984772	319.009399	319.035461	319.061493	319.087555	319.113617	319.139679	319.16571	319.192322	319.219116	319.248444	319.281281	319.314117	319.346954	319.379791	319.413391	319.448059	319.485107	319.523193	319.564209	319.605225	319.64624	319.688507	319.731964	319.775391	319.818787	319.864319	319.910034	319.95575	320.001465	320.04776	320.095428	320.144012	320.192535	320.241119	320.289673	320.338226	320.386169	320.434021	320.481903	320.529785
318.898865	318.912018	318.92514	318.938324	318.951477	318.9646	318.977753	318.990906	319.004059	319.017212	319.041748	319.067688	319.093628	319.119568	319.145538	319.171448	319.197388	319.223877	319.250549	319.279694	319.312256	319.344849	319.377411	319.410034	319.443359	319.477722	319.514496	319.552246	319.592834	319.633423	319.673981	319.71582	319.75882	319.801819	319.844757	319.889771	319.934998	319.980194	320.025421	320.071198	320.118317	320.166321	320.214294	320.262329	320.310364	320.358337	320.405701	320.453003	320.500305	320.547607
318.929718	318.942993	318.956238	318.969513	318.982758	318.996033	319.009277	319.022552	319.035828	319.049072	319.073517	319.099365	319.125214	319.151062	319.176849	319.202698	319.228546	319.254883	319.281433	319.310364	319.342712	319.375061	319.40741	319.439728	319.472839	319.506897	319.543335	319.58075	319.620941	319.661102	319.701294	319.742737	319.785248	319.82782	319.870331	319.914825	319.959564	320.004242	320.048981	320.094238	320.140808	320.188263	320.235748	320.283203	320.330658	320.378113	320.424896	320.471649	320.518433	320.565155
318.960114	318.97345	318.986847	319.000244	319.01358	319.026947	319.040314	319.05368	319.067078	319.080414	319.104797	319.130493	319.15625	319.181976	319.207672	319.233398	319.259094	319.285339	319.311768	319.340515	319.37265	319.404724	319.436798	319.468933	319.50177	319.535553	319.571655	319.608734	319.648529	319.688324	319.728088	319.769135	319.811218	319.853333	319.895447	319.939453	319.983673	320.027893	320.072144	320.116913	320.162933	320.209869	320.256775	320.303711	320.350647	320.397552	320.443817	320.490021	320.536255	320.582428
318.990021	319.003479	319.016968	319.030457	319.043884	319.057373	319.070831	319.084351	319.097778	319.111267	319.135529	319.161133	319.186737	319.212372	319.237976	319.26355	319.289154	319.315308	319.341614	319.370178	319.402069	319.433899	319.465759	319.49762	319.530182	319.563751	319.599548	319.636292	319.67569	319.715088	319.754456	319.795074	319.836731	319.878418	319.920105	319.963623	320.007416	320.051117	320.09491	320.13916	320.184692	320.23114	320.277496	320.323914	320.3703	320.416656	320.462402	320.508087	320.553772	320.599457
319.007812	319.021301	319.034851	319.048401	319.06192	319.075439	319.088989	319.102539	319.116028	319.129578	319.153778	319.179321	319.204865	319.230408	319.255951	319.281494	319.307007	319.333069	319.359283	319.387817	319.419495	319.451202	319.482941	319.514648	319.547058	319.580475	319.616058	319.652618	319.691772	319.730957	319.770081	319.810486	319.851898	319.893341	319.934753	319.977997	320.021484	320.064941	320.108429	320.152405	320.197601	320.243713	320.289825	320.335907	320.381958	320.42804	320.47348	320.518829	320.564209	320.609589
319.010773	319.024292	319.037842	319.051422	319.064941	319.078461	319.09201	319.10556	319.11908	319.132629	319.15683	319.182373	319.207916	319.233429	319.258942	319.284485	319.309998	319.336029	319.362244	319.390717	319.422424	319.454102	319.485779	319.517456	319.549896	319.583252	319.618805	319.655334	319.694489	319.733582	319.772705	319.813049	319.854431	319.895813	319.937195	319.980408	320.023865	320.067261	320.110687	320.154602	320.199829	320.24585	320.29187	320.337891	320.383942	320.429932	320.475342	320.52063	320.565948	320.611267
319.013733	319.027283	319.040833	319.054382	319.067932	319.081482	319.095001	319.108582	319.122131	319.135651	319.159882	319.185364	319.210907	319.23642	319.261932	319.287445	319.312958	319.338989	319.365173	319.393616	319.425323	319.45694	319.488617	319.520294	319.552673	319.586029	319.621582	319.65802	319.697144	319.736206	319.77533	319.815613	319.856964	319.898285	319.939636	319.982819	320.026184	320.06955	320.112946	320.15683	320.201965	320.247925	320.293915	320.339905	320.385864	320.431824	320.477173	320.5224	320.567688	320.612976
319.016663	319.030182	319.043762	319.057373	319.070923	319.084473	319.098022	319.111603	319.125153	319.138733	319.162903	319.188416	319.213928	319.239441	319.264923	319.290436	319.315918	319.341919	319.368103	319.396576	319.428223	319.459839	319.491455	319.523132	319.555481	319.588776	319.624298	319.660767	319.699829	319.738861	319.777893	319.818146	319.859436	319.900726	319.942047	319.985168	320.028534	320.071838	320.115143	320.158997	320.204102	320.250031	320.295959	320.341888	320.387817	320.433716	320.479004	320.5242	320.569397	320.614624
319.022552	319.036133	319.049713	319.063293	319.076874	319.090454	319.104004	319.117615	319.131165	319.144775	319.168945	319.194427	319.21991	319.245422	319.270874	319.296326	319.321808	319.347809	319.373962	319.402405	319.43399	319.465576	319.497192	319.528748	319.561066	319.59433	319.629761	319.666168	319.705139	319.744141	319.783081	319.823242	319.864471	319.905701	319.946899	319.989899	320.033173	320.076385	320.119659	320.163391	320.208374	320.254211	320.300018	320.345856	320.391663	320.437469	320.482666	320.527771	320.572876	320.617981
319.034241	319.047852	319.061462	319.075104	319.088745	319.102325	319.115936	319.129578	319.143188	319.156799	319.180939	319.20636	319.231812	319.257263	319.282684	319.308105	319.333527	319.359497	319.385559	319.41394	319.445435	319.476929	319.508453	319.539917	319.572144	319.605286	319.640625	319.67688	319.715729	319.754517	319.793335	319.833374	319.87439	319.915497	319.956543	319.999359	320.04245	320.08548	320.12854	320.172119	320.216858	320.262512	320.308105	320.35376	320.399353	320.444946	320.489929	320.534851	320.579712	320.624634
319.057343	319.071045	319.084686	319.098419	319.112091	319.125763	319.139465	319.153168	319.16687	319.180542	319.20462	319.22995	319.25531	319.28067	319.306	319.33136	319.356689	319.382507	319.408508	319.436707	319.468048	319.499359	319.53067	319.561981	319.594025	319.626984	319.662048	319.698059	319.736572	319.775085	319.813629	319.853333	319.894043	319.934784	319.975464	320.017975	320.060669	320.103333	320.146057	320.18924	320.233612	320.278839	320.324066	320.369293	320.41449	320.459717	320.504272	320.548767	320.593262	320.637787
319.085785	319.099579	319.113312	319.127106	319.1409	319.154633	319.168396	319.18219	319.195984	319.209717	319.233704	319.258972	319.28418	319.309418	319.334656	319.359863	319.385132	319.410828	319.436707	319.464752	319.49585	319.526917	319.558014	319.589111	319.62088	319.653564	319.688354	319.72406	319.762238	319.800385	319.838562	319.877869	319.918152	319.958496	319.99884	320.040863	320.08313	320.125366	320.167603	320.210327	320.254242	320.298981	320.34375	320.388458	320.433197	320.477875	320.521942	320.565979	320.609985	320.653992
319.113831	319.127686	319.14151	319.155396	319.16925	319.183075	319.19693	319.210815	319.22467	319.238525	319.26236	319.287476	319.312592	319.337738	319.362854	319.388	319.413086	319.43869	319.464478	319.49231	319.523163	319.554016	319.5849	319.615753	319.647278	319.679718	319.714233	319.749634	319.787445	319.825256	319.863037	319.901978	319.941895	319.981873	320.021759	320.063416	320.105194	320.147003	320.188843	320.23111	320.274536	320.318817	320.363068	320.407318	320.451569	320.495789	320.539368	320.582886	320.626434	320.669952
319.141418	319.155334	319.16925	319.183228	319.197144	319.21106	319.224976	319.238922	319.252869	319.266785	319.290558	319.315582	319.340576	319.365631	319.390625	319.415588	319.440613	319.466095	319.49173	319.51944	319.55011	319.580719	319.611359	319.641998	319.673279	319.705475	319.739685	319.77478	319.812256	319.84967	319.887146	319.92572	319.965271	320.004822	320.044342	320.08551	320.126953	320.168304	320.209686	320.251526	320.294495	320.338318	320.38208	320.425873	320.469635	320.513397	320.556488	320.599548	320.642609	320.685669
319.16864	319.182587	319.196625	319.210632	319.22464	319.238617	319.252625	319.266632	319.28064	319.294617	319.318298	319.343201	319.368103	319.393005	319.417908	319.44278	319.467682	319.493042	319.518585	319.546112	319.576569	319.606934	319.637329	319.667786	319.698853	319.730804	319.76474	319.799561	319.836639	319.873749	319.910828	319.949036	319.98822	320.027405	320.066559	320.10733	320.148315	320.18927	320.230255	320.271667	320.314209	320.357544	320.400818	320.444153	320.487488	320.530762	320.573425	320.615997	320.658569	320.701172
319.195435	319.209503	319.223541	319.237671	319.251709	319.265747	319.279816	319.293915	319.307983	319.322021	319.345612	319.370422	319.395203	319.420013	319.444763	319.469543	319.494324	319.519562	319.544952	319.572327	319.60257	319.632751	319.662903	319.693115	319.723999	319.755707	319.789368	319.823853	319.860657	319.8974	319.934143	319.972015	320.010803	320.049622	320.088379	320.128784	320.169312	320.209869	320.250427	320.291443	320.333557	320.376404	320.41925	320.462128	320.505005	320.547852	320.590057	320.632172	320.674316	320.716461
319.221863	319.235992	319.250092	319.264252	319.278381	319.29248	319.30661	319.32077	319.3349	319.34903	319.372528	319.397186	319.421875	319.446533	319.471222	319.49588	319.520569	319.545654	319.570953	319.598206	319.628174	319.658142	319.688141	319.71814	319.748718	319.780182	319.813599	319.847809	319.884277	319.920685	319.957092	319.994629	320.033051	320.071503	320.109955	320.149902	320.190063	320.230194	320.270355	320.310944	320.35257	320.39505	320.437439	320.479858	320.522308	320.564697	320.606445	320.648132	320.689819	320.731506
319.247894	319.262085	319.276245	319.290466	319.304657	319.318817	319.333008	319.347229	319.361389	319.37561	319.399048	319.423584	319.44812	319.472717	319.497253	319.52182	319.546356	319.57135	319.596497	319.623596	319.653381	319.683105	319.712921	319.742706	319.773071	319.804321	319.837433	319.871399	319.907501	319.943604	319.979675	320.016846	320.054932	320.093018	320.131104	320.170654	320.210449	320.250153	320.289917	320.330109	320.371338	320.41333	320.455322	320.497314	320.539307	320.581268	320.622559	320.663849	320.705078	320.746368
319.264679	319.2789	319.293121	319.307373	319.321594	319.335815	319.350006	319.364258	319.378479	319.3927	319.416046	319.440552	319.464996	319.489532	319.513977	319.538452	319.562958	319.587891	319.612976	319.639923	319.669586	319.699219	319.728851	319.758484	319.788727	319.819824	319.852783	319.886536	319.922424	319.958313	319.994202	320.031158	320.069	320.106873	320.144714	320.184021	320.223572	320.263	320.302521	320.342468	320.383392	320.42514	320.466827	320.508545	320.550262	320.591949	320.632996	320.67395	320.714935	320.75592
319.281281	319.295532	319.309784	319.324097	319.338318	319.35257	319.366821	319.381104	319.395386	319.409607	319.432922	319.457336	319.48175	319.506165	319.530579	319.554993	319.579407	319.604248	319.629242	319.656128	319.685638	319.715118	319.744598	319.774139	319.80423	319.835175	319.86795	319.90152	319.937225	319.9729	320.008606	320.045319	320.082947	320.120544	320.158203	320.197266	320.236542	320.275726	320.315033	320.354675	320.395386	320.436829	320.478241	320.519714	320.561127	320.602539	320.643311	320.684021	320.724701	320.765381
319.283844	319.298096	319.312378	319.32663	319.340881	319.355164	319.369446	319.383698	319.39798	319.412231	319.435516	319.4599	319.484314	319.508728	319.533142	319.557526	319.58194	319.60675	319.631744	319.6586	319.68811	319.71756	319.74704	319.776489	319.80661	319.837555	319.8703	319.903839	319.939514	319.975159	320.010803	320.047485	320.085083	320.122681	320.160248	320.19928	320.238556	320.277679	320.316956	320.356567	320.397217	320.438629	320.480011	320.521423	320.562805	320.604156	320.644867	320.685516	320.726196	320.766846
319.286377	319.300659	319.314911	319.329224	319.343475	319.357727	319.372009	319.386292	319.400574	319.414856	319.43811	319.462494	319.486877	319.511292	319.535706	319.560059	319.584442	319.609253	319.634247	319.661102	319.690552	319.720001	319.749451	319.778931	319.80899	319.839905	319.87262	319.906128	319.941772	319.977386	320.013	320.049683	320.087219	320.124786	320.162323	320.201355	320.240509	320.279633	320.318848	320.358429	320.399048	320.440399	320.48175	320.523102	320.564453	320.605774	320.646454	320.687073	320.727661	320.768311
319.28894	319.303192	319.317505	319.331787	319.346039	319.360321	319.374603	319.388885	319.403168	319.41745	319.440674	319.465057	319.489471	319.513824	319.538239	319.562592	319.586975	319.611786	319.636719	319.663544	319.692993	319.722412	319.751862	319.781311	319.811371	319.842224	319.874939	319.908447	319.944031	319.979614	320.015198	320.051819	320.089355	320.126892	320.164398	320.203369	320.242523	320.281616	320.32077	320.360291	320.400879	320.4422	320.48349	320.524811	320.566101	320.607422	320.648041	320.688599	320.729187	320.769745
319.294006	319.308289	319.32254	319.336884	319.351166	319.365417	319.3797	319.394012	319.408325	319.422577	319.445831	319.470184	319.494537	319.518921	319.543274	319.567627	319.59198	319.61676	319.641724	319.668488	319.697876	319.727295	319.756653	319.786072	319.816071	319.846893	319.879578	319.912994	319.948547	319.98407	320.019592	320.056152	320.093597	320.131073	320.168518	320.207397	320.24646	320.285522	320.324585	320.364075	320.404541	320.44577	320.487	320.528198	320.569458	320.610657	320.651184	320.69165	320.732178	320.772644
319.304108	319.31842	319.332703	319.347046	319.361328	319.375641	319.389954	319.404266	319.418579	319.432861	319.456085	319.480377	319.50473	319.529053	319.553345	319.577637	319.601959	319.626709	319.651581	319.678314	319.707642	319.736938	319.766266	319.795593	319.8255	319.856232	319.888794	319.922119	319.95752	319.99292	320.02832	320.064758	320.102051	320.139404	320.176697	320.215424	320.254364	320.293213	320.332153	320.37146	320.411774	320.452881	320.493896	320.534973	320.576019	320.617065	320.65741	320.697754	320.738037	320.778381
319.324066	319.338409	319.352722	319.367126	319.38147	319.395813	319.410156	319.4245	319.438843	319.453186	319.476288	319.500549	319.52475	319.548981	319.573242	319.597443	319.621674	319.646301	319.671082	319.697723	319.726868	319.756012	319.785156	319.814301	319.844055	319.874603	319.906952	319.940063	319.97525	320.010376	320.045532	320.081726	320.118774	320.155792	320.192841	320.231293	320.269897	320.308502	320.347107	320.386108	320.426117	320.466858	320.507599	320.548279	320.58905	320.629761	320.6698	320.709778	320.749817	320.789795
319.348663	319.363037	319.377441	319.391876	319.40625	319.420593	319.434998	319.449402	319.463806	319.47821	319.501221	319.52533	319.549438	319.573547	319.597717	319.621796	319.645905	319.670441	319.695129	319.721558	319.750519	319.77948	319.808411	319.837372	319.866943	319.897278	319.929352	319.962219	319.99707	320.031921	320.066742	320.1026	320.139282	320.176025	320.212738	320.250793	320.289062	320.327271	320.365509	320.404175	320.443787	320.4841	320.524445	320.564758	320.605072	320.645386	320.685059	320.724609	320.764221	320.803833
319.372925	319.38736	319.401764	319.41626	319.430664	319.445068	319.459503	319.473969	319.488403	319.502808	319.525757	319.549744	319.57373	319.597778	319.621765	319.645752	319.669769	319.694183	319.71875	319.745056	319.773834	319.802551	319.831329	319.860077	319.889435	319.919556	319.951385	319.983978	320.018555	320.053101	320.087646	320.123169	320.159546	320.195923	320.23233	320.27002	320.307922	320.345764	320.383667	320.421936	320.461151	320.501129	320.541046	320.580963	320.620911	320.660828	320.700073	320.739258	320.778473	320.817657
319.396851	319.411316	319.425781	319.440277	319.454742	319.469177	319.483643	319.498169	319.512634	319.5271	319.549927	319.573853	319.597748	319.621613	319.645508	319.669403	319.693298	319.71759	319.742035	319.768188	319.796753	319.825317	319.853851	319.882446	319.91156	319.941467	319.973083	320.005432	320.039673	320.073944	320.108185	320.143402	320.179474	320.215576	320.251617	320.288971	320.326508	320.364014	320.40155	320.439453	320.478333	320.517883	320.557404	320.596954	320.636505	320.676025	320.714874	320.753662	320.79248	320.831299
319.420471	319.434967	319.449493	319.46402	319.478516	319.492981	319.507507	319.522034	319.53653	319.551025	319.573792	319.597565	319.621338	319.645172	319.668945	319.692719	319.716492	319.740662	319.764984	319.790985	319.819397	319.847717	319.876099	319.904449	319.93338	319.963074	319.994446	320.02655	320.060516	320.094482	320.128418	320.163361	320.199097	320.234863	320.270599	320.307617	320.344818	320.381989	320.419159	320.456726	320.495209	320.534363	320.573547	320.612701	320.651886	320.69104	320.729492	320.767914	320.806366	320.844788
319.443756	319.458282	319.472809	319.487366	319.501892	319.516449	319.530975	319.545532	319.560089	319.574585	319.59726	319.620941	319.644592	319.668304	319.691986	319.715637	319.739319	319.763397	319.787598	319.813477	319.841614	319.869812	319.89798	319.926147	319.954895	319.984375	320.015503	320.047363	320.081055	320.114716	320.148376	320.183014	320.218445	320.253906	320.289337	320.32605	320.362885	320.399658	320.436523	320.473755	320.511871	320.550659	320.589447	320.628235	320.667053	320.705811	320.743927	320.781952	320.820068	320.858063
319.466736	319.481293	319.49585	319.510437	319.525024	319.539551	319.554138	319.568726	319.583313	319.597839	319.620422	319.643982	319.667542	319.691132	319.714691	319.738251	319.761841	319.785767	319.809875	319.835571	319.863586	319.891571	319.919556	319.94751	319.976074	320.005371	320.036255	320.067841	320.101257	320.134644	320.16803	320.202362	320.237518	320.272644	320.30777	320.344116	320.380646	320.417114	320.453644	320.49054	320.52829	320.566711	320.605133	320.643555	320.681946	320.720367	320.758118	320.795807	320.833496	320.871185
319.48938	319.503967	319.518555	319.533203	319.547791	319.562347	319.576965	319.591583	319.606171	319.620789	319.643219	319.666718	319.690155	319.713654	319.737091	319.760529	319.783997	319.807831	319.831787	319.857361	319.885162	319.912994	319.940796	319.968567	319.996948	320.026031	320.056671	320.088013	320.121155	320.154266	320.187378	320.221436	320.256256	320.291107	320.325958	320.362	320.398163	320.434326	320.47052	320.507019	320.544434	320.58252	320.620575	320.65863	320.696716	320.734741	320.772156	320.809448	320.846802	320.884125
319.503998	319.518616	319.533203	319.547852	319.562469	319.577087	319.591675	319.606323	319.620911	319.635529	319.657928	319.681305	319.704712	319.728119	319.751495	319.774872	319.798248	319.822021	319.845947	319.871399	319.899109	319.926758	319.954468	319.982117	320.010376	320.039307	320.069824	320.101044	320.134003	320.166931	320.19986	320.233734	320.268372	320.303009	320.337646	320.373474	320.409454	320.445404	320.481354	320.51767	320.554871	320.592712	320.630524	320.668396	320.706177	320.744019	320.781189	320.818237	320.855377	320.892456
319.518494	319.533112	319.547729	319.562378	319.577026	319.591614	319.606232	319.62088	319.635498	319.650146	319.672455	319.695801	319.719086	319.742432	319.765747	319.789062	319.812408	319.836121	319.859924	319.885315	319.912872	319.94043	319.967987	319.995575	320.023682	320.05249	320.082855	320.113892	320.146667	320.179443	320.212219	320.24588	320.280334	320.314819	320.349243	320.384888	320.420624	320.45636	320.492126	320.528198	320.565155	320.602783	320.640411	320.678009	320.715607	320.753174	320.7901	320.826965	320.863831	320.900726
319.520691	319.535309	319.549927	319.564636	319.579224	319.593872	319.608459	319.623138	319.637756	319.652405	319.674744	319.698059	319.721344	319.744659	319.767975	319.79126	319.814575	319.838287	319.862061	319.887451	319.914978	319.942566	319.970062	319.99762	320.025726	320.054535	320.084869	320.115875	320.148621	320.181396	320.214111	320.247742	320.282166	320.316589	320.351044	320.386597	320.422333	320.458038	320.493774	320.529846	320.566742	320.60434	320.641907	320.679474	320.717072	320.754608	320.791504	320.828339	320.865173	320.902008
319.522919	319.537537	319.552155	319.566833	319.581482	319.596069	319.610718	319.625366	319.640015	319.654633	319.676971	319.700256	319.723541	319.746887	319.770172	319.793457	319.816711	319.840424	319.864227	319.889587	319.917145	319.944641	319.972137	319.999695	320.027771	320.056519	320.086853	320.117859	320.150574	320.183289	320.216003	320.249603	320.283997	320.31839	320.352844	320.388367	320.424072	320.459747	320.495422	320.531464	320.568329	320.605896	320.643433	320.680969	320.718506	320.756012	320.792877	320.829651	320.866486	320.903259
319.525146	319.539764	319.554413	319.569061	319.583679	319.598328	319.612946	319.627625	319.642273	319.65686	319.679199	319.702515	319.725769	319.749084	319.772369	319.795624	319.818909	319.84259	319.866364	319.891693	319.91922	319.946716	319.974213	320.00174	320.029816	320.058563	320.088867	320.119812	320.152527	320.185211	320.217896	320.251465	320.285858	320.320251	320.354584	320.390106	320.425751	320.461426	320.497101	320.533081	320.569916	320.607422	320.644958	320.682434	320.71994	320.757446	320.79425	320.830994	320.867798	320.904541
319.529572	319.544189	319.558838	319.573517	319.588135	319.602783	319.617401	319.63208	319.646729	319.661316	319.683655	319.706909	319.730164	319.753479	319.776733	319.799957	319.823242	319.846863	319.870667	319.895966	319.923431	319.950897	319.978394	320.005859	320.033844	320.062561	320.092834	320.123779	320.156403	320.189026	320.221649	320.255188	320.28949	320.323792	320.358154	320.393585	320.429199	320.464752	320.500366	320.536316	320.57309	320.610535	320.64798	320.685394	320.722839	320.760254	320.796997	320.833679	320.870392	320.907074
319.538391	319.553009	319.567688	319.582367	319.596985	319.611633	319.626282	319.640961	319.655579	319.670227	319.692505	319.715729	319.738953	319.762207	319.78537	319.808624	319.831818	319.855408	319.87915	319.904388	319.931824	319.959198	319.986633	320.014008	320.041931	320.070557	320.100739	320.131592	320.164124	320.196655	320.229156	320.262573	320.296783	320.330994	320.365204	320.400513	320.435974	320.471436	320.506866	320.542694	320.579346	320.616638	320.653961	320.691254	320.728546	320.765808	320.802429	320.838959	320.875549	320.912109
319.555817	319.570465	319.585144	319.599823	319.614502	319.62915	319.643799	319.658478	319.673157	319.687805	319.709991	319.733124	319.756256	319.779419	319.802551	319.825684	319.848816	319.872314	319.895966	319.921082	319.948334	319.975616	320.002869	320.030121	320.057892	320.086365	320.116394	320.147034	320.179382	320.21167	320.243988	320.277191	320.311127	320.345123	320.379089	320.414185	320.449371	320.484558	320.519806	320.555359	320.591736	320.628784	320.665833	320.70282	320.739868	320.776825	320.813202	320.849487	320.885773	320.922058
319.577301	319.59198	319.606659	319.621368	319.636047	319.650726	319.665405	319.680115	319.694794	319.709473	319.731537	319.754578	319.777618	319.800659	319.8237	319.846741	319.869751	319.893158	319.916656	319.94165	319.96875	319.995819	320.022919	320.050018	320.077576	320.105896	320.135651	320.166077	320.198151	320.230194	320.262238	320.295166	320.328857	320.362549	320.39624	320.43103	320.465942	320.500824	320.535767	320.570984	320.607056	320.643738	320.68042	320.717102	320.753784	320.790466	320.826477	320.862427	320.898376	320.934326
319.598541	319.61319	319.62793	319.642639	319.657349	319.672028	319.686707	319.701447	319.716125	319.730835	319.752808	319.775757	319.798706	319.821625	319.844543	319.867462	319.890381	319.913666	319.937073	319.961945	319.988861	320.015747	320.042664	320.06958	320.096954	320.125092	320.154633	320.184845	320.216675	320.248444	320.280243	320.312927	320.346313	320.37973	320.413147	320.447601	320.482239	320.516846	320.551483	320.586395	320.622131	320.658478	320.694885	320.731201	320.767578	320.803925	320.8396	320.875183	320.910828	320.946472
319.619476	319.634216	319.648895	319.663635	319.678345	319.693024	319.707733	319.722473	319.737183	319.751892	319.773804	319.796631	319.819427	319.842285	319.865112	319.887909	319.910706	319.933899	319.957214	319.981934	320.008698	320.0354	320.062134	320.088867	320.116119	320.144012	320.17334	320.203339	320.234924	320.266449	320.297974	320.330383	320.363525	320.396698	320.42984	320.46402	320.498352	320.532623	320.566956	320.601562	320.636993	320.673065	320.709076	320.745117	320.781158	320.817169	320.852539	320.887817	320.923126	320.958405
319.640167	319.654907	319.669617	319.684357	319.699066	319.713806	319.728516	319.743256	319.757996	319.772705	319.794495	319.8172	319.839935	319.862671	319.885376	319.908081	319.930786	319.953888	319.977051	320.001617	320.028198	320.054779	320.08136	320.10791	320.134979	320.162689	320.191833	320.221619	320.25293	320.28421	320.315521	320.347656	320.380524	320.413391	320.446259	320.480194	320.514191	320.548187	320.582214	320.616577	320.651642	320.687408	320.723114	320.75885	320.794556	320.830261	320.865295	320.900269	320.935242	320.970245
319.660583	319.675323	319.690033	319.704803	319.719513	319.734253	319.748993	319.763733	319.778503	319.793213	319.814911	319.837555	319.860138	319.882782	319.905396	319.927979	319.950592	319.973572	319.996643	320.021118	320.047516	320.073883	320.100281	320.126648	320.153534	320.181091	320.210022	320.239594	320.27066	320.301697	320.332764	320.364685	320.397278	320.429901	320.462494	320.496094	320.529846	320.563568	320.59729	320.631348	320.666138	320.701538	320.736969	320.772339	320.80777	320.84314	320.877869	320.912537	320.947205	320.981873
319.680756	319.695465	319.710236	319.725006	319.739746	319.754486	319.769226	319.783966	319.798706	319.813446	319.835052	319.857574	319.880096	319.902618	319.92511	319.947601	319.970123	319.992981	320.015961	320.040253	320.066498	320.092743	320.118958	320.145172	320.171906	320.199249	320.227997	320.257324	320.288147	320.31897	320.349792	320.381439	320.413788	320.446136	320.478516	320.511841	320.545288	320.578735	320.612183	320.645935	320.680481	320.715546	320.75061	320.785736	320.820831	320.855896	320.89032	320.924683	320.959076	320.993408
319.700684	319.715393	319.730164	319.744965	319.759674	319.774414	319.789154	319.803955	319.818665	319.833435	319.85495	319.87738	319.89975	319.92218	319.94458	319.96698	319.98938	320.012115	320.034973	320.059174	320.085266	320.111298	320.13736	320.163452	320.190002	320.217163	320.245728	320.274841	320.30545	320.336029	320.366608	320.39801	320.430084	320.462189	320.494293	320.527344	320.560516	320.593689	320.626862	320.660309	320.69455	320.72934	320.76413	320.79892	320.83371	320.8685	320.902618	320.936646	320.970734	321.004761
319.713531	319.728271	319.743042	319.757812	319.772552	319.787292	319.802032	319.816803	319.831543	319.846313	319.867767	319.890106	319.912445	319.934814	319.957153	319.979462	320.001801	320.024475	320.047272	320.071381	320.097351	320.123291	320.149231	320.175232	320.20166	320.228699	320.257111	320.286133	320.316559	320.346985	320.377441	320.408661	320.440582	320.472534	320.504456	320.537323	320.570312	320.603333	320.636322	320.669586	320.703613	320.73822	320.772827	320.807434	320.842041	320.876617	320.910522	320.944397	320.978271	321.012115
319.726257	319.740997	319.755737	319.770538	319.785278	319.800049	319.814789	319.829559	319.844299	319.85907	319.880463	319.90274	319.925018	319.947296	319.969574	319.991821	320.014099	320.036713	320.059418	320.083435	320.109314	320.135162	320.161011	320.186859	320.213196	320.240143	320.268433	320.297302	320.327576	320.357849	320.388123	320.41922	320.450989	320.482758	320.514526	320.547211	320.580078	320.612854	320.645691	320.678772	320.712616	320.74704	320.781433	320.815857	320.85025	320.884644	320.918396	320.952026	320.985718	321.019409
319.73407	319.748779	319.76358	319.778381	319.793091	319.807831	319.822571	319.837372	319.852112	319.866882	319.888245	319.910461	319.932709	319.954956	319.977173	319.99942	320.021606	320.044189	320.066864	320.09082	320.116638	320.142426	320.168243	320.194	320.220276	320.247162	320.27533	320.304138	320.334351	320.364502	320.394714	320.42569	320.457367	320.489044	320.520721	320.553284	320.586029	320.618713	320.651428	320.684418	320.71814	320.752441	320.786713	320.821014	320.855316	320.889557	320.923187	320.956726	320.990295	321.023865
319.741821	319.756561	319.771301	319.786102	319.800873	319.815613	319.830383	319.845123	319.859863	319.874634	319.895966	319.918152	319.940369	319.962585	319.984741	320.006927	320.029114	320.051636	320.07428	320.098206	320.123901	320.149628	320.175385	320.201111	320.227295	320.254089	320.282227	320.310944	320.341064	320.371155	320.401245	320.432129	320.463684	320.49527	320.526855	320.559296	320.591949	320.624512	320.657135	320.690002	320.723602	320.757782	320.791992	320.826141	320.860321	320.89447	320.927948	320.961395	320.994873	321.02829
319.749573	319.764313	319.779083	319.793854	319.808594	319.823334	319.838074	319.852875	319.867615	319.882385	319.903687	319.925842	319.947998	319.970154	319.99231	320.014435	320.036591	320.059052	320.081665	320.105499	320.131165	320.15686	320.182495	320.20816	320.234253	320.261017	320.289062	320.317688	320.347717	320.377716	320.407715	320.438507	320.469971	320.501465	320.532959	320.565308	320.597839	320.63031	320.662811	320.695587	320.729034	320.763123	320.797211	320.831268	320.865295	320.899353	320.932739	320.966064	320.99939	321.032715
319.764862	319.779633	319.794373	319.809174	319.823883	319.838623	319.853394	319.868164	319.882935	319.897675	319.918915	319.940979	319.963013	319.985138	320.007172	320.029236	320.051331	320.07373	320.096191	320.119995	320.145538	320.171021	320.196594	320.222137	320.248108	320.274719	320.302612	320.331055	320.360901	320.390747	320.420563	320.451172	320.482452	320.513733	320.545013	320.577179	320.609467	320.641754	320.674042	320.706604	320.739868	320.773712	320.807526	320.84137	320.875183	320.908997	320.942139	320.97522	321.008362	321.041443
319.794861	319.809601	319.824371	319.839172	319.853882	319.868622	319.883362	319.898163	319.912903	319.927643	319.948761	319.970673	319.992554	320.014496	320.036407	320.058289	320.0802	320.102417	320.124756	320.148315	320.173645	320.198914	320.224182	320.249451	320.275177	320.301544	320.329132	320.3573	320.38678	320.41626	320.44574	320.475983	320.506866	320.537781	320.568695	320.600433	320.632324	320.664185	320.696045	320.72821	320.761017	320.794434	320.827789	320.861206	320.894562	320.927917	320.960632	320.993286	321.02597	321.058594
319.852692	319.867432	319.882141	319.896912	319.911621	319.926361	319.941071	319.955841	319.970581	319.985321	320.006104	320.027679	320.049316	320.070892	320.092499	320.114075	320.135681	320.157532	320.179565	320.202698	320.227539	320.252319	320.277161	320.301941	320.327179	320.352997	320.380035	320.407593	320.436401	320.46521	320.494019	320.52356	320.553741	320.583954	320.614105	320.645081	320.676208	320.707275	320.738373	320.769714	320.801727	320.834259	320.86676	320.899323	320.931854	320.964355	320.996216	321.028015	321.059814	321.091644
319.921722	319.936401	319.951111	319.96582	319.98053	319.995178	320.009888	320.024597	320.039307	320.053986	320.074432	320.095642	320.116821	320.138062	320.159302	320.180481	320.201691	320.223145	320.244751	320.267456	320.291718	320.315918	320.340179	320.36441	320.389069	320.414246	320.440582	320.467438	320.495453	320.523468	320.551483	320.5802	320.609497	320.638855	320.668182	320.698242	320.728394	320.758545	320.788757	320.819153	320.850159	320.881714	320.913239	320.944763	320.976318	321.007812	321.038666	321.069489	321.100281	321.131104
319.987793	320.002441	320.017059	320.031738	320.046356	320.060974	320.075623	320.090271	320.104889	320.119507	320.139618	320.160461	320.181305	320.202148	320.222961	320.243774	320.264618	320.285736	320.306946	320.329163	320.352844	320.376556	320.400238	320.423889	320.447998	320.472595	320.49826	320.524445	320.551697	320.578979	320.606201	320.634155	320.662659	320.691193	320.719696	320.748901	320.778229	320.807465	320.836761	320.866302	320.896423	320.927002	320.957581	320.988159	321.018768	321.049316	321.079254	321.109131	321.139008	321.168884
320.051025	320.065582	320.080139	320.094757	320.109314	320.12384	320.138428	320.153015	320.167572	320.182129	320.201874	320.222351	320.242798	320.263275	320.283783	320.304199	320.324677	320.345428	320.366211	320.388031	320.411194	320.434326	320.45752	320.480652	320.504242	320.528229	320.553284	320.578827	320.605347	320.631897	320.658447	320.685608	320.713379	320.74115	320.76889	320.797241	320.825684	320.854156	320.882629	320.911316	320.940521	320.970276	320.999939	321.029663	321.059326	321.08902	321.118073	321.147064	321.176086	321.205048
320.111633	320.126129	320.140594	320.155121	320.169586	320.184021	320.198517	320.213043	320.227509	320.242004	320.261444	320.281525	320.301636	320.321777	320.341888	320.362	320.38208	320.402466	320.422913	320.444275	320.466949	320.489563	320.512177	320.534882	320.557861	320.58136	320.605835	320.630737	320.656616	320.682465	320.708313	320.734802	320.76181	320.788849	320.815857	320.843445	320.871124	320.898804	320.926514	320.954376	320.982788	321.011658	321.040466	321.069336	321.098206	321.127045	321.155273	321.18338	321.211548	321.239685
320.169769	320.184174	320.198547	320.212982	320.227356	320.24173	320.256134	320.270538	320.284912	320.299316	320.318481	320.338196	320.357941	320.377747	320.397491	320.417236	320.436981	320.457001	320.477081	320.498047	320.520203	320.542358	320.564514	320.58667	320.609192	320.632172	320.656067	320.680389	320.705627	320.730835	320.756042	320.78183	320.808167	320.834473	320.860809	320.887665	320.914612	320.941498	320.968475	320.995605	321.023224	321.0513	321.079315	321.107422	321.135437	321.163452	321.190887	321.218262	321.245636	321.27301
320.225586	320.239868	320.254181	320.268494	320.282776	320.297089	320.311371	320.325684	320.339966	320.354248	320.373077	320.392517	320.411865	320.431335	320.450775	320.470154	320.489563	320.509216	320.528931	320.5495	320.571228	320.592926	320.614594	320.636292	320.658356	320.680817	320.704163	320.727905	320.752502	320.7771	320.801666	320.826843	320.852509	320.878174	320.903809	320.929993	320.956238	320.982452	321.008698	321.035095	321.061981	321.089294	321.116547	321.14386	321.171173	321.198456	321.225128	321.251709	321.27832	321.304932
320.279236	320.293427	320.307617	320.321808	320.335999	320.350189	320.36438	320.378571	320.392761	320.406982	320.425446	320.44455	320.463623	320.482727	320.501831	320.520874	320.539978	320.559296	320.578674	320.598846	320.620087	320.641327	320.662598	320.683807	320.705383	320.727386	320.750183	320.773438	320.797424	320.821411	320.845398	320.869995	320.89502	320.920044	320.945068	320.970551	320.996155	321.021667	321.047241	321.072937	321.099121	321.125732	321.152283	321.178894	321.205444	321.231995	321.257965	321.283875	321.309784	321.335693
320.313232	320.327332	320.341461	320.355591	320.36969	320.383789	320.397919	320.412048	320.426178	320.440277	320.458588	320.477478	320.496338	320.515228	320.534119	320.552979	320.571869	320.590942	320.610107	320.630035	320.651001	320.671967	320.692902	320.713867	320.735138	320.756836	320.779358	320.802216	320.825867	320.849487	320.873108	320.897278	320.921875	320.946533	320.971161	320.996216	321.021362	321.046509	321.071655	321.096924	321.122681	321.148804	321.174927	321.20105	321.227173	321.253296	321.278778	321.304199	321.329681	321.355164
320.346375	320.360413	320.374451	320.388519	320.402557	320.416565	320.430603	320.444702	320.45874	320.472778	320.490875	320.509552	320.528198	320.546906	320.565552	320.584229	320.602875	320.621765	320.640717	320.66037	320.681061	320.701752	320.722443	320.743103	320.764099	320.785492	320.807678	320.8302	320.853485	320.87677	320.900024	320.923828	320.948059	320.972321	320.996552	321.02121	321.045929	321.070618	321.095398	321.12027	321.145569	321.171265	321.19693	321.222656	321.248322	321.273987	321.299072	321.324036	321.349091	321.374115
320.371368	320.385345	320.399353	320.413361	320.427338	320.441284	320.455292	320.469299	320.483276	320.497253	320.515198	320.533722	320.552246	320.57077	320.589264	320.607758	320.626282	320.644958	320.663757	320.683228	320.703735	320.724213	320.74469	320.765137	320.78595	320.807098	320.829041	320.851318	320.874329	320.897308	320.920288	320.943817	320.967773	320.99176	321.015686	321.040039	321.064484	321.088867	321.113312	321.137878	321.162872	321.188232	321.213562	321.238922	321.264282	321.289612	321.314362	321.33902	321.363708	321.388428
320.395905	320.409821	320.423737	320.437683	320.451599	320.465515	320.479431	320.493378	320.507294	320.52124	320.539062	320.557404	320.575745	320.594147	320.612457	320.630829	320.64917	320.667725	320.68634	320.705688	320.725952	320.746216	320.766449	320.786713	320.807281	320.828247	320.849945	320.872009	320.894714	320.91748	320.940186	320.96344	320.987122	321.010773	321.034454	321.058533	321.082642	321.10675	321.130859	321.155151	321.179779	321.204834	321.229858	321.254883	321.279907	321.304962	321.329346	321.353729	321.378113	321.402496
320.419952	320.433807	320.447662	320.461578	320.475433	320.489288	320.503143	320.517029	320.530884	320.544739	320.562439	320.580627	320.598846	320.617065	320.635254	320.653473	320.671661	320.690063	320.708496	320.727631	320.747742	320.767761	320.787872	320.807922	320.828278	320.848999	320.870453	320.892273	320.914734	320.937225	320.959686	320.982666	321.006042	321.029449	321.052826	321.076599	321.100433	321.124237	321.148071	321.172058	321.196381	321.22113	321.245819	321.270569	321.295258	321.319977	321.344086	321.368164	321.392212	321.41629
320.46637	320.480103	320.493835	320.507629	320.521362	320.535095	320.548828	320.562592	320.576324	320.590088	320.607452	320.625397	320.64325	320.661194	320.679108	320.69696	320.714844	320.732971	320.751099	320.769928	320.789581	320.809235	320.828918	320.848572	320.868561	320.888855	320.909851	320.931213	320.953186	320.975159	320.997131	321.019592	321.04245	321.065308	321.088165	321.111389	321.134674	321.157898	321.181213	321.20459	321.228333	321.252502	321.276611	321.30072	321.324829	321.348938	321.372467	321.395966	321.419434	321.442902
320.552917	320.566406	320.579895	320.593414	320.606873	320.620361	320.63385	320.647369	320.660828	320.674316	320.691223	320.708527	320.725861	320.743164	320.760498	320.777832	320.795166	320.812683	320.830261	320.848389	320.86734	320.886292	320.905212	320.924164	320.94339	320.962921	320.983124	321.003601	321.024658	321.045715	321.066772	321.088257	321.110168	321.13205	321.153931	321.176117	321.198364	321.220551	321.242798	321.265167	321.287872	321.310913	321.333893	321.356934	321.379944	321.402954	321.425415	321.447784	321.470215	321.492615
320.705444	320.718414	320.731384	320.744385	320.757324	320.770294	320.783264	320.796265	320.809235	320.822205	320.838043	320.854401	320.870667	320.887024	320.90329	320.919586	320.935883	320.952332	320.968872	320.98587	321.00354	321.021179	321.038818	321.056458	321.074341	321.092529	321.111267	321.130249	321.14975	321.169189	321.18866	321.208496	321.228699	321.248901	321.269104	321.289551	321.309998	321.330444	321.350922	321.37146	321.392334	321.413513	321.434631	321.45578	321.476929	321.498047	321.518677	321.539215	321.559753	321.580292
320.840851	320.853302	320.865784	320.878235	320.890686	320.903137	320.915588	320.92807	320.940521	320.952972	320.967957	320.983337	320.998657	321.014069	321.029419	321.0448	321.06015	321.075653	321.091217	321.107147	321.123657	321.140167	321.156677	321.173187	321.189911	321.206909	321.224365	321.242065	321.260162	321.278229	321.296295	321.314697	321.333435	321.352173	321.370911	321.389801	321.408722	321.427673	321.446594	321.465607	321.484863	321.504395	321.523956	321.543457	321.562988	321.582489	321.601501	321.620453	321.639435	321.658386
320.961823	320.973785	320.985718	320.997711	321.009644	321.021606	321.033569	321.045532	321.057465	321.069427	321.083588	321.098114	321.11264	321.127167	321.141663	321.156189	321.170715	321.185364	321.200043	321.215057	321.23056	321.246033	321.261505	321.277039	321.292725	321.308624	321.324982	321.341492	321.358368	321.375214	321.392059	321.409241	321.426666	321.444122	321.461548	321.479126	321.496704	321.514282	321.531891	321.549561	321.567383	321.585571	321.603638	321.621765	321.639862	321.657959	321.675598	321.693176	321.710754	321.728333
321.070587	321.082031	321.093506	321.105011	321.116516	321.12796	321.139404	321.15094	321.162384	321.173859	321.187256	321.201019	321.214783	321.228516	321.242249	321.255981	321.269745	321.283569	321.297485	321.311676	321.326233	321.34082	321.355377	321.369965	321.384735	321.399658	321.415009	321.430511	321.446289	321.462036	321.477783	321.493866	321.510162	321.526489	321.542786	321.559174	321.575592	321.59198	321.608398	321.624878	321.64151	321.658417	321.675293	321.692139	321.709015	321.725861	321.742249	321.758636	321.775024	321.791382
321.168884	321.179871	321.190887	321.201935	321.212952	321.223938	321.234955	321.245972	321.256989	321.268005	321.280762	321.293793	321.306793	321.319885	321.332886	321.345917	321.358948	321.37207	321.385254	321.398651	321.412445	321.426178	321.439941	321.453674	321.46759	321.481689	321.496124	321.510712	321.525513	321.540314	321.555115	321.57019	321.585449	321.600769	321.616028	321.631409	321.646759	321.662109	321.677521	321.692902	321.708496	321.724274	321.740021	321.755829	321.771576	321.787354	321.802673	321.817963	321.833252	321.848572
321.258179	321.268738	321.279327	321.289917	321.300476	321.311035	321.321625	321.332214	321.342773	321.353333	321.365479	321.377869	321.390228	321.402649	321.415039	321.427429	321.439789	321.452271	321.464783	321.477478	321.490509	321.50351	321.51651	321.52951	321.542694	321.556	321.569611	321.583374	321.597321	321.611237	321.625183	321.639343	321.653717	321.668121	321.682465	321.696899	321.711334	321.725769	321.740204	321.754669	321.769287	321.784088	321.798889	321.813721	321.828491	321.843262	321.857635	321.871979	321.886322	321.900665
321.339722	321.349884	321.360016	321.370209	321.380341	321.390503	321.400635	321.410828	321.420959	321.431152	321.442688	321.454468	321.466278	321.478058	321.489868	321.501617	321.513397	321.525269	321.53717	321.549255	321.561584	321.573914	321.586243	321.598572	321.611023	321.623596	321.636505	321.649536	321.662689	321.675842	321.688965	321.702362	321.715942	321.729523	321.743042	321.756622	321.770233	321.783783	321.797394	321.811035	321.824799	321.838776	321.852661	321.866577	321.880524	321.894409	321.907928	321.921448	321.934906	321.948425
321.414459	321.424225	321.43396	321.443756	321.453491	321.463257	321.472992	321.482788	321.492554	321.502319	321.513306	321.524536	321.535797	321.547028	321.558289	321.569519	321.58075	321.592041	321.603394	321.614899	321.626587	321.638275	321.650024	321.661743	321.673584	321.685516	321.697723	321.710052	321.722534	321.734924	321.747375	321.76001	321.772858	321.785706	321.798523	321.81134	321.824188	321.836975	321.849854	321.862732	321.875671	321.888885	321.902008	321.915131	321.928253	321.941376	321.954132	321.966858	321.979584	321.992279
321.483246	321.492615	321.502014	321.511414	321.520813	321.530151	321.539551	321.54895	321.55835	321.567749	321.578278	321.588989	321.599701	321.610443	321.621155	321.631897	321.642639	321.653412	321.664185	321.675171	321.68631	321.697449	321.708588	321.719727	321.730988	321.742371	321.753967	321.765686	321.777466	321.789276	321.801086	321.81308	321.825226	321.837402	321.849518	321.861664	321.87384	321.885956	321.898132	321.910278	321.922577	321.935059	321.947449	321.9599	321.97229	321.98468	321.996765	322.008759	322.020813	322.032837
321.561279	321.570221	321.579132	321.588135	321.597076	321.606018	321.61496	321.623932	321.632874	321.641815	321.651764	321.661926	321.672058	321.68222	321.692383	321.702515	321.712646	321.722839	321.733093	321.743439	321.753937	321.764404	321.774872	321.7854	321.79599	321.806732	321.817627	321.828674	321.839752	321.85083	321.861877	321.873169	321.884552	321.895966	321.907379	321.918732	321.930145	321.941528	321.952942	321.964294	321.9758	321.987488	321.999084	322.010742	322.022369	322.033966	322.045227	322.056519	322.067749	322.07901
321.625885	321.63443	321.643005	321.651611	321.660217	321.668762	321.677338	321.685944	321.694519	321.703064	321.712555	321.722229	321.731903	321.741577	321.751221	321.760864	321.770538	321.780273	321.790039	321.799866	321.809814	321.819794	321.829742	321.839722	321.849762	321.859924	321.8703	321.880737	321.891235	321.901703	321.912201	321.922852	321.933655	321.944458	321.955231	321.965973	321.976746	321.987518	321.998291	322.009064	322.019928	322.030975	322.041901	322.052917	322.063904	322.074829	322.08551	322.09613	322.10675	322.117371
321.64682	321.655273	321.663727	321.672211	321.680664	321.689087	321.69754	321.706024	321.714447	321.7229	321.732269	321.74173	321.751251	321.760803	321.770294	321.779785	321.789307	321.798889	321.808441	321.818115	321.827911	321.837708	321.847504	321.8573	321.867157	321.877197	321.887329	321.897583	321.907898	321.918213	321.928467	321.938965	321.949554	321.960175	321.970734	321.981262	321.991852	322.002441	322.01297	322.02356	322.034271	322.045013	322.055786	322.066589	322.077362	322.088135	322.098572	322.108978	322.119415	322.129852
321.667175	321.675507	321.683838	321.6922	321.700531	321.708862	321.717194	321.725555	321.733887	321.742218	321.751404	321.760773	321.770111	321.77948	321.788818	321.798187	321.807526	321.816956	321.826355	321.835907	321.845551	321.855164	321.864777	321.87439	321.884125	321.893921	321.903931	321.914001	321.924133	321.934235	321.944336	321.95462	321.965027	321.975433	321.985809	321.996185	322.006592	322.016937	322.027283	322.037689	322.048126	322.058716	322.069305	322.079895	322.090454	322.101013	322.111267	322.12149	322.131744	322.141968
321.687012	321.695251	321.703461	321.71167	321.71991	321.728088	321.736328	321.744568	321.752777	321.760986	321.77002	321.779236	321.788452	321.797699	321.806885	321.816071	321.825287	321.834534	321.843811	321.85318	321.86264	321.87207	321.881592	321.891052	321.900604	321.910248	321.920074	321.929962	321.939911	321.94986	321.959778	321.969879	321.980072	321.990295	322.000519	322.010712	322.020874	322.031036	322.04126	322.051453	322.061707	322.072083	322.082489	322.092865	322.103241	322.113586	322.123657	322.133698	322.143738	322.153778
321.72467	321.732666	321.740662	321.748657	321.756653	321.764618	321.772644	321.78064	321.788635	321.796631	321.805359	321.814331	321.823242	321.832153	321.841095	321.850006	321.858948	321.86792	321.876892	321.885956	321.895111	321.904266	321.913422	321.922607	321.931854	321.941193	321.950684	321.960266	321.969849	321.979431	321.989044	321.99881	322.008667	322.018555	322.028412	322.038239	322.048096	322.057892	322.067719	322.077576	322.087463	322.097473	322.107513	322.117523	322.127533	322.137543	322.147247	322.156921	322.166626	322.1763
321.793152	321.80072	321.808289	321.815887	321.823486	321.831055	321.838593	321.846191	321.85379	321.861359	321.869629	321.878052	321.886414	321.894867	321.903259	321.911682	321.920074	321.928528	321.937012	321.945526	321.954132	321.962738	321.971344	321.97995	321.988617	321.997406	322.006348	322.015289	322.024292	322.033295	322.042297	322.051422	322.060669	322.069885	322.079132	322.088318	322.097504	322.106689	322.115936	322.125122	322.134399	322.143799	322.153107	322.162506	322.171844	322.181213	322.190247	322.19931	322.208374	322.217438
321.909485	321.916321	321.923157	321.930023	321.93689	321.943695	321.950531	321.957397	321.964233	321.971069	321.978485	321.986053	321.99353	322.001129	322.008636	322.016174	322.023712	322.03125	322.038849	322.046448	322.054138	322.061829	322.069489	322.077179	322.08493	322.092743	322.100677	322.108643	322.116638	322.124634	322.132629	322.140747	322.148956	322.157166	322.165344	322.173523	322.181671	322.189789	322.197968	322.206116	322.214325	322.222626	322.230927	322.239197	322.247467	322.255768	322.263794	322.27179	322.279846	322.287842
322.009827	322.016022	322.022186	322.028442	322.034637	322.040833	322.046997	322.053223	322.059448	322.065613	322.072266	322.079071	322.085815	322.092651	322.099426	322.106171	322.112946	322.119751	322.126587	322.133423	322.14032	322.147217	322.154083	322.16098	322.167908	322.174927	322.182037	322.189178	322.19635	322.203461	322.210602	322.217865	322.225159	322.232513	322.239838	322.24707	322.254395	322.261658	322.268951	322.276184	322.283539	322.290955	322.29834	322.305725	322.31311	322.320465	322.327637	322.334778	322.341949	322.349091
322.097626	322.103241	322.108826	322.114502	322.120117	322.125732	322.131348	322.137024	322.142609	322.148224	322.154236	322.160339	322.166473	322.172607	322.178711	322.184875	322.190948	322.197083	322.203247	322.209412	322.215637	322.221832	322.228027	322.234222	322.240479	322.246796	322.253174	322.259613	322.266052	322.272461	322.27887	322.2854	322.291962	322.298553	322.305145	322.311615	322.318176	322.324707	322.331268	322.337769	322.34433	322.350983	322.357605	322.364258	322.37088	322.377502	322.383911	322.39032	322.396729	322.403137
322.175354	322.18042	322.185547	322.190674	322.195801	322.200897	322.205994	322.211121	322.216217	322.221313	322.226776	322.2323	322.237854	322.243408	322.248932	322.254456	322.26001	322.265564	322.271118	322.276733	322.282349	322.287903	322.293518	322.299133	322.304779	322.310486	322.316254	322.322052	322.327881	322.333649	322.339417	322.345306	322.351257	322.357208	322.363129	322.369019	322.374908	322.380798	322.386688	322.392548	322.398468	322.40448	322.410431	322.416412	322.422394	322.428345	322.434143	322.439911	322.445679	322.451447
322.244904	322.249512	322.254181	322.25885	322.263489	322.268127	322.272766	322.277405	322.282074	322.286682	322.291656	322.296692	322.301697	322.306763	322.311768	322.316772	322.321808	322.326843	322.331879	322.336945	322.34201	322.347107	322.352203	322.357269	322.362366	322.367554	322.372742	322.378021	322.38327	322.388519	322.393738	322.399048	322.404449	322.409851	322.415192	322.420502	322.425812	322.431122	322.436493	322.441803	322.447174	322.452576	322.457977	322.463379	322.468811	322.474182	322.479431	322.484619	322.489868	322.495117
322.307648	322.311859	322.316101	322.320343	322.324585	322.328796	322.333008	322.337219	322.341461	322.345703	322.350189	322.354736	322.359283	322.363892	322.368439	322.373016	322.377563	322.382172	322.386749	322.391357	322.395966	322.400604	322.405182	322.40979	322.414429	322.419128	322.423859	322.42865	322.433411	322.438171	322.442932	322.447754	322.452637	322.45752	322.462372	322.467194	322.472046	322.476868	322.48172	322.486542	322.491425	322.496307	322.501221	322.506134	322.511047	322.51593	322.520691	322.525391	322.530151	322.534912
322.364685	322.36853	322.372375	322.376251	322.380096	322.383911	322.387756	322.391663	322.395508	322.399323	322.403442	322.407593	322.411743	322.415894	322.420044	322.424225	322.428345	322.432526	322.436707	322.440918	322.445129	322.44928	322.453491	322.457672	322.461914	322.466156	322.47049	322.474823	322.479156	322.48349	322.487793	322.492218	322.496643	322.501099	322.505524	322.509888	322.514282	322.518707	322.523102	322.527466	322.531921	322.536407	322.540863	322.545319	322.549774	322.55423	322.558533	322.562866	322.567169	322.571472
322.42865	322.432068	322.435516	322.438965	322.442383	322.445831	322.449219	322.452667	322.456116	322.459534	322.463165	322.466888	322.470581	322.474304	322.477997	322.48172	322.485413	322.489136	322.492859	322.496613	322.500336	322.504089	322.507782	322.511566	322.51532	322.519135	322.522949	322.526825	322.530701	322.534546	322.538422	322.542358	322.546295	322.550293	322.55423	322.558136	322.562073	322.565979	322.569916	322.573792	322.577759	322.581787	322.585724	322.589722	322.593689	322.597656	322.601532	322.605377	322.609253	322.613129
322.486389	322.489441	322.492493	322.495575	322.498657	322.501709	322.504761	322.507843	322.510895	322.513947	322.517181	322.520508	322.523804	322.527161	322.530457	322.533752	322.537048	322.540375	322.543701	322.547028	322.550354	322.55368	322.557037	322.560394	322.563751	322.567139	322.570587	322.574036	322.577515	322.580933	322.584381	322.587891	322.591431	322.594971	322.598541	322.60202	322.60556	322.609039	322.612549	322.616028	322.619598	322.623169	322.626709	322.630249	322.63385	322.63739	322.640839	322.644287	322.647736	322.651184
322.538788	322.541504	322.54422	322.547028	322.549744	322.55246	322.555176	322.557953	322.560669	322.563416	322.566315	322.569275	322.572235	322.575226	322.578156	322.581116	322.584045	322.587036	322.589996	322.592987	322.596008	322.598938	322.601929	322.604919	322.607941	322.610962	322.614044	322.617157	322.620239	322.623352	322.626404	322.629547	322.632721	322.635895	322.639069	322.642212	322.645355	322.648468	322.651642	322.654785	322.657959	322.661133	322.664337	322.667542	322.670715	322.673889	322.677032	322.680115	322.683197	322.68631
322.563782	322.566345	322.568939	322.571533	322.574097	322.57666	322.579224	322.581848	322.584412	322.586975	322.589691	322.592529	322.595306	322.598114	322.600922	322.603699	322.606506	322.609314	322.612122	322.614899	322.617737	322.620575	322.623383	322.62619	322.629059	322.631897	322.634827	322.637756	322.640686	322.643585	322.646515	322.649475	322.652466	322.655487	322.658478	322.661407	322.664429	322.667389	322.67038	322.67334	322.6763	322.679382	322.682373	322.685425	322.688416	322.691437	322.694336	322.697296	322.700226	322.703156
322.990234	322.990662	322.99115	322.991608	322.992065	322.992462	322.99292	322.993408	322.993835	322.994293	322.994751	322.99527	322.995819	322.996338	322.996826	322.997375	322.997864	322.998383	322.998901	322.99939	322.999969	323.000488	323.000977	323.001526	323.002045	323.002625	323.003174	323.003723	323.004303	323.004883	323.005432	323.006012	323.006592	323.007202	323.007782	323.008331	323.008942	323.009521	323.010132	323.010681	323.011292	323.011963	323.012573	323.013123	323.013733	323.014313	323.014923	323.015503	323.016144	323.016724
322.995514	322.995941	322.996338	322.996826	322.997253	322.997681	322.998108	322.998566	322.998993	322.99939	322.999847	323.000397	323.000854	323.001373	323.001862	323.00235	323.002838	323.003357	323.003815	323.004333	323.004822	323.005341	323.005859	323.006348	323.006897	323.007385	323.007935	323.008484	323.009003	323.009521	323.010071	323.010651	323.0112	323.01178	323.012329	323.012878	323.013489	323.014008	323.014587	323.015137	323.015717	323.016357	323.016907	323.017487	323.018036	323.018616	323.019196	323.019775	323.020355	323.020935
323.000641	323.001068	323.001465	323.001892	323.002289	323.002686	323.003082	323.00354	323.003967	323.004333	323.004761	323.00528	323.005768	323.006256	323.006714	323.007172	323.00766	323.008118	323.008575	323.009064	323.009552	323.01004	323.010529	323.011047	323.011536	323.012024	323.012543	323.013062	323.01358	323.014099	323.014587	323.015137	323.015686	323.016235	323.016754	323.017303	323.017853	323.018372	323.018921	323.01947	323.02002	323.020599	323.021149	323.021729	323.022278	323.022797	323.023376	323.023926	323.024475	323.025024
323.005585	323.005981	323.006348	323.006775	323.007172	323.007538	323.007935	323.008331	323.008728	323.009155	323.009552	323.01001	323.010437	323.010956	323.011414	323.011841	323.012329	323.012756	323.013184	323.013672	323.01416	323.014618	323.015076	323.015533	323.016022	323.016479	323.016968	323.017456	323.017975	323.018433	323.018982	323.01947	323.02002	323.020538	323.021057	323.021545	323.022064	323.022552	323.023132	323.023621	323.0242	323.024719	323.025238	323.025787	323.026337	323.026855	323.027405	323.027924	323.028442	323.028992
323.014832	323.015167	323.015564	323.01593	323.016296	323.016663	323.016998	323.017395	323.017761	323.018127	323.018494	323.018921	323.019318	323.019775	323.020172	323.020599	323.021027	323.021423	323.021851	323.022247	323.022705	323.023132	323.02356	323.023987	323.024445	323.024872	323.02533	323.025787	323.026245	323.026703	323.027161	323.027649	323.028137	323.028625	323.029114	323.029572	323.03006	323.030518	323.031036	323.031494	323.031982	323.032501	323.03299	323.033478	323.033997	323.034454	323.034973	323.035461	323.03595	323.036438
323.031097	323.031433	323.031708	323.032043	323.032349	323.032654	323.032959	323.033295	323.033569	323.033905	323.03421	323.034607	323.034943	323.035339	323.035675	323.036041	323.036407	323.036743	323.037109	323.037476	323.037842	323.038208	323.038574	323.038971	323.039337	323.039673	323.04007	323.040466	323.040894	323.04126	323.041687	323.042084	323.042511	323.042908	323.043335	323.043732	323.044159	323.044556	323.044983	323.04541	323.045807	323.046295	323.046692	323.04715	323.047546	323.047974	323.048401	323.048828	323.049255	323.049683
323.056671	323.056885	323.057159	323.057373	323.057617	323.057831	323.058044	323.058319	323.058533	323.058777	323.059021	323.059265	323.05954	323.059845	323.06012	323.060364	323.060638	323.060913	323.061157	323.061462	323.061737	323.061981	323.062286	323.062592	323.062836	323.06311	323.063446	323.063721	323.064026	323.064331	323.064636	323.064972	323.065277	323.065582	323.065887	323.066193	323.066528	323.066833	323.067169	323.067444	323.06778	323.068146	323.068451	323.068787	323.069122	323.069427	323.069733	323.070068	323.070435	323.07074
323.080505	323.080658	323.080841	323.081024	323.081177	323.081299	323.081482	323.081665	323.081818	323.08197	323.082153	323.082336	323.08252	323.082764	323.082947	323.08313	323.083313	323.083496	323.083679	323.083893	323.084106	323.08429	323.084473	323.084686	323.0849	323.085083	323.085297	323.08551	323.085754	323.085938	323.086182	323.086395	323.086609	323.086884	323.087067	323.08728	323.087524	323.087769	323.088013	323.088196	323.08844	323.088684	323.088928	323.089172	323.089386	323.0896	323.089844	323.090088	323.090332	323.090576
323.098267	323.098389	323.09848	323.098633	323.098755	323.098816	323.098938	323.099091	323.099213	323.099304	323.099426	323.099579	323.099701	323.099823	323.099976	323.100128	323.100281	323.100403	323.100525	323.100647	323.10083	323.100952	323.101074	323.101227	323.10141	323.101532	323.101685	323.101837	323.10199	323.102173	323.102295	323.102478	323.102631	323.102814	323.102966	323.103119	323.103302	323.103485	323.103638	323.10376	323.103973	323.104156	323.104309	323.104462	323.104675	323.104797	323.10498	323.105164	323.105347	323.105499
323.111481	323.111542	323.111633	323.111725	323.111816	323.111877	323.111969	323.112061	323.112122	323.112213	323.112305	323.112427	323.112488	323.11261	323.112732	323.112793	323.112915	323.112976	323.113098	323.11322	323.113342	323.113403	323.113525	323.113617	323.113739	323.113831	323.113953	323.114044	323.114197	323.114288	323.11438	323.114502	323.114624	323.114746	323.114868	323.11499	323.115112	323.115234	323.115356	323.115479	323.11557	323.115753	323.115845	323.115967	323.116119	323.116211	323.116333	323.116455	323.116608	323.11673
323.121338	323.121399	323.12146	323.121552	323.121582	323.121643	323.121674	323.121765	323.121826	323.121887	323.121918	323.122009	323.12204	323.122162	323.122223	323.122314	323.122375	323.122437	323.122498	323.122559	323.122681	323.122711	323.122803	323.122864	323.122955	323.123016	323.123108	323.123169	323.123291	323.123352	323.123444	323.123535	323.123596	323.123718	323.123779	323.12384	323.123962	323.124054	323.124115	323.124207	323.124298	323.12442	323.124512	323.124573	323.124695	323.124756	323.124847	323.124939	323.125061	323.125153
323.128662	323.128693	323.128723	323.128784	323.128845	323.128876	323.128906	323.128967	323.129028	323.129059	323.129089	323.12912	323.129211	323.129272	323.129303	323.129364	323.129395	323.129456	323.129517	323.129547	323.129639	323.1297	323.12973	323.129761	323.129852	323.129883	323.129944	323.130005	323.130066	323.130127	323.130188	323.130249	323.130341	323.130402	323.130463	323.130493	323.130585	323.130646	323.130737	323.130768	323.130829	323.130951	323.130951	323.131042	323.131104	323.131134	323.131226	323.131287	323.131378	323.131439
323.134125	323.134155	323.134186	323.134247	323.134277	323.134277	323.134277	323.134338	323.134369	323.134399	323.134399	323.13446	323.134491	323.134552	323.134613	323.134644	323.134644	323.134705	323.134705	323.134766	323.134827	323.134857	323.134888	323.134949	323.13501	323.13501	323.135071	323.135101	323.135162	323.135193	323.135254	323.135284	323.135345	323.135376	323.135406	323.135468	323.135529	323.135559	323.13562	323.135651	323.135681	323.135773	323.135803	323.135864	323.135925	323.135925	323.135986	323.136047	323.136078	323.136169
323.138184	323.138184	323.138214	323.138275	323.138275	323.138275	323.138306	323.138367	323.138367	323.138367	323.138397	323.138428	323.138489	323.138489	323.13855	323.13855	323.13858	323.138611	323.138611	323.138672	323.138702	323.138702	323.138733	323.138763	323.138794	323.138824	323.138855	323.138885	323.138916	323.138977	323.138977	323.139038	323.139069	323.139099	323.13913	323.13916	323.139221	323.139221	323.139252	323.139313	323.139343	323.139404	323.139435	323.139465	323.139465	323.139496	323.139526	323.139587	323.139648	323.139679
323.14035	323.14035	323.14035	323.140411	323.140442	323.140442	323.140442	323.140472	323.140503	323.140503	323.140503	323.140533	323.140564	323.140594	323.140625	323.140656	323.140656	323.140686	323.140686	323.140747	323.140778	323.140778	323.140808	323.140839	323.140839	323.140869	323.1409	323.14093	323.14093	323.140961	323.140991	323.141052	323.141052	323.141113	323.141083	323.141113	323.141144	323.141174	323.141235	323.141235	323.141266	323.141296	323.141357	323.141357	323.141418	323.141418	323.141449	323.141479	323.14151	323.141541
323.14212	323.14212	323.142151	323.142181	323.142181	323.142181	323.142212	323.142242	323.142242	323.142273	323.142242	323.142242	323.142273	323.142303	323.142334	323.142334	323.142365	323.142395	323.142395	323.142395	323.142456	323.142426	323.142487	323.142487	323.142517	323.142517	323.142548	323.142578	323.142578	323.142609	323.142639	323.14267	323.1427	323.1427	323.142731	323.142731	323.142792	323.142792	323.142853	323.142822	323.142853	323.142914	323.142914	323.142944	323.142944	323.142944	323.143005	323.143005	323.143066	323.143097
323.142426	323.142426	323.142456	323.142487	323.142517	323.142487	323.142487	323.142548	323.142548	323.142548	323.142548	323.142578	323.142578	323.142609	323.142639	323.14267	323.1427	323.1427	323.1427	323.142731	323.142761	323.142731	323.142761	323.142792	323.142792	323.142822	323.142853	323.142883	323.142883	323.142914	323.142944	323.142944	323.142975	323.143005	323.143005	323.143005	323.143066	323.143036	323.143097	323.143127	323.143127	323.143158	323.143188	323.143219	323.14325	323.14325	323.14328	323.14328	323.143311	323.143372
323.142731	323.142731	323.142731	323.142792	323.142792	323.142761	323.142792	323.142822	323.142822	323.142853	323.142822	323.142853	323.142883	323.142944	323.142944	323.142944	323.142944	323.142944	323.142944	323.142975	323.143005	323.143036	323.143066	323.143036	323.143066	323.143097	323.143127	323.143127	323.143188	323.143188	323.143188	323.14325	323.14325	323.14325	323.143311	323.14328	323.143311	323.143341	323.143372	323.143372	323.143402	323.143463	323.143463	323.143494	323.143494	323.143494	323.143524	323.143555	323.143616	323.143616
323.143005	323.143005	323.143005	323.143097	323.143097	323.143066	323.143066	323.143127	323.143127	323.143127	323.143127	323.143158	323.143158	323.143188	323.143219	323.143219	323.143219	323.14325	323.14325	323.14325	323.14328	323.143311	323.143311	323.143372	323.143341	323.143372	323.143402	323.143433	323.143433	323.143463	323.143463	323.143494	323.143524	323.143524	323.143555	323.143585	323.143585	323.143585	323.143646	323.143677	323.143707	323.143707	323.143738	323.143768	323.143768	323.143738	323.143799	323.143799	323.14386	323.14386
323.143555	323.143585	323.143585	323.143616	323.143616	323.143585	323.143616	323.143646	323.143646	323.143677	323.143646	323.143677	323.143677	323.143677	323.143738	323.143738	323.143768	323.143738	323.143738	323.143768	323.143799	323.143799	323.143799	323.143829	323.14389	323.14389	323.14389	323.14389	323.143921	323.143951	323.143951	323.143982	323.144012	323.144043	323.144043	323.144043	323.144073	323.144073	323.144135	323.144135	323.144165	323.144196	323.144196	323.144226	323.144226	323.144226	323.144257	323.144287	323.144318	323.144348
323.14447	323.14447	323.144501	323.144531	323.144531	323.144501	323.144501	323.144531	323.144531	323.144531	323.144531	323.144562	323.144562	323.144623	323.144623	323.144653	323.144653	323.144653	323.144653	323.144653	323.144684	323.144684	323.144714	323.144745	323.144745	323.144745	323.144775	323.144775	323.144806	323.144836	323.144806	323.144836	323.144867	323.144867	323.144897	323.144897	323.144928	323.144897	323.144928	323.144958	323.144958	323.14502	323.14502	323.14502	323.145081	323.14505	323.145081	323.145081	323.145111	323.145111
323.145844	323.145813	323.145844	323.145874	323.145874	323.145874	323.145874	323.145905	323.145905	323.145935	323.145874	323.145905	323.145935	323.145966	323.145966	323.145966	323.145996	323.145996	323.145996	323.145996	323.145996	323.145996	323.145996	323.146027	323.146057	323.146057	323.146057	323.146057	323.146088	323.146118	323.146118	323.146118	323.146118	323.146179	323.146149	323.146149	323.146179	323.146179	323.14621	323.14621	323.14624	323.146271	323.146271	323.146271	323.146271	323.146301	323.146301	323.146301	323.146362	323.146362
323.147064	323.147034	323.147064	323.147095	323.147095	323.147095	323.147064	323.147095	323.147095	323.147095	323.147064	323.147095	323.147095	323.147156	323.147156	323.147125	323.147156	323.147156	323.147156	323.147186	323.147156	323.147156	323.147186	323.147186	323.147217	323.147186	323.147217	323.147217	323.147247	323.147217	323.147217	323.147247	323.147247	323.147247	323.147278	323.147278	323.147308	323.147308	323.147308	323.147308	323.147339	323.147339	323.147339	323.147369	323.147369	323.147369	323.147369	323.147369	323.1474	323.1474
323.147919	323.147949	323.147888	323.147949	323.147949	323.147949	323.147949	323.147949	323.147949	323.147949	323.147949	323.147949	323.147949	323.147949	323.14798	323.14798	323.14798	323.14798	323.14798	323.147949	323.14801	323.14801	323.14801	323.14801	323.148041	323.148041	323.148041	323.14801	323.148071	323.148071	323.148071	323.148071	323.148071	323.148071	323.148071	323.148071	323.148071	323.148071	323.148102	323.148071	323.148102	323.148102	323.148102	323.148132	323.148132	323.148132	323.148132	323.148132	323.148163	323.148193
323.148529	323.14856	323.148529	323.14859	323.14856	323.14856	323.148529	323.14856	323.14856	323.14856	323.148529	323.14859	323.14856	323.14859	323.14856	323.14856	323.14856	323.14856	323.14856	323.14859	323.14859	323.14859	323.14856	323.14859	323.14859	323.14859	323.14859	323.14859	323.148621	323.148621	323.148621	323.148621	323.148651	323.148651	323.148651	323.148621	323.148651	323.148651	323.148682	323.148651	323.148682	323.148682	323.148682	323.148682	323.148682	323.148682	323.148682	323.148651	323.148712	323.148712
323.148956	323.148956	323.148926	323.148987	323.148956	323.148956	323.148956	323.148987	323.148987	323.148987	323.148956	323.148987	323.148956	323.148987	323.148987	323.149017	323.148987	323.148987	323.148987	323.148987	323.148987	323.149017	323.148987	323.148987	323.149017	323.149017	323.149017	323.149017	323.149048	323.149048	323.149017	323.149048	323.149048	323.149048	323.149048	323.149048	323.149048	323.149017	323.149048	323.149048	323.149048	323.149078	323.149048	323.149048	323.149078	323.149048	323.149048	323.149078	323.149078	323.149109
323.149261	323.149261	323.149231	323.149292	323.149292	323.149231	323.149261	323.149292	323.149261	323.149261	323.149261	323.149261	323.149261	323.149261	323.149292	323.149292	323.149292	323.149292	323.149292	323.149292	323.149323	323.149292	323.149292	323.149292	323.149292	323.149292	323.149292	323.149292	323.149292	323.149292	323.149292	323.149323	323.149323	323.149353	323.149323	323.149323	323.149323	323.149323	323.149323	323.149323	323.149323	323.149323	323.149323	323.149353	323.149323	323.149323	323.149353	323.149353	323.149353	323.149384
323.149475	323.149475	323.149445	323.149506	323.149475	323.149475	323.149475	323.149506	323.149475	323.149475	323.149475	323.149475	323.149445	323.149506	323.149506	323.149506	323.149506	323.149506	323.149475	323.149506	323.149506	323.149475	323.149506	323.149506	323.149475	323.149506	323.149506	323.149506	323.149536	323.149506	323.149506	323.149506	323.149506	323.149506	323.149506	323.149475	323.149506	323.149506	323.149536	323.149506	323.149536	323.149567	323.149536	323.149536	323.149536	323.149536	323.149536	323.149536	323.149536	323.149536
323.149628	323.149628	323.149628	323.149658	323.149628	323.149628	323.149628	323.149658	323.149658	323.149628	323.149628	323.149597	323.149628	323.149658	323.149658	323.149658	323.149658	323.149658	323.149628	323.149658	323.149658	323.149658	323.149628	323.149658	323.149658	323.149628	323.149658	323.149658	323.149658	323.149658	323.149658	323.149658	323.149658	323.149658	323.149658	323.149658	323.149658	323.149628	323.149658	323.149658	323.149658	323.149658	323.149658	323.149658	323.149658	323.149658	323.149658	323.149658	323.149689	323.149658
323.149719	323.149689	323.149719	323.149719	323.149719	323.149719	323.149719	323.14975	323.149719	323.149719	323.149689	323.14975	323.149689	323.14975	323.149719	323.149719	323.149719	323.149719	323.149719	323.149719	323.149719	323.149719	323.149719	323.149719	323.149719	323.149689	323.149719	323.149719	323.149719	323.149719	323.149719	323.149719	323.149719	323.14975	323.149719	323.149689	323.149719	323.149719	323.149719	323.149719	323.149719	323.14975	323.14975	323.14975	323.14975	323.149719	323.14975	323.14975	323.14978	323.14978
323.14978	323.14975	323.14978	323.14978	323.14978	323.14978	323.14978	323.149811	323.14978	323.14978	323.14975	323.14978	323.14978	323.14978	323.14978	323.149811	323.149811	323.14978	323.14978	323.14978	323.149811	323.14975	323.14978	323.14978	323.14975	323.14978	323.14978	323.14978	323.14978	323.14978	323.14978	323.14978	323.14978	323.14978	323.149811	323.14978	323.149811	323.14978	323.149811	323.14978	323.14978	323.14978	323.14978	323.14978	323.14978	323.14975	323.14978	323.14978	323.149811	323.149811
[truncated: 6 more columns]
