# Supplementary material for: Dynamic Characterisation of Fibre-Optic Temperature Sensors for Physiological Monitoring
Source: Sensors (Basel). 2020 Dec 31;21(1):221. doi: 10.3390/s21010221 (PMC7795630; doi:10.3390/s21010221)
Supplement: Supplementary file 1 [file sensors-21-00221-s001.zip › Supplementary Data/Simulations/Temperature step/50um dome/Notes.txt]

temp_step_with_water_50um_xy_txx
(Temperature distribution in xy plane at a certain time point)
Column 1: x coordinate (m)
Column 2: y coordinate (m)
Column 3: z coordinate (m)
Column 4: Temperature (K)

xx=14: time = 0.1 ms
xx=27: time = 0.5 ms
xx=40: time = 1 ms
xx=66: time = 2 ms

Tempstep_temps_50um
(Temperatures along dome y-axis at each time point)
Row 1: y-coordinate (m)
Column 1: Time (s)
Columns 2-end, rows 2:end: Temperature (K)

Tempstep_signal_50um
(Sensor signal versus time)
Column 1: Time (s)
Column 2: Sensor signal (rad)
