# Supplementary material for: Dynamic Characterisation of Fibre-Optic Temperature Sensors for Physiological Monitoring
Source: Sensors (Basel). 2020 Dec 31;21(1):221. doi: 10.3390/s21010221 (PMC7795630; doi:10.3390/s21010221)
Supplement: Supplementary file 1 [file sensors-21-00221-s001.zip › Supplementary Data/Simulations/Temperature step/50um dome/temp_step_with_water_50um_dome_xy_t27.csv]

[Name]
Plane 1
[Data]
X [ m ]	Y [ m ]	Z [ m ]	Temperature [ K ]
-1.71441425e-04	-1.65742516e-04	-1.42108547e-14	3.23149994e+02
-1.71307896e-04	-1.65638601e-04	-1.42108547e-14	3.23149994e+02
-1.71349777e-04	-1.65821126e-04	-1.42108547e-14	3.23149994e+02
-1.71500957e-04	-1.65918129e-04	-1.42108547e-14	3.23149994e+02
-1.71313150e-04	-1.65979989e-04	-1.42108547e-14	3.23149994e+02
-1.51112370e-04	-1.50442647e-04	2.27373675e-13	3.23149994e+02
-1.51107393e-04	-1.49546308e-04	2.27373675e-13	3.23149994e+02
-1.49759988e-04	-1.50268228e-04	-1.13686838e-13	3.23149994e+02
-1.99999995e-04	-1.64892248e-04	0.00000000e+00	3.23149994e+02
-1.99999995e-04	-1.64892248e-04	0.00000000e+00	3.23149994e+02
-1.99999995e-04	-1.64892248e-04	0.00000000e+00	3.23149994e+02
-1.99999995e-04	-1.64892248e-04	0.00000000e+00	3.23149994e+02
-1.46748978e-04	-1.91650106e-04	-1.98951966e-13	3.23149994e+02
-1.46482373e-04	-1.91214378e-04	2.84217094e-14	3.23149994e+02
-1.47351093e-04	-1.91273226e-04	0.00000000e+00	3.23149994e+02
-1.46064544e-04	-1.91991756e-04	-2.27373675e-13	3.23149994e+02
-1.52857116e-04	-1.50332751e-04	0.00000000e+00	3.23149994e+02
-1.66974991e-04	-1.91493746e-04	2.84217094e-13	3.23149994e+02
-1.67507591e-04	-1.91572472e-04	-1.13686838e-13	3.23149994e+02
-1.67353573e-04	-1.90847408e-04	0.00000000e+00	3.23149963e+02
-1.71005857e-04	-1.65903795e-04	0.00000000e+00	3.23149994e+02
-1.90630148e-04	-1.59613293e-04	0.00000000e+00	3.23149994e+02
-1.90965642e-04	-1.59350486e-04	2.84217094e-14	3.23149994e+02
-1.90560226e-04	-1.59054354e-04	2.84217094e-14	3.23149994e+02
-1.90977837e-04	-1.60077805e-04	2.84217094e-14	3.23149994e+02
-1.99999995e-04	-1.82446121e-04	-2.42103875e-19	3.23149994e+02
-1.99999995e-04	-1.82446121e-04	0.00000000e+00	3.23149994e+02
-1.99999995e-04	-1.82446121e-04	0.00000000e+00	3.23149994e+02
-1.99999995e-04	-1.82446121e-04	0.00000000e+00	3.23149994e+02
-1.46230537e-04	-1.90784733e-04	0.00000000e+00	3.23149994e+02
-1.47180137e-04	-1.90307997e-04	0.00000000e+00	3.23149994e+02
-1.99999995e-04	-1.64892248e-04	-2.42548096e-19	3.23149994e+02
-1.50433974e-04	-1.52869252e-04	5.68434189e-14	3.23149994e+02
-1.66513055e-04	-1.93057364e-04	-8.52651283e-14	3.23149994e+02
-1.99999995e-04	-1.47338375e-04	-2.44325010e-19	3.23149994e+02
-1.99999995e-04	-1.47338375e-04	-2.44325010e-19	3.23149994e+02
-1.99999995e-04	-1.47338375e-04	0.00000000e+00	3.23149994e+02
-1.71710082e-04	-1.51941727e-04	2.27373675e-13	3.23149994e+02
-1.70261206e-04	-1.51367392e-04	-2.27373675e-13	3.23149994e+02
-1.70266096e-04	-1.53252884e-04	0.00000000e+00	3.23149963e+02
-1.59810676e-04	-1.85611352e-04	0.00000000e+00	3.23149994e+02
-1.60134819e-04	-1.84539153e-04	4.54747351e-13	3.23149994e+02
-1.58692754e-04	-1.84445104e-04	0.00000000e+00	3.23149994e+02
-1.99999995e-04	-1.99999995e-04	0.00000000e+00	3.23149994e+02
-1.99999995e-04	-1.99999995e-04	0.00000000e+00	3.23149994e+02
-1.99999995e-04	-1.99999995e-04	0.00000000e+00	3.23149994e+02
-1.61370263e-04	-1.84570235e-04	0.00000000e+00	3.23149994e+02
-1.66821686e-04	-1.90289094e-04	-1.13686838e-13	3.23149994e+02
-1.82414980e-04	-1.68408820e-04	-1.13686838e-13	3.23149994e+02
-1.81941010e-04	-1.68690953e-04	-1.13686838e-13	3.23149994e+02
-1.82182877e-04	-1.69131221e-04	0.00000000e+00	3.23149994e+02
-1.91475003e-04	-1.59153773e-04	-1.70530257e-13	3.23149994e+02
-1.91082072e-04	-1.58574258e-04	2.84217094e-14	3.23149994e+02
-1.66016718e-04	-1.91585612e-04	0.00000000e+00	3.23149994e+02
-1.59717631e-04	-1.83231576e-04	0.00000000e+00	3.23149994e+02
-1.67693390e-04	-1.52028486e-04	0.00000000e+00	3.23149994e+02
-1.77065478e-04	-1.60803567e-04	7.10542736e-15	3.23149994e+02
-1.64609388e-04	-1.58311974e-04	1.13686838e-13	3.23149994e+02
-1.61744028e-04	-1.55857269e-04	-2.27373675e-13	3.23149994e+02
-1.62192679e-04	-1.59206102e-04	-1.13686838e-13	3.23149994e+02
-1.99999995e-04	-1.99999995e-04	0.00000000e+00	3.23149994e+02
-1.75580964e-04	-1.91450017e-04	-1.13686838e-13	3.23149994e+02
-1.76668851e-04	-1.89903876e-04	0.00000000e+00	3.23149994e+02
-1.74727786e-04	-1.89716142e-04	0.00000000e+00	3.23149994e+02
-1.83111813e-04	-1.68817147e-04	-1.13686838e-13	3.23149994e+02
-1.62967452e-04	-1.62591488e-04	0.00000000e+00	3.23149994e+02
-1.72162923e-04	-1.68304017e-04	-1.42108547e-14	3.23149994e+02
-1.58821233e-04	-1.46239385e-04	0.00000000e+00	3.23149994e+02
-1.58983094e-04	-1.41705474e-04	-4.54747351e-13	3.23149994e+02
-1.56732975e-04	-1.43688259e-04	0.00000000e+00	3.23149994e+02
-1.50851061e-04	-1.44024685e-04	2.84217094e-14	3.23149994e+02
-1.63084507e-04	-1.76613597e-04	0.00000000e+00	3.23149994e+02
-1.64612749e-04	-1.73573411e-04	0.00000000e+00	3.23149994e+02
-1.66134298e-04	-1.76261179e-04	0.00000000e+00	3.23149994e+02
-1.79128154e-04	-1.60102412e-04	3.55271368e-15	3.23149994e+02
-1.82959862e-04	-1.51545930e-04	2.27373675e-13	3.23149994e+02
-1.79415161e-04	-1.49566782e-04	0.00000000e+00	3.23149994e+02
-1.82585703e-04	-1.47625484e-04	0.00000000e+00	3.23149994e+02
-1.79724346e-04	-1.91698418e-04	0.00000000e+00	3.23149994e+02
-1.67318096e-04	-1.44312537e-04	0.00000000e+00	3.23149994e+02
-1.63605466e-04	-1.41564728e-04	0.00000000e+00	3.23149994e+02
-1.62886485e-04	-1.47157145e-04	-2.27373675e-13	3.23149994e+02
-1.65904203e-04	-1.79866591e-04	0.00000000e+00	3.23149994e+02
-1.67947059e-04	-1.92611828e-04	-1.13686838e-13	3.23149994e+02
-1.47744169e-04	-1.83911092e-04	0.00000000e+00	3.23149994e+02
-1.42645804e-04	-1.84100063e-04	0.00000000e+00	3.23149994e+02
-1.44584119e-04	-1.81050244e-04	0.00000000e+00	3.23149994e+02
-1.47489161e-04	-1.42645687e-04	0.00000000e+00	3.23149994e+02
-1.40026648e-04	-1.47712082e-04	0.00000000e+00	3.23149994e+02
-1.39562806e-04	-1.45242942e-04	1.13686838e-13	3.23150024e+02
-1.53504108e-04	-1.99999995e-04	0.00000000e+00	3.23149994e+02
-1.99999995e-04	-1.82446121e-04	-2.42103875e-19	3.23149994e+02
-1.80303308e-04	-1.59270930e-04	-3.55271368e-15	3.23149994e+02
-1.78576622e-04	-1.59060452e-04	2.13162821e-14	3.23149994e+02
-1.76158850e-04	-1.44673497e-04	-1.13686838e-13	3.23149994e+02
-1.75521942e-04	-1.44259466e-04	2.27373675e-13	3.23149994e+02
-1.79072202e-04	-1.72690547e-04	0.00000000e+00	3.23149994e+02
-1.86978024e-04	-1.49513740e-04	0.00000000e+00	3.23149994e+02
-1.82832446e-04	-1.70590341e-04	0.00000000e+00	3.23149994e+02
-1.75345442e-04	-1.81245705e-04	8.52651283e-14	3.23149994e+02
-1.99937829e-04	-1.73669192e-04	0.00000000e+00	3.23149994e+02
-1.95747503e-04	-1.72314350e-04	0.00000000e+00	3.23150024e+02
-1.96740933e-04	-1.76938425e-04	0.00000000e+00	3.23149994e+02
-1.75551366e-04	-1.93855056e-04	0.00000000e+00	3.23149994e+02
-1.56937633e-04	-1.59142161e-04	-8.52651283e-14	3.23149963e+02
-1.91448562e-04	-1.81453259e-04	2.27373675e-13	3.23149994e+02
-1.86633260e-04	-1.79006194e-04	0.00000000e+00	3.23149994e+02
-1.89056998e-04	-1.82984280e-04	2.27373675e-13	3.23149994e+02
-1.82544201e-04	-1.84581877e-04	4.54747351e-13	3.23149994e+02
-1.83317199e-04	-1.79326176e-04	-1.13686838e-13	3.23149963e+02
-1.79712122e-04	-1.84380333e-04	0.00000000e+00	3.23149994e+02
-1.91767002e-04	-1.88551348e-04	-5.68434189e-14	3.23150024e+02
-1.82341522e-04	-1.90126229e-04	0.00000000e+00	3.23149994e+02
-1.72913919e-04	-1.77438895e-04	0.00000000e+00	3.23149963e+02
-1.90893246e-04	-1.77801849e-04	2.27373675e-13	3.23149994e+02
-1.53052883e-04	-1.75400637e-04	0.00000000e+00	3.23149994e+02
-1.47900457e-04	-1.74701287e-04	0.00000000e+00	3.23149994e+02
-1.50486158e-04	-1.70632469e-04	1.13686838e-13	3.23149963e+02
-1.44957376e-04	-1.70685118e-04	1.13686838e-13	3.23149994e+02
-1.77970825e-04	-1.99999995e-04	0.00000000e+00	3.23149994e+02
-1.82626798e-04	-1.94360560e-04	0.00000000e+00	3.23149994e+02
-1.83503347e-04	-1.99999980e-04	-2.27373675e-13	3.23149994e+02
-1.50517415e-04	-1.79772527e-04	0.00000000e+00	3.23149963e+02
-1.56514798e-04	-1.71070249e-04	0.00000000e+00	3.23149994e+02
-1.58582610e-04	-1.67237915e-04	1.13686838e-13	3.23149994e+02
-1.54433161e-04	-1.67220976e-04	-1.13686838e-13	3.23149994e+02
-1.78849048e-04	-1.59132294e-04	-9.23705556e-14	3.23149994e+02
-1.85917947e-04	-1.95460525e-04	0.00000000e+00	3.23149994e+02
-1.89174694e-04	-1.99999995e-04	0.00000000e+00	3.23149994e+02
-1.91220723e-04	-1.94820808e-04	0.00000000e+00	3.23149994e+02
-1.55511822e-04	-1.57779228e-04	0.00000000e+00	3.23149994e+02
-1.85543962e-04	-1.88838225e-04	-1.13686838e-13	3.23149994e+02
-1.56269103e-04	-1.59779913e-04	-7.10542736e-14	3.23149994e+02
-1.75676745e-04	-1.78445101e-04	1.13686838e-13	3.23149963e+02
-1.52471097e-04	-1.63444056e-04	-1.13686838e-13	3.23149994e+02
-1.52140579e-04	-1.41284560e-04	0.00000000e+00	3.23149994e+02
-1.50411244e-04	-1.66456884e-04	0.00000000e+00	3.23149994e+02
-1.44071091e-04	-1.66720085e-04	0.00000000e+00	3.23149994e+02
-1.47920873e-04	-1.61215983e-04	2.27373675e-13	3.23149994e+02
-1.70473941e-04	-1.84721677e-04	0.00000000e+00	3.23149994e+02
-1.74549234e-04	-1.78479488e-04	-5.68434189e-14	3.23149994e+02
-1.67669947e-04	-1.84521516e-04	0.00000000e+00	3.23150024e+02
-1.95858825e-04	-1.52403096e-04	0.00000000e+00	3.23149994e+02
-1.99937829e-04	-1.56115319e-04	0.00000000e+00	3.23149994e+02
-1.54563953e-04	-1.91784144e-04	0.00000000e+00	3.23149994e+02
-1.52365654e-04	-1.87218509e-04	0.00000000e+00	3.23149994e+02
-1.53504108e-04	-1.99999995e-04	0.00000000e+00	3.23149994e+02
-1.57964358e-04	-1.91687781e-04	-2.27373675e-13	3.23150024e+02
-1.62259530e-04	-1.97068701e-04	0.00000000e+00	3.23149994e+02
-1.87752361e-04	-1.52318491e-04	2.27373675e-13	3.23149994e+02
-1.92258856e-04	-1.49562547e-04	2.27373675e-13	3.23150024e+02
-1.47305909e-04	-1.57756484e-04	0.00000000e+00	3.23149994e+02
-1.43510028e-04	-1.52303342e-04	2.27373675e-13	3.23149994e+02
-1.93910571e-04	-1.91324303e-04	0.00000000e+00	3.23149994e+02
-1.99937829e-04	-1.91223065e-04	0.00000000e+00	3.23149994e+02
-1.91678540e-04	-1.69781575e-04	-2.27373675e-13	3.23150024e+02
-1.86322999e-04	-1.75307156e-04	1.13686838e-13	3.23149994e+02
-1.73967506e-04	-1.99999995e-04	2.27373675e-13	3.23149963e+02
-1.67357008e-04	-2.00000009e-04	0.00000000e+00	3.23149994e+02
-1.53504108e-04	-1.99999995e-04	0.00000000e+00	3.23149994e+02
-1.57985793e-04	-1.76507572e-04	-2.27373675e-13	3.23149994e+02
-1.54594454e-04	-1.81397409e-04	0.00000000e+00	3.23149994e+02
-1.60900701e-04	-1.70929503e-04	2.27373675e-13	3.23150024e+02
-1.53504108e-04	-1.99999995e-04	2.70894413e-20	3.23149994e+02
-1.42825214e-04	-1.99999995e-04	0.00000000e+00	3.23149963e+02
-1.56431808e-04	-1.58836978e-04	0.00000000e+00	3.23149994e+02
-1.58850860e-04	-1.50883949e-04	0.00000000e+00	3.23149994e+02
-1.78854243e-04	-1.59231990e-04	-9.23705556e-14	3.23149994e+02
-1.85027398e-04	-1.54721434e-04	0.00000000e+00	3.23149994e+02
-1.50346401e-04	-1.59538424e-04	-2.27373675e-13	3.23149994e+02
-1.56238049e-04	-1.59187373e-04	1.42108547e-13	3.23149994e+02
-1.75650464e-04	-1.77519498e-04	-2.84217094e-13	3.23149994e+02
-1.84228018e-04	-1.77120120e-04	1.13686838e-13	3.23149994e+02
-1.51849672e-04	-1.83591401e-04	3.41060513e-13	3.23149963e+02
-1.91267362e-04	-1.91505824e-04	0.00000000e+00	3.23149994e+02
-1.83605211e-04	-1.92127307e-04	1.13686838e-13	3.23149994e+02
-1.62447701e-04	-1.67735649e-04	-2.27373675e-13	3.23149994e+02
-1.64631158e-04	-1.99999995e-04	0.00000000e+00	3.23149963e+02
-1.53504108e-04	-1.99999995e-04	2.70894413e-20	3.23149994e+02
-1.92648877e-04	-1.91934625e-04	0.00000000e+00	3.23150024e+02
-1.75281064e-04	-1.77020949e-04	5.68434189e-14	3.23149994e+02
-1.78805785e-04	-1.59306466e-04	3.55271368e-15	3.23149963e+02
-1.78796123e-04	-1.59255243e-04	0.00000000e+00	3.23149994e+02
-1.50438223e-04	-1.41081997e-04	5.68434189e-14	3.23149994e+02
-1.78836592e-04	-1.59282325e-04	0.00000000e+00	3.23149994e+02
-1.74905028e-04	-1.77507914e-04	-3.41060513e-13	3.23150024e+02
-1.50892331e-04	-1.41108583e-04	0.00000000e+00	3.23149994e+02
-1.92350606e-04	-1.91033745e-04	-4.54747351e-13	3.23149994e+02
-1.53504108e-04	-1.99999995e-04	0.00000000e+00	3.23149994e+02
-1.53504108e-04	-1.99999995e-04	0.00000000e+00	3.23149994e+02
-1.46103150e-04	-1.91209852e-04	2.84217094e-14	3.23149994e+02
-1.05178056e-04	-1.67975988e-04	0.00000000e+00	3.23142578e+02
-1.05574509e-04	-1.68361163e-04	0.00000000e+00	3.23143524e+02
-1.06441796e-04	-1.67617502e-04	0.00000000e+00	3.23144043e+02
-1.33179477e-04	-1.99999995e-04	-1.42108547e-14	3.23149994e+02
-1.33484005e-04	-1.99999995e-04	-1.42108547e-14	3.23149994e+02
-1.33277645e-04	-1.99878312e-04	-1.42108547e-14	3.23149994e+02
-1.04948689e-04	-1.69480947e-04	0.00000000e+00	3.23141785e+02
-1.09923589e-04	-1.99999995e-04	-2.84217094e-14	3.23147766e+02
-1.09955268e-04	-1.99338436e-04	0.00000000e+00	3.23147797e+02
-1.09425040e-04	-1.99999995e-04	0.00000000e+00	3.23147217e+02
-1.16751966e-04	-1.68357845e-04	0.00000000e+00	3.23149597e+02
-1.18135147e-04	-1.68197061e-04	1.13686838e-13	3.23149658e+02
-1.15993826e-04	-1.67433856e-04	0.00000000e+00	3.23149475e+02
-9.52019836e-05	-1.53020621e-04	0.00000000e+00	3.23081665e+02
-9.67971937e-05	-1.51002401e-04	0.00000000e+00	3.23096283e+02
-9.50387403e-05	-1.51428496e-04	0.00000000e+00	3.23079620e+02
-1.32791305e-04	-1.99567337e-04	0.00000000e+00	3.23149994e+02
-1.06513085e-04	-1.69165985e-04	-1.70530257e-13	3.23144226e+02
-1.15460643e-04	-1.70028390e-04	2.27373675e-13	3.23149414e+02
-9.44620115e-05	-1.65316320e-04	-3.41060513e-13	3.23065430e+02
-9.53194613e-05	-1.62606331e-04	-1.13686838e-13	3.23083801e+02
-9.67361120e-05	-1.64525016e-04	0.00000000e+00	3.23096771e+02
-1.38775562e-04	-1.46390856e-04	-2.27373675e-13	3.23149994e+02
-1.18055206e-04	-1.58882031e-04	-5.68434189e-14	3.23149750e+02
-1.17427378e-04	-1.58553186e-04	0.00000000e+00	3.23149689e+02
-1.18085838e-04	-1.58417839e-04	0.00000000e+00	3.23149750e+02
-1.17507596e-04	-1.59182688e-04	-5.68434189e-14	3.23149719e+02
-1.08748733e-04	-1.50724198e-04	0.00000000e+00	3.23146790e+02
-1.05438092e-04	-1.49710657e-04	0.00000000e+00	3.23140686e+02
-1.07408079e-04	-1.48505351e-04	-1.13686838e-13	3.23145935e+02
-1.33012640e-04	-1.99999995e-04	-1.42108547e-14	3.23149994e+02
-1.25245657e-04	-1.63968594e-04	2.27373675e-13	3.23149963e+02
-1.25960796e-04	-1.61718010e-04	-2.27373675e-13	3.23149963e+02
-1.24501588e-04	-1.61226199e-04	0.00000000e+00	3.23149963e+02
-1.18326272e-04	-1.59555784e-04	-5.68434189e-14	3.23149750e+02
-9.37039149e-05	-1.48142441e-04	0.00000000e+00	3.23043884e+02
-1.10658657e-04	-1.48304796e-04	0.00000000e+00	3.23147400e+02
-1.36976247e-04	-1.48946914e-04	1.13686838e-13	3.23149994e+02
-1.05207080e-04	-1.66220081e-04	0.00000000e+00	3.23142853e+02
-1.28178042e-04	-1.58705981e-04	-2.27373675e-13	3.23149963e+02
-1.18777454e-04	-1.72133063e-04	-5.68434189e-14	3.23149719e+02
-9.92792557e-05	-1.61421573e-04	0.00000000e+00	3.23110840e+02
-1.17557298e-04	-1.57451272e-04	-5.68434189e-14	3.23149719e+02
-1.12053116e-04	-2.00000009e-04	0.00000000e+00	3.23148285e+02
-9.81885023e-05	-1.69031671e-04	1.13686838e-13	3.23105743e+02
-1.38161617e-04	-1.92752181e-04	0.00000000e+00	3.23149994e+02
-1.38673160e-04	-1.91864819e-04	0.00000000e+00	3.23149994e+02
-1.34846254e-04	-1.88331411e-04	-2.84217094e-14	3.23149994e+02
-1.23941223e-04	-1.87327227e-04	0.00000000e+00	3.23149933e+02
-1.25576538e-04	-1.89113547e-04	0.00000000e+00	3.23149963e+02
-1.24916143e-04	-1.86014368e-04	0.00000000e+00	3.23149963e+02
-1.07855929e-04	-1.82949792e-04	0.00000000e+00	3.23146332e+02
-1.09517459e-04	-1.80537128e-04	0.00000000e+00	3.23147400e+02
-1.06123596e-04	-1.80558971e-04	-2.27373675e-13	3.23142242e+02
-1.29901178e-04	-1.64436613e-04	-1.13686838e-13	3.23149963e+02
-1.11612113e-04	-1.61124743e-04	0.00000000e+00	3.23148529e+02
-1.11043657e-04	-1.58608542e-04	-3.41060513e-13	3.23148407e+02
-1.07679414e-04	-1.59349875e-04	0.00000000e+00	3.23144867e+02
-9.87307139e-05	-1.54215813e-04	0.00000000e+00	3.23106049e+02
-1.22981728e-04	-1.55120739e-04	2.27373675e-13	3.23149933e+02
-1.27441541e-04	-1.53415080e-04	-1.13686838e-13	3.23149963e+02
-1.23028745e-04	-1.52799679e-04	-2.27373675e-13	3.23149933e+02
-1.19356257e-04	-1.84392382e-04	0.00000000e+00	3.23149719e+02
-1.06073712e-04	-1.53296802e-04	0.00000000e+00	3.23143799e+02
-1.08899199e-04	-1.98477079e-04	0.00000000e+00	3.23146820e+02
-1.06495674e-04	-1.87384838e-04	-5.68434189e-14	3.23144653e+02
-1.09385132e-04	-1.85524201e-04	0.00000000e+00	3.23147400e+02
-1.40543649e-04	-1.79982686e-04	1.13686838e-13	3.23149963e+02
-1.38838659e-04	-1.94097069e-04	0.00000000e+00	3.23149994e+02
-1.31325258e-04	-1.46517195e-04	-5.68434189e-14	3.23149963e+02
-1.15031216e-04	-1.83356460e-04	0.00000000e+00	3.23148987e+02
-1.34671951e-04	-1.92926615e-04	0.00000000e+00	3.23149994e+02
-9.36472061e-05	-1.71797932e-04	0.00000000e+00	3.23052612e+02
-9.21999017e-05	-1.75382185e-04	0.00000000e+00	3.22998413e+02
-9.86344603e-05	-1.75288675e-04	2.27373675e-13	3.23107361e+02
-9.56567237e-05	-1.99999995e-04	1.13686838e-13	3.23074432e+02
-1.01557795e-04	-1.99999995e-04	-2.27373675e-13	3.23132629e+02
-9.87357344e-05	-1.96252455e-04	0.00000000e+00	3.23115784e+02
-1.03625396e-04	-1.93880987e-04	0.00000000e+00	3.23138733e+02
-9.80667901e-05	-1.83200173e-04	0.00000000e+00	3.23110779e+02
-1.18170916e-04	-1.98095106e-04	0.00000000e+00	3.23149719e+02
-1.16695039e-04	-1.91861240e-04	-1.13686838e-13	3.23149414e+02
-1.19808028e-04	-1.91908475e-04	2.27373675e-13	3.23149841e+02
-9.70705078e-05	-1.46761551e-04	0.00000000e+00	3.23101227e+02
-1.39434138e-04	-1.58142619e-04	0.00000000e+00	3.23149963e+02
-1.17462871e-04	-1.84825505e-04	0.00000000e+00	3.23149658e+02
-1.29569380e-04	-1.85212222e-04	-2.84217094e-14	3.23149963e+02
-1.23430640e-04	-1.82322692e-04	-5.68434189e-14	3.23149963e+02
-1.42403122e-04	-1.75246008e-04	0.00000000e+00	3.23149994e+02
-1.26657615e-04	-1.47579965e-04	5.68434189e-14	3.23149963e+02
-1.19782315e-04	-1.49580621e-04	-1.13686838e-13	3.23149719e+02
-1.34005619e-04	-1.84442790e-04	0.00000000e+00	3.23149994e+02
-1.24074417e-04	-1.92646869e-04	0.00000000e+00	3.23149902e+02
-1.29007196e-04	-1.74044515e-04	0.00000000e+00	3.23149963e+02
-1.31776687e-04	-1.67649574e-04	0.00000000e+00	3.23149963e+02
-1.26092578e-04	-1.69302599e-04	-2.27373675e-13	3.23149963e+02
-1.23058664e-04	-1.75555382e-04	0.00000000e+00	3.23149933e+02
-1.15206873e-04	-1.48704130e-04	2.27373675e-13	3.23149475e+02
-1.13545240e-04	-1.52928784e-04	0.00000000e+00	3.23149109e+02
-1.26082887e-04	-1.95189758e-04	0.00000000e+00	3.23149963e+02
-1.18853197e-04	-1.99999995e-04	5.68434189e-14	3.23149780e+02
-1.24354003e-04	-1.99999995e-04	-2.27373675e-13	3.23149963e+02
-9.77802119e-05	-1.83106487e-04	3.55271368e-15	3.23109528e+02
-1.37698938e-04	-1.72504384e-04	-1.13686838e-13	3.23149994e+02
-1.40143733e-04	-1.67814607e-04	0.00000000e+00	3.23150024e+02
-1.34247122e-04	-1.66720507e-04	0.00000000e+00	3.23149994e+02
-1.37508876e-04	-1.76205795e-04	0.00000000e+00	3.23149994e+02
-1.33725407e-04	-1.69063336e-04	-1.13686838e-13	3.23149994e+02
-1.32124653e-04	-1.76383939e-04	2.27373675e-13	3.23149963e+02
-1.01301826e-04	-1.46444509e-04	0.00000000e+00	3.23132874e+02
-1.00438054e-04	-1.43327983e-04	-1.13686838e-13	3.23128601e+02
-1.04171660e-04	-1.91438099e-04	0.00000000e+00	3.23140961e+02
-9.78584721e-05	-1.83285170e-04	0.00000000e+00	3.23110168e+02
-9.96870804e-05	-1.91266678e-04	0.00000000e+00	3.23119568e+02
-1.39574011e-04	-1.59286792e-04	9.94759830e-14	3.23150024e+02
-1.32443034e-04	-1.83677155e-04	0.00000000e+00	3.23149994e+02
-1.08316846e-04	-1.75643843e-04	0.00000000e+00	3.23145081e+02
-1.02744118e-04	-1.76132991e-04	2.27373675e-13	3.23136658e+02
-1.16532625e-04	-1.82496238e-04	0.00000000e+00	3.23149567e+02
-1.19167817e-04	-1.76250294e-04	0.00000000e+00	3.23149658e+02
-1.12534515e-04	-1.74987392e-04	2.27373675e-13	3.23148926e+02
-1.39330019e-04	-1.59775329e-04	0.00000000e+00	3.23149994e+02
-1.06661959e-04	-1.91654690e-04	1.13686838e-13	3.23144318e+02
-1.11851004e-04	-1.91849380e-04	-2.27373675e-13	3.23148743e+02
-1.31534951e-04	-1.84121949e-04	-5.68434189e-14	3.23149994e+02
-1.28284970e-04	-1.78033428e-04	2.27373675e-13	3.23149963e+02
-1.22570171e-04	-1.77608585e-04	3.41060513e-13	3.23149902e+02
-9.20993334e-05	-1.96328518e-04	0.00000000e+00	3.23009888e+02
-9.20838647e-05	-1.91126514e-04	-2.27373675e-13	3.22998688e+02
-1.39661730e-04	-1.59585790e-04	9.94759830e-14	3.23149963e+02
-1.16683557e-04	-1.98726135e-04	1.13686838e-13	3.23149567e+02
-1.33672103e-04	-1.64524434e-04	0.00000000e+00	3.23149994e+02
-1.39363867e-04	-1.59412884e-04	-1.42108547e-14	3.23149994e+02
-1.32876201e-04	-1.55485686e-04	0.00000000e+00	3.23149994e+02
-9.76884112e-05	-1.83335025e-04	1.77635684e-14	3.23107300e+02
-1.16471092e-04	-1.84367149e-04	2.27373675e-13	3.23149536e+02
-9.78701501e-05	-1.83141208e-04	3.55271368e-15	3.23110199e+02
-1.32315108e-04	-1.52122346e-04	0.00000000e+00	3.23149994e+02
-1.28027503e-04	-1.46635328e-04	-1.13686838e-13	3.23149994e+02
-1.31960958e-04	-1.85260316e-04	5.68434189e-14	3.23149994e+02
-1.27616484e-04	-1.92731677e-04	-3.41060513e-13	3.23149963e+02
-1.26208368e-04	-1.46021834e-04	0.00000000e+00	3.23149933e+02
-1.16648225e-04	-1.45134487e-04	-2.27373675e-13	3.23149597e+02
-1.17740354e-04	-1.83241093e-04	0.00000000e+00	3.23149628e+02
-9.77105665e-05	-1.41504745e-04	-2.27373675e-13	3.23106934e+02
-1.03577608e-04	-1.58309922e-04	0.00000000e+00	3.23140106e+02
-1.16947762e-04	-1.83552547e-04	0.00000000e+00	3.23149658e+02
-1.17117212e-04	-1.83088763e-04	0.00000000e+00	3.23149628e+02
-1.21262907e-04	-1.76718459e-04	0.00000000e+00	3.23149902e+02
-1.17447365e-04	-1.99999995e-04	1.13686838e-13	3.23149689e+02
-9.78515818e-05	-1.83212716e-04	2.41584530e-13	3.23110046e+02
-9.32437761e-05	-1.99999995e-04	-1.13686838e-13	3.23046906e+02
-1.27402178e-04	-1.46170627e-04	0.00000000e+00	3.23149963e+02
-1.31742068e-04	-1.84666569e-04	5.68434189e-14	3.23149994e+02
-9.78010867e-05	-1.83208031e-04	2.45137244e-13	3.23109772e+02
-1.32276153e-04	-1.84510849e-04	0.00000000e+00	3.23150024e+02
-1.42507110e-04	-1.08727392e-04	-1.56319402e-13	3.23149994e+02
-1.42291334e-04	-1.08610999e-04	0.00000000e+00	3.23149994e+02
-1.42454868e-04	-1.08475426e-04	0.00000000e+00	3.23149994e+02
-1.42669189e-04	-1.08657019e-04	-1.56319402e-13	3.23149994e+02
-1.19792450e-04	-1.01876270e-04	0.00000000e+00	3.23149841e+02
-1.19962955e-04	-1.02082864e-04	0.00000000e+00	3.23149841e+02
-1.19995180e-04	-1.01743615e-04	0.00000000e+00	3.23149841e+02
-1.19749857e-04	-1.01487436e-04	0.00000000e+00	3.23149841e+02
-1.42649515e-04	-1.09113658e-04	-1.56319402e-13	3.23149994e+02
-1.42049219e-04	-1.08926884e-04	0.00000000e+00	3.23149994e+02
-1.12541893e-04	-1.17430005e-04	-2.27373675e-13	3.23148438e+02
-1.13654110e-04	-1.16932410e-04	0.00000000e+00	3.23149139e+02
-1.12685571e-04	-1.18916178e-04	1.13686838e-13	3.23148743e+02
-1.07117914e-04	-1.38565694e-04	-2.84217094e-13	3.23145630e+02
-1.07771819e-04	-1.38165764e-04	0.00000000e+00	3.23146027e+02
-1.08738088e-04	-1.39490876e-04	-5.68434189e-14	3.23146362e+02
-1.19082688e-04	-1.02443089e-04	0.00000000e+00	3.23149689e+02
-1.06746185e-04	-1.36841336e-04	1.70530257e-13	3.23145142e+02
-1.15100207e-04	-1.19238204e-04	-5.68434189e-14	3.23149323e+02
-1.14602808e-04	-1.17418713e-04	1.13686838e-13	3.23149231e+02
-1.18823918e-04	-1.01390848e-04	0.00000000e+00	3.23149689e+02
-1.12518821e-04	-1.14177979e-04	0.00000000e+00	3.23148743e+02
-1.35998722e-04	-1.26789266e-04	-1.13686838e-13	3.23149994e+02
-1.33582391e-04	-1.25105376e-04	0.00000000e+00	3.23149994e+02
-1.35045877e-04	-1.27993713e-04	0.00000000e+00	3.23149994e+02
-1.49996238e-04	-1.06169078e-04	-3.41060513e-13	3.23149994e+02
-1.49591928e-04	-1.05131505e-04	1.13686838e-13	3.23150024e+02
-1.49272091e-04	-1.06371226e-04	1.13686838e-13	3.23149994e+02
-1.02402541e-04	-1.05335675e-04	-1.13686838e-13	3.23135742e+02
-1.03007667e-04	-1.01576879e-04	0.00000000e+00	3.23138245e+02
-1.04168575e-04	-1.03516897e-04	0.00000000e+00	3.23140594e+02
-1.40844655e-04	-1.07490341e-04	-2.84217094e-14	3.23149994e+02
-1.50442327e-04	-1.07672531e-04	0.00000000e+00	3.23149994e+02
-1.38247604e-04	-1.28824366e-04	0.00000000e+00	3.23149994e+02
-1.16889692e-04	-1.14883253e-04	0.00000000e+00	3.23149536e+02
-1.23168342e-04	-1.18320924e-04	0.00000000e+00	3.23149933e+02
-1.23990947e-04	-1.15789735e-04	0.00000000e+00	3.23149933e+02
-1.26203100e-04	-1.19196979e-04	0.00000000e+00	3.23149963e+02
-1.32045316e-04	-1.28490938e-04	-1.13686838e-13	3.23149963e+02
-1.42591642e-04	-1.06065956e-04	0.00000000e+00	3.23149994e+02
-1.02555168e-04	-1.44828489e-04	0.00000000e+00	3.23136719e+02
-1.06906096e-04	-1.06158957e-04	1.13686838e-13	3.23143555e+02
-1.05031795e-04	-1.38948875e-04	0.00000000e+00	3.23139313e+02
-1.34990056e-04	-1.40915217e-04	5.68434189e-14	3.23149994e+02
-1.49015948e-04	-1.07772328e-04	0.00000000e+00	3.23149963e+02
-1.21810139e-04	-1.20879311e-04	0.00000000e+00	3.23149902e+02
-1.07556240e-04	-1.00166304e-04	-5.68434189e-14	3.23144409e+02
-1.21951423e-04	-1.01862344e-04	0.00000000e+00	3.23149872e+02
-1.27689302e-04	-9.38079465e-05	0.00000000e+00	3.23149963e+02
-1.26308558e-04	-9.44916392e-05	0.00000000e+00	3.23149963e+02
-1.29927183e-04	-9.81228077e-05	-5.68434189e-14	3.23149963e+02
-1.20845740e-04	-1.14541421e-04	0.00000000e+00	3.23149872e+02
-1.00098419e-04	-1.03225721e-04	0.00000000e+00	3.23110901e+02
-1.04656930e-04	-1.16492869e-04	0.00000000e+00	3.23140228e+02
-1.10476700e-04	-1.35419366e-04	2.84217094e-14	3.23147308e+02
-1.33656446e-04	-1.35484297e-04	0.00000000e+00	3.23149963e+02
-1.51597647e-04	-1.28459200e-04	-1.13686838e-13	3.23149994e+02
-1.54275302e-04	-1.33110472e-04	-2.27373675e-13	3.23150024e+02
-1.50754437e-04	-1.34987262e-04	0.00000000e+00	3.23149994e+02
-1.14576964e-04	-1.41783443e-04	0.00000000e+00	3.23149384e+02
-1.18816366e-04	-1.39362164e-04	-5.68434189e-14	3.23149689e+02
-1.13866379e-04	-1.39727883e-04	1.13686838e-13	3.23149292e+02
-1.45871905e-04	-1.02297883e-04	2.84217094e-14	3.23150024e+02
-1.46400140e-04	-1.32331261e-04	0.00000000e+00	3.23149994e+02
-1.31175824e-04	-1.10407040e-04	1.13686838e-13	3.23149963e+02
-1.25642662e-04	-1.08627879e-04	0.00000000e+00	3.23149963e+02
-1.28025291e-04	-1.13279617e-04	-1.13686838e-13	3.23149963e+02
-1.24786631e-04	-9.35824937e-05	-1.13686838e-13	3.23149933e+02
-1.58726674e-04	-1.02661521e-04	0.00000000e+00	3.23149994e+02
-1.57414819e-04	-1.01520178e-04	0.00000000e+00	3.23149963e+02
-1.40833494e-04	-1.21678393e-04	0.00000000e+00	3.23149994e+02
-1.50854175e-04	-1.40176664e-04	0.00000000e+00	3.23149994e+02
-1.19786928e-04	-1.03519298e-04	0.00000000e+00	3.23149841e+02
-1.14488343e-04	-1.35016540e-04	0.00000000e+00	3.23149384e+02
-9.33581759e-05	-1.10415189e-04	-1.13686838e-13	3.22979523e+02
-1.00089674e-04	-1.10109439e-04	-3.41060513e-13	3.23126709e+02
-9.74919676e-05	-1.06823340e-04	0.00000000e+00	3.23096619e+02
-1.42412668e-04	-1.11890797e-04	0.00000000e+00	3.23149994e+02
-9.52082119e-05	-9.36947035e-05	-1.13686838e-13	3.23074463e+02
-9.98735195e-05	-9.66283405e-05	-2.27373675e-13	3.23121765e+02
-9.57494485e-05	-9.98567702e-05	-2.27373675e-13	3.23081268e+02
-1.57480259e-04	-1.11676127e-04	0.00000000e+00	3.23149994e+02
-1.58767230e-04	-1.07795029e-04	2.27373675e-13	3.23149994e+02
-1.31510620e-04	-1.03429913e-04	0.00000000e+00	3.23149963e+02
-1.53520261e-04	-1.15095725e-04	0.00000000e+00	3.23149994e+02
-1.51185188e-04	-1.21490506e-04	-1.13686838e-13	3.23149963e+02
-1.48342384e-04	-1.17673917e-04	0.00000000e+00	3.23149994e+02
-1.21291407e-04	-1.23988037e-04	2.27373675e-13	3.23149841e+02
-1.25727747e-04	-1.27898296e-04	2.27373675e-13	3.23149963e+02
-1.28660176e-04	-1.21743062e-04	2.27373675e-13	3.23149963e+02
-1.42156772e-04	-1.32472516e-04	2.27373675e-13	3.23149994e+02
-1.41155033e-04	-1.36704839e-04	-2.27373675e-13	3.23149994e+02
-1.34125570e-04	-1.37795432e-04	-1.70530257e-13	3.23149994e+02
-1.49695974e-04	-1.40298420e-04	0.00000000e+00	3.23150024e+02
-9.86088562e-05	-1.34494927e-04	-1.42108547e-14	3.23108612e+02
-1.13733789e-04	-1.23839767e-04	0.00000000e+00	3.23148621e+02
-1.15373026e-04	-1.30040949e-04	0.00000000e+00	3.23149475e+02
-1.18204727e-04	-1.23832244e-04	0.00000000e+00	3.23149750e+02
-1.02688064e-04	-1.15802985e-04	1.42108547e-14	3.23137573e+02
-1.06287029e-04	-1.09373708e-04	0.00000000e+00	3.23139282e+02
-9.83178179e-05	-1.21366553e-04	0.00000000e+00	3.23109863e+02
-1.03976134e-04	-1.27132749e-04	0.00000000e+00	3.23140930e+02
-1.06402789e-04	-1.22109544e-04	2.27373675e-13	3.23143158e+02
-1.21275429e-04	-1.11706671e-04	0.00000000e+00	3.23149841e+02
-1.43002893e-04	-1.19843739e-04	0.00000000e+00	3.23149994e+02
-1.41912518e-04	-9.83013597e-05	0.00000000e+00	3.23149963e+02
-1.34697504e-04	-9.32479597e-05	-2.27373675e-13	3.23149994e+02
-1.33346053e-04	-1.00370351e-04	-1.70530257e-13	3.23150024e+02
-9.60398902e-05	-1.19588098e-04	0.00000000e+00	3.23092072e+02
-9.70910332e-05	-1.12540336e-04	2.27373675e-13	3.23100220e+02
-1.02492646e-04	-1.16217649e-04	-9.94759830e-14	3.23135437e+02
-1.15747869e-04	-1.31649780e-04	0.00000000e+00	3.23149475e+02
-1.19714576e-04	-1.26066516e-04	-2.27373675e-13	3.23149841e+02
-1.23642923e-04	-1.30276123e-04	-2.27373675e-13	3.23149933e+02
-1.23425183e-04	-1.37775263e-04	0.00000000e+00	3.23149963e+02
-1.32144865e-04	-1.37544092e-04	0.00000000e+00	3.23149994e+02
-1.26274070e-04	-1.32443616e-04	-2.27373675e-13	3.23149963e+02
-1.09485103e-04	-1.25120947e-04	0.00000000e+00	3.23147583e+02
-1.06553423e-04	-1.30012268e-04	-2.27373675e-13	3.23144653e+02
-1.14003953e-04	-1.31194858e-04	0.00000000e+00	3.23149200e+02
-1.41353798e-04	-1.19966964e-04	0.00000000e+00	3.23149994e+02
-1.34508649e-04	-1.13886912e-04	0.00000000e+00	3.23149994e+02
-1.31071181e-04	-1.18839191e-04	-2.27373675e-13	3.23149994e+02
-1.02885992e-04	-1.16447060e-04	0.00000000e+00	3.23138489e+02
-1.22076570e-04	-1.37416908e-04	1.13686838e-13	3.23149902e+02
-1.04872233e-04	-9.65926884e-05	2.27373675e-13	3.23141296e+02
-1.09793196e-04	-9.73629212e-05	2.27373675e-13	3.23147675e+02
-1.50218228e-04	-1.24956685e-04	0.00000000e+00	3.23149963e+02
-1.42567049e-04	-1.20649151e-04	0.00000000e+00	3.23149994e+02
-1.44233083e-04	-1.29026157e-04	0.00000000e+00	3.23149994e+02
-1.21499303e-04	-1.39890079e-04	1.13686838e-13	3.23149902e+02
-9.04551707e-05	-1.11789785e-04	0.00000000e+00	3.22937195e+02
-9.80091936e-05	-1.24257349e-04	-2.27373675e-13	3.23108704e+02
-1.03707644e-04	-1.31194189e-04	-2.27373675e-13	3.23140106e+02
-9.69116445e-05	-1.33625712e-04	-2.84217094e-14	3.23101685e+02
-1.11976638e-04	-9.73213246e-05	0.00000000e+00	3.23148560e+02
-1.17552641e-04	-9.35420321e-05	2.27373675e-13	3.23149719e+02
-1.50663720e-04	-9.79628749e-05	-2.27373675e-13	3.23149994e+02
-1.43404963e-04	-9.88056054e-05	0.00000000e+00	3.23149994e+02
-1.03138067e-04	-1.16077768e-04	1.42108547e-14	3.23138885e+02
-1.09737812e-04	-1.09759989e-04	0.00000000e+00	3.23147644e+02
-1.12241672e-04	-1.09742949e-04	0.00000000e+00	3.23148499e+02
-1.19268909e-04	-1.12781127e-04	0.00000000e+00	3.23149811e+02
-1.33038120e-04	-1.02214690e-04	5.68434189e-14	3.23150024e+02
-1.34839880e-04	-1.10388195e-04	0.00000000e+00	3.23149994e+02
-8.98805156e-05	-1.09290115e-04	0.00000000e+00	3.22918488e+02
-9.41753460e-05	-1.02836799e-04	0.00000000e+00	3.23064758e+02
-1.32686211e-04	-1.38719333e-04	0.00000000e+00	3.23149994e+02
-1.22959726e-04	-1.39726559e-04	1.13686838e-13	3.23149933e+02
-1.10797344e-04	-1.08047083e-04	1.13686838e-13	3.23148224e+02
-1.10825793e-04	-9.85130318e-05	-1.13686838e-13	3.23148346e+02
-1.42143865e-04	-1.20037526e-04	0.00000000e+00	3.23150024e+02
-1.37000257e-04	-1.13318230e-04	0.00000000e+00	3.23149963e+02
-1.54892929e-04	-9.50867907e-05	0.00000000e+00	3.23149994e+02
-1.33132780e-04	-1.39306256e-04	-1.70530257e-13	3.23149994e+02
-1.15478913e-04	-1.32481568e-04	1.13686838e-13	3.23149475e+02
-1.21967096e-04	-1.38534786e-04	-2.27373675e-13	3.23149902e+02
-1.42821606e-04	-9.91618581e-05	2.27373675e-13	3.23149994e+02
-1.34062968e-04	-1.01973499e-04	-2.27373675e-13	3.23149994e+02
-9.68351960e-05	-1.33801106e-04	0.00000000e+00	3.23101288e+02
-9.92700661e-05	-1.40531833e-04	-1.13686838e-13	3.23123596e+02
-9.58964374e-05	-1.22786485e-04	0.00000000e+00	3.23089264e+02
-9.66856751e-05	-1.33487920e-04	0.00000000e+00	3.23099609e+02
-1.14421709e-04	-1.32237736e-04	0.00000000e+00	3.23149323e+02
-1.32881833e-04	-1.37716110e-04	-5.68434189e-14	3.23149994e+02
-9.66926236e-05	-1.33948852e-04	-2.84217094e-14	3.23099731e+02
-1.53319212e-04	-1.24390033e-04	-2.27373675e-13	3.23149994e+02
-1.33260590e-04	-1.38370408e-04	0.00000000e+00	3.23149994e+02
-1.42579331e-04	-9.84096187e-05	0.00000000e+00	3.23149994e+02
-1.22571393e-04	-1.39118172e-04	0.00000000e+00	3.23149933e+02
-9.67185770e-05	-1.33722162e-04	-1.42108547e-14	3.23100189e+02
-1.90858787e-04	-1.17757278e-04	2.84217094e-14	3.23149994e+02
-1.90503357e-04	-1.17976109e-04	0.00000000e+00	3.23149994e+02
-1.90595660e-04	-1.17585711e-04	0.00000000e+00	3.23149994e+02
-1.90908788e-04	-1.17233736e-04	2.84217094e-14	3.23149994e+02
-1.83895652e-04	-1.07639717e-04	-2.27373675e-13	3.23149994e+02
-1.83288270e-04	-1.07200809e-04	0.00000000e+00	3.23149994e+02
-1.83976474e-04	-1.07078769e-04	0.00000000e+00	3.23149963e+02
-1.84660603e-04	-1.07559259e-04	1.98951966e-13	3.23149994e+02
-1.83266427e-04	-1.07750071e-04	5.68434189e-14	3.23149994e+02
-1.99999995e-04	-1.29784501e-04	-2.45657675e-19	3.23149994e+02
-1.99999995e-04	-1.29784501e-04	0.00000000e+00	3.23149994e+02
-1.99999995e-04	-1.29784501e-04	0.00000000e+00	3.23149994e+02
-1.76238871e-04	-1.43741345e-04	-1.70530257e-13	3.23149994e+02
-1.99999995e-04	-1.29784501e-04	0.00000000e+00	3.23149994e+02
-1.99999995e-04	-9.46767541e-05	-2.45657675e-19	3.23149994e+02
-1.99999995e-04	-9.46767541e-05	0.00000000e+00	3.23149994e+02
-1.99999995e-04	-9.46767541e-05	0.00000000e+00	3.23149994e+02
-1.80989067e-04	-9.85841471e-05	0.00000000e+00	3.23149994e+02
-1.79366878e-04	-9.72121779e-05	0.00000000e+00	3.23149994e+02
-1.79022041e-04	-9.97522584e-05	1.13686838e-13	3.23149994e+02
-1.90687148e-04	-1.18491829e-04	0.00000000e+00	3.23149994e+02
-1.91385072e-04	-1.17941141e-04	2.84217094e-14	3.23149994e+02
-1.77097099e-04	-1.44181191e-04	-1.70530257e-13	3.23149994e+02
-1.99999995e-04	-1.12230628e-04	0.00000000e+00	3.23149994e+02
-1.99999995e-04	-1.12230628e-04	0.00000000e+00	3.23149994e+02
-1.99999995e-04	-1.12230628e-04	0.00000000e+00	3.23149994e+02
-1.99999995e-04	-1.12230628e-04	-2.45657675e-19	3.23149994e+02
-1.91743573e-04	-1.03453691e-04	-2.22401079e-19	3.23149994e+02
-1.91743573e-04	-1.03453691e-04	0.00000000e+00	3.23149994e+02
-1.91743573e-04	-1.03453691e-04	0.00000000e+00	3.23149994e+02
-1.74652581e-04	-1.42362725e-04	5.68434189e-14	3.23149994e+02
-1.99999995e-04	-1.29784501e-04	0.00000000e+00	3.23149994e+02
-1.99999995e-04	-1.47338375e-04	0.00000000e+00	3.23149994e+02
-1.77471127e-04	-1.43036596e-04	-1.13686838e-13	3.23149994e+02
-1.82499818e-04	-1.11518733e-04	-2.84217094e-14	3.23149994e+02
-1.87701691e-04	-1.17780088e-04	1.42108547e-14	3.23149994e+02
-1.77229842e-04	-9.80388650e-05	0.00000000e+00	3.23149994e+02
-1.59244984e-04	-1.01444079e-04	-1.13686838e-13	3.23149994e+02
-1.91743573e-04	-1.03453691e-04	-2.22401079e-19	3.23149994e+02
-1.76696980e-04	-1.41261495e-04	5.68434189e-14	3.23149994e+02
-1.84150616e-04	-9.59660902e-05	-2.84217094e-14	3.23149994e+02
-1.91743573e-04	-1.03453691e-04	-2.22401079e-19	3.23149994e+02
-1.92039923e-04	-1.34198082e-04	2.27373675e-13	3.23149994e+02
-1.90958643e-04	-1.31391542e-04	-1.13686838e-13	3.23149994e+02
-1.89433238e-04	-1.35094888e-04	-1.13686838e-13	3.23149994e+02
-1.65057660e-04	-1.04576102e-04	2.84217094e-14	3.23149963e+02
-1.61441887e-04	-1.10668218e-04	-1.13686838e-13	3.23149994e+02
-1.67810067e-04	-1.38317584e-04	0.00000000e+00	3.23149994e+02
-1.94651337e-04	-1.35638256e-04	1.13686838e-13	3.23149994e+02
-1.91601881e-04	-1.41157667e-04	2.84217094e-14	3.23149994e+02
-1.59832474e-04	-1.36268034e-04	2.27373675e-13	3.23149994e+02
-1.60654308e-04	-1.34138041e-04	0.00000000e+00	3.23149994e+02
-1.58714844e-04	-1.33515772e-04	1.13686838e-13	3.23149994e+02
-1.74881410e-04	-1.25230028e-04	0.00000000e+00	3.23149994e+02
-1.76801346e-04	-1.29243592e-04	-2.27373675e-13	3.23149994e+02
-1.70596511e-04	-1.25864288e-04	-2.27373675e-13	3.23149963e+02
-1.66731726e-04	-1.05932275e-04	0.00000000e+00	3.23149994e+02
-1.99999995e-04	-1.47338375e-04	0.00000000e+00	3.23149994e+02
-1.86718724e-04	-1.25143968e-04	0.00000000e+00	3.23149994e+02
-1.84158882e-04	-1.22881058e-04	-2.27373675e-13	3.23149994e+02
-1.80576462e-04	-1.27640873e-04	1.13686838e-13	3.23149994e+02
-1.74826884e-04	-1.11534362e-04	2.27373675e-13	3.23149994e+02
-1.75656489e-04	-1.08211840e-04	0.00000000e+00	3.23149994e+02
-1.68289902e-04	-1.05930550e-04	1.98951966e-13	3.23149994e+02
-1.84467062e-04	-1.00425939e-04	-1.42108547e-14	3.23149994e+02
-1.64090146e-04	-1.35005874e-04	1.13686838e-13	3.23149994e+02
-1.70847867e-04	-1.17847230e-04	0.00000000e+00	3.23149994e+02
-1.52564113e-04	-1.39723066e-04	0.00000000e+00	3.23149963e+02
-1.75525609e-04	-1.03026527e-04	2.27373675e-13	3.23149994e+02
-1.73309614e-04	-1.00337944e-04	0.00000000e+00	3.23149994e+02
-1.68440820e-04	-1.05129875e-04	1.70530257e-13	3.23149994e+02
-1.67578182e-04	-1.04720457e-04	0.00000000e+00	3.23149994e+02
-1.68597762e-04	-9.75447474e-05	-2.27373675e-13	3.23149994e+02
-1.64247816e-04	-9.61924088e-05	-2.27373675e-13	3.23149994e+02
-1.58353825e-04	-9.40729660e-05	0.00000000e+00	3.23149994e+02
-1.79341660e-04	-1.19323733e-04	5.68434189e-14	3.23149994e+02
-1.60798067e-04	-1.30369212e-04	-1.13686838e-13	3.23149963e+02
-1.91075058e-04	-1.42042816e-04	0.00000000e+00	3.23149994e+02
-1.80919684e-04	-1.18709948e-04	-1.70530257e-13	3.23149994e+02
-1.86927165e-04	-1.28561980e-04	-2.27373675e-13	3.23149994e+02
-1.80210249e-04	-1.30507833e-04	1.13686838e-13	3.23149994e+02
-1.84496719e-04	-1.33980619e-04	0.00000000e+00	3.23149994e+02
-1.70451356e-04	-1.32227535e-04	0.00000000e+00	3.23149994e+02
-1.61508433e-04	-1.18174765e-04	9.94759830e-14	3.23149994e+02
-1.91313622e-04	-1.41577199e-04	0.00000000e+00	3.23149994e+02
-1.84524892e-04	-1.37681636e-04	-2.27373675e-13	3.23149963e+02
-1.83956785e-04	-1.41969736e-04	-2.27373675e-13	3.23149994e+02
-1.90539999e-04	-1.26701867e-04	0.00000000e+00	3.23150024e+02
-1.95852015e-04	-1.23709746e-04	2.27373675e-13	3.23149994e+02
-1.79576280e-04	-1.16841227e-04	0.00000000e+00	3.23149963e+02
-1.70908665e-04	-1.16721225e-04	5.68434189e-14	3.23150024e+02
-1.56689639e-04	-1.28643689e-04	0.00000000e+00	3.23149994e+02
-1.60216179e-04	-1.26576531e-04	1.13686838e-13	3.23149994e+02
-1.68218539e-04	-1.34723217e-04	0.00000000e+00	3.23149963e+02
-1.62857992e-04	-1.28665983e-04	-3.41060513e-13	3.23149994e+02
-1.67751597e-04	-1.27903957e-04	0.00000000e+00	3.23149994e+02
-1.67074875e-04	-1.23001577e-04	0.00000000e+00	3.23149994e+02
-1.61836506e-04	-1.18860116e-04	0.00000000e+00	3.23149994e+02
-1.62757686e-04	-1.25608014e-04	0.00000000e+00	3.23149994e+02
-1.80227100e-04	-1.33269772e-04	2.27373675e-13	3.23150024e+02
-1.91729778e-04	-9.78719472e-05	0.00000000e+00	3.23149994e+02
-1.85214318e-04	-9.58328965e-05	-1.42108547e-13	3.23149994e+02
-1.61474905e-04	-1.18952063e-04	0.00000000e+00	3.23150024e+02
-1.55897651e-04	-1.17595438e-04	2.27373675e-13	3.23149994e+02
-1.70825035e-04	-1.35585753e-04	0.00000000e+00	3.23149994e+02
-1.77144015e-04	-1.32492336e-04	-1.13686838e-13	3.23149994e+02
-1.99937829e-04	-1.38561445e-04	0.00000000e+00	3.23149994e+02
-1.91860861e-04	-1.41553624e-04	1.42108547e-14	3.23149994e+02
-1.99937829e-04	-1.03453691e-04	0.00000000e+00	3.23149994e+02
-1.99937829e-04	-1.21007564e-04	0.00000000e+00	3.23149994e+02
-1.75412424e-04	-9.36914003e-05	0.00000000e+00	3.23149994e+02
-1.74169807e-04	-9.38356388e-05	0.00000000e+00	3.23149994e+02
-1.70355866e-04	-1.17378433e-04	0.00000000e+00	3.23149994e+02
-1.92576757e-04	-1.09554938e-04	0.00000000e+00	3.23149994e+02
-1.91563537e-04	-1.41878554e-04	1.42108547e-14	3.23149994e+02
-1.72997519e-04	-9.30019378e-05	0.00000000e+00	3.23149994e+02
-1.67620703e-04	-1.05850493e-04	0.00000000e+00	3.23149994e+02
-1.65047444e-04	-1.12771610e-04	2.27373675e-13	3.23149994e+02
-1.70437736e-04	-1.16951589e-04	0.00000000e+00	3.23149994e+02
-1.61758027e-04	-1.18613512e-04	8.52651283e-14	3.23149994e+02
-1.80630726e-04	-1.17666605e-04	-1.70530257e-13	3.23149994e+02
-1.61596865e-04	-1.18724915e-04	8.52651283e-14	3.23149994e+02
-1.56437891e-04	-1.14737646e-04	0.00000000e+00	3.23149994e+02
-1.67437494e-04	-1.05461258e-04	0.00000000e+00	3.23149994e+02
-1.79937299e-04	-1.17944255e-04	0.00000000e+00	3.23149994e+02
-1.70775078e-04	-1.17193806e-04	2.84217094e-14	3.23149994e+02
-1.61887045e-04	-1.27550957e-04	1.13686838e-13	3.23150024e+02
-1.74073080e-04	-9.26479843e-05	0.00000000e+00	3.23150024e+02
-1.91586325e-04	-1.41650846e-04	2.55795385e-13	3.23149994e+02
-1.67823411e-04	-1.05474428e-04	-2.55795385e-13	3.23149994e+02
-5.41582631e-05	-1.60921176e-04	4.26325641e-13	3.10697266e+02
-5.38189779e-05	-1.60685435e-04	-2.84217094e-14	3.10592224e+02
-5.44793438e-05	-1.60417825e-04	0.00000000e+00	3.10794250e+02
-9.26738139e-05	-1.51559303e-04	0.00000000e+00	3.22977356e+02
-8.61340231e-05	-1.59813644e-04	-1.13686838e-13	3.22717407e+02
-8.72129749e-05	-1.61103817e-04	-1.13686838e-13	3.22773010e+02
-8.74262914e-05	-1.59486066e-04	1.13686838e-13	3.22772827e+02
-5.39378525e-05	-1.60028139e-04	0.00000000e+00	3.10624207e+02
-8.57114210e-05	-1.60936717e-04	0.00000000e+00	3.22668335e+02
-8.62129673e-05	-1.58140334e-04	-1.13686838e-13	3.22722076e+02
-6.25000030e-05	-1.64860729e-04	0.00000000e+00	3.13325806e+02
-5.38426393e-05	-1.61194097e-04	-4.54747351e-13	3.10597260e+02
-6.78602519e-05	-1.58360679e-04	5.68434189e-14	3.16879822e+02
-6.90508750e-05	-1.58962735e-04	1.13686838e-13	3.17662323e+02
-6.90556044e-05	-1.57548508e-04	1.13686838e-13	3.17657227e+02
-8.36892577e-05	-1.60754556e-04	-5.68434189e-14	3.22303894e+02
-4.99903836e-05	-1.58038121e-04	1.42108547e-14	3.09383911e+02
-8.98183062e-05	-1.88951934e-04	-2.27373675e-13	3.22940613e+02
-8.93125980e-05	-1.91487066e-04	0.00000000e+00	3.22913269e+02
-6.91474997e-05	-1.60435768e-04	0.00000000e+00	3.17705200e+02
-7.11775137e-05	-1.59958305e-04	-5.68434189e-14	3.18541626e+02
-8.80946318e-05	-1.72492189e-04	2.27373675e-13	3.22846558e+02
-8.89848452e-05	-1.69552688e-04	-3.41060513e-13	3.22879944e+02
-8.61497392e-05	-1.69576495e-04	4.54747351e-13	3.22681641e+02
-8.51113145e-05	-1.81140174e-04	0.00000000e+00	3.22568695e+02
-8.78143692e-05	-1.82035699e-04	0.00000000e+00	3.22831726e+02
-8.78240535e-05	-1.79247028e-04	0.00000000e+00	3.22831848e+02
-7.69792241e-05	-1.54351495e-04	-2.13162821e-14	3.20965454e+02
-7.88802718e-05	-1.54343215e-04	0.00000000e+00	3.21551819e+02
-4.94031774e-05	-1.43799640e-04	0.00000000e+00	3.09218201e+02
-4.53666507e-05	-1.47695202e-04	4.54747351e-13	3.08017609e+02
-4.85696401e-05	-1.47811108e-04	0.00000000e+00	3.08997314e+02
-6.25000030e-05	-1.64860729e-04	0.00000000e+00	3.13325806e+02
-8.59271095e-05	-1.88551727e-04	0.00000000e+00	3.22605835e+02
-5.70693010e-05	-1.71993423e-04	2.27373675e-13	3.11632629e+02
-6.25000030e-05	-1.64860729e-04	0.00000000e+00	3.13325806e+02
-5.49117540e-05	-1.71253239e-04	1.13686838e-13	3.10971924e+02
-4.54130277e-05	-1.43338548e-04	0.00000000e+00	3.08000702e+02
-8.45837931e-05	-1.84219389e-04	-1.13686838e-13	3.22529968e+02
-4.56955022e-05	-1.54029316e-04	-8.52651283e-14	3.08046082e+02
-6.25000030e-05	-1.47291095e-04	8.86470205e-20	3.13327545e+02
-7.94923180e-05	-1.73455323e-04	2.84217094e-14	3.21622498e+02
-7.93061408e-05	-1.75053574e-04	0.00000000e+00	3.21601562e+02
-9.76489318e-05	-1.83170574e-04	0.00000000e+00	3.23104950e+02
-8.26505711e-05	-1.66797428e-04	0.00000000e+00	3.22069794e+02
-7.99946720e-05	-1.82659045e-04	0.00000000e+00	3.21886383e+02
-7.55555957e-05	-1.83920245e-04	0.00000000e+00	3.20577484e+02
-8.16388419e-05	-1.85817684e-04	-1.13686838e-13	3.22145081e+02
-8.53685124e-05	-1.97163405e-04	0.00000000e+00	3.22573914e+02
-5.86068709e-05	-1.53992340e-04	0.00000000e+00	3.12161499e+02
-6.25000030e-05	-1.47291095e-04	0.00000000e+00	3.13327545e+02
-5.50811092e-05	-1.50996450e-04	2.27373675e-13	3.11057800e+02
-8.15039966e-05	-1.45620696e-04	0.00000000e+00	3.22094574e+02
-8.56921542e-05	-1.50139851e-04	0.00000000e+00	3.22690552e+02
-8.85525587e-05	-1.44129095e-04	0.00000000e+00	3.22852142e+02
-6.23073356e-05	-1.73645545e-04	0.00000000e+00	3.13323547e+02
-6.86393396e-05	-1.76881163e-04	1.98951966e-13	3.17350006e+02
-6.61489248e-05	-1.71228516e-04	0.00000000e+00	3.15790558e+02
-7.80257833e-05	-1.74851084e-04	1.70530257e-13	3.21416443e+02
-6.25000030e-05	-1.64860729e-04	8.86470205e-20	3.13325806e+02
-7.75724839e-05	-1.92031410e-04	0.00000000e+00	3.21260895e+02
-8.28120465e-05	-1.87931189e-04	1.13686838e-13	3.22354675e+02
-8.48073323e-05	-1.91286992e-04	0.00000000e+00	3.22560730e+02
-6.99561715e-05	-1.49988904e-04	0.00000000e+00	3.18272156e+02
-7.63447824e-05	-1.46334321e-04	-2.27373675e-13	3.20620026e+02
-7.02900506e-05	-1.41980214e-04	-1.13686838e-13	3.18347260e+02
-8.31068246e-05	-1.97776404e-04	1.13686838e-13	3.22393188e+02
-7.78804606e-05	-1.53662389e-04	-1.42108547e-13	3.21352539e+02
-7.21864199e-05	-1.99999995e-04	0.00000000e+00	3.19363770e+02
-7.69373364e-05	-1.92616135e-04	5.68434189e-14	3.21082825e+02
-8.05378950e-05	-2.00000009e-04	2.27373675e-13	3.21678345e+02
-5.33464481e-05	-1.44929742e-04	0.00000000e+00	3.10458252e+02
-6.99126831e-05	-1.68162078e-04	-2.27373675e-13	3.18234924e+02
-7.72940766e-05	-1.73521112e-04	-2.84217094e-14	3.21132202e+02
-7.50107429e-05	-1.64637633e-04	2.27373675e-13	3.20272339e+02
-6.93532638e-05	-1.92243984e-04	0.00000000e+00	3.17787720e+02
-7.82056013e-05	-1.53642803e-04	0.00000000e+00	3.21446503e+02
-6.25000030e-05	-1.99999995e-04	0.00000000e+00	3.13325012e+02
-7.73018837e-05	-1.91741841e-04	0.00000000e+00	3.21210236e+02
-6.25000030e-05	-1.47291095e-04	0.00000000e+00	3.13327545e+02
-4.65668018e-05	-1.54822454e-04	1.42108547e-13	3.08319763e+02
-6.25000030e-05	-1.82430362e-04	0.00000000e+00	3.13323608e+02
-6.25000030e-05	-1.99999995e-04	0.00000000e+00	3.13325012e+02
-6.88580476e-05	-1.91769417e-04	0.00000000e+00	3.17488586e+02
-6.23073356e-05	-1.91215178e-04	0.00000000e+00	3.13312988e+02
-6.25000030e-05	-1.82430362e-04	8.90924831e-20	3.13323608e+02
-6.92904359e-05	-1.76460409e-04	0.00000000e+00	3.17772034e+02
-6.99757366e-05	-1.77689770e-04	2.84217094e-14	3.18038483e+02
-6.25000030e-05	-1.64860729e-04	0.00000000e+00	3.13325806e+02
-6.23073356e-05	-1.56075912e-04	0.00000000e+00	3.13330048e+02
-6.91888563e-05	-1.91536863e-04	0.00000000e+00	3.17704590e+02
-7.68996033e-05	-1.91815154e-04	0.00000000e+00	3.21053070e+02
-7.13801273e-05	-1.84532066e-04	0.00000000e+00	3.18946716e+02
-6.25000030e-05	-1.82430362e-04	0.00000000e+00	3.13323608e+02
-6.92743633e-05	-1.77771348e-04	2.84217094e-14	3.17763489e+02
-6.25000030e-05	-1.47291095e-04	8.86470205e-20	3.13327545e+02
-6.25000030e-05	-1.82430362e-04	0.00000000e+00	3.13323608e+02
-6.25000030e-05	-1.64860729e-04	0.00000000e+00	3.13325806e+02
-9.18734440e-05	-1.41727622e-04	0.00000000e+00	3.23005310e+02
-7.80456103e-05	-1.53972433e-04	-1.42108547e-13	3.21418671e+02
-7.75212829e-05	-1.63161050e-04	0.00000000e+00	3.21301758e+02
-7.79187540e-05	-1.73071297e-04	0.00000000e+00	3.21388977e+02
-7.12818874e-05	-1.40690579e-04	-1.70530257e-13	3.18741028e+02
-7.90037011e-05	-1.43265730e-04	-2.27373675e-13	3.21671478e+02
-7.80518239e-05	-1.53482935e-04	-1.42108547e-13	3.21420593e+02
-6.25000030e-05	-1.47291095e-04	0.00000000e+00	3.13327545e+02
-6.89949375e-05	-1.40259217e-04	-1.13686838e-13	3.17518829e+02
-8.41393630e-05	-1.99999995e-04	-2.27373675e-13	3.22468201e+02
-8.29642959e-05	-1.99999995e-04	-1.13686838e-13	3.22377716e+02
-7.73897627e-05	-1.92391162e-04	-3.69482223e-13	3.21226685e+02
-6.25000030e-05	-1.82430362e-04	0.00000000e+00	3.13323608e+02
-6.25000030e-05	-1.64860729e-04	8.86470205e-20	3.13325806e+02
-6.94465780e-05	-1.77062844e-04	0.00000000e+00	3.17852417e+02
-7.76146044e-05	-1.74116634e-04	1.70530257e-13	3.21282776e+02
-6.25000030e-05	-1.47291095e-04	8.86470205e-20	3.13327545e+02
-5.41941154e-05	-1.42703226e-04	3.41060513e-13	3.10750763e+02
-7.71861887e-05	-1.92136780e-04	2.84217094e-14	3.21180267e+02
-6.93384063e-05	-1.91814048e-04	0.00000000e+00	3.17771912e+02
-4.58252180e-05	-1.55058588e-04	0.00000000e+00	3.08092529e+02
-7.81622002e-05	-1.73974680e-04	0.00000000e+00	3.21443390e+02
-4.58546492e-05	-1.55585207e-04	0.00000000e+00	3.08099457e+02
-7.80926275e-05	-1.53783345e-04	0.00000000e+00	3.21430298e+02
-5.27345328e-05	-1.42168574e-04	0.00000000e+00	3.10305878e+02
-6.25000030e-05	-1.99999995e-04	8.14381091e-20	3.13325012e+02
-6.25000030e-05	-1.99999995e-04	0.00000000e+00	3.13325012e+02
-6.25000030e-05	-1.99999995e-04	0.00000000e+00	3.13325012e+02
-6.25000030e-05	-1.82430362e-04	8.90924831e-20	3.13323608e+02
-7.01973258e-05	-1.40653283e-04	-1.70530257e-13	3.18315063e+02
-6.25000030e-05	-1.82430362e-04	8.90924831e-20	3.13323608e+02
-7.80583941e-05	-1.53715417e-04	0.00000000e+00	3.21423187e+02
-5.34805222e-05	-1.60894589e-04	-2.84217094e-14	3.10485535e+02
-5.12408005e-05	-1.61217977e-04	0.00000000e+00	3.09794861e+02
-4.23375059e-05	-1.63077682e-04	1.13686838e-13	3.07095764e+02
-4.73308355e-05	-1.67869104e-04	0.00000000e+00	3.08541840e+02
-4.89967133e-05	-1.66122714e-04	2.13162821e-14	3.09063110e+02
-4.78933252e-05	-1.68192782e-04	1.42108547e-14	3.08716858e+02
-4.73353357e-05	-1.68044164e-04	0.00000000e+00	3.08543732e+02
-5.16477885e-05	-1.73392065e-04	-1.13686838e-13	3.09912842e+02
-4.70662962e-05	-1.75467605e-04	-1.13686838e-13	3.08515869e+02
-5.51722296e-05	-1.73477514e-04	0.00000000e+00	3.11039429e+02
-4.97247602e-05	-1.77317270e-04	0.00000000e+00	3.09320557e+02
-5.46881420e-05	-1.79899565e-04	2.27373675e-13	3.10920959e+02
-4.72830616e-05	-1.78003422e-04	-1.13686838e-13	3.08567322e+02
-5.08359517e-05	-1.83833457e-04	4.26325641e-14	3.09631958e+02
-5.13846244e-05	-1.84476216e-04	1.42108547e-14	3.09806030e+02
-4.40239673e-05	-1.79758092e-04	0.00000000e+00	3.07569946e+02
-5.10813879e-05	-1.84704928e-04	1.42108547e-14	3.09710846e+02
-6.25000030e-05	-1.82430362e-04	0.00000000e+00	3.13323608e+02
-4.30659675e-05	-1.83360025e-04	0.00000000e+00	3.07306396e+02
-5.17890439e-05	-1.85507888e-04	0.00000000e+00	3.09932098e+02
-4.65662015e-05	-1.90001825e-04	-1.13686838e-13	3.08331146e+02
-4.41863049e-05	-1.87465834e-04	-5.68434189e-14	3.07608337e+02
-5.05274838e-05	-1.85633777e-04	-5.68434189e-14	3.09535797e+02
-5.57986059e-05	-1.91687970e-04	1.13686838e-13	3.11241486e+02
-4.78421607e-05	-1.91420360e-04	0.00000000e+00	3.08734009e+02
-5.77129867e-05	-1.91762258e-04	0.00000000e+00	3.11831604e+02
-4.61120835e-05	-1.91624189e-04	0.00000000e+00	3.08201904e+02
-4.95051136e-05	-1.96281617e-04	5.68434189e-14	3.09225098e+02
-5.36095176e-05	-1.96878042e-04	0.00000000e+00	3.10515503e+02
-4.47198690e-05	-1.94652253e-04	0.00000000e+00	3.07767395e+02
-5.22872142e-05	-1.99999995e-04	0.00000000e+00	3.10109863e+02
-5.11462422e-05	-1.99999995e-04	3.41060513e-13	3.09762939e+02
-4.26679726e-05	-1.99999995e-04	2.27373675e-13	3.07214874e+02
-4.06586769e-05	-1.45864906e-04	0.00000000e+00	3.06643005e+02
-3.62019018e-05	-1.49186875e-04	1.13686838e-13	3.05417175e+02
-4.42697528e-05	-1.54821959e-04	-5.68434189e-14	3.07653534e+02
-3.72291433e-05	-1.44934165e-04	3.41060513e-13	3.05719025e+02
-3.39498947e-05	-1.45238053e-04	0.00000000e+00	3.04944031e+02
-1.64670164e-05	-1.43849946e-04	3.41060513e-13	3.01805695e+02
-1.84861783e-05	-1.42526755e-04	5.68434189e-14	3.02028900e+02
-1.65547754e-05	-1.45546466e-04	-1.70530257e-13	3.01792786e+02
-1.42103363e-06	-1.45121026e-04	-3.41060513e-13	3.00899628e+02
-1.46284208e-06	-1.43940546e-04	1.13686838e-13	3.00898712e+02
5.11216331e-06	-1.44042817e-04	2.84217094e-14	3.00987000e+02
-2.49528111e-05	-1.49065047e-04	0.00000000e+00	3.03005676e+02
-2.06457717e-05	-1.47166895e-04	0.00000000e+00	3.02365784e+02
-2.15751370e-05	-1.41562516e-04	-5.68434189e-14	3.02477722e+02
-2.74098711e-05	-1.44710764e-04	-2.27373675e-13	3.03523438e+02
-2.80001609e-06	-1.45094382e-04	1.13686838e-13	3.00917877e+02
-1.49177349e-05	-1.44788501e-04	0.00000000e+00	3.01662292e+02
-2.86437953e-05	-1.48782899e-04	-2.27373675e-13	3.03744232e+02
6.86955627e-06	-1.44366204e-04	-5.68434189e-14	3.01019440e+02
6.89463377e-06	-1.43965677e-04	0.00000000e+00	3.01025696e+02
-2.41646085e-05	-1.50306339e-04	3.41060513e-13	3.02884033e+02
-1.41486453e-05	-1.49065396e-04	2.27373675e-13	3.01606689e+02
-9.74230898e-06	-1.48007835e-04	2.27373675e-13	3.01256653e+02
-2.55638024e-05	-1.50435051e-04	0.00000000e+00	3.03119080e+02
-6.40349481e-06	-1.50697364e-04	0.00000000e+00	3.01129150e+02
-1.82640761e-05	-1.50965090e-04	0.00000000e+00	3.02101196e+02
-1.39346284e-07	-1.54872730e-04	0.00000000e+00	3.00858093e+02
-3.30217881e-05	-1.52740860e-04	-2.27373675e-13	3.04688660e+02
3.18367995e-07	-1.56528375e-04	1.27897692e-13	3.00862305e+02
1.94444851e-08	-1.56547670e-04	1.27897692e-13	3.00862091e+02
-8.69354426e-06	-1.55814327e-04	0.00000000e+00	3.01126831e+02
-1.56355345e-05	-1.52663575e-04	2.27373675e-13	3.01758698e+02
-3.60554222e-05	-1.54138004e-04	-1.13686838e-13	3.05412628e+02
-7.57418138e-06	-1.57459974e-04	1.13686838e-13	3.01074463e+02
-2.33425199e-05	-1.53702800e-04	0.00000000e+00	3.02725861e+02
-2.02142619e-05	-1.56478680e-04	0.00000000e+00	3.02274780e+02
-8.90627507e-06	-1.57767325e-04	0.00000000e+00	3.01154175e+02
-2.20404509e-05	-1.58186333e-04	3.41060513e-13	3.02563660e+02
-2.93002668e-05	-1.54806054e-04	2.27373675e-13	3.03878479e+02
-2.34598956e-05	-1.58818468e-04	0.00000000e+00	3.02799194e+02
-1.98033813e-05	-1.59040137e-04	0.00000000e+00	3.02239044e+02
2.11278660e-07	-1.56706214e-04	1.27897692e-13	3.00862518e+02
-1.41945657e-05	-1.57677132e-04	0.00000000e+00	3.01618896e+02
-4.52753338e-05	-1.55530302e-04	0.00000000e+00	3.07933197e+02
-3.03972738e-05	-1.62624376e-04	-8.52651283e-14	3.04061462e+02
-3.91116955e-05	-1.59360352e-04	0.00000000e+00	3.06191528e+02
-2.93289086e-05	-1.64008074e-04	-5.68434189e-14	3.03823608e+02
-7.91603452e-06	-1.58750088e-04	-3.41060513e-13	3.01090942e+02
-2.88997342e-08	-1.56791008e-04	1.27897692e-13	3.00864746e+02
-4.06868276e-05	-1.62739045e-04	2.27373675e-13	3.06621948e+02
-1.44121677e-05	-1.60864409e-04	0.00000000e+00	3.01604126e+02
-9.52606297e-06	-1.59117699e-04	5.68434189e-14	3.01194214e+02
-2.17067973e-05	-1.59876479e-04	3.41060513e-13	3.02507324e+02
-3.00410084e-05	-1.64431680e-04	1.13686838e-13	3.03993530e+02
-2.45010688e-06	-1.66413636e-04	3.97903932e-13	3.00893829e+02
-1.06612106e-05	-1.66781028e-04	0.00000000e+00	3.01242065e+02
-2.89628078e-05	-1.64680183e-04	1.13686838e-13	3.03765137e+02
2.14690459e-07	-1.57049057e-04	-1.42108547e-14	3.00858978e+02
-1.64592966e-05	-1.65369638e-04	1.13686838e-13	3.01810181e+02
-2.02659066e-05	-1.62400145e-04	-2.27373675e-13	3.02269836e+02
2.85524243e-06	-1.65262012e-04	-2.84217094e-14	3.00973511e+02
2.13567478e-06	-1.58349634e-04	1.42108547e-14	3.00911865e+02
8.01901660e-06	-1.63635748e-04	0.00000000e+00	3.01092285e+02
-1.01891756e-05	-1.67064572e-04	-1.42108547e-13	3.01210480e+02
-2.96507824e-05	-1.64806741e-04	0.00000000e+00	3.03901520e+02
-1.71985357e-06	-1.66760132e-04	0.00000000e+00	3.00877502e+02
-2.73784990e-05	-1.65231992e-04	-8.52651283e-14	3.03496124e+02
-1.98969174e-05	-1.67570179e-04	0.00000000e+00	3.02298889e+02
-1.74521520e-05	-1.68294966e-04	2.27373675e-13	3.01943237e+02
-4.13355447e-05	-1.64639627e-04	1.13686838e-13	3.06792084e+02
-3.85314124e-05	-1.67460821e-04	2.27373675e-13	3.06062836e+02
-1.05664039e-05	-1.67347564e-04	-1.42108547e-13	3.01238922e+02
7.93154231e-06	-1.64503013e-04	-5.68434189e-14	3.01078369e+02
-4.71753046e-05	-1.68009748e-04	-1.84741111e-13	3.08495270e+02
-3.97783442e-05	-1.70230691e-04	1.13686838e-13	3.06389374e+02
-3.03478810e-05	-1.66663958e-04	0.00000000e+00	3.04042908e+02
3.13206533e-06	-1.69358274e-04	0.00000000e+00	3.00971619e+02
-1.01331880e-05	-1.67491438e-04	2.84217094e-13	3.01208252e+02
-2.34918775e-06	-1.67078499e-04	0.00000000e+00	3.00889801e+02
-3.54731201e-05	-1.72025451e-04	-1.13686838e-13	3.05249786e+02
-2.91638116e-05	-1.65372883e-04	1.13686838e-13	3.03794434e+02
-1.97777808e-05	-1.70842919e-04	-2.27373675e-13	3.02232269e+02
-1.34229967e-05	-1.75355235e-04	0.00000000e+00	3.01479095e+02
-5.19857804e-06	-1.73804277e-04	0.00000000e+00	3.01101257e+02
2.66384677e-06	-1.74133776e-04	2.27373675e-13	3.00945251e+02
-1.66912901e-06	-1.67905033e-04	1.98951966e-13	3.00874664e+02
-3.30578478e-05	-1.73261316e-04	0.00000000e+00	3.04684052e+02
-2.42835722e-05	-1.75141031e-04	0.00000000e+00	3.02989014e+02
-4.52005988e-05	-1.74098444e-04	0.00000000e+00	3.07943787e+02
-1.24086946e-05	-1.75867652e-04	0.00000000e+00	3.01407959e+02
-3.04060522e-05	-1.73802997e-04	0.00000000e+00	3.04157684e+02
-9.06070738e-07	-1.75638430e-04	2.27373675e-13	3.00956665e+02
-1.46846851e-05	-1.76125439e-04	0.00000000e+00	3.01633972e+02
-2.14654392e-05	-1.76204048e-04	2.27373675e-13	3.02508484e+02
-4.07006337e-05	-1.78202230e-04	1.13686838e-13	3.06612671e+02
-3.44472792e-05	-1.74529385e-04	-1.13686838e-13	3.05004089e+02
-1.31722345e-05	-1.76801026e-04	0.00000000e+00	3.01454712e+02
3.85505882e-06	-1.78698538e-04	-2.27373675e-13	3.00977661e+02
-2.87241855e-05	-1.80303468e-04	5.68434189e-14	3.03734497e+02
-3.00925913e-05	-1.80539297e-04	0.00000000e+00	3.03998657e+02
-4.07747393e-05	-1.81967247e-04	0.00000000e+00	3.06653534e+02
-5.45752937e-06	-1.78919203e-04	0.00000000e+00	3.01053284e+02
-1.20712448e-05	-1.77152702e-04	0.00000000e+00	3.01377441e+02
-3.10019204e-05	-1.81037016e-04	5.68434189e-14	3.04208160e+02
-1.99516180e-05	-1.83773780e-04	0.00000000e+00	3.02206635e+02
-2.98236137e-05	-1.81548734e-04	-2.27373675e-13	3.03943054e+02
6.23848109e-07	-1.84024131e-04	0.00000000e+00	3.00860779e+02
-1.96456658e-05	-1.84059158e-04	-1.42108547e-14	3.02169586e+02
9.18561227e-09	-1.84723845e-04	0.00000000e+00	3.00872101e+02
-8.40731809e-06	-1.84235803e-04	2.27373675e-13	3.01152161e+02
-1.10437850e-05	-1.84081277e-04	2.27373675e-13	3.01340942e+02
-2.00421400e-05	-1.84146818e-04	4.26325641e-14	3.02226532e+02
-1.98315211e-05	-1.84144490e-04	0.00000000e+00	3.02193024e+02
6.08623111e-07	-1.84886696e-04	3.12638804e-13	3.00868317e+02
-3.10841460e-05	-1.82155345e-04	1.70530257e-13	3.04227753e+02
-4.08122723e-05	-1.83846365e-04	0.00000000e+00	3.06661255e+02
-3.63818290e-05	-1.86975085e-04	0.00000000e+00	3.05582306e+02
-2.99452659e-05	-1.84145552e-04	0.00000000e+00	3.03949219e+02
-2.06840978e-05	-1.84739431e-04	2.84217094e-14	3.02334778e+02
-1.25265615e-05	-1.89282640e-04	0.00000000e+00	3.01419800e+02
-1.93827454e-05	-1.84795004e-04	4.26325641e-14	3.02135254e+02
-2.88114716e-05	-1.89813669e-04	-1.13686838e-13	3.03771545e+02
1.72788390e-07	-1.85409735e-04	-8.52651283e-14	3.00867615e+02
-3.09182869e-05	-1.89863087e-04	0.00000000e+00	3.04218201e+02
-7.87143654e-06	-1.87699028e-04	0.00000000e+00	3.01139191e+02
-1.99152637e-05	-1.84396864e-04	4.26325641e-14	3.02202881e+02
-3.83693987e-05	-1.91255705e-04	-2.27373675e-13	3.06016754e+02
8.78603203e-07	-1.85540834e-04	0.00000000e+00	3.00866394e+02
-2.67342057e-05	-1.91634928e-04	0.00000000e+00	3.03431885e+02
-1.56390543e-05	-1.92252861e-04	-1.13686838e-13	3.01733978e+02
-4.40090253e-06	-1.92053150e-04	2.27373675e-13	3.01021362e+02
-4.38904535e-05	-1.92051783e-04	0.00000000e+00	3.07545471e+02
-3.02229164e-05	-1.91847925e-04	0.00000000e+00	3.04040833e+02
-3.33941134e-05	-1.91926170e-04	0.00000000e+00	3.04797241e+02
6.47902084e-07	-1.92173466e-04	0.00000000e+00	3.00996735e+02
5.14746625e-06	-1.91614497e-04	0.00000000e+00	3.01028198e+02
-2.05155739e-05	-1.92858919e-04	0.00000000e+00	3.02421387e+02
-1.18349235e-05	-1.92795153e-04	0.00000000e+00	3.01359985e+02
-7.96592394e-06	-1.92974228e-04	0.00000000e+00	3.01119507e+02
-3.77782089e-05	-1.95719709e-04	0.00000000e+00	3.05858154e+02
0.00000000e+00	-1.99999995e-04	0.00000000e+00	3.00854370e+02
0.00000000e+00	-1.99999995e-04	0.00000000e+00	3.00854370e+02
-2.86415525e-05	-1.93796091e-04	2.27373675e-13	3.03722260e+02
-2.45019637e-05	-1.96878624e-04	2.27373675e-13	3.03032166e+02
-9.50920094e-06	-1.95252433e-04	0.00000000e+00	3.01200104e+02
-1.85804711e-05	-1.99434260e-04	-2.84217094e-14	3.02030151e+02
-3.37711281e-05	-1.96718465e-04	-2.27373675e-13	3.04906830e+02
-1.35971641e-05	-1.94396940e-04	0.00000000e+00	3.01516937e+02
8.92857133e-06	-1.99999995e-04	0.00000000e+00	3.01119019e+02
0.00000000e+00	-1.99999995e-04	0.00000000e+00	3.00854370e+02
-2.64384835e-05	-1.99999995e-04	0.00000000e+00	3.03362122e+02
-3.11288823e-05	-1.99999995e-04	0.00000000e+00	3.04375000e+02
-4.01265279e-05	-2.00000009e-04	0.00000000e+00	3.06493530e+02
-1.79696326e-05	-1.99999995e-04	2.27373675e-13	3.01965332e+02
0.00000000e+00	-1.99999995e-04	0.00000000e+00	3.00854370e+02
-1.09389612e-05	-1.99999995e-04	0.00000000e+00	3.01363037e+02
-1.92208699e-05	-1.99999995e-04	-1.98951966e-13	3.02129150e+02
-3.57012250e-05	-1.99999995e-04	2.27373675e-13	3.05427338e+02
0.00000000e+00	-1.99999995e-04	0.00000000e+00	3.00854370e+02
8.92857133e-06	-1.99999995e-04	0.00000000e+00	3.01119019e+02
-1.86186044e-05	-1.99999995e-04	2.27373675e-13	3.02042603e+02
-4.50735315e-05	-9.86285741e-05	0.00000000e+00	3.07871216e+02
-4.42943347e-05	-9.98332762e-05	2.27373675e-13	3.07670349e+02
-4.52156382e-05	-1.00489713e-04	0.00000000e+00	3.07924774e+02
-4.60653828e-05	-9.98784963e-05	2.27373675e-13	3.08189423e+02
-5.11699618e-05	-9.33785341e-05	0.00000000e+00	3.09731232e+02
-5.12130573e-05	-9.34044947e-05	-3.62376795e-13	3.09744843e+02
-5.12213446e-05	-9.33788833e-05	9.23705556e-14	3.09747314e+02
-5.52087149e-05	-1.00273057e-04	0.00000000e+00	3.11079895e+02
-4.82326213e-05	-1.30337197e-04	1.13686838e-13	3.08842499e+02
-4.60640586e-05	-1.30137603e-04	0.00000000e+00	3.08190796e+02
-4.63677570e-05	-1.29229200e-04	0.00000000e+00	3.08286926e+02
-3.56769524e-05	-1.16056231e-04	-2.27373675e-13	3.05294952e+02
-3.56235105e-05	-1.17083153e-04	-1.70530257e-13	3.05276276e+02
-3.73152143e-05	-1.16497547e-04	-5.68434189e-14	3.05727570e+02
-4.26448569e-05	-1.29100430e-04	0.00000000e+00	3.07204926e+02
-4.26950064e-05	-1.02391699e-04	-5.68434189e-14	3.07182220e+02
-5.02204057e-05	-1.07741602e-04	-1.13686838e-13	3.09452148e+02
-4.82944815e-05	-1.06028179e-04	-1.13686838e-13	3.08866150e+02
-4.74479275e-05	-1.06583189e-04	-1.13686838e-13	3.08602600e+02
-4.81133939e-05	-1.27816878e-04	5.68434189e-14	3.08800079e+02
-4.64124387e-05	-1.31526394e-04	-5.68434189e-14	3.08275909e+02
-3.66814638e-05	-1.13286325e-04	0.00000000e+00	3.05526581e+02
-4.41988959e-05	-1.26415092e-04	0.00000000e+00	3.07610138e+02
-4.70675695e-05	-1.08466927e-04	0.00000000e+00	3.08473267e+02
-4.43237768e-05	-1.06700238e-04	5.68434189e-14	3.07676453e+02
-3.84781561e-05	-1.19709701e-04	5.68434189e-14	3.06014801e+02
-3.59636360e-05	-1.20842553e-04	-5.68434189e-14	3.05339081e+02
-3.75983582e-05	-9.84145154e-05	0.00000000e+00	3.05756714e+02
-3.70859307e-05	-9.49403184e-05	-2.84217094e-13	3.05646362e+02
-4.86763420e-05	-1.34036964e-04	5.68434189e-14	3.08972290e+02
-4.00669742e-05	-1.35581562e-04	0.00000000e+00	3.06514404e+02
-4.19644857e-05	-1.37216004e-04	0.00000000e+00	3.07020660e+02
-5.53669379e-05	-1.05136074e-04	0.00000000e+00	3.11084473e+02
-3.75780946e-05	-1.31189707e-04	1.13686838e-13	3.05770325e+02
-4.88565129e-05	-1.21574943e-04	2.27373675e-13	3.09051605e+02
-4.30371583e-05	-1.22379395e-04	5.68434189e-14	3.07271210e+02
-4.54064539e-05	-1.18523451e-04	-1.13686838e-13	3.07993134e+02
-5.47186391e-05	-1.10973706e-04	0.00000000e+00	3.10898071e+02
-4.88489677e-05	-1.14818176e-04	-2.27373675e-13	3.09104431e+02
-5.29669633e-05	-1.19581091e-04	2.27373675e-13	3.10358704e+02
-5.40485998e-05	-1.28984393e-04	-2.27373675e-13	3.10702606e+02
-5.32186423e-05	-1.23789985e-04	0.00000000e+00	3.10428101e+02
-3.79819539e-05	-1.41387049e-04	0.00000000e+00	3.05882111e+02
-4.39765354e-05	-1.14695998e-04	0.00000000e+00	3.07632446e+02
-3.95699535e-05	-1.08198881e-04	0.00000000e+00	3.06327393e+02
-5.11863946e-05	-1.41224722e-04	0.00000000e+00	3.09797607e+02
-4.62199168e-05	-1.38741278e-04	0.00000000e+00	3.08306458e+02
-5.40682086e-05	-1.32960005e-04	4.54747351e-13	3.10740417e+02
-5.29764402e-05	-1.39965196e-04	0.00000000e+00	3.10354248e+02
-3.84123450e-05	-1.06518746e-04	-1.13686838e-13	3.05999207e+02
-3.71400893e-05	-1.27718071e-04	-3.41060513e-13	3.05684570e+02
-4.15262439e-05	-1.23474572e-04	-1.13686838e-13	3.06854248e+02
-5.48178868e-05	-1.08486973e-04	-1.13686838e-13	3.10955627e+02
-3.50895643e-05	-1.27241889e-04	-2.27373675e-13	3.05188965e+02
-3.57101926e-05	-1.43830155e-04	-1.13686838e-13	3.05352112e+02
-3.59736368e-05	-1.29077089e-04	1.13686838e-13	3.05390472e+02
-3.59172845e-05	-9.44828353e-05	0.00000000e+00	3.05361176e+02
-2.81777502e-05	-9.40716709e-05	-2.27373675e-13	3.03682007e+02
-3.05123795e-05	-1.01127072e-04	1.70530257e-13	3.04075714e+02
-2.78833595e-05	-1.00281322e-04	0.00000000e+00	3.03582886e+02
-2.33853989e-05	-9.61271071e-05	0.00000000e+00	3.02758545e+02
-6.36492769e-06	-9.91325142e-05	5.68434189e-14	3.01073486e+02
-2.50885910e-06	-9.65669969e-05	-5.68434189e-14	3.00900330e+02
-4.67891914e-06	-9.65154541e-05	0.00000000e+00	3.01009857e+02
-1.32974935e-06	-9.66526131e-05	2.84217094e-13	3.00917969e+02
-2.47910179e-06	-9.76181327e-05	2.84217094e-13	3.00907532e+02
-2.28921308e-05	-9.74923969e-05	-3.41060513e-13	3.02685791e+02
-2.20691200e-05	-9.70006950e-05	0.00000000e+00	3.02546967e+02
-3.11783988e-05	-1.01846985e-04	2.27373675e-13	3.04240021e+02
-2.00217401e-05	-9.69016619e-05	-1.13686838e-13	3.02270691e+02
-1.43555335e-05	-9.59901881e-05	2.27373675e-13	3.01597534e+02
-1.31578054e-05	-1.00760371e-04	0.00000000e+00	3.01457458e+02
-1.24700477e-06	-9.83590580e-05	-5.68434189e-14	3.00906891e+02
8.22065704e-06	-9.87639141e-05	2.84217094e-14	3.01213867e+02
-1.91045219e-05	-1.02325335e-04	0.00000000e+00	3.02155884e+02
-2.16723020e-05	-1.03878352e-04	0.00000000e+00	3.02504700e+02
-3.05400390e-05	-1.02222679e-04	0.00000000e+00	3.04089966e+02
-1.12752987e-05	-1.02416889e-04	-1.13686838e-13	3.01354065e+02
1.16752426e-05	-9.93047579e-05	2.27373675e-13	3.01328156e+02
1.13172537e-05	-9.97650932e-05	-1.70530257e-13	3.01304352e+02
-2.27993114e-05	-1.04671257e-04	0.00000000e+00	3.02695160e+02
-1.25079705e-05	-1.02263170e-04	2.27373675e-13	3.01444275e+02
-3.29354989e-05	-1.03272323e-04	0.00000000e+00	3.04648376e+02
-2.84588859e-05	-1.02926104e-04	0.00000000e+00	3.03694702e+02
4.37741755e-06	-1.05388375e-04	0.00000000e+00	3.01011719e+02
-1.36227045e-05	-1.03317041e-04	2.27373675e-13	3.01548706e+02
-2.13954318e-05	-1.05986459e-04	1.13686838e-13	3.02470947e+02
-4.09767290e-06	-1.07370579e-04	2.84217094e-13	3.00930756e+02
-3.47792957e-06	-1.03747152e-04	-2.84217094e-14	3.00899719e+02
-3.21292714e-06	-1.07484688e-04	0.00000000e+00	3.00918945e+02
-1.22250258e-05	-1.03881037e-04	-2.27373675e-13	3.01396576e+02
-2.38768371e-05	-1.08767046e-04	0.00000000e+00	3.02830627e+02
-3.21428088e-05	-1.09017274e-04	7.10542736e-15	3.04420776e+02
-4.60049159e-06	-1.07919528e-04	5.68434189e-14	3.00954742e+02
-3.23258864e-05	-1.09571061e-04	1.77635684e-13	3.04463623e+02
-3.22512569e-05	-1.09588880e-04	-2.77111667e-13	3.04446991e+02
-4.04081493e-06	-1.07844338e-04	2.84217094e-13	3.00929626e+02
-1.36173840e-05	-1.08028224e-04	1.13686838e-13	3.01486237e+02
-1.71316715e-05	-1.09781395e-04	-5.68434189e-14	3.01896027e+02
-3.20992222e-05	-1.09672408e-04	-4.26325641e-14	3.04414307e+02
-1.41854944e-05	-1.11907633e-04	-1.13686838e-13	3.01566101e+02
-7.58952228e-06	-1.09204251e-04	2.84217094e-14	3.01133179e+02
2.83991471e-06	-1.11383910e-04	0.00000000e+00	3.00925171e+02
-3.22518317e-05	-1.09637833e-04	-2.77111667e-13	3.04446655e+02
-3.66133963e-06	-1.08146771e-04	2.84217094e-13	3.00922791e+02
-3.24566863e-05	-1.10026871e-04	-4.61852778e-14	3.04493439e+02
2.19721665e-06	-1.14074806e-04	0.00000000e+00	3.00938568e+02
-2.65324670e-05	-1.12494781e-04	-2.27373675e-13	3.03320679e+02
-4.27270470e-06	-1.08638029e-04	0.00000000e+00	3.00925720e+02
-1.54867848e-05	-1.12942769e-04	0.00000000e+00	3.01696686e+02
-2.41267044e-05	-1.13455419e-04	-1.13686838e-13	3.02911621e+02
-3.45846602e-05	-1.16456242e-04	-5.68434189e-14	3.05036682e+02
-1.16236588e-05	-1.14349685e-04	-5.68434189e-14	3.01368164e+02
-6.38984261e-07	-1.14356750e-04	0.00000000e+00	3.00943878e+02
-6.13483007e-06	-1.17109012e-04	0.00000000e+00	3.01010406e+02
-2.04300231e-05	-1.17195013e-04	-2.27373675e-13	3.02403595e+02
3.62272704e-06	-1.16392061e-04	1.13686838e-13	3.00933441e+02
-2.68759977e-05	-1.16049450e-04	0.00000000e+00	3.03360535e+02
-3.38754435e-05	-1.18043950e-04	0.00000000e+00	3.04866455e+02
-8.43093221e-06	-1.19046425e-04	0.00000000e+00	3.01174835e+02
-1.75996865e-06	-1.18845957e-04	0.00000000e+00	3.00996216e+02
-1.69586710e-05	-1.18535383e-04	-2.27373675e-13	3.01957458e+02
-2.60046618e-05	-1.20658086e-04	0.00000000e+00	3.03290100e+02
-6.06822096e-06	-1.19085977e-04	1.13686838e-13	3.01029114e+02
-2.85537571e-05	-1.22753539e-04	0.00000000e+00	3.03736633e+02
3.81563314e-06	-1.22661062e-04	0.00000000e+00	3.00938660e+02
-1.36079398e-05	-1.21902602e-04	0.00000000e+00	3.01624542e+02
-2.09773589e-05	-1.25694554e-04	0.00000000e+00	3.02358185e+02
-2.21243063e-05	-1.25979263e-04	-5.68434189e-14	3.02547485e+02
-5.15767897e-06	-1.20948098e-04	1.13686838e-13	3.00988983e+02
-2.05592205e-05	-1.26451196e-04	-2.27373675e-13	3.02316650e+02
-8.73783301e-06	-1.23770587e-04	-1.13686838e-13	3.01141968e+02
8.78120204e-07	-1.25560764e-04	0.00000000e+00	3.00922089e+02
-2.11890583e-05	-1.26596729e-04	-2.84217094e-13	3.02400085e+02
-1.13625356e-05	-1.27518098e-04	0.00000000e+00	3.01339905e+02
-3.07889991e-06	-1.26120241e-04	2.27373675e-13	3.01006927e+02
-9.40405153e-06	-1.27932741e-04	0.00000000e+00	3.01227448e+02
3.22207416e-06	-1.25706400e-04	-2.27373675e-13	3.00972748e+02
-2.86448085e-05	-1.32840287e-04	0.00000000e+00	3.03703857e+02
-2.34551371e-05	-1.29100401e-04	5.68434189e-14	3.02775085e+02
-1.04704141e-05	-1.29515829e-04	0.00000000e+00	3.01250610e+02
-2.05711003e-05	-1.27501669e-04	1.13686838e-13	3.02305420e+02
-2.37519146e-07	-1.33053443e-04	5.68434189e-14	3.00878601e+02
6.86484327e-07	-1.31874753e-04	0.00000000e+00	3.00868408e+02
-1.26328032e-05	-1.30212487e-04	0.00000000e+00	3.01441010e+02
5.73954708e-07	-1.33674286e-04	0.00000000e+00	3.00884552e+02
-2.91564356e-05	-1.34257687e-04	-2.27373675e-13	3.03820160e+02
-1.27793783e-06	-1.33468042e-04	0.00000000e+00	3.00910217e+02
-2.75663806e-05	-1.34481757e-04	1.13686838e-13	3.03507874e+02
-1.88390259e-05	-1.34390342e-04	2.27373675e-13	3.02183350e+02
-4.63997651e-07	-1.34077403e-04	0.00000000e+00	3.00892426e+02
2.43550744e-07	-1.34093876e-04	0.00000000e+00	3.00876526e+02
-3.15129801e-05	-1.35007620e-04	5.68434189e-14	3.04370850e+02
-1.00212674e-05	-1.35570459e-04	1.13686838e-13	3.01237640e+02
-1.29897508e-05	-1.36550414e-04	-1.13686838e-13	3.01499146e+02
-3.80467282e-05	-1.36921444e-04	0.00000000e+00	3.05966431e+02
-9.64367609e-06	-1.38364892e-04	2.27373675e-13	3.01269012e+02
-2.89488016e-05	-1.35165974e-04	0.00000000e+00	3.03772156e+02
-2.43489849e-05	-1.37884461e-04	0.00000000e+00	3.02941772e+02
-1.96723722e-05	-1.39636759e-04	0.00000000e+00	3.02191223e+02
-2.09864811e-05	-1.40501696e-04	0.00000000e+00	3.02391693e+02
-2.01638723e-05	-1.41096287e-04	0.00000000e+00	3.02269806e+02
-6.84013344e-07	-1.37973213e-04	0.00000000e+00	3.00863739e+02
-4.03720696e-06	-1.42910489e-04	-5.68434189e-14	3.00967712e+02
-2.36861001e-06	-1.43648533e-04	-3.41060513e-13	3.00914612e+02
-2.84052530e-05	-1.36692557e-04	0.00000000e+00	3.03647156e+02
-1.48080217e-05	-1.42542936e-04	1.70530257e-13	3.01628265e+02
6.75969159e-06	-1.43729689e-04	3.69482223e-13	3.01019135e+02
-1.07459446e-05	-1.42634904e-04	1.13686838e-13	3.01283112e+02
-5.54409635e-05	-9.84209182e-05	0.00000000e+00	3.11139130e+02
-5.98885672e-05	-9.54310672e-05	2.27373675e-13	3.12561890e+02
-5.74066216e-05	-9.93471986e-05	-3.41060513e-13	3.11754364e+02
-5.91169155e-05	-1.02282123e-04	0.00000000e+00	3.12264862e+02
-6.23273008e-05	-9.66630469e-05	-2.27373675e-13	3.13324646e+02
-6.24392778e-05	-1.01130776e-04	2.27373675e-13	3.13319092e+02
-6.23623928e-05	-1.04196821e-04	3.41060513e-13	3.13317017e+02
-6.42881932e-05	-1.03069178e-04	0.00000000e+00	3.14554993e+02
-6.71668895e-05	-9.51990951e-05	-1.13686838e-13	3.16381195e+02
-6.39460122e-05	-1.05061874e-04	-3.41060513e-13	3.14345856e+02
-6.95186536e-05	-9.58226083e-05	0.00000000e+00	3.17936615e+02
-6.95956041e-05	-9.42427869e-05	3.41060513e-13	3.18004944e+02
-7.14093985e-05	-1.03747567e-04	8.52651283e-14	3.18619171e+02
-7.26714279e-05	-1.01476035e-04	-2.84217094e-14	3.19461914e+02
-7.33157431e-05	-1.03607417e-04	-3.41060513e-13	3.19790466e+02
-7.21242832e-05	-9.44736530e-05	0.00000000e+00	3.19041809e+02
-7.40587348e-05	-1.03192782e-04	0.00000000e+00	3.20072205e+02
-7.74110522e-05	-9.73559145e-05	4.54747351e-13	3.21263733e+02
-7.73552747e-05	-9.34503187e-05	0.00000000e+00	3.21276245e+02
-8.07739780e-05	-9.48088273e-05	0.00000000e+00	3.21879395e+02
-7.08297448e-05	-1.22232042e-04	-1.42108547e-14	3.18619080e+02
-7.08300868e-05	-1.22123558e-04	0.00000000e+00	3.18620789e+02
-7.10768581e-05	-1.22244499e-04	0.00000000e+00	3.18700897e+02
-8.61266235e-05	-1.29291133e-04	0.00000000e+00	3.22644714e+02
-8.74139077e-05	-1.31530323e-04	2.27373675e-13	3.22802612e+02
-8.90968877e-05	-1.30165456e-04	2.27373675e-13	3.22899963e+02
-7.05748535e-05	-1.22059741e-04	-1.42108547e-14	3.18456696e+02
-8.91875388e-05	-1.34641363e-04	0.00000000e+00	3.22905396e+02
-7.12125038e-05	-1.21921934e-04	-1.42108547e-14	3.18762756e+02
-7.08218868e-05	-1.21804303e-04	0.00000000e+00	3.18613983e+02
-7.41823460e-05	-1.04274208e-04	1.13686838e-13	3.20103271e+02
-7.31428663e-05	-1.04904408e-04	-1.13686838e-13	3.19701416e+02
-8.28796328e-05	-1.01428544e-04	0.00000000e+00	3.22229218e+02
-8.50407087e-05	-1.02392543e-04	-3.41060513e-13	3.22621735e+02
-8.49548669e-05	-1.00029196e-04	0.00000000e+00	3.22608398e+02
-8.32624137e-05	-1.04009741e-04	0.00000000e+00	3.22324860e+02
-8.77961866e-05	-1.02114900e-04	0.00000000e+00	3.22758789e+02
-8.13212973e-05	-1.36099188e-04	0.00000000e+00	3.21798157e+02
-8.61483568e-05	-1.36960065e-04	2.27373675e-13	3.22719116e+02
-8.48735726e-05	-1.33866328e-04	0.00000000e+00	3.22554504e+02
-6.24372915e-05	-1.14184542e-04	1.13686838e-13	3.13326080e+02
-6.52880626e-05	-1.11944137e-04	0.00000000e+00	3.15138794e+02
-6.23774395e-05	-1.11347341e-04	2.27373675e-13	3.13322174e+02
-8.67767085e-05	-1.06002932e-04	-5.68434189e-14	3.22744354e+02
-8.32642836e-05	-1.40740696e-04	1.13686838e-13	3.22299561e+02
-8.83688044e-05	-1.39120384e-04	0.00000000e+00	3.22850098e+02
-5.89454212e-05	-1.10482746e-04	-1.13686838e-13	3.12212555e+02
-8.96863858e-05	-1.27196021e-04	5.68434189e-14	3.22928009e+02
-6.24644890e-05	-1.08056913e-04	-1.13686838e-13	3.13320312e+02
-8.17575929e-05	-1.18592674e-04	0.00000000e+00	3.22045654e+02
-8.65861948e-05	-1.18963886e-04	0.00000000e+00	3.22757935e+02
-8.43778616e-05	-1.22810627e-04	0.00000000e+00	3.22507568e+02
-8.93565593e-05	-1.23967780e-04	0.00000000e+00	3.22902710e+02
-6.25000030e-05	-1.29721462e-04	0.00000000e+00	3.13316437e+02
-9.62148770e-05	-1.33489229e-04	-2.84217094e-14	3.23085266e+02
-7.49811297e-05	-1.28096581e-04	-2.27373675e-13	3.20195435e+02
-7.71922496e-05	-1.32868357e-04	1.13686838e-13	3.21179260e+02
-8.02078212e-05	-1.28509491e-04	-2.27373675e-13	3.21931396e+02
-8.87140632e-05	-9.77685122e-05	1.13686838e-13	3.22805786e+02
-8.78992141e-05	-1.13556824e-04	0.00000000e+00	3.22832794e+02
-9.28680456e-05	-1.21100034e-04	0.00000000e+00	3.22966766e+02
-6.23073356e-05	-1.38506279e-04	0.00000000e+00	3.13329956e+02
-5.76364982e-05	-1.35010981e-04	0.00000000e+00	3.11841858e+02
-5.55048246e-05	-1.40737800e-04	0.00000000e+00	3.11139069e+02
-7.43028795e-05	-1.12064954e-04	0.00000000e+00	3.19877838e+02
-7.90018603e-05	-1.09768356e-04	0.00000000e+00	3.21675415e+02
-7.89328988e-05	-1.15396659e-04	2.27373675e-13	3.21652374e+02
-5.87368268e-05	-1.17765128e-04	0.00000000e+00	3.12196411e+02
-6.25000030e-05	-1.29721462e-04	8.82015579e-20	3.13316437e+02
-8.59802385e-05	-1.10647627e-04	0.00000000e+00	3.22561462e+02
-7.88200050e-05	-1.21862962e-04	1.13686838e-13	3.21630249e+02
-6.25000030e-05	-1.29721462e-04	0.00000000e+00	3.13316437e+02
-5.83870642e-05	-1.22705649e-04	-2.27373675e-13	3.12072876e+02
-6.59368525e-05	-1.18108204e-04	0.00000000e+00	3.15627747e+02
-7.02889374e-05	-1.14220617e-04	0.00000000e+00	3.18389709e+02
-6.25000030e-05	-1.29721462e-04	0.00000000e+00	3.13316437e+02
-7.41942786e-05	-1.34117436e-04	0.00000000e+00	3.20096283e+02
-7.05893253e-05	-1.29527238e-04	0.00000000e+00	3.18595947e+02
-7.56729423e-05	-1.17183401e-04	1.13686838e-13	3.20444153e+02
-7.65560326e-05	-1.36986200e-04	0.00000000e+00	3.21023743e+02
-8.55088656e-05	-9.43691994e-05	-2.27373675e-13	3.22657166e+02
-9.17496800e-05	-9.23237603e-05	1.13686838e-13	3.22978546e+02
-9.61963960e-05	-1.33925583e-04	-2.84217094e-14	3.23081390e+02
-7.03402402e-05	-1.39438940e-04	5.68434189e-14	3.18373505e+02
-6.25000030e-05	-1.29721462e-04	0.00000000e+00	3.13316437e+02
-6.23134983e-05	-1.20058168e-04	2.27373675e-13	3.13327423e+02
-6.99268130e-05	-1.11410423e-04	0.00000000e+00	3.18224396e+02
-9.10620947e-05	-1.25500708e-04	1.13686838e-13	3.22981079e+02
-5.66171911e-05	-1.08351996e-04	0.00000000e+00	3.11507080e+02
-6.25000030e-05	-1.29721462e-04	0.00000000e+00	3.13316437e+02
-7.83018986e-05	-1.18296244e-04	0.00000000e+00	3.21515625e+02
-8.86534108e-05	-1.10622728e-04	0.00000000e+00	3.22883118e+02
-6.25000030e-05	-1.29721462e-04	0.00000000e+00	3.13316437e+02
-6.25000030e-05	-1.29721462e-04	8.82015579e-20	3.13316437e+02
-4.79647206e-05	-6.04903253e-05	-2.27373675e-13	3.08810883e+02
-4.41632947e-05	-5.90206982e-05	0.00000000e+00	3.07712036e+02
-4.10458815e-05	-6.12752483e-05	0.00000000e+00	3.06767700e+02
-4.45229380e-05	-6.82715254e-05	-5.68434189e-14	3.07693054e+02
-4.83494805e-05	-8.71478260e-05	-1.13686838e-13	3.08905396e+02
-4.52484346e-05	-8.96233760e-05	0.00000000e+00	3.07947815e+02
-4.24145292e-05	-8.67742492e-05	1.13686838e-13	3.07126526e+02
-4.66026540e-05	-8.24215240e-05	0.00000000e+00	3.08329163e+02
-4.73747859e-05	-5.34719657e-05	-1.13686838e-13	3.08564880e+02
-4.54219953e-05	-5.15283646e-05	0.00000000e+00	3.07987183e+02
-4.58650538e-05	-6.89311128e-05	-5.68434189e-14	3.08108124e+02
-4.46508020e-05	-6.92939211e-05	0.00000000e+00	3.07744049e+02
-4.58758186e-05	-5.06156357e-05	0.00000000e+00	3.08103699e+02
-5.17643748e-05	-7.64382276e-05	5.68434189e-14	3.09938568e+02
-4.68491198e-05	-7.70950719e-05	1.13686838e-13	3.08433960e+02
-4.53100438e-05	-7.13638874e-05	-2.84217094e-14	3.07926331e+02
-4.71993189e-05	-7.84457297e-05	-3.41060513e-13	3.08554810e+02
-4.94540291e-05	-7.99481859e-05	1.13686838e-13	3.09232666e+02
-5.29885874e-05	-6.37107296e-05	-2.27373675e-13	3.10360413e+02
-5.29665704e-05	-4.90623097e-05	0.00000000e+00	3.10294586e+02
-4.63123470e-05	-4.80562267e-05	0.00000000e+00	3.08207275e+02
-5.12233564e-05	-9.33281408e-05	9.23705556e-14	3.09747772e+02
-5.29617246e-05	-5.80373235e-05	0.00000000e+00	3.10358337e+02
-4.77062495e-05	-4.38897332e-05	-1.13686838e-13	3.08646576e+02
-5.42085036e-05	-4.82432151e-05	0.00000000e+00	3.10684662e+02
-5.44693030e-05	-7.33379275e-05	0.00000000e+00	3.10797791e+02
-5.43752285e-05	-8.52541707e-05	0.00000000e+00	3.10826843e+02
-5.46854390e-05	-4.85699638e-05	0.00000000e+00	3.10841309e+02
-5.44590039e-05	-6.75057745e-05	-2.27373675e-13	3.10843872e+02
-5.46987576e-05	-4.92436702e-05	-1.70530257e-13	3.10841675e+02
-5.44778377e-05	-7.74639266e-05	0.00000000e+00	3.10804108e+02
-5.45155417e-05	-7.54821449e-05	0.00000000e+00	3.10839752e+02
-5.76733000e-05	-6.47293346e-05	4.54747351e-13	3.11846313e+02
-5.81300555e-05	-5.88938456e-05	0.00000000e+00	3.11997986e+02
-5.16212531e-05	-9.32094481e-05	-2.13162821e-14	3.09873383e+02
-6.14882156e-05	-8.82513996e-05	5.68434189e-14	3.13012146e+02
-6.25000030e-05	-5.27088996e-05	0.00000000e+00	3.13314575e+02
-5.54462968e-05	-7.47331142e-05	0.00000000e+00	3.11125061e+02
-5.50450350e-05	-4.87587749e-05	-1.98951966e-13	3.10955566e+02
-5.62121932e-05	-7.60885669e-05	0.00000000e+00	3.11351685e+02
-5.87436443e-05	-8.19837878e-05	2.27373675e-13	3.12207397e+02
-6.25000030e-05	-7.02785328e-05	0.00000000e+00	3.13325226e+02
-6.24784443e-05	-9.02786414e-05	0.00000000e+00	3.13320404e+02
-5.53608625e-05	-4.82081159e-05	-1.98951966e-13	3.11049347e+02
-6.23073356e-05	-6.14937162e-05	0.00000000e+00	3.13322144e+02
-6.25000030e-05	-7.02785328e-05	0.00000000e+00	3.13325226e+02
-6.25000030e-05	-5.27088996e-05	0.00000000e+00	3.13314575e+02
-6.23073356e-05	-7.90633494e-05	0.00000000e+00	3.13323456e+02
-6.25000030e-05	-7.02785328e-05	-3.65279178e-20	3.13325226e+02
-6.25000030e-05	-5.27088996e-05	0.00000000e+00	3.13314575e+02
-6.25000030e-05	-7.02785328e-05	0.00000000e+00	3.13325226e+02
-6.25000030e-05	-5.27088996e-05	-3.69733804e-20	3.13314575e+02
-6.24681779e-05	-8.73536919e-05	-1.13686838e-13	3.13319672e+02
-6.24415552e-05	-8.87231727e-05	2.84217094e-13	3.13319550e+02
-6.23073356e-05	-4.39240830e-05	0.00000000e+00	3.13300873e+02
-6.25000030e-05	-5.27088996e-05	0.00000000e+00	3.13314575e+02
-6.25000030e-05	-5.27088996e-05	0.00000000e+00	3.13314575e+02
-6.30276045e-05	-8.91156524e-05	2.27373675e-13	3.13697876e+02
-6.55531621e-05	-5.88992189e-05	0.00000000e+00	3.15451599e+02
-6.84001570e-05	-7.92741703e-05	1.42108547e-14	3.17196381e+02
-6.89835433e-05	-7.81447961e-05	0.00000000e+00	3.17581909e+02
-6.25000030e-05	-7.02785328e-05	-3.65279178e-20	3.13325226e+02
-6.39006830e-05	-8.82125969e-05	-1.70530257e-13	3.14222351e+02
-7.02987381e-05	-4.62827666e-05	0.00000000e+00	3.18235321e+02
-6.85517880e-05	-6.28463531e-05	0.00000000e+00	3.17132690e+02
-6.25000030e-05	-7.02785328e-05	0.00000000e+00	3.13325226e+02
-6.91485475e-05	-5.62455316e-05	0.00000000e+00	3.17802063e+02
-6.91305395e-05	-7.80355113e-05	1.35003120e-13	3.17676910e+02
-6.91355963e-05	-7.82209536e-05	1.27897692e-13	3.17679871e+02
-7.11642278e-05	-4.66287202e-05	0.00000000e+00	3.18805420e+02
-7.12336914e-05	-6.53745446e-05	-3.41060513e-13	3.18862305e+02
-6.98378717e-05	-7.08381413e-05	0.00000000e+00	3.18199646e+02
-7.10382228e-05	-4.76262612e-05	1.70530257e-13	3.18722168e+02
-7.00671517e-05	-9.16954450e-05	0.00000000e+00	3.18225769e+02
-7.11207540e-05	-6.11810974e-05	0.00000000e+00	3.18801697e+02
-7.06353967e-05	-8.53324309e-05	2.27373675e-13	3.18606689e+02
-7.21007091e-05	-4.74772241e-05	-5.68434189e-14	3.19169952e+02
-7.74436485e-05	-7.09721571e-05	0.00000000e+00	3.21205383e+02
-6.94338742e-05	-7.81709750e-05	-9.23705556e-14	3.17802917e+02
-7.40208488e-05	-5.47150194e-05	0.00000000e+00	3.19868011e+02
-7.49638857e-05	-8.18289700e-05	0.00000000e+00	3.20275970e+02
-7.67791716e-05	-8.78442079e-05	0.00000000e+00	3.20928162e+02
-7.37271330e-05	-6.30857394e-05	0.00000000e+00	3.19867706e+02
-7.72435014e-05	-7.01232566e-05	8.52651283e-14	3.21143372e+02
-7.64988581e-05	-7.89612386e-05	0.00000000e+00	3.20958282e+02
-7.78298636e-05	-7.17779258e-05	1.13686838e-13	3.21361328e+02
-7.18033625e-05	-4.62851240e-05	0.00000000e+00	3.19056122e+02
-7.79512920e-05	-8.94575933e-05	0.00000000e+00	3.21393005e+02
-7.78349131e-05	-7.08439547e-05	0.00000000e+00	3.21367157e+02
-7.77640817e-05	-5.67227617e-05	0.00000000e+00	3.21388855e+02
-7.84639415e-05	-5.23872222e-05	-2.27373675e-13	3.21544922e+02
-7.90669801e-05	-8.03288785e-05	0.00000000e+00	3.21631531e+02
-7.86488963e-05	-8.73805766e-05	0.00000000e+00	3.21547577e+02
-7.81323033e-05	-7.04572449e-05	0.00000000e+00	3.21424652e+02
-8.06199387e-05	-4.82384494e-05	2.27373675e-13	3.21908142e+02
-8.13798979e-05	-4.34298454e-05	0.00000000e+00	3.22076172e+02
-7.88617035e-05	-7.79523034e-05	2.27373675e-13	3.21595337e+02
-8.06167227e-05	-6.33407763e-05	2.27373675e-13	3.21981445e+02
-7.80649643e-05	-7.09708111e-05	0.00000000e+00	3.21404510e+02
-8.42868176e-05	-5.60070221e-05	0.00000000e+00	3.22416229e+02
-8.38618289e-05	-8.35779065e-05	0.00000000e+00	3.22462158e+02
-8.53064776e-05	-5.81206841e-05	0.00000000e+00	3.22622864e+02
-8.36260369e-05	-6.56001139e-05	0.00000000e+00	3.22451660e+02
-7.92716382e-05	-8.89997827e-05	0.00000000e+00	3.21608521e+02
-8.46923140e-05	-4.61128511e-05	0.00000000e+00	3.22569885e+02
-8.63923269e-05	-7.42443081e-05	0.00000000e+00	3.22679596e+02
-7.93884537e-05	-7.13469781e-05	0.00000000e+00	3.21590057e+02
-8.38873675e-05	-4.93932275e-05	-2.27373675e-13	3.22426880e+02
-8.63426903e-05	-7.61397678e-05	0.00000000e+00	3.22677460e+02
-8.60650180e-05	-5.48969583e-05	0.00000000e+00	3.22706848e+02
-8.60575310e-05	-5.66240087e-05	0.00000000e+00	3.22708801e+02
-8.64648464e-05	-8.89203802e-05	2.27373675e-13	3.22750092e+02
-8.75378610e-05	-7.27234219e-05	0.00000000e+00	3.22815613e+02
-8.79393265e-05	-4.90360326e-05	0.00000000e+00	3.22824127e+02
-8.85738846e-05	-7.45644284e-05	0.00000000e+00	3.22871185e+02
-8.71650627e-05	-5.80452179e-05	0.00000000e+00	3.22763855e+02
-8.94289406e-05	-6.50779984e-05	0.00000000e+00	3.22893616e+02
-9.04180779e-05	-8.28532793e-05	-1.13686838e-13	3.22932983e+02
-8.99321894e-05	-7.77690584e-05	0.00000000e+00	3.22924744e+02
-8.81682354e-05	-5.55979386e-05	0.00000000e+00	3.22811157e+02
-9.18481674e-05	-5.23833951e-05	0.00000000e+00	3.23010315e+02
-9.18571168e-05	-8.17596156e-05	2.27373675e-13	3.23011841e+02
-9.27629007e-05	-6.17581900e-05	-2.27373675e-13	3.23033173e+02
-9.28391601e-05	-8.65174516e-05	0.00000000e+00	3.23034668e+02
-9.00979430e-05	-7.25825521e-05	0.00000000e+00	3.22916809e+02
-9.31985414e-05	-6.68828798e-05	0.00000000e+00	3.23041748e+02
-9.20902457e-05	-4.67547652e-05	2.27373675e-13	3.23013519e+02
-9.29220478e-05	-5.51531521e-05	0.00000000e+00	3.23038696e+02
-9.40428872e-05	-7.96798340e-05	0.00000000e+00	3.23052612e+02
-9.37724253e-05	-8.26450632e-05	-1.13686838e-13	3.23042084e+02
-9.52659902e-05	-7.64642900e-05	0.00000000e+00	3.23074097e+02
-9.45423089e-05	-9.16495337e-05	0.00000000e+00	3.23067474e+02
-9.58061937e-05	-7.33277775e-05	1.13686838e-13	3.23089661e+02
-9.72115304e-05	-6.89003500e-05	-2.27373675e-13	3.23097473e+02
-9.51197435e-05	-5.25917349e-05	0.00000000e+00	3.23064056e+02
-9.66913649e-05	-4.80781309e-05	1.13686838e-13	3.23089233e+02
-9.78145763e-05	-5.91447897e-05	0.00000000e+00	3.23103027e+02
-9.50532849e-05	-4.24975588e-05	0.00000000e+00	3.23073486e+02
-9.79001052e-05	-7.58040624e-05	0.00000000e+00	3.23111542e+02
-9.67195665e-05	-6.43983658e-05	0.00000000e+00	3.23068970e+02
-9.79702891e-05	-8.76751146e-05	0.00000000e+00	3.23093201e+02
-1.00086560e-04	-5.45580369e-05	0.00000000e+00	3.23127625e+02
-1.00224599e-04	-5.02447583e-05	2.27373675e-13	3.23128265e+02
-1.01749683e-04	-8.33226659e-05	-1.13686838e-13	3.23132172e+02
-1.01177357e-04	-6.67001295e-05	0.00000000e+00	3.23131195e+02
-1.01398167e-04	-6.20908904e-05	0.00000000e+00	3.23133179e+02
-1.00004072e-04	-7.95781307e-05	0.00000000e+00	3.23121460e+02
-1.00435456e-04	-7.04327831e-05	0.00000000e+00	3.23128601e+02
-1.02536651e-04	-4.37527051e-05	2.27373675e-13	3.23130341e+02
-1.03176048e-04	-4.67382597e-05	0.00000000e+00	3.23136993e+02
-1.03226492e-04	-5.84769150e-05	0.00000000e+00	3.23136292e+02
-1.03785875e-04	-8.10390920e-05	-2.27373675e-13	3.23139862e+02
-1.03237398e-04	-7.41078911e-05	1.13686838e-13	3.23127899e+02
-1.05463056e-04	-7.09066153e-05	0.00000000e+00	3.23139801e+02
-1.04798382e-04	-4.50263105e-05	-2.27373675e-13	3.23142273e+02
-1.06352534e-04	-5.28632299e-05	0.00000000e+00	3.23141022e+02
-1.07719323e-04	-7.32512126e-05	3.41060513e-13	3.23146118e+02
-1.08812434e-04	-5.42471316e-05	1.13686838e-13	3.23147125e+02
-1.08419612e-04	-5.20639151e-05	1.13686838e-13	3.23146820e+02
-1.08616856e-04	-5.32851191e-05	-2.27373675e-13	3.23147003e+02
-1.05026513e-04	-8.45902250e-05	-1.13686838e-13	3.23141479e+02
-1.02801409e-04	-8.93547403e-05	1.13686838e-13	3.23135437e+02
-1.03529514e-04	-9.24835331e-05	2.27373675e-13	3.23139557e+02
-1.05457599e-04	-8.99884326e-05	-2.27373675e-13	3.23142975e+02
-9.91937704e-05	-9.13882977e-05	0.00000000e+00	3.23100464e+02
-2.12854211e-05	-5.90441232e-05	-3.97903932e-13	3.02403503e+02
-2.08393321e-05	-5.83543770e-05	0.00000000e+00	3.02325684e+02
-2.09550581e-05	-5.89014744e-05	0.00000000e+00	3.02354553e+02
-2.09021000e-05	-5.96536593e-05	0.00000000e+00	3.02333923e+02
-2.33178253e-05	-5.76658822e-05	-5.68434189e-14	3.02737823e+02
-1.99171900e-05	-5.41079826e-05	0.00000000e+00	3.02173889e+02
-2.52061691e-05	-6.89580484e-05	-5.68434189e-14	3.03052307e+02
-2.33226274e-05	-6.04329143e-05	-5.68434189e-14	3.02746307e+02
-2.29303914e-05	-7.05047860e-05	5.68434189e-14	3.02660278e+02
-2.37317581e-05	-7.06910650e-05	5.68434189e-14	3.02800659e+02
-2.34354138e-05	-7.13717236e-05	5.68434189e-14	3.02743500e+02
-2.91917222e-05	-6.45577966e-05	0.00000000e+00	3.03829102e+02
-2.90943171e-05	-6.29611532e-05	-1.13686838e-13	3.03808441e+02
-2.88161864e-05	-5.44760333e-05	0.00000000e+00	3.03734283e+02
-2.45752017e-05	-7.14838170e-05	5.68434189e-14	3.02946533e+02
-2.96857143e-05	-6.65188418e-05	0.00000000e+00	3.03903717e+02
-3.03499619e-05	-7.29704770e-05	2.27373675e-13	3.04074158e+02
-3.17652084e-05	-6.37620469e-05	1.13686838e-13	3.04367096e+02
-3.14786557e-05	-5.76590646e-05	1.13686838e-13	3.04295685e+02
-3.04607092e-05	-5.44913819e-05	1.13686838e-13	3.04100342e+02
-2.95383252e-05	-5.28221790e-05	-3.41060513e-13	3.03862915e+02
-3.50021073e-05	-4.73673208e-05	2.27373675e-13	3.05204773e+02
-2.89980962e-05	-4.59324729e-05	2.27373675e-13	3.03767639e+02
-3.29365284e-05	-6.70089648e-05	-1.13686838e-13	3.04664062e+02
-3.48401009e-05	-7.19895761e-05	-1.13686838e-13	3.05120453e+02
-3.61540733e-05	-6.23494052e-05	-1.13686838e-13	3.05414185e+02
-3.76048338e-05	-7.00505771e-05	1.13686838e-13	3.05793427e+02
-3.79742924e-05	-5.40183537e-05	0.00000000e+00	3.05834869e+02
-3.76438438e-05	-5.35861509e-05	0.00000000e+00	3.05752167e+02
-3.51266062e-05	-7.53598943e-05	0.00000000e+00	3.05201752e+02
-3.78729201e-05	-7.40011965e-05	0.00000000e+00	3.05838501e+02
-3.76514399e-05	-5.50653422e-05	2.84217094e-14	3.05747742e+02
-3.57822646e-05	-6.45979890e-05	1.13686838e-13	3.05329102e+02
-3.82100552e-05	-7.74782966e-05	-1.13686838e-13	3.05963745e+02
-3.81557948e-05	-5.23248200e-05	0.00000000e+00	3.05869904e+02
-3.87720283e-05	-4.46412014e-05	0.00000000e+00	3.06040833e+02
-3.84362029e-05	-5.44686918e-05	1.42108547e-13	3.05959961e+02
-4.31720437e-05	-6.95168419e-05	5.68434189e-14	3.07311493e+02
-4.27171690e-05	-6.79579971e-05	5.68434189e-14	3.07196777e+02
-3.73467119e-05	-9.24232081e-05	-5.68434189e-14	3.05693970e+02
-3.77417018e-05	-8.58587737e-05	0.00000000e+00	3.05876190e+02
-3.81974824e-05	-8.05813834e-05	1.13686838e-13	3.05932739e+02
-4.40942604e-05	-6.99258089e-05	0.00000000e+00	3.07577820e+02
-3.92593938e-05	-5.34581595e-05	-5.68434189e-14	3.06190247e+02
-4.37741037e-05	-5.01114228e-05	1.13686838e-13	3.07493042e+02
-4.33548339e-05	-7.77710084e-05	1.13686838e-13	3.07409546e+02
-3.81829195e-05	-9.42635743e-05	1.13686838e-13	3.05939667e+02
-4.24160207e-05	-4.36347182e-05	1.13686838e-13	3.07075378e+02
-2.71332938e-05	-5.28664641e-05	-1.13686838e-13	3.03404358e+02
-1.92019670e-05	-4.88273545e-05	1.70530257e-13	3.02072662e+02
-1.81786854e-05	-4.82079813e-05	-2.84217094e-13	3.01948517e+02
-1.80394454e-05	-4.92571053e-05	1.70530257e-13	3.01937531e+02
-2.53907874e-05	-4.71469502e-05	1.13686838e-13	3.03078552e+02
-2.21083997e-06	-4.20724682e-05	0.00000000e+00	3.00812531e+02
-2.02315437e-06	-3.93303817e-05	0.00000000e+00	3.00827881e+02
-3.21216703e-06	-3.96133801e-05	0.00000000e+00	3.00835693e+02
4.71714338e-06	-4.31074623e-05	-2.27373675e-13	3.00937134e+02
2.37239033e-06	-4.79937953e-05	0.00000000e+00	3.00872314e+02
-1.02477497e-05	-4.74867884e-05	0.00000000e+00	3.01212402e+02
-7.97056327e-06	-4.92875661e-05	1.13686838e-13	3.01085541e+02
-5.27258044e-06	-4.23726633e-05	0.00000000e+00	3.00907318e+02
-7.49718254e-07	-5.08564190e-05	-2.27373675e-13	3.00894409e+02
-1.01008500e-05	-5.01063769e-05	3.41060513e-13	3.01203613e+02
1.10619351e-06	-5.22420232e-05	0.00000000e+00	3.00901459e+02
-3.99154442e-06	-5.68144605e-05	1.70530257e-13	3.00895111e+02
-1.26469449e-05	-5.77956889e-05	3.41060513e-13	3.01419403e+02
-4.62185972e-06	-5.71036362e-05	0.00000000e+00	3.00930237e+02
-3.63431514e-06	-5.72070458e-05	-2.55795385e-13	3.00896667e+02
-1.93054530e-05	-5.90027339e-05	5.68434189e-14	3.02143127e+02
-4.03932472e-06	-5.76751954e-05	-2.84217094e-14	3.00897827e+02
3.13748251e-06	-5.97834805e-05	-2.84217094e-14	3.00951050e+02
6.13244583e-06	-6.02222135e-05	-8.52651283e-14	3.00971649e+02
6.54420319e-06	-6.08521223e-05	3.69482223e-13	3.00986328e+02
-1.03547645e-05	-5.98013939e-05	1.13686838e-13	3.01290710e+02
-1.33970625e-05	-6.12540025e-05	-1.13686838e-13	3.01487518e+02
5.65282699e-06	-6.14745441e-05	-8.52651283e-14	3.00968201e+02
-9.51943184e-06	-6.37189514e-05	0.00000000e+00	3.01170990e+02
-7.56171903e-06	-6.53533061e-05	-2.27373675e-13	3.01071503e+02
-5.22720711e-06	-6.00106723e-05	0.00000000e+00	3.00940491e+02
-2.21262144e-06	-6.45953041e-05	1.13686838e-13	3.00901062e+02
-5.55394308e-06	-6.58398640e-05	0.00000000e+00	3.00986206e+02
-1.69516952e-05	-6.65575135e-05	0.00000000e+00	3.01953949e+02
6.48892637e-06	-6.11827854e-05	-8.52651283e-14	3.00985107e+02
-8.10422898e-06	-6.63393512e-05	1.13686838e-13	3.01091400e+02
-9.63086222e-06	-6.60740043e-05	2.27373675e-13	3.01236633e+02
-2.29244392e-07	-6.72280221e-05	1.13686838e-13	3.00879944e+02
2.87178227e-06	-6.97609867e-05	4.54747351e-13	3.00972565e+02
-9.83303562e-06	-6.80001540e-05	-5.68434189e-14	3.01218994e+02
-1.52686443e-05	-7.12005494e-05	0.00000000e+00	3.01695892e+02
-4.29539705e-06	-6.97617506e-05	0.00000000e+00	3.00946960e+02
-7.58201577e-06	-7.28349260e-05	0.00000000e+00	3.01089905e+02
-2.19350495e-05	-7.14991766e-05	5.68434189e-14	3.02525696e+02
7.94580956e-07	-7.21743272e-05	0.00000000e+00	3.00947632e+02
-1.02148324e-05	-7.40008472e-05	-2.27373675e-13	3.01276978e+02
-5.96388054e-06	-7.43831260e-05	-1.13686838e-13	3.01028717e+02
4.54040628e-06	-7.40064279e-05	1.13686838e-13	3.00954651e+02
-1.54171321e-05	-7.54318608e-05	-4.54747351e-13	3.01728851e+02
-2.95777463e-05	-7.58998212e-05	0.00000000e+00	3.03932526e+02
-8.39023051e-06	-7.67772290e-05	1.13686838e-13	3.01118195e+02
-1.76642902e-06	-8.12366125e-05	-1.98951966e-13	3.00865784e+02
-2.29616326e-05	-7.33504203e-05	0.00000000e+00	3.02652313e+02
-3.49827387e-05	-7.78882386e-05	0.00000000e+00	3.05199677e+02
-1.40707641e-06	-8.10829006e-05	-7.10542736e-15	3.00868927e+02
-2.01136500e-05	-8.03194634e-05	0.00000000e+00	3.02306488e+02
-2.36915748e-05	-8.02869108e-05	1.13686838e-13	3.02841736e+02
6.05577861e-06	-7.65192235e-05	1.13686838e-13	3.01036682e+02
-1.21799276e-05	-8.06118187e-05	0.00000000e+00	3.01447083e+02
-2.91513716e-05	-8.05233140e-05	-4.54747351e-13	3.03858185e+02
-2.02429601e-06	-8.13325096e-05	2.13162821e-14	3.00875397e+02
-1.54407803e-06	-8.14075684e-05	2.13162821e-14	3.00867767e+02
-9.40659447e-06	-8.22991715e-05	0.00000000e+00	3.01249573e+02
6.23739879e-06	-8.24691888e-05	-2.27373675e-13	3.01089783e+02
-1.76295282e-06	-8.13489823e-05	-7.10542736e-15	3.00867767e+02
-3.47234891e-05	-8.35451792e-05	0.00000000e+00	3.05131409e+02
-2.12787290e-05	-8.26416217e-05	-2.27373675e-13	3.02429443e+02
-1.47138571e-05	-8.35646642e-05	0.00000000e+00	3.01717407e+02
-2.65855233e-05	-8.69705254e-05	-5.68434189e-14	3.03305420e+02
-2.83136578e-05	-8.78278443e-05	-1.70530257e-13	3.03618164e+02
4.81949064e-06	-8.53160018e-05	0.00000000e+00	3.00999817e+02
-1.08838394e-05	-8.63856112e-05	1.13686838e-13	3.01272247e+02
-1.79842823e-06	-8.16054235e-05	2.13162821e-14	3.00864777e+02
-3.55074280e-06	-8.70341464e-05	-3.41060513e-13	3.00967651e+02
-2.79039396e-05	-8.86176567e-05	2.84217094e-13	3.03553040e+02
-1.86594243e-05	-8.88560025e-05	0.00000000e+00	3.02063416e+02
-7.72385306e-07	-8.76248887e-05	0.00000000e+00	3.00920624e+02
-7.18174397e-06	-8.86332055e-05	1.13686838e-13	3.01100830e+02
-2.87326347e-05	-8.87581700e-05	2.27373675e-13	3.03726135e+02
-2.52579339e-05	-8.90991723e-05	0.00000000e+00	3.03111786e+02
-1.46883913e-05	-8.95029079e-05	1.13686838e-13	3.01633148e+02
-1.07009637e-05	-8.97361970e-05	0.00000000e+00	3.01292236e+02
4.28232443e-06	-9.01103995e-05	-1.13686838e-13	3.00957520e+02
-2.53946837e-06	-8.94810073e-05	-2.27373675e-13	3.00930695e+02
-2.79619144e-05	-8.94355471e-05	-1.70530257e-13	3.03549561e+02
-3.19531646e-05	-9.12916876e-05	-2.84217094e-14	3.04445953e+02
-3.70295820e-05	-9.41477701e-05	-3.41060513e-13	3.05632690e+02
-1.67965554e-05	-9.11609823e-05	0.00000000e+00	3.01844086e+02
2.98955820e-06	-9.21442916e-05	-2.27373675e-13	3.00970581e+02
-2.03705422e-05	-9.36698634e-05	-5.68434189e-14	3.02284790e+02
-5.44107297e-06	-9.43119230e-05	-5.68434189e-14	3.01014893e+02
5.28471310e-06	-9.22843756e-05	1.13686838e-13	3.01004822e+02
-1.24051603e-05	-9.21178580e-05	0.00000000e+00	3.01403137e+02
1.09302209e-05	-9.83376449e-05	0.00000000e+00	3.01277039e+02
0.00000000e+00	0.00000000e+00	0.00000000e+00	2.99862732e+02
8.92857133e-06	0.00000000e+00	0.00000000e+00	3.00074432e+02
6.00308340e-06	7.63343633e-06	0.00000000e+00	2.98875641e+02
8.92857133e-06	0.00000000e+00	0.00000000e+00	3.00074432e+02
0.00000000e+00	0.00000000e+00	0.00000000e+00	2.99862732e+02
0.00000000e+00	0.00000000e+00	0.00000000e+00	2.99862732e+02
8.92857133e-06	0.00000000e+00	0.00000000e+00	3.00074432e+02
3.93369146e-06	-8.44760143e-06	0.00000000e+00	3.00291870e+02
2.34555705e-06	7.47183094e-06	0.00000000e+00	2.98851227e+02
0.00000000e+00	0.00000000e+00	0.00000000e+00	2.99862732e+02
-6.19847015e-06	-8.65930269e-06	-2.84217094e-14	3.00342499e+02
4.50370362e-06	-1.10348828e-05	0.00000000e+00	3.00364899e+02
-5.72922909e-06	-9.42032420e-06	-2.84217094e-14	3.00362671e+02
-1.27612009e-06	8.15758267e-06	-2.27373675e-13	2.98811768e+02
0.00000000e+00	0.00000000e+00	0.00000000e+00	2.99862732e+02
-6.45418959e-06	-8.88816521e-06	-2.84217094e-14	3.00356964e+02
0.00000000e+00	0.00000000e+00	0.00000000e+00	2.99862732e+02
-4.83689382e-06	8.20414516e-06	0.00000000e+00	2.98843140e+02
-6.56509155e-06	-1.12992793e-05	0.00000000e+00	3.00415283e+02
-7.16143541e-06	4.96587563e-06	0.00000000e+00	2.99388306e+02
-6.94622895e-06	-8.50555080e-06	-2.27373675e-13	3.00360809e+02
-6.74840885e-06	-8.74030229e-06	0.00000000e+00	3.00363800e+02
-7.27529414e-06	-7.86028158e-06	-2.84217094e-14	3.00347229e+02
-1.03870852e-05	0.00000000e+00	2.27373675e-13	3.00234924e+02
-7.22510777e-06	-9.24257347e-06	0.00000000e+00	3.00404114e+02
-1.07102733e-05	8.05222044e-06	0.00000000e+00	2.99025208e+02
-1.24458147e-05	-1.71666179e-05	2.27373675e-13	3.01000732e+02
-7.79640504e-06	-1.96976453e-05	0.00000000e+00	3.00740784e+02
-1.35614173e-05	-3.26748864e-06	0.00000000e+00	3.00580750e+02
-1.37953957e-05	2.62204458e-06	-2.27373675e-13	2.99937988e+02
-1.15933462e-05	-2.12145424e-05	0.00000000e+00	3.01053101e+02
-1.32186760e-05	-6.40280177e-06	-2.27373675e-13	3.00751953e+02
-1.38055675e-05	-1.12315010e-05	0.00000000e+00	3.00945435e+02
-1.78277805e-05	8.23538539e-06	-2.27373675e-13	2.99310822e+02
-1.85805966e-05	0.00000000e+00	-2.27373675e-13	3.00915894e+02
-2.02330084e-05	-2.28752033e-05	1.98951966e-13	3.01939636e+02
-2.02656356e-05	-2.32197690e-05	1.84741111e-13	3.01954193e+02
-1.56941715e-05	-1.48032159e-05	0.00000000e+00	3.01331451e+02
-1.86473007e-05	-7.29096473e-06	0.00000000e+00	3.01272461e+02
-2.04660082e-05	-2.31402319e-05	0.00000000e+00	3.01975983e+02
-1.99231763e-05	-8.48767468e-06	1.13686838e-13	3.01471741e+02
-2.04457629e-05	-2.32330422e-05	0.00000000e+00	3.01975739e+02
-2.04485259e-05	-2.33451992e-05	0.00000000e+00	3.01976837e+02
-2.06402910e-05	-4.22372432e-06	5.68434189e-14	3.01320587e+02
-2.07512749e-05	3.71653346e-06	1.13686838e-13	3.00449371e+02
-2.14029060e-05	-3.18218990e-05	3.41060513e-13	3.02323486e+02
-2.26555640e-05	-3.63632171e-05	-1.13686838e-13	3.02493317e+02
-1.82112781e-05	-4.03741942e-05	0.00000000e+00	3.01974609e+02
-1.41205455e-05	-3.62528590e-05	0.00000000e+00	3.01464661e+02
-1.93904871e-05	-4.69652150e-05	-5.68434189e-14	3.02085205e+02
-2.16058106e-05	-4.07534390e-05	0.00000000e+00	3.02415375e+02
-2.06370605e-05	-2.26484426e-05	0.00000000e+00	3.01982452e+02
-2.24615651e-05	-1.28463671e-05	2.27373675e-13	3.02070984e+02
-2.23841671e-05	0.00000000e+00	-2.27373675e-13	3.01367340e+02
-2.08882266e-05	-7.23779885e-06	1.13686838e-13	3.01569092e+02
-2.28041372e-05	-3.29987197e-05	0.00000000e+00	3.02540863e+02
-2.10143153e-05	8.96084111e-06	0.00000000e+00	2.99518860e+02
-2.06301611e-05	-2.32445527e-05	-1.42108547e-14	3.02002930e+02
-2.39313431e-05	-3.18372004e-05	-1.13686838e-13	3.02693115e+02
-2.07138692e-05	-2.39211695e-05	0.00000000e+00	3.02020752e+02
-2.42256392e-05	-1.04281271e-05	4.54747351e-13	3.02242981e+02
-2.44209750e-05	-4.28481217e-05	0.00000000e+00	3.02875366e+02
-2.06953937e-05	-2.29421694e-05	1.98951966e-13	3.02004089e+02
-2.58177715e-05	-1.32305522e-05	0.00000000e+00	3.02626099e+02
-2.42727365e-05	-3.96930009e-05	1.13686838e-13	3.02842224e+02
-2.45947776e-05	2.95150949e-06	0.00000000e+00	3.00948212e+02
-2.77758045e-05	7.43404053e-06	0.00000000e+00	3.00429382e+02
-2.49761397e-05	-3.37268139e-05	0.00000000e+00	3.02906036e+02
-2.64528389e-05	-4.64048935e-06	0.00000000e+00	3.02314636e+02
-2.88574047e-05	-7.45201396e-06	0.00000000e+00	3.02907379e+02
-2.79442756e-05	-1.53691035e-05	0.00000000e+00	3.03106049e+02
-2.71547797e-05	-2.57148968e-05	7.10542736e-15	3.03222015e+02
-3.10479445e-05	-2.72475190e-05	-7.10542736e-15	3.03952728e+02
-2.90411735e-05	-3.73813818e-05	-2.27373675e-13	3.03727173e+02
-2.93644207e-05	0.00000000e+00	0.00000000e+00	3.02616150e+02
-2.99169733e-05	3.77302626e-06	-1.13686838e-13	3.01673645e+02
-2.98863652e-05	-5.39995972e-06	-1.70530257e-13	3.02964783e+02
-3.10739852e-05	-2.69690845e-05	2.13162821e-13	3.03950378e+02
-2.93058183e-05	-9.12250744e-06	1.13686838e-13	3.03050934e+02
-2.85667775e-05	-4.24938007e-05	-2.27373675e-13	3.03647644e+02
-3.11109397e-05	-2.71651134e-05	-2.41584530e-13	3.03964447e+02
-3.10927171e-05	-2.73909718e-05	0.00000000e+00	3.03962524e+02
-2.99633648e-05	7.31316322e-06	0.00000000e+00	3.00832642e+02
-3.27460621e-05	0.00000000e+00	2.27373675e-13	3.03312378e+02
-3.07968221e-05	-7.65361438e-06	1.13686838e-13	3.03344025e+02
-3.25133587e-05	-3.77814140e-05	-2.27373675e-13	3.04507416e+02
-3.33576390e-05	-1.59278243e-05	0.00000000e+00	3.04297516e+02
-3.12418160e-05	-2.72856960e-05	2.06057393e-13	3.03996948e+02
-3.47993773e-05	-4.42540404e-05	-1.13686838e-13	3.05100220e+02
-3.12567499e-05	-2.70826040e-05	-7.10542736e-15	3.03997559e+02
-3.59058540e-05	7.36599031e-06	0.00000000e+00	3.02227020e+02
-3.63536710e-05	8.32424212e-06	-4.26325641e-13	3.02102448e+02
-3.58845500e-05	-1.35531827e-05	0.00000000e+00	3.04799042e+02
-3.76395801e-05	-4.19385651e-05	0.00000000e+00	3.05730042e+02
-3.57199497e-05	-4.35765969e-06	0.00000000e+00	3.04348083e+02
-3.61360071e-05	-3.48830836e-05	-2.27373675e-13	3.05337402e+02
-3.66050808e-05	-1.76423418e-05	0.00000000e+00	3.05130371e+02
-3.93289592e-05	-8.02166323e-06	2.27373675e-13	3.05592896e+02
-3.72063296e-05	7.27301585e-06	0.00000000e+00	3.02609497e+02
-3.82879152e-05	-2.23040443e-05	2.27373675e-13	3.05709412e+02
-3.93828814e-05	-3.39509061e-05	2.27373675e-13	3.06160614e+02
-3.93536175e-05	0.00000000e+00	-2.27373675e-13	3.05130280e+02
-3.80534912e-05	-2.69026641e-05	0.00000000e+00	3.05721680e+02
-3.94258022e-05	-4.07200132e-05	-1.13686838e-13	3.06181885e+02
-3.84844316e-05	-1.52602788e-05	0.00000000e+00	3.05604706e+02
-3.67996436e-05	8.36465370e-06	-2.84217094e-14	3.02250244e+02
-4.17279734e-05	-3.44394289e-06	0.00000000e+00	3.06009705e+02
-4.17648807e-05	1.56224598e-06	-2.27373675e-13	3.05472076e+02
-4.22019439e-05	-1.06748157e-05	1.13686838e-13	3.06510071e+02
-4.59170478e-05	-1.87616752e-05	0.00000000e+00	3.07861694e+02
-4.65366247e-05	-1.94557815e-05	0.00000000e+00	3.08055298e+02
-4.37849594e-05	-2.84970920e-05	-2.27373675e-13	3.07378754e+02
-4.38849165e-05	-2.53500584e-05	1.13686838e-13	3.07353180e+02
-4.23306774e-05	0.00000000e+00	2.27373675e-13	3.06083954e+02
-4.36820374e-05	-3.58836405e-05	-1.13686838e-13	3.07405029e+02
-4.35740258e-05	-1.52052799e-05	-2.27373675e-13	3.07095642e+02
-4.71043058e-05	-1.89828861e-05	0.00000000e+00	3.08214691e+02
-4.41655284e-05	-7.36087122e-06	0.00000000e+00	3.07082458e+02
-4.14056412e-05	8.58553994e-06	2.84217094e-14	3.04266602e+02
-4.78478905e-05	8.70293024e-06	0.00000000e+00	3.07091492e+02
-4.63111974e-05	-2.68205476e-05	-2.27373675e-13	3.08108215e+02
-4.71045096e-05	-2.02137362e-05	0.00000000e+00	3.08226746e+02
-4.65625053e-05	-3.07742121e-05	2.27373675e-13	3.08190491e+02
-4.73276887e-05	-4.02759433e-05	-1.13686838e-13	3.08498962e+02
-4.63844408e-05	-1.22665970e-05	1.13686838e-13	3.07926758e+02
-4.63134857e-05	0.00000000e+00	-1.13686838e-13	3.07574860e+02
-4.71303574e-05	-3.54750664e-05	2.27373675e-13	3.08463776e+02
-4.85079800e-05	-9.60372745e-06	-1.13686838e-13	3.08566772e+02
-4.74374829e-05	-1.82687127e-05	0.00000000e+00	3.08309570e+02
-5.05434400e-05	-3.29209934e-06	0.00000000e+00	3.09289612e+02
-4.89121994e-05	7.85144766e-06	-1.13686838e-13	3.07646301e+02
-4.91631290e-05	-1.22977945e-05	0.00000000e+00	3.08880920e+02
-4.73800428e-05	-1.92201533e-05	2.84217094e-13	3.08310425e+02
-4.88030346e-05	-2.85139286e-05	-1.13686838e-13	3.08893616e+02
-4.85332130e-05	8.77059119e-06	-5.68434189e-14	3.07444031e+02
-5.27310149e-05	0.00000000e+00	2.27373675e-13	3.10066833e+02
-5.11844992e-05	-3.38338286e-05	0.00000000e+00	3.09696167e+02
-5.42424241e-05	-2.38930170e-05	5.68434189e-14	3.10609802e+02
-4.91831233e-05	-2.02164210e-05	0.00000000e+00	3.08898438e+02
-4.79449191e-05	-1.87038113e-05	8.52651283e-14	3.08488373e+02
-4.95479617e-05	-3.73873445e-05	0.00000000e+00	3.09233948e+02
-5.05416974e-05	-4.21862278e-05	-1.13686838e-13	3.09534424e+02
-5.14182357e-05	-1.25831730e-05	-1.13686838e-13	3.09594360e+02
-5.44887880e-05	-3.13027449e-05	0.00000000e+00	3.10738831e+02
-5.50315308e-05	-2.51544079e-05	-5.68434189e-14	3.10858368e+02
-5.52260353e-05	-2.36413798e-05	0.00000000e+00	3.10922119e+02
-5.50364239e-05	-4.00640929e-05	0.00000000e+00	3.11004913e+02
-5.34259016e-05	-7.97069424e-06	-5.68434189e-14	3.10322540e+02
-5.49818760e-05	-5.01400291e-06	0.00000000e+00	3.10876404e+02
-5.48062017e-05	-4.77798567e-05	2.84217094e-14	3.10871765e+02
-5.48087555e-05	-1.46106549e-05	0.00000000e+00	3.10777771e+02
-5.51040066e-05	-6.29481747e-06	3.41060513e-13	3.10945557e+02
-5.01761933e-05	8.17038108e-06	0.00000000e+00	3.08438477e+02
-5.57708408e-05	3.69417035e-06	1.13686838e-13	3.11962952e+02
-5.50177501e-05	-3.52973875e-05	0.00000000e+00	3.10926880e+02
-5.51243393e-05	-2.17538945e-05	5.68434189e-14	3.10873505e+02
-5.53558421e-05	-8.82218592e-06	1.13686838e-13	3.10997620e+02
-5.62099958e-05	7.41193162e-06	1.13686838e-13	3.12436340e+02
-1.93944788e-06	-2.75032926e-05	-1.70530257e-13	3.00681610e+02
-1.52955624e-06	-2.81228640e-05	-1.70530257e-13	3.00683624e+02
-2.18263995e-06	-2.81807570e-05	0.00000000e+00	3.00705017e+02
-1.08767688e-06	-2.74329777e-05	5.68434189e-14	3.00674042e+02
-9.60118905e-06	-2.91093020e-05	-2.27373675e-13	3.01007294e+02
-1.00238703e-05	-3.01129530e-05	-2.27373675e-13	3.01044373e+02
-1.09436696e-05	-2.97753086e-05	2.27373675e-13	3.01105316e+02
-1.64625840e-06	-2.65673661e-05	-1.70530257e-13	3.00649658e+02
-1.33256299e-05	-4.04933162e-05	-2.27373675e-13	3.01437561e+02
-1.23783466e-05	-3.79915145e-05	0.00000000e+00	3.01370605e+02
-2.28276485e-06	-3.24659995e-05	-2.84217094e-14	3.00717987e+02
-2.32654656e-07	-2.89144009e-05	-1.70530257e-13	3.00700531e+02
-1.04437504e-05	-2.74434533e-05	1.70530257e-13	3.01009186e+02
-5.46524871e-06	-1.91253366e-05	0.00000000e+00	3.00631439e+02
-6.24575887e-06	-2.03761265e-05	1.13686838e-13	3.00689056e+02
6.36663208e-06	-1.62401757e-05	2.27373675e-13	3.00684784e+02
4.06641993e-06	-1.97470417e-05	0.00000000e+00	3.00655273e+02
1.52965140e-06	-1.65971851e-05	4.54747351e-13	3.00556763e+02
-5.73208035e-06	-3.92321926e-05	5.68434189e-14	3.00948456e+02
1.46390551e-06	-2.70780001e-05	0.00000000e+00	3.00727600e+02
-1.91010386e-05	-2.40702302e-05	0.00000000e+00	3.01846222e+02
-6.55000076e-06	-3.45792359e-05	0.00000000e+00	3.00904816e+02
7.68162226e-06	-2.29864054e-05	2.27373675e-13	3.00799347e+02
5.95679285e-06	-3.61676648e-05	0.00000000e+00	3.00923340e+02
5.76294951e-06	-3.30203293e-05	-2.27373675e-13	3.00857391e+02
7.85332850e-06	-2.74792328e-05	0.00000000e+00	3.00871765e+02
-1.32340142e-06	-3.75518612e-05	5.68434189e-14	3.00806641e+02
-3.58707962e-06	-3.88107255e-05	0.00000000e+00	3.00829590e+02
7.77401419e-06	-2.50491885e-05	1.13686838e-13	3.00883820e+02
-5.72665303e-05	5.15274269e-06	-2.27373675e-13	3.12893433e+02
-6.25000030e-05	0.00000000e+00	0.00000000e+00	3.14510956e+02
-6.25000030e-05	-2.24046057e-19	0.00000000e+00	3.14510956e+02
-5.69681579e-05	-6.97704627e-06	-1.13686838e-13	3.11567230e+02
-5.65019800e-05	-2.42137357e-05	1.13686838e-13	3.11326508e+02
-5.76794300e-05	-2.96355447e-05	0.00000000e+00	3.11758118e+02
-6.25000030e-05	-3.51392664e-05	0.00000000e+00	3.13277222e+02
-6.25000030e-05	-3.51392664e-05	0.00000000e+00	3.13277222e+02
-5.85147791e-05	-4.18491327e-05	-2.27373675e-13	3.12084137e+02
-6.25000030e-05	-1.75696332e-05	0.00000000e+00	3.13245789e+02
-6.25000030e-05	-1.75696332e-05	0.00000000e+00	3.13245789e+02
-5.79719417e-05	-1.22931469e-05	0.00000000e+00	3.11886566e+02
-6.25000030e-05	2.77819886e-20	0.00000000e+00	3.14510956e+02
-6.25000030e-05	0.00000000e+00	0.00000000e+00	3.14510956e+02
-6.25000030e-05	-3.51392664e-05	-3.69733804e-20	3.13277222e+02
-6.25000030e-05	-3.51392664e-05	0.00000000e+00	3.13277222e+02
-6.25000030e-05	-1.75696332e-05	0.00000000e+00	3.13245789e+02
-6.25000030e-05	-1.75696332e-05	-3.69733804e-20	3.13245789e+02
-6.23073356e-05	-2.63544498e-05	0.00000000e+00	3.13249756e+02
-6.25000030e-05	-1.75696332e-05	0.00000000e+00	3.13245789e+02
-6.23073356e-05	-8.78481660e-06	0.00000000e+00	3.13410339e+02
-5.89023766e-05	7.15278566e-06	0.00000000e+00	3.14494141e+02
-6.25000030e-05	1.32567416e-19	0.00000000e+00	3.14510956e+02
-6.25000030e-05	-3.51392664e-05	0.00000000e+00	3.13277222e+02
-6.25000030e-05	-8.32309197e-20	0.00000000e+00	3.14510956e+02
-6.10148272e-05	1.00973111e-05	2.27373675e-13	3.16820984e+02
-6.33557211e-05	9.15066448e-06	0.00000000e+00	3.17549225e+02
-6.25000030e-05	3.80188947e-20	0.00000000e+00	3.14510956e+02
-6.25000030e-05	-3.51392664e-05	0.00000000e+00	3.13277222e+02
-6.25000030e-05	-3.51392664e-05	0.00000000e+00	3.13277222e+02
-6.54618343e-05	-4.14705501e-05	0.00000000e+00	3.15381226e+02
-6.25000030e-05	-2.96771433e-20	0.00000000e+00	3.14510956e+02
-6.94066621e-05	-9.06324476e-06	-9.23705556e-14	3.17957275e+02
-6.25000030e-05	-1.75696332e-05	-3.69733804e-20	3.13245789e+02
-6.25000030e-05	-1.75696332e-05	0.00000000e+00	3.13245789e+02
-6.87262946e-05	-2.96037397e-05	-1.13686838e-13	3.17327209e+02
-6.25000030e-05	-3.51392664e-05	0.00000000e+00	3.13277222e+02
-6.75244592e-05	-2.36646974e-05	-1.13686838e-13	3.16556580e+02
-6.81497768e-05	7.97675148e-06	0.00000000e+00	3.19134644e+02
-7.03292098e-05	7.33440856e-06	-1.13686838e-13	3.19876099e+02
-6.95093113e-05	-8.98791404e-06	-9.23705556e-14	3.18028015e+02
-7.02279794e-05	-2.24467694e-05	-2.27373675e-13	3.18383789e+02
-6.95101990e-05	-9.11831830e-06	-9.23705556e-14	3.18023468e+02
-7.10610111e-05	-4.57827373e-05	0.00000000e+00	3.18734406e+02
-7.01670142e-05	-3.06372240e-05	0.00000000e+00	3.18262817e+02
-7.21373872e-05	-3.77630458e-05	1.70530257e-13	3.19252991e+02
-7.04302729e-05	5.29246745e-06	0.00000000e+00	3.19682892e+02
-7.00050514e-05	-2.97026745e-05	-1.13686838e-13	3.18187134e+02
-7.04449994e-05	-1.96796809e-05	1.13686838e-13	3.18458313e+02
-7.01663084e-05	-1.44143651e-05	0.00000000e+00	3.18409424e+02
-7.01803583e-05	-2.30146406e-06	0.00000000e+00	3.18867615e+02
-7.14349881e-05	-3.39751132e-05	5.68434189e-14	3.18882507e+02
-7.41442636e-05	4.65520407e-06	-5.68434189e-14	3.20805939e+02
-6.95662893e-05	-9.06142759e-06	3.55271368e-13	3.18046631e+02
-7.80690680e-05	-1.75221176e-05	9.63673585e-14	3.21428284e+02
-7.67170277e-05	-7.31070077e-06	0.00000000e+00	3.21038727e+02
-7.26297803e-05	-2.18181249e-05	2.27373675e-13	3.19307892e+02
-7.30832908e-05	-3.73485309e-05	-5.68434189e-14	3.19699249e+02
-7.62983764e-05	1.47109176e-06	2.27373675e-13	3.21184662e+02
-7.80663104e-05	-1.75263958e-05	9.65894031e-14	3.21427155e+02
-7.29863532e-05	-3.01336913e-05	5.68434189e-14	3.19306824e+02
-7.53790955e-05	-2.63556522e-05	1.13686838e-13	3.20269348e+02
-7.33580018e-05	-3.82553917e-05	0.00000000e+00	3.19783966e+02
-7.72076455e-05	2.29299849e-06	1.13686838e-13	3.21569366e+02
-7.79656984e-05	-8.13800034e-06	0.00000000e+00	3.21493469e+02
-7.80713599e-05	-1.75210607e-05	-3.57935903e-13	3.21429230e+02
-7.78246176e-05	-3.45124681e-06	0.00000000e+00	3.21565186e+02
-7.34250207e-05	-3.61239654e-05	-2.27373675e-13	3.19806915e+02
-7.87562021e-05	-2.91856304e-05	-3.41060513e-13	3.21601379e+02
-7.80717819e-05	-1.75233145e-05	2.22044605e-16	3.21429321e+02
-7.79455004e-05	1.40829729e-06	2.27373675e-13	3.21705872e+02
-7.80713235e-05	-1.75265322e-05	0.00000000e+00	3.21429199e+02
-7.56041700e-05	-3.77747419e-05	0.00000000e+00	3.20350250e+02
-8.09136836e-05	-3.37687234e-05	1.13686838e-13	3.22014282e+02
-8.18852859e-05	-3.86889878e-05	0.00000000e+00	3.22211426e+02
-8.29931378e-05	-4.05491810e-05	1.13686838e-13	3.22383606e+02
-7.86305827e-05	-7.39242842e-06	0.00000000e+00	3.21613251e+02
-7.84444346e-05	2.49349841e-06	0.00000000e+00	3.21772552e+02
-8.19524867e-05	-1.07574815e-05	0.00000000e+00	3.22117523e+02
-7.80885530e-05	-1.75130081e-05	0.00000000e+00	3.21432098e+02
-7.80756527e-05	-1.75259502e-05	9.65894031e-14	3.21429932e+02
-8.17216787e-05	-2.69725115e-05	0.00000000e+00	3.22086700e+02
-8.13839724e-05	5.71763735e-07	0.00000000e+00	3.22116974e+02
-8.19801062e-05	-3.00944903e-05	0.00000000e+00	3.22094177e+02
-7.92370920e-05	-8.31216039e-06	0.00000000e+00	3.21677948e+02
-8.66899645e-05	-1.55729310e-06	-2.27373675e-13	3.22810730e+02
-8.54631071e-05	-1.35099535e-05	-1.13686838e-13	3.22669189e+02
-8.44336028e-05	-3.70554917e-05	-1.13686838e-13	3.22515747e+02
-8.58262065e-05	-2.42030947e-05	-1.13686838e-13	3.22694397e+02
-8.49752541e-05	-1.21953426e-05	-1.13686838e-13	3.22617981e+02
-8.60045911e-05	-9.35531170e-06	5.68434189e-14	3.22722443e+02
-8.63724781e-05	2.98689474e-06	2.27373675e-13	3.22829834e+02
-8.56295446e-05	-2.00120976e-05	-2.27373675e-13	3.22683777e+02
-8.53530000e-05	8.27171425e-06	-4.54747351e-13	3.22814819e+02
-8.71047232e-05	-3.46770548e-06	1.13686838e-13	3.22831024e+02
-8.71284865e-05	-3.25657529e-05	-2.27373675e-13	3.22791565e+02
-8.64052417e-05	-2.81535577e-05	0.00000000e+00	3.22739563e+02
-8.57487612e-05	-1.27991134e-05	-1.13686838e-13	3.22687439e+02
-8.80087027e-05	-4.41489683e-05	0.00000000e+00	3.22718018e+02
-8.83164394e-05	-3.96228934e-05	-1.13686838e-13	3.22751740e+02
-9.06444184e-05	-3.55851153e-05	1.13686838e-13	3.22949188e+02
-8.86223279e-05	-1.26243140e-06	0.00000000e+00	3.22894073e+02
-9.28189838e-05	-1.79385297e-05	7.10542736e-15	3.23019440e+02
-9.33510091e-05	-1.84917099e-05	9.94759830e-14	3.23045013e+02
-9.34780983e-05	-1.83903157e-05	3.26849658e-13	3.23051819e+02
-8.89131697e-05	9.61835303e-06	0.00000000e+00	3.22928528e+02
-9.34383788e-05	-1.82846652e-05	-1.27897692e-13	3.23050049e+02
-9.11546522e-05	-2.67840333e-05	1.13686838e-13	3.22915344e+02
-9.24783817e-05	-1.00664265e-05	-1.13686838e-13	3.22999298e+02
-8.78086139e-05	-1.23831815e-05	-5.68434189e-14	3.22770630e+02
-9.08734655e-05	-3.01315158e-05	-2.27373675e-13	3.22918640e+02
-9.35220887e-05	-1.84329783e-05	3.26849658e-13	3.23053375e+02
-9.39434685e-05	6.62231923e-06	0.00000000e+00	3.23086975e+02
-9.44476487e-05	-3.79576450e-05	-1.13686838e-13	3.23062042e+02
-9.35748685e-05	-1.86370708e-05	0.00000000e+00	3.23054138e+02
-9.42383340e-05	-6.93600987e-06	0.00000000e+00	3.23074585e+02
-9.37766308e-05	-3.34288561e-05	-1.13686838e-13	3.23054626e+02
-9.54138886e-05	-2.83460886e-05	0.00000000e+00	3.23084717e+02
-9.35570206e-05	-1.83115462e-05	3.19744231e-13	3.23053894e+02
-9.39052406e-05	2.25961799e-07	-4.54747351e-13	3.23077454e+02
-9.52048576e-05	-1.00775860e-05	1.13686838e-13	3.23085846e+02
-9.36911674e-05	-1.84536202e-05	0.00000000e+00	3.23054962e+02
-9.85602019e-05	-3.92415204e-05	0.00000000e+00	3.23111969e+02
-1.02220496e-04	-2.79786968e-06	-4.26325641e-14	3.23137878e+02
-1.01976322e-04	-3.22915048e-06	0.00000000e+00	3.23135681e+02
-9.79736069e-05	-2.50365974e-05	0.00000000e+00	3.23103760e+02
-1.00183897e-04	-3.24534885e-05	0.00000000e+00	3.23106964e+02
-1.01022306e-04	-2.98111299e-05	1.70530257e-13	3.23122528e+02
-9.37849545e-05	-1.82787735e-05	0.00000000e+00	3.23055603e+02
-9.86979721e-05	-1.17923882e-05	0.00000000e+00	3.23106567e+02
-9.95050723e-05	4.26582346e-06	0.00000000e+00	3.23128357e+02
-1.02318387e-04	-2.93413882e-06	0.00000000e+00	3.23138550e+02
-1.02166174e-04	-2.09398167e-05	2.27373675e-13	3.23136658e+02
-1.03234095e-04	-3.19031169e-05	0.00000000e+00	3.23138916e+02
-1.03140512e-04	-1.62593951e-05	0.00000000e+00	3.23139313e+02
-1.02371465e-04	-2.75398725e-06	3.97903932e-13	3.23138763e+02
-1.00843579e-04	4.83375015e-06	1.13686838e-13	3.23136505e+02
-1.02423583e-04	-3.04630339e-06	-4.26325641e-14	3.23138824e+02
-1.03232123e-04	-3.04831683e-05	0.00000000e+00	3.23138977e+02
-1.03144805e-04	-2.83883637e-05	0.00000000e+00	3.23138733e+02
-1.04103347e-04	-1.26628420e-05	0.00000000e+00	3.23141724e+02
-1.08662789e-04	-3.86893407e-05	-2.27373675e-13	3.23146118e+02
-1.07776170e-04	-4.09345957e-05	0.00000000e+00	3.23145416e+02
-1.02443169e-04	-2.87245098e-06	0.00000000e+00	3.23138824e+02
-1.49883068e-04	-8.38648848e-05	1.13686838e-13	3.23149994e+02
-1.40969380e-04	-8.43863236e-05	0.00000000e+00	3.23149994e+02
-1.43784971e-04	-7.85708253e-05	0.00000000e+00	3.23149994e+02
-1.45049809e-04	-5.13717860e-05	1.13686838e-13	3.23149994e+02
-1.42806879e-04	-5.15450702e-05	5.68434189e-14	3.23149994e+02
-1.43488651e-04	-5.02586954e-05	-2.27373675e-13	3.23149994e+02
-1.44296879e-04	-5.92359829e-05	2.27373675e-13	3.23149994e+02
-1.48740306e-04	-5.81910608e-05	0.00000000e+00	3.23150024e+02
-1.46479972e-04	-6.06168614e-05	0.00000000e+00	3.23149994e+02
-1.46185019e-04	-4.88593796e-05	1.13686838e-13	3.23149994e+02
-1.43830708e-04	-4.51576416e-05	2.84217094e-14	3.23149994e+02
-1.43545141e-04	-4.89039485e-05	0.00000000e+00	3.23149963e+02
-1.48159015e-04	-7.87405006e-05	2.27373675e-13	3.23149994e+02
-1.46089762e-04	-7.57653761e-05	-2.27373675e-13	3.23149994e+02
-1.51252665e-04	-4.32719644e-05	0.00000000e+00	3.23149994e+02
-1.44838574e-04	-4.30175132e-05	-5.68434189e-14	3.23149994e+02
-1.51862987e-04	-8.39769127e-05	0.00000000e+00	3.23149994e+02
-1.51713844e-04	-6.36682598e-05	-1.70530257e-13	3.23149994e+02
-1.45917351e-04	-6.62673774e-05	0.00000000e+00	3.23149994e+02
-1.55065398e-04	-7.62192940e-05	0.00000000e+00	3.23149994e+02
-1.45846105e-04	-6.96939387e-05	0.00000000e+00	3.23149963e+02
-1.52193097e-04	-5.32247905e-05	4.54747351e-13	3.23149994e+02
-1.46150865e-04	-6.81722158e-05	-3.41060513e-13	3.23149994e+02
-1.53167523e-04	-6.49476569e-05	-1.70530257e-13	3.23149994e+02
-1.46897612e-04	-6.90526504e-05	0.00000000e+00	3.23149994e+02
-1.52768829e-04	-4.71308231e-05	0.00000000e+00	3.23149994e+02
-1.55884554e-04	-7.70262923e-05	0.00000000e+00	3.23149994e+02
-1.56051450e-04	-7.60381590e-05	-5.68434189e-14	3.23149994e+02
-1.53623521e-04	-6.59157959e-05	-1.70530257e-13	3.23149994e+02
-1.54119567e-04	-6.41505685e-05	1.70530257e-13	3.23149963e+02
-1.53976667e-04	-5.72905337e-05	2.27373675e-13	3.23149994e+02
-1.59020899e-04	-5.10127502e-05	0.00000000e+00	3.23149994e+02
-1.56716385e-04	-7.80297414e-05	-5.68434189e-14	3.23149994e+02
-1.53541579e-04	-8.49920107e-05	-5.68434189e-14	3.23149994e+02
-1.59580173e-04	-5.20001267e-05	0.00000000e+00	3.23149994e+02
-1.56778697e-04	-4.38165698e-05	1.13686838e-13	3.23149994e+02
-1.56794631e-04	-7.67151578e-05	-5.68434189e-14	3.23149994e+02
-1.60102471e-04	-6.02483778e-05	0.00000000e+00	3.23149994e+02
-1.57479750e-04	-7.55378787e-05	-5.68434189e-14	3.23149994e+02
-1.56099719e-04	-6.70580848e-05	0.00000000e+00	3.23149994e+02
-1.60427546e-04	-7.11960747e-05	1.13686838e-13	3.23150024e+02
-1.60020412e-04	-8.59123684e-05	0.00000000e+00	3.23149994e+02
-1.57906194e-04	-9.07047215e-05	0.00000000e+00	3.23149994e+02
-1.58334849e-04	-4.18473064e-05	1.13686838e-13	3.23149994e+02
-1.59812029e-04	-5.01124414e-05	-1.70530257e-13	3.23149994e+02
-1.59950214e-04	-5.11048456e-05	2.84217094e-13	3.23149994e+02
-1.62090801e-04	-6.76761119e-05	0.00000000e+00	3.23150024e+02
-1.63204284e-04	-7.18934753e-05	-1.13686838e-13	3.23149994e+02
-1.61549309e-04	-8.23185328e-05	0.00000000e+00	3.23149994e+02
-1.65205449e-04	-8.65354668e-05	5.68434189e-14	3.23149994e+02
-1.64051278e-04	-8.78232822e-05	2.84217094e-14	3.23149963e+02
-1.62611657e-04	-6.16501929e-05	4.54747351e-13	3.23149994e+02
-1.63565681e-04	-4.43942554e-05	0.00000000e+00	3.23149994e+02
-1.62744080e-04	-4.92925392e-05	-5.68434189e-14	3.23149994e+02
-1.60962198e-04	-5.19396926e-05	-1.70530257e-13	3.23149994e+02
-1.66697559e-04	-4.62682292e-05	0.00000000e+00	3.23149994e+02
-1.64953555e-04	-5.88879811e-05	0.00000000e+00	3.23149994e+02
-1.64242316e-04	-7.68884856e-05	-2.84217094e-14	3.23149994e+02
-1.65601421e-04	-8.77113926e-05	2.84217094e-14	3.23149994e+02
-1.67882463e-04	-7.74607688e-05	2.27373675e-13	3.23149994e+02
-1.68185536e-04	-7.68491809e-05	2.27373675e-13	3.23149994e+02
-1.67689082e-04	-4.71721687e-05	5.68434189e-14	3.23149963e+02
-1.69511070e-04	-6.65107145e-05	0.00000000e+00	3.23149994e+02
-1.68026570e-04	-5.47418203e-05	0.00000000e+00	3.23149994e+02
-1.65629332e-04	-8.68448478e-05	0.00000000e+00	3.23149963e+02
-1.69705047e-04	-6.68135835e-05	9.94759830e-14	3.23149994e+02
-1.67439663e-04	-4.54999354e-05	1.13686838e-13	3.23149994e+02
-1.66508413e-04	-8.63777968e-05	5.68434189e-14	3.23149994e+02
-1.68615879e-04	-7.79756811e-05	0.00000000e+00	3.23149994e+02
-1.68986691e-04	-5.82828579e-05	0.00000000e+00	3.23150024e+02
-1.69791892e-04	-6.65848565e-05	9.94759830e-14	3.23149994e+02
-1.73634529e-04	-9.23504704e-05	0.00000000e+00	3.23149994e+02
-1.73515451e-04	-9.09696973e-05	0.00000000e+00	3.23149963e+02
-1.72359345e-04	-8.36593099e-05	0.00000000e+00	3.23149994e+02
-1.70633168e-04	-8.62181478e-05	0.00000000e+00	3.23149994e+02
-1.69935622e-04	-4.62965472e-05	-5.68434189e-14	3.23149994e+02
-1.73395834e-04	-5.22713235e-05	0.00000000e+00	3.23149963e+02
-1.76144225e-04	-7.13532718e-05	0.00000000e+00	3.23149994e+02
-1.68642451e-04	-7.70634433e-05	2.27373675e-13	3.23149994e+02
-1.75164474e-04	-5.96026803e-05	0.00000000e+00	3.23149994e+02
-1.69858147e-04	-6.67137574e-05	-3.55271368e-13	3.23149994e+02
-1.71116175e-04	-6.52678355e-05	-1.42108547e-14	3.23149994e+02
-1.75892594e-04	-6.03659682e-05	0.00000000e+00	3.23149994e+02
-1.76336689e-04	-7.14797570e-05	1.13686838e-13	3.23149994e+02
-1.76331203e-04	-7.12545079e-05	-3.41060513e-13	3.23150024e+02
-1.74172106e-04	-9.21535975e-05	0.00000000e+00	3.23149994e+02
-1.74852932e-04	-7.96717577e-05	0.00000000e+00	3.23149994e+02
-1.76269881e-04	-5.92262440e-05	5.68434189e-14	3.23149994e+02
-1.77056587e-04	-4.89086451e-05	0.00000000e+00	3.23149994e+02
-1.73330744e-04	-8.54690443e-05	0.00000000e+00	3.23149994e+02
-1.76210233e-04	-5.99446284e-05	-5.68434189e-14	3.23149994e+02
-1.76296351e-04	-6.87011998e-05	0.00000000e+00	3.23149994e+02
-1.76436966e-04	-4.56074558e-05	0.00000000e+00	3.23149994e+02
-1.79158931e-04	-8.52484518e-05	0.00000000e+00	3.23149994e+02
-1.75707566e-04	-9.13874610e-05	0.00000000e+00	3.23149963e+02
-1.80841642e-04	-8.71516677e-05	-1.13686838e-13	3.23149994e+02
-1.77186579e-04	-6.11159921e-05	5.68434189e-14	3.23149994e+02
-1.76470960e-04	-7.11040775e-05	1.13686838e-13	3.23149994e+02
-1.83857454e-04	-7.89678015e-05	0.00000000e+00	3.23149994e+02
-1.76513277e-04	-7.13209301e-05	9.94759830e-14	3.23149994e+02
-1.80383868e-04	-4.67628997e-05	-1.13686838e-13	3.23149994e+02
-1.81844545e-04	-5.31892074e-05	0.00000000e+00	3.23149994e+02
-1.77206792e-04	-5.97888102e-05	2.84217094e-14	3.23149994e+02
-1.83984550e-04	-8.00812923e-05	8.52651283e-14	3.23150024e+02
-1.82905467e-04	-6.61060330e-05	0.00000000e+00	3.23149994e+02
-1.83214346e-04	-8.81719461e-05	-2.27373675e-13	3.23149994e+02
-1.84244142e-04	-7.86675082e-05	0.00000000e+00	3.23149994e+02
-1.84476216e-04	-9.45936918e-05	0.00000000e+00	3.23149994e+02
-1.84330624e-04	-5.60417611e-05	-1.13686838e-13	3.23149994e+02
-1.84624558e-04	-5.06110882e-05	1.13686838e-13	3.23149994e+02
-1.83552591e-04	-6.90801025e-05	0.00000000e+00	3.23149994e+02
-1.83166892e-04	-5.98486804e-05	0.00000000e+00	3.23149994e+02
-1.84291974e-04	-7.91041311e-05	-3.41060513e-13	3.23149994e+02
-1.84486576e-04	-4.61146155e-05	2.27373675e-13	3.23149994e+02
-1.84843244e-04	-9.55445357e-05	2.84217094e-13	3.23149994e+02
-1.86362478e-04	-6.54685718e-05	-2.27373675e-13	3.23149994e+02
-1.86665595e-04	-6.01925822e-05	0.00000000e+00	3.23149994e+02
-1.91749874e-04	-8.29160272e-05	0.00000000e+00	3.23149994e+02
-1.85860103e-04	-9.50150861e-05	5.68434189e-14	3.23149994e+02
-1.86785895e-04	-7.04642516e-05	2.27373675e-13	3.23150024e+02
-1.84739532e-04	-7.87905446e-05	8.52651283e-14	3.23150024e+02
-1.91749874e-04	-8.29160272e-05	0.00000000e+00	3.23149994e+02
-1.87419355e-04	-5.48945682e-05	2.27373675e-13	3.23149994e+02
[truncated: 6,826 more rows]
