# Supplementary material for: Dynamic Characterisation of Fibre-Optic Temperature Sensors for Physiological Monitoring
Source: Sensors (Basel). 2020 Dec 31;21(1):221. doi: 10.3390/s21010221 (PMC7795630; doi:10.3390/s21010221)
Supplement: Supplementary file 1 [file sensors-21-00221-s001.zip › Supplementary Data/Simulations/Temperature step/50um dome/temp_step_with_water_50um_dome_xy_t66.csv]

[Name]
Plane 1
[Data]
X [ m ]	Y [ m ]	Z [ m ]	Temperature [ K ]
-1.71441425e-04	-1.65742516e-04	-1.42108547e-14	3.23149902e+02
-1.71307896e-04	-1.65638601e-04	-1.42108547e-14	3.23149902e+02
-1.71349777e-04	-1.65821126e-04	-1.42108547e-14	3.23149902e+02
-1.71500957e-04	-1.65918129e-04	-1.42108547e-14	3.23149902e+02
-1.71313150e-04	-1.65979989e-04	-1.42108547e-14	3.23149902e+02
-1.51112370e-04	-1.50442647e-04	2.27373675e-13	3.23147797e+02
-1.51107393e-04	-1.49546308e-04	2.27373675e-13	3.23147797e+02
-1.49759988e-04	-1.50268228e-04	-1.13686838e-13	3.23147064e+02
-1.99999995e-04	-1.64892248e-04	0.00000000e+00	3.23149994e+02
-1.99999995e-04	-1.64892248e-04	0.00000000e+00	3.23149994e+02
-1.99999995e-04	-1.64892248e-04	0.00000000e+00	3.23149994e+02
-1.99999995e-04	-1.64892248e-04	0.00000000e+00	3.23149994e+02
-1.46748978e-04	-1.91650106e-04	-1.98951966e-13	3.23145813e+02
-1.46482373e-04	-1.91214378e-04	2.84217094e-14	3.23145721e+02
-1.47351093e-04	-1.91273226e-04	0.00000000e+00	3.23145966e+02
-1.46064544e-04	-1.91991756e-04	-2.27373675e-13	3.23145386e+02
-1.52857116e-04	-1.50332751e-04	0.00000000e+00	3.23148102e+02
-1.66974991e-04	-1.91493746e-04	2.84217094e-13	3.23149811e+02
-1.67507591e-04	-1.91572472e-04	-1.13686838e-13	3.23149811e+02
-1.67353573e-04	-1.90847408e-04	0.00000000e+00	3.23149811e+02
-1.71005857e-04	-1.65903795e-04	0.00000000e+00	3.23149872e+02
-1.90630148e-04	-1.59613293e-04	0.00000000e+00	3.23149994e+02
-1.90965642e-04	-1.59350486e-04	2.84217094e-14	3.23149994e+02
-1.90560226e-04	-1.59054354e-04	2.84217094e-14	3.23149994e+02
-1.90977837e-04	-1.60077805e-04	2.84217094e-14	3.23149994e+02
-1.99999995e-04	-1.82446121e-04	-2.42103875e-19	3.23149994e+02
-1.99999995e-04	-1.82446121e-04	0.00000000e+00	3.23149994e+02
-1.99999995e-04	-1.82446121e-04	0.00000000e+00	3.23149994e+02
-1.99999995e-04	-1.82446121e-04	0.00000000e+00	3.23149994e+02
-1.46230537e-04	-1.90784733e-04	0.00000000e+00	3.23145538e+02
-1.47180137e-04	-1.90307997e-04	0.00000000e+00	3.23145996e+02
-1.99999995e-04	-1.64892248e-04	-2.42548096e-19	3.23149994e+02
-1.50433974e-04	-1.52869252e-04	5.68434189e-14	3.23147552e+02
-1.66513055e-04	-1.93057364e-04	-8.52651283e-14	3.23149780e+02
-1.99999995e-04	-1.47338375e-04	-2.44325010e-19	3.23149994e+02
-1.99999995e-04	-1.47338375e-04	-2.44325010e-19	3.23149994e+02
-1.99999995e-04	-1.47338375e-04	0.00000000e+00	3.23149994e+02
-1.71710082e-04	-1.51941727e-04	2.27373675e-13	3.23149933e+02
-1.70261206e-04	-1.51367392e-04	-2.27373675e-13	3.23149902e+02
-1.70266096e-04	-1.53252884e-04	0.00000000e+00	3.23149902e+02
-1.59810676e-04	-1.85611352e-04	0.00000000e+00	3.23149414e+02
-1.60134819e-04	-1.84539153e-04	4.54747351e-13	3.23149445e+02
-1.58692754e-04	-1.84445104e-04	0.00000000e+00	3.23149231e+02
-1.99999995e-04	-1.99999995e-04	0.00000000e+00	3.23149994e+02
-1.99999995e-04	-1.99999995e-04	0.00000000e+00	3.23149994e+02
-1.99999995e-04	-1.99999995e-04	0.00000000e+00	3.23149994e+02
-1.61370263e-04	-1.84570235e-04	0.00000000e+00	3.23149506e+02
-1.66821686e-04	-1.90289094e-04	-1.13686838e-13	3.23149811e+02
-1.82414980e-04	-1.68408820e-04	-1.13686838e-13	3.23149994e+02
-1.81941010e-04	-1.68690953e-04	-1.13686838e-13	3.23149994e+02
-1.82182877e-04	-1.69131221e-04	0.00000000e+00	3.23149994e+02
-1.91475003e-04	-1.59153773e-04	-1.70530257e-13	3.23149994e+02
-1.91082072e-04	-1.58574258e-04	2.84217094e-14	3.23149994e+02
-1.66016718e-04	-1.91585612e-04	0.00000000e+00	3.23149719e+02
-1.59717631e-04	-1.83231576e-04	0.00000000e+00	3.23149414e+02
-1.67693390e-04	-1.52028486e-04	0.00000000e+00	3.23149780e+02
-1.77065478e-04	-1.60803567e-04	7.10542736e-15	3.23149933e+02
-1.64609388e-04	-1.58311974e-04	1.13686838e-13	3.23149719e+02
-1.61744028e-04	-1.55857269e-04	-2.27373675e-13	3.23149536e+02
-1.62192679e-04	-1.59206102e-04	-1.13686838e-13	3.23149597e+02
-1.99999995e-04	-1.99999995e-04	0.00000000e+00	3.23149994e+02
-1.75580964e-04	-1.91450017e-04	-1.13686838e-13	3.23149963e+02
-1.76668851e-04	-1.89903876e-04	0.00000000e+00	3.23149963e+02
-1.74727786e-04	-1.89716142e-04	0.00000000e+00	3.23149963e+02
-1.83111813e-04	-1.68817147e-04	-1.13686838e-13	3.23149994e+02
-1.62967452e-04	-1.62591488e-04	0.00000000e+00	3.23149658e+02
-1.72162923e-04	-1.68304017e-04	-1.42108547e-14	3.23149902e+02
-1.58821233e-04	-1.46239385e-04	0.00000000e+00	3.23149323e+02
-1.58983094e-04	-1.41705474e-04	-4.54747351e-13	3.23149353e+02
-1.56732975e-04	-1.43688259e-04	0.00000000e+00	3.23148956e+02
-1.50851061e-04	-1.44024685e-04	2.84217094e-14	3.23147705e+02
-1.63084507e-04	-1.76613597e-04	0.00000000e+00	3.23149597e+02
-1.64612749e-04	-1.73573411e-04	0.00000000e+00	3.23149719e+02
-1.66134298e-04	-1.76261179e-04	0.00000000e+00	3.23149780e+02
-1.79128154e-04	-1.60102412e-04	3.55271368e-15	3.23149963e+02
-1.82959862e-04	-1.51545930e-04	2.27373675e-13	3.23149994e+02
-1.79415161e-04	-1.49566782e-04	0.00000000e+00	3.23149963e+02
-1.82585703e-04	-1.47625484e-04	0.00000000e+00	3.23149994e+02
-1.79724346e-04	-1.91698418e-04	0.00000000e+00	3.23149963e+02
-1.67318096e-04	-1.44312537e-04	0.00000000e+00	3.23149811e+02
-1.63605466e-04	-1.41564728e-04	0.00000000e+00	3.23149628e+02
-1.62886485e-04	-1.47157145e-04	-2.27373675e-13	3.23149597e+02
-1.65904203e-04	-1.79866591e-04	0.00000000e+00	3.23149780e+02
-1.67947059e-04	-1.92611828e-04	-1.13686838e-13	3.23149811e+02
-1.47744169e-04	-1.83911092e-04	0.00000000e+00	3.23145325e+02
-1.42645804e-04	-1.84100063e-04	0.00000000e+00	3.23142578e+02
-1.44584119e-04	-1.81050244e-04	0.00000000e+00	3.23143860e+02
-1.47489161e-04	-1.42645687e-04	0.00000000e+00	3.23144897e+02
-1.40026648e-04	-1.47712082e-04	0.00000000e+00	3.23139099e+02
-1.39562806e-04	-1.45242942e-04	1.13686838e-13	3.23138641e+02
-1.53504108e-04	-1.99999995e-04	0.00000000e+00	3.23148438e+02
-1.99999995e-04	-1.82446121e-04	-2.42103875e-19	3.23149994e+02
-1.80303308e-04	-1.59270930e-04	-3.55271368e-15	3.23149963e+02
-1.78576622e-04	-1.59060452e-04	2.13162821e-14	3.23149963e+02
-1.76158850e-04	-1.44673497e-04	-1.13686838e-13	3.23149963e+02
-1.75521942e-04	-1.44259466e-04	2.27373675e-13	3.23149963e+02
-1.79072202e-04	-1.72690547e-04	0.00000000e+00	3.23149963e+02
-1.86978024e-04	-1.49513740e-04	0.00000000e+00	3.23149994e+02
-1.82832446e-04	-1.70590341e-04	0.00000000e+00	3.23149994e+02
-1.75345442e-04	-1.81245705e-04	8.52651283e-14	3.23149963e+02
-1.99937829e-04	-1.73669192e-04	0.00000000e+00	3.23149994e+02
-1.95747503e-04	-1.72314350e-04	0.00000000e+00	3.23150024e+02
-1.96740933e-04	-1.76938425e-04	0.00000000e+00	3.23149994e+02
-1.75551366e-04	-1.93855056e-04	0.00000000e+00	3.23149963e+02
-1.56937633e-04	-1.59142161e-04	-8.52651283e-14	3.23149078e+02
-1.91448562e-04	-1.81453259e-04	2.27373675e-13	3.23149994e+02
-1.86633260e-04	-1.79006194e-04	0.00000000e+00	3.23149994e+02
-1.89056998e-04	-1.82984280e-04	2.27373675e-13	3.23149994e+02
-1.82544201e-04	-1.84581877e-04	4.54747351e-13	3.23149963e+02
-1.83317199e-04	-1.79326176e-04	-1.13686838e-13	3.23149963e+02
-1.79712122e-04	-1.84380333e-04	0.00000000e+00	3.23149963e+02
-1.91767002e-04	-1.88551348e-04	-5.68434189e-14	3.23150024e+02
-1.82341522e-04	-1.90126229e-04	0.00000000e+00	3.23149994e+02
-1.72913919e-04	-1.77438895e-04	0.00000000e+00	3.23149902e+02
-1.90893246e-04	-1.77801849e-04	2.27373675e-13	3.23149994e+02
-1.53052883e-04	-1.75400637e-04	0.00000000e+00	3.23147766e+02
-1.47900457e-04	-1.74701287e-04	0.00000000e+00	3.23146423e+02
-1.50486158e-04	-1.70632469e-04	1.13686838e-13	3.23147339e+02
-1.44957376e-04	-1.70685118e-04	1.13686838e-13	3.23144440e+02
-1.77970825e-04	-1.99999995e-04	0.00000000e+00	3.23149963e+02
-1.82626798e-04	-1.94360560e-04	0.00000000e+00	3.23149994e+02
-1.83503347e-04	-1.99999980e-04	-2.27373675e-13	3.23149994e+02
-1.50517415e-04	-1.79772527e-04	0.00000000e+00	3.23147339e+02
-1.56514798e-04	-1.71070249e-04	0.00000000e+00	3.23149017e+02
-1.58582610e-04	-1.67237915e-04	1.13686838e-13	3.23149170e+02
-1.54433161e-04	-1.67220976e-04	-1.13686838e-13	3.23148621e+02
-1.78849048e-04	-1.59132294e-04	-9.23705556e-14	3.23149963e+02
-1.85917947e-04	-1.95460525e-04	0.00000000e+00	3.23149994e+02
-1.89174694e-04	-1.99999995e-04	0.00000000e+00	3.23149994e+02
-1.91220723e-04	-1.94820808e-04	0.00000000e+00	3.23149994e+02
-1.55511822e-04	-1.57779228e-04	0.00000000e+00	3.23148834e+02
-1.85543962e-04	-1.88838225e-04	-1.13686838e-13	3.23149994e+02
-1.56269103e-04	-1.59779913e-04	-7.10542736e-14	3.23149017e+02
-1.75676745e-04	-1.78445101e-04	1.13686838e-13	3.23149933e+02
-1.52471097e-04	-1.63444056e-04	-1.13686838e-13	3.23148010e+02
-1.52140579e-04	-1.41284560e-04	0.00000000e+00	3.23147949e+02
-1.50411244e-04	-1.66456884e-04	0.00000000e+00	3.23147217e+02
-1.44071091e-04	-1.66720085e-04	0.00000000e+00	3.23143921e+02
-1.47920873e-04	-1.61215983e-04	2.27373675e-13	3.23146423e+02
-1.70473941e-04	-1.84721677e-04	0.00000000e+00	3.23149902e+02
-1.74549234e-04	-1.78479488e-04	-5.68434189e-14	3.23149933e+02
-1.67669947e-04	-1.84521516e-04	0.00000000e+00	3.23149841e+02
-1.95858825e-04	-1.52403096e-04	0.00000000e+00	3.23149994e+02
-1.99937829e-04	-1.56115319e-04	0.00000000e+00	3.23149994e+02
-1.54563953e-04	-1.91784144e-04	0.00000000e+00	3.23148560e+02
-1.52365654e-04	-1.87218509e-04	0.00000000e+00	3.23148193e+02
-1.53504108e-04	-1.99999995e-04	0.00000000e+00	3.23148438e+02
-1.57964358e-04	-1.91687781e-04	-2.27373675e-13	3.23149231e+02
-1.62259530e-04	-1.97068701e-04	0.00000000e+00	3.23149536e+02
-1.87752361e-04	-1.52318491e-04	2.27373675e-13	3.23149994e+02
-1.92258856e-04	-1.49562547e-04	2.27373675e-13	3.23150024e+02
-1.47305909e-04	-1.57756484e-04	0.00000000e+00	3.23145905e+02
-1.43510028e-04	-1.52303342e-04	2.27373675e-13	3.23143555e+02
-1.93910571e-04	-1.91324303e-04	0.00000000e+00	3.23149994e+02
-1.99937829e-04	-1.91223065e-04	0.00000000e+00	3.23149994e+02
-1.91678540e-04	-1.69781575e-04	-2.27373675e-13	3.23150024e+02
-1.86322999e-04	-1.75307156e-04	1.13686838e-13	3.23149994e+02
-1.73967506e-04	-1.99999995e-04	2.27373675e-13	3.23149933e+02
-1.67357008e-04	-2.00000009e-04	0.00000000e+00	3.23149780e+02
-1.53504108e-04	-1.99999995e-04	0.00000000e+00	3.23148438e+02
-1.57985793e-04	-1.76507572e-04	-2.27373675e-13	3.23149231e+02
-1.54594454e-04	-1.81397409e-04	0.00000000e+00	3.23148621e+02
-1.60900701e-04	-1.70929503e-04	2.27373675e-13	3.23149475e+02
-1.53504108e-04	-1.99999995e-04	2.70894413e-20	3.23148438e+02
-1.42825214e-04	-1.99999995e-04	0.00000000e+00	3.23142822e+02
-1.56431808e-04	-1.58836978e-04	0.00000000e+00	3.23149017e+02
-1.58850860e-04	-1.50883949e-04	0.00000000e+00	3.23149323e+02
-1.78854243e-04	-1.59231990e-04	-9.23705556e-14	3.23149963e+02
-1.85027398e-04	-1.54721434e-04	0.00000000e+00	3.23149994e+02
-1.50346401e-04	-1.59538424e-04	-2.27373675e-13	3.23147461e+02
-1.56238049e-04	-1.59187373e-04	1.42108547e-13	3.23148987e+02
-1.75650464e-04	-1.77519498e-04	-2.84217094e-13	3.23149963e+02
-1.84228018e-04	-1.77120120e-04	1.13686838e-13	3.23149994e+02
-1.51849672e-04	-1.83591401e-04	3.41060513e-13	3.23148010e+02
-1.91267362e-04	-1.91505824e-04	0.00000000e+00	3.23149994e+02
-1.83605211e-04	-1.92127307e-04	1.13686838e-13	3.23149994e+02
-1.62447701e-04	-1.67735649e-04	-2.27373675e-13	3.23149628e+02
-1.64631158e-04	-1.99999995e-04	0.00000000e+00	3.23149719e+02
-1.53504108e-04	-1.99999995e-04	2.70894413e-20	3.23148438e+02
-1.92648877e-04	-1.91934625e-04	0.00000000e+00	3.23150024e+02
-1.75281064e-04	-1.77020949e-04	5.68434189e-14	3.23149963e+02
-1.78805785e-04	-1.59306466e-04	3.55271368e-15	3.23149933e+02
-1.78796123e-04	-1.59255243e-04	0.00000000e+00	3.23149963e+02
-1.50438223e-04	-1.41081997e-04	5.68434189e-14	3.23147461e+02
-1.78836592e-04	-1.59282325e-04	0.00000000e+00	3.23149963e+02
-1.74905028e-04	-1.77507914e-04	-3.41060513e-13	3.23149963e+02
-1.50892331e-04	-1.41108583e-04	0.00000000e+00	3.23147705e+02
-1.92350606e-04	-1.91033745e-04	-4.54747351e-13	3.23149994e+02
-1.53504108e-04	-1.99999995e-04	0.00000000e+00	3.23148438e+02
-1.53504108e-04	-1.99999995e-04	0.00000000e+00	3.23148438e+02
-1.46103150e-04	-1.91209852e-04	2.84217094e-14	3.23145355e+02
-1.05178056e-04	-1.67975988e-04	0.00000000e+00	3.22579254e+02
-1.05574509e-04	-1.68361163e-04	0.00000000e+00	3.22602356e+02
-1.06441796e-04	-1.67617502e-04	0.00000000e+00	3.22632690e+02
-1.33179477e-04	-1.99999995e-04	-1.42108547e-14	3.23123718e+02
-1.33484005e-04	-1.99999995e-04	-1.42108547e-14	3.23124329e+02
-1.33277645e-04	-1.99878312e-04	-1.42108547e-14	3.23123962e+02
-1.04948689e-04	-1.69480947e-04	0.00000000e+00	3.22565491e+02
-1.09923589e-04	-1.99999995e-04	-2.84217094e-14	3.22785645e+02
-1.09955268e-04	-1.99338436e-04	0.00000000e+00	3.22786804e+02
-1.09425040e-04	-1.99999995e-04	0.00000000e+00	3.22764557e+02
-1.16751966e-04	-1.68357845e-04	0.00000000e+00	3.22969666e+02
-1.18135147e-04	-1.68197061e-04	1.13686838e-13	3.22986877e+02
-1.15993826e-04	-1.67433856e-04	0.00000000e+00	3.22953613e+02
-9.52019836e-05	-1.53020621e-04	0.00000000e+00	3.21840271e+02
-9.67971937e-05	-1.51002401e-04	0.00000000e+00	3.21976959e+02
-9.50387403e-05	-1.51428496e-04	0.00000000e+00	3.21826538e+02
-1.32791305e-04	-1.99567337e-04	0.00000000e+00	3.23121796e+02
-1.06513085e-04	-1.69165985e-04	-1.70530257e-13	3.22637512e+02
-1.15460643e-04	-1.70028390e-04	2.27373675e-13	3.22939819e+02
-9.44620115e-05	-1.65316320e-04	-3.41060513e-13	3.21755554e+02
-9.53194613e-05	-1.62606331e-04	-1.13686838e-13	3.21853363e+02
-9.67361120e-05	-1.64525016e-04	0.00000000e+00	3.21975952e+02
-1.38775562e-04	-1.46390856e-04	-2.27373675e-13	3.23137451e+02
-1.18055206e-04	-1.58882031e-04	-5.68434189e-14	3.22992310e+02
-1.17427378e-04	-1.58553186e-04	0.00000000e+00	3.22980316e+02
-1.18085838e-04	-1.58417839e-04	0.00000000e+00	3.22992737e+02
-1.17507596e-04	-1.59182688e-04	-5.68434189e-14	3.22982605e+02
-1.08748733e-04	-1.50724198e-04	0.00000000e+00	3.22739685e+02
-1.05438092e-04	-1.49710657e-04	0.00000000e+00	3.22573547e+02
-1.07408079e-04	-1.48505351e-04	-1.13686838e-13	3.22690491e+02
-1.33012640e-04	-1.99999995e-04	-1.42108547e-14	3.23122742e+02
-1.25245657e-04	-1.63968594e-04	2.27373675e-13	3.23080780e+02
-1.25960796e-04	-1.61718010e-04	-2.27373675e-13	3.23086639e+02
-1.24501588e-04	-1.61226199e-04	0.00000000e+00	3.23073364e+02
-1.18326272e-04	-1.59555784e-04	-5.68434189e-14	3.22995270e+02
-9.37039149e-05	-1.48142441e-04	0.00000000e+00	3.21662140e+02
-1.10658657e-04	-1.48304796e-04	0.00000000e+00	3.22792847e+02
-1.36976247e-04	-1.48946914e-04	1.13686838e-13	3.23132446e+02
-1.05207080e-04	-1.66220081e-04	0.00000000e+00	3.22581573e+02
-1.28178042e-04	-1.58705981e-04	-2.27373675e-13	3.23098297e+02
-1.18777454e-04	-1.72133063e-04	-5.68434189e-14	3.22999908e+02
-9.92792557e-05	-1.61421573e-04	0.00000000e+00	3.22158295e+02
-1.17557298e-04	-1.57451272e-04	-5.68434189e-14	3.22983978e+02
-1.12053116e-04	-2.00000009e-04	0.00000000e+00	3.22840149e+02
-9.81885023e-05	-1.69031671e-04	1.13686838e-13	3.22086060e+02
-1.38161617e-04	-1.92752181e-04	0.00000000e+00	3.23136353e+02
-1.38673160e-04	-1.91864819e-04	0.00000000e+00	3.23136963e+02
-1.34846254e-04	-1.88331411e-04	-2.84217094e-14	3.23127380e+02
-1.23941223e-04	-1.87327227e-04	0.00000000e+00	3.23067444e+02
-1.25576538e-04	-1.89113547e-04	0.00000000e+00	3.23082855e+02
-1.24916143e-04	-1.86014368e-04	0.00000000e+00	3.23077942e+02
-1.07855929e-04	-1.82949792e-04	0.00000000e+00	3.22707825e+02
-1.09517459e-04	-1.80537128e-04	0.00000000e+00	3.22767822e+02
-1.06123596e-04	-1.80558971e-04	-2.27373675e-13	3.22611877e+02
-1.29901178e-04	-1.64436613e-04	-1.13686838e-13	3.23106323e+02
-1.11612113e-04	-1.61124743e-04	0.00000000e+00	3.22841217e+02
-1.11043657e-04	-1.58608542e-04	-3.41060513e-13	3.22826111e+02
-1.07679414e-04	-1.59349875e-04	0.00000000e+00	3.22679657e+02
-9.87307139e-05	-1.54215813e-04	0.00000000e+00	3.22112976e+02
-1.22981728e-04	-1.55120739e-04	2.27373675e-13	3.23060181e+02
-1.27441541e-04	-1.53415080e-04	-1.13686838e-13	3.23090942e+02
-1.23028745e-04	-1.52799679e-04	-2.27373675e-13	3.23060730e+02
-1.19356257e-04	-1.84392382e-04	0.00000000e+00	3.23004852e+02
-1.06073712e-04	-1.53296802e-04	0.00000000e+00	3.22620056e+02
-1.08899199e-04	-1.98477079e-04	0.00000000e+00	3.22741882e+02
-1.06495674e-04	-1.87384838e-04	-5.68434189e-14	3.22640564e+02
-1.09385132e-04	-1.85524201e-04	0.00000000e+00	3.22763702e+02
-1.40543649e-04	-1.79982686e-04	1.13686838e-13	3.23139832e+02
-1.38838659e-04	-1.94097069e-04	0.00000000e+00	3.23137238e+02
-1.31325258e-04	-1.46517195e-04	-5.68434189e-14	3.23110199e+02
-1.15031216e-04	-1.83356460e-04	0.00000000e+00	3.22917328e+02
-1.34671951e-04	-1.92926615e-04	0.00000000e+00	3.23122986e+02
-9.36472061e-05	-1.71797932e-04	0.00000000e+00	3.21674713e+02
-9.21999017e-05	-1.75382185e-04	0.00000000e+00	3.21486328e+02
-9.86344603e-05	-1.75288675e-04	2.27373675e-13	3.22118805e+02
-9.56567237e-05	-1.99999995e-04	1.13686838e-13	3.21850739e+02
-1.01557795e-04	-1.99999995e-04	-2.27373675e-13	3.22371155e+02
-9.87357344e-05	-1.96252455e-04	0.00000000e+00	3.22154846e+02
-1.03625396e-04	-1.93880987e-04	0.00000000e+00	3.22489258e+02
-9.80667901e-05	-1.83200173e-04	0.00000000e+00	3.22092560e+02
-1.18170916e-04	-1.98095106e-04	0.00000000e+00	3.22994354e+02
-1.16695039e-04	-1.91861240e-04	-1.13686838e-13	3.22954681e+02
-1.19808028e-04	-1.91908475e-04	2.27373675e-13	3.23021606e+02
-9.70705078e-05	-1.46761551e-04	0.00000000e+00	3.22004639e+02
-1.39434138e-04	-1.58142619e-04	0.00000000e+00	3.23138489e+02
-1.17462871e-04	-1.84825505e-04	0.00000000e+00	3.22981445e+02
-1.29569380e-04	-1.85212222e-04	-2.84217094e-14	3.23104797e+02
-1.23430640e-04	-1.82322692e-04	-5.68434189e-14	3.23062897e+02
-1.42403122e-04	-1.75246008e-04	0.00000000e+00	3.23141205e+02
-1.26657615e-04	-1.47579965e-04	5.68434189e-14	3.23090393e+02
-1.19782315e-04	-1.49580621e-04	-1.13686838e-13	3.23009644e+02
-1.34005619e-04	-1.84442790e-04	0.00000000e+00	3.23124084e+02
-1.24074417e-04	-1.92646869e-04	0.00000000e+00	3.23064789e+02
-1.29007196e-04	-1.74044515e-04	0.00000000e+00	3.23105835e+02
-1.31776687e-04	-1.67649574e-04	0.00000000e+00	3.23117310e+02
-1.26092578e-04	-1.69302599e-04	-2.27373675e-13	3.23086639e+02
-1.23058664e-04	-1.75555382e-04	0.00000000e+00	3.23057281e+02
-1.15206873e-04	-1.48704130e-04	2.27373675e-13	3.22938660e+02
-1.13545240e-04	-1.52928784e-04	0.00000000e+00	3.22899048e+02
-1.26082887e-04	-1.95189758e-04	0.00000000e+00	3.23086975e+02
-1.18853197e-04	-1.99999995e-04	5.68434189e-14	3.23001465e+02
-1.24354003e-04	-1.99999995e-04	-2.27373675e-13	3.23073730e+02
-9.77802119e-05	-1.83106487e-04	3.55271368e-15	3.22073822e+02
-1.37698938e-04	-1.72504384e-04	-1.13686838e-13	3.23135254e+02
-1.40143733e-04	-1.67814607e-04	0.00000000e+00	3.23138367e+02
-1.34247122e-04	-1.66720507e-04	0.00000000e+00	3.23126923e+02
-1.37508876e-04	-1.76205795e-04	0.00000000e+00	3.23134766e+02
-1.33725407e-04	-1.69063336e-04	-1.13686838e-13	3.23125610e+02
-1.32124653e-04	-1.76383939e-04	2.27373675e-13	3.23119141e+02
-1.01301826e-04	-1.46444509e-04	0.00000000e+00	3.22350281e+02
-1.00438054e-04	-1.43327983e-04	-1.13686838e-13	3.22283752e+02
-1.04171660e-04	-1.91438099e-04	0.00000000e+00	3.22526062e+02
-9.78584721e-05	-1.83285170e-04	0.00000000e+00	3.22080322e+02
-9.96870804e-05	-1.91266678e-04	0.00000000e+00	3.22218750e+02
-1.39574011e-04	-1.59286792e-04	9.94759830e-14	3.23138702e+02
-1.32443034e-04	-1.83677155e-04	0.00000000e+00	3.23121002e+02
-1.08316846e-04	-1.75643843e-04	0.00000000e+00	3.22700134e+02
-1.02744118e-04	-1.76132991e-04	2.27373675e-13	3.22445251e+02
-1.16532625e-04	-1.82496238e-04	0.00000000e+00	3.22963165e+02
-1.19167817e-04	-1.76250294e-04	0.00000000e+00	3.22998566e+02
-1.12534515e-04	-1.74987392e-04	2.27373675e-13	3.22871887e+02
-1.39330019e-04	-1.59775329e-04	0.00000000e+00	3.23138245e+02
-1.06661959e-04	-1.91654690e-04	1.13686838e-13	3.22638550e+02
-1.11851004e-04	-1.91849380e-04	-2.27373675e-13	3.22852417e+02
-1.31534951e-04	-1.84121949e-04	-5.68434189e-14	3.23116760e+02
-1.28284970e-04	-1.78033428e-04	2.27373675e-13	3.23101074e+02
-1.22570171e-04	-1.77608585e-04	3.41060513e-13	3.23053894e+02
-9.20993334e-05	-1.96328518e-04	0.00000000e+00	3.21481934e+02
-9.20838647e-05	-1.91126514e-04	-2.27373675e-13	3.21468994e+02
-1.39661730e-04	-1.59585790e-04	9.94759830e-14	3.23138733e+02
-1.16683557e-04	-1.98726135e-04	1.13686838e-13	3.22963837e+02
-1.33672103e-04	-1.64524434e-04	0.00000000e+00	3.23125488e+02
-1.39363867e-04	-1.59412884e-04	-1.42108547e-14	3.23138336e+02
-1.32876201e-04	-1.55485686e-04	0.00000000e+00	3.23122589e+02
-9.76884112e-05	-1.83335025e-04	1.77635684e-14	3.22063263e+02
-1.16471092e-04	-1.84367149e-04	2.27373675e-13	3.22961182e+02
-9.78701501e-05	-1.83141208e-04	3.55271368e-15	3.22080994e+02
-1.32315108e-04	-1.52122346e-04	0.00000000e+00	3.23120972e+02
-1.28027503e-04	-1.46635328e-04	-1.13686838e-13	3.23099243e+02
-1.31960958e-04	-1.85260316e-04	5.68434189e-14	3.23119293e+02
-1.27616484e-04	-1.92731677e-04	-3.41060513e-13	3.23097229e+02
-1.26208368e-04	-1.46021834e-04	0.00000000e+00	3.23083466e+02
-1.16648225e-04	-1.45134487e-04	-2.27373675e-13	3.22967529e+02
-1.17740354e-04	-1.83241093e-04	0.00000000e+00	3.22983063e+02
-9.77105665e-05	-1.41504745e-04	-2.27373675e-13	3.22062866e+02
-1.03577608e-04	-1.58309922e-04	0.00000000e+00	3.22500122e+02
-1.16947762e-04	-1.83552547e-04	0.00000000e+00	3.22973022e+02
-1.17117212e-04	-1.83088763e-04	0.00000000e+00	3.22976044e+02
-1.21262907e-04	-1.76718459e-04	0.00000000e+00	3.23040466e+02
-1.17447365e-04	-1.99999995e-04	1.13686838e-13	3.22982697e+02
-9.78515818e-05	-1.83212716e-04	2.41584530e-13	3.22079620e+02
-9.32437761e-05	-1.99999995e-04	-1.13686838e-13	3.21633636e+02
-1.27402178e-04	-1.46170627e-04	0.00000000e+00	3.23096405e+02
-1.31742068e-04	-1.84666569e-04	5.68434189e-14	3.23117950e+02
-9.78010867e-05	-1.83208031e-04	2.45137244e-13	3.22075928e+02
-1.32276153e-04	-1.84510849e-04	0.00000000e+00	3.23120514e+02
-1.42507110e-04	-1.08727392e-04	-1.56319402e-13	3.23142426e+02
-1.42291334e-04	-1.08610999e-04	0.00000000e+00	3.23142059e+02
-1.42454868e-04	-1.08475426e-04	0.00000000e+00	3.23142365e+02
-1.42669189e-04	-1.08657019e-04	-1.56319402e-13	3.23142517e+02
-1.19792450e-04	-1.01876270e-04	0.00000000e+00	3.23020447e+02
-1.19962955e-04	-1.02082864e-04	0.00000000e+00	3.23022491e+02
-1.19995180e-04	-1.01743615e-04	0.00000000e+00	3.23022736e+02
-1.19749857e-04	-1.01487436e-04	0.00000000e+00	3.23019684e+02
-1.42649515e-04	-1.09113658e-04	-1.56319402e-13	3.23142548e+02
-1.42049219e-04	-1.08926884e-04	0.00000000e+00	3.23141663e+02
-1.12541893e-04	-1.17430005e-04	-2.27373675e-13	3.22859894e+02
-1.13654110e-04	-1.16932410e-04	0.00000000e+00	3.22900726e+02
-1.12685571e-04	-1.18916178e-04	1.13686838e-13	3.22870056e+02
-1.07117914e-04	-1.38565694e-04	-2.84217094e-13	3.22675415e+02
-1.07771819e-04	-1.38165764e-04	0.00000000e+00	3.22698761e+02
-1.08738088e-04	-1.39490876e-04	-5.68434189e-14	3.22727020e+02
-1.19082688e-04	-1.02443089e-04	0.00000000e+00	3.23003906e+02
-1.06746185e-04	-1.36841336e-04	1.70530257e-13	3.22656189e+02
-1.15100207e-04	-1.19238204e-04	-5.68434189e-14	3.22929504e+02
-1.14602808e-04	-1.17418713e-04	1.13686838e-13	3.22918213e+02
-1.18823918e-04	-1.01390848e-04	0.00000000e+00	3.22998016e+02
-1.12518821e-04	-1.14177979e-04	0.00000000e+00	3.22866577e+02
-1.35998722e-04	-1.26789266e-04	-1.13686838e-13	3.23131592e+02
-1.33582391e-04	-1.25105376e-04	0.00000000e+00	3.23124084e+02
-1.35045877e-04	-1.27993713e-04	0.00000000e+00	3.23129517e+02
-1.49996238e-04	-1.06169078e-04	-3.41060513e-13	3.23147339e+02
-1.49591928e-04	-1.05131505e-04	1.13686838e-13	3.23147247e+02
-1.49272091e-04	-1.06371226e-04	1.13686838e-13	3.23147125e+02
-1.02402541e-04	-1.05335675e-04	-1.13686838e-13	3.22417725e+02
-1.03007667e-04	-1.01576879e-04	0.00000000e+00	3.22459930e+02
-1.04168575e-04	-1.03516897e-04	0.00000000e+00	3.22523315e+02
-1.40844655e-04	-1.07490341e-04	-2.84217094e-14	3.23139038e+02
-1.50442327e-04	-1.07672531e-04	0.00000000e+00	3.23147461e+02
-1.38247604e-04	-1.28824366e-04	0.00000000e+00	3.23134949e+02
-1.16889692e-04	-1.14883253e-04	0.00000000e+00	3.22964050e+02
-1.23168342e-04	-1.18320924e-04	0.00000000e+00	3.23061157e+02
-1.23990947e-04	-1.15789735e-04	0.00000000e+00	3.23069702e+02
-1.26203100e-04	-1.19196979e-04	0.00000000e+00	3.23084534e+02
-1.32045316e-04	-1.28490938e-04	-1.13686838e-13	3.23114502e+02
-1.42591642e-04	-1.06065956e-04	0.00000000e+00	3.23142517e+02
-1.02555168e-04	-1.44828489e-04	0.00000000e+00	3.22428009e+02
-1.06906096e-04	-1.06158957e-04	1.13686838e-13	3.22641418e+02
-1.05031795e-04	-1.38948875e-04	0.00000000e+00	3.22545715e+02
-1.34990056e-04	-1.40915217e-04	5.68434189e-14	3.23128113e+02
-1.49015948e-04	-1.07772328e-04	0.00000000e+00	3.23146973e+02
-1.21810139e-04	-1.20879311e-04	0.00000000e+00	3.23043091e+02
-1.07556240e-04	-1.00166304e-04	-5.68434189e-14	3.22670227e+02
-1.21951423e-04	-1.01862344e-04	0.00000000e+00	3.23037292e+02
-1.27689302e-04	-9.38079465e-05	0.00000000e+00	3.23095306e+02
-1.26308558e-04	-9.44916392e-05	0.00000000e+00	3.23088806e+02
-1.29927183e-04	-9.81228077e-05	-5.68434189e-14	3.23107147e+02
-1.20845740e-04	-1.14541421e-04	0.00000000e+00	3.23032196e+02
-1.00098419e-04	-1.03225721e-04	0.00000000e+00	3.22209930e+02
-1.04656930e-04	-1.16492869e-04	0.00000000e+00	3.22524780e+02
-1.10476700e-04	-1.35419366e-04	2.84217094e-14	3.22785950e+02
-1.33656446e-04	-1.35484297e-04	0.00000000e+00	3.23125214e+02
-1.51597647e-04	-1.28459200e-04	-1.13686838e-13	3.23147949e+02
-1.54275302e-04	-1.33110472e-04	-2.27373675e-13	3.23148529e+02
-1.50754437e-04	-1.34987262e-04	0.00000000e+00	3.23147736e+02
-1.14576964e-04	-1.41783443e-04	0.00000000e+00	3.22922760e+02
-1.18816366e-04	-1.39362164e-04	-5.68434189e-14	3.22992615e+02
-1.13866379e-04	-1.39727883e-04	1.13686838e-13	3.22906708e+02
-1.45871905e-04	-1.02297883e-04	2.84217094e-14	3.23144836e+02
-1.46400140e-04	-1.32331261e-04	0.00000000e+00	3.23144958e+02
-1.31175824e-04	-1.10407040e-04	1.13686838e-13	3.23110870e+02
-1.25642662e-04	-1.08627879e-04	0.00000000e+00	3.23083496e+02
-1.28025291e-04	-1.13279617e-04	-1.13686838e-13	3.23099152e+02
-1.24786631e-04	-9.35824937e-05	-1.13686838e-13	3.23070435e+02
-1.58726674e-04	-1.02661521e-04	0.00000000e+00	3.23149323e+02
-1.57414819e-04	-1.01520178e-04	0.00000000e+00	3.23149048e+02
-1.40833494e-04	-1.21678393e-04	0.00000000e+00	3.23139587e+02
-1.50854175e-04	-1.40176664e-04	0.00000000e+00	3.23147675e+02
-1.19786928e-04	-1.03519298e-04	0.00000000e+00	3.23020264e+02
-1.14488343e-04	-1.35016540e-04	0.00000000e+00	3.22920746e+02
-9.33581759e-05	-1.10415189e-04	-1.13686838e-13	3.21536713e+02
-1.00089674e-04	-1.10109439e-04	-3.41060513e-13	3.22265625e+02
-9.74919676e-05	-1.06823340e-04	0.00000000e+00	3.22023926e+02
-1.42412668e-04	-1.11890797e-04	0.00000000e+00	3.23142303e+02
-9.52082119e-05	-9.36947035e-05	-1.13686838e-13	3.21823395e+02
-9.98735195e-05	-9.66283405e-05	-2.27373675e-13	3.22240906e+02
-9.57494485e-05	-9.98567702e-05	-2.27373675e-13	3.21879822e+02
-1.57480259e-04	-1.11676127e-04	0.00000000e+00	3.23149139e+02
-1.58767230e-04	-1.07795029e-04	2.27373675e-13	3.23149323e+02
-1.31510620e-04	-1.03429913e-04	0.00000000e+00	3.23115173e+02
-1.53520261e-04	-1.15095725e-04	0.00000000e+00	3.23148376e+02
-1.51185188e-04	-1.21490506e-04	-1.13686838e-13	3.23147797e+02
-1.48342384e-04	-1.17673917e-04	0.00000000e+00	3.23146606e+02
-1.21291407e-04	-1.23988037e-04	2.27373675e-13	3.23034424e+02
-1.25727747e-04	-1.27898296e-04	2.27373675e-13	3.23085083e+02
-1.28660176e-04	-1.21743062e-04	2.27373675e-13	3.23103149e+02
-1.42156772e-04	-1.32472516e-04	2.27373675e-13	3.23142029e+02
-1.41155033e-04	-1.36704839e-04	-2.27373675e-13	3.23140991e+02
-1.34125570e-04	-1.37795432e-04	-1.70530257e-13	3.23125793e+02
-1.49695974e-04	-1.40298420e-04	0.00000000e+00	3.23146851e+02
-9.86088562e-05	-1.34494927e-04	-1.42108547e-14	3.22105957e+02
-1.13733789e-04	-1.23839767e-04	0.00000000e+00	3.22884460e+02
-1.15373026e-04	-1.30040949e-04	0.00000000e+00	3.22939911e+02
-1.18204727e-04	-1.23832244e-04	0.00000000e+00	3.22995972e+02
-1.02688064e-04	-1.15802985e-04	1.42108547e-14	3.22437469e+02
-1.06287029e-04	-1.09373708e-04	0.00000000e+00	3.22586884e+02
-9.83178179e-05	-1.21366553e-04	0.00000000e+00	3.22105865e+02
-1.03976134e-04	-1.27132749e-04	0.00000000e+00	3.22518372e+02
-1.06402789e-04	-1.22109544e-04	2.27373675e-13	3.22626038e+02
-1.21275429e-04	-1.11706671e-04	0.00000000e+00	3.23035034e+02
-1.43002893e-04	-1.19843739e-04	0.00000000e+00	3.23142578e+02
-1.41912518e-04	-9.83013597e-05	0.00000000e+00	3.23141113e+02
-1.34697504e-04	-9.32479597e-05	-2.27373675e-13	3.23128662e+02
-1.33346053e-04	-1.00370351e-04	-1.70530257e-13	3.23124054e+02
-9.60398902e-05	-1.19588098e-04	0.00000000e+00	3.21917999e+02
-9.70910332e-05	-1.12540336e-04	2.27373675e-13	3.22007446e+02
-1.02492646e-04	-1.16217649e-04	-9.94759830e-14	3.22418945e+02
-1.15747869e-04	-1.31649780e-04	0.00000000e+00	3.22944458e+02
-1.19714576e-04	-1.26066516e-04	-2.27373675e-13	3.23019287e+02
-1.23642923e-04	-1.30276123e-04	-2.27373675e-13	3.23064789e+02
-1.23425183e-04	-1.37775263e-04	0.00000000e+00	3.23062195e+02
-1.32144865e-04	-1.37544092e-04	0.00000000e+00	3.23118896e+02
-1.26274070e-04	-1.32443616e-04	-2.27373675e-13	3.23088684e+02
-1.09485103e-04	-1.25120947e-04	0.00000000e+00	3.22774841e+02
-1.06553423e-04	-1.30012268e-04	-2.27373675e-13	3.22643250e+02
-1.14003953e-04	-1.31194858e-04	0.00000000e+00	3.22906036e+02
-1.41353798e-04	-1.19966964e-04	0.00000000e+00	3.23140167e+02
-1.34508649e-04	-1.13886912e-04	0.00000000e+00	3.23127502e+02
-1.31071181e-04	-1.18839191e-04	-2.27373675e-13	3.23115875e+02
-1.02885992e-04	-1.16447060e-04	0.00000000e+00	3.22451111e+02
-1.22076570e-04	-1.37416908e-04	1.13686838e-13	3.23049896e+02
-1.04872233e-04	-9.65926884e-05	2.27373675e-13	3.22556885e+02
-1.09793196e-04	-9.73629212e-05	2.27373675e-13	3.22778778e+02
-1.50218228e-04	-1.24956685e-04	0.00000000e+00	3.23147339e+02
-1.42567049e-04	-1.20649151e-04	0.00000000e+00	3.23142303e+02
-1.44233083e-04	-1.29026157e-04	0.00000000e+00	3.23143890e+02
-1.21499303e-04	-1.39890079e-04	1.13686838e-13	3.23041626e+02
-9.04551707e-05	-1.11789785e-04	0.00000000e+00	3.21258392e+02
-9.80091936e-05	-1.24257349e-04	-2.27373675e-13	3.22085358e+02
-1.03707644e-04	-1.31194189e-04	-2.27373675e-13	3.22501465e+02
-9.69116445e-05	-1.33625712e-04	-2.84217094e-14	3.21995270e+02
-1.11976638e-04	-9.73213246e-05	0.00000000e+00	3.22845795e+02
-1.17552641e-04	-9.35420321e-05	2.27373675e-13	3.22986145e+02
-1.50663720e-04	-9.79628749e-05	-2.27373675e-13	3.23147675e+02
-1.43404963e-04	-9.88056054e-05	0.00000000e+00	3.23143158e+02
-1.03138067e-04	-1.16077768e-04	1.42108547e-14	3.22464111e+02
-1.09737812e-04	-1.09759989e-04	0.00000000e+00	3.22778442e+02
-1.12241672e-04	-1.09742949e-04	0.00000000e+00	3.22852600e+02
-1.19268909e-04	-1.12781127e-04	0.00000000e+00	3.23012695e+02
-1.33038120e-04	-1.02214690e-04	5.68434189e-14	3.23123108e+02
-1.34839880e-04	-1.10388195e-04	0.00000000e+00	3.23128662e+02
-8.98805156e-05	-1.09290115e-04	0.00000000e+00	3.21190155e+02
-9.41753460e-05	-1.02836799e-04	0.00000000e+00	3.21737915e+02
-1.32686211e-04	-1.38719333e-04	0.00000000e+00	3.23121704e+02
-1.22959726e-04	-1.39726559e-04	1.13686838e-13	3.23057983e+02
-1.10797344e-04	-1.08047083e-04	1.13686838e-13	3.22818695e+02
-1.10825793e-04	-9.85130318e-05	-1.13686838e-13	3.22818726e+02
-1.42143865e-04	-1.20037526e-04	0.00000000e+00	3.23141968e+02
-1.37000257e-04	-1.13318230e-04	0.00000000e+00	3.23133575e+02
-1.54892929e-04	-9.50867907e-05	0.00000000e+00	3.23148621e+02
-1.33132780e-04	-1.39306256e-04	-1.70530257e-13	3.23123718e+02
-1.15478913e-04	-1.32481568e-04	1.13686838e-13	3.22940491e+02
-1.21967096e-04	-1.38534786e-04	-2.27373675e-13	3.23048645e+02
-1.42821606e-04	-9.91618581e-05	2.27373675e-13	3.23142792e+02
-1.34062968e-04	-1.01973499e-04	-2.27373675e-13	3.23125244e+02
-9.68351960e-05	-1.33801106e-04	0.00000000e+00	3.21989716e+02
-9.92700661e-05	-1.40531833e-04	-1.13686838e-13	3.22205048e+02
-9.58964374e-05	-1.22786485e-04	0.00000000e+00	3.21904510e+02
-9.66856751e-05	-1.33487920e-04	0.00000000e+00	3.21975922e+02
-1.14421709e-04	-1.32237736e-04	0.00000000e+00	3.22919342e+02
-1.32881833e-04	-1.37716110e-04	-5.68434189e-14	3.23122742e+02
-9.66926236e-05	-1.33948852e-04	-2.84217094e-14	3.21976654e+02
-1.53319212e-04	-1.24390033e-04	-2.27373675e-13	3.23148346e+02
-1.33260590e-04	-1.38370408e-04	0.00000000e+00	3.23124115e+02
-1.42579331e-04	-9.84096187e-05	0.00000000e+00	3.23142456e+02
-1.22571393e-04	-1.39118172e-04	0.00000000e+00	3.23055176e+02
-9.67185770e-05	-1.33722162e-04	-1.42108547e-14	3.21979645e+02
-1.90858787e-04	-1.17757278e-04	2.84217094e-14	3.23149994e+02
-1.90503357e-04	-1.17976109e-04	0.00000000e+00	3.23149994e+02
-1.90595660e-04	-1.17585711e-04	0.00000000e+00	3.23149994e+02
-1.90908788e-04	-1.17233736e-04	2.84217094e-14	3.23149994e+02
-1.83895652e-04	-1.07639717e-04	-2.27373675e-13	3.23149994e+02
-1.83288270e-04	-1.07200809e-04	0.00000000e+00	3.23149994e+02
-1.83976474e-04	-1.07078769e-04	0.00000000e+00	3.23149963e+02
-1.84660603e-04	-1.07559259e-04	1.98951966e-13	3.23149994e+02
-1.83266427e-04	-1.07750071e-04	5.68434189e-14	3.23149994e+02
-1.99999995e-04	-1.29784501e-04	-2.45657675e-19	3.23149994e+02
-1.99999995e-04	-1.29784501e-04	0.00000000e+00	3.23149994e+02
-1.99999995e-04	-1.29784501e-04	0.00000000e+00	3.23149994e+02
-1.76238871e-04	-1.43741345e-04	-1.70530257e-13	3.23149963e+02
-1.99999995e-04	-1.29784501e-04	0.00000000e+00	3.23149994e+02
-1.99999995e-04	-9.46767541e-05	-2.45657675e-19	3.23149994e+02
-1.99999995e-04	-9.46767541e-05	0.00000000e+00	3.23149994e+02
-1.99999995e-04	-9.46767541e-05	0.00000000e+00	3.23149994e+02
-1.80989067e-04	-9.85841471e-05	0.00000000e+00	3.23149994e+02
-1.79366878e-04	-9.72121779e-05	0.00000000e+00	3.23149994e+02
-1.79022041e-04	-9.97522584e-05	1.13686838e-13	3.23149994e+02
-1.90687148e-04	-1.18491829e-04	0.00000000e+00	3.23149994e+02
-1.91385072e-04	-1.17941141e-04	2.84217094e-14	3.23149994e+02
-1.77097099e-04	-1.44181191e-04	-1.70530257e-13	3.23149963e+02
-1.99999995e-04	-1.12230628e-04	0.00000000e+00	3.23149994e+02
-1.99999995e-04	-1.12230628e-04	0.00000000e+00	3.23149994e+02
-1.99999995e-04	-1.12230628e-04	0.00000000e+00	3.23149994e+02
-1.99999995e-04	-1.12230628e-04	-2.45657675e-19	3.23149994e+02
-1.91743573e-04	-1.03453691e-04	-2.22401079e-19	3.23149994e+02
-1.91743573e-04	-1.03453691e-04	0.00000000e+00	3.23149994e+02
-1.91743573e-04	-1.03453691e-04	0.00000000e+00	3.23149994e+02
-1.74652581e-04	-1.42362725e-04	5.68434189e-14	3.23149933e+02
-1.99999995e-04	-1.29784501e-04	0.00000000e+00	3.23149994e+02
-1.99999995e-04	-1.47338375e-04	0.00000000e+00	3.23149994e+02
-1.77471127e-04	-1.43036596e-04	-1.13686838e-13	3.23149963e+02
-1.82499818e-04	-1.11518733e-04	-2.84217094e-14	3.23149994e+02
-1.87701691e-04	-1.17780088e-04	1.42108547e-14	3.23149994e+02
-1.77229842e-04	-9.80388650e-05	0.00000000e+00	3.23149963e+02
-1.59244984e-04	-1.01444079e-04	-1.13686838e-13	3.23149353e+02
-1.91743573e-04	-1.03453691e-04	-2.22401079e-19	3.23149994e+02
-1.76696980e-04	-1.41261495e-04	5.68434189e-14	3.23149963e+02
-1.84150616e-04	-9.59660902e-05	-2.84217094e-14	3.23149994e+02
-1.91743573e-04	-1.03453691e-04	-2.22401079e-19	3.23149994e+02
-1.92039923e-04	-1.34198082e-04	2.27373675e-13	3.23149994e+02
-1.90958643e-04	-1.31391542e-04	-1.13686838e-13	3.23149994e+02
-1.89433238e-04	-1.35094888e-04	-1.13686838e-13	3.23149994e+02
-1.65057660e-04	-1.04576102e-04	2.84217094e-14	3.23149658e+02
-1.61441887e-04	-1.10668218e-04	-1.13686838e-13	3.23149536e+02
-1.67810067e-04	-1.38317584e-04	0.00000000e+00	3.23149841e+02
-1.94651337e-04	-1.35638256e-04	1.13686838e-13	3.23149994e+02
-1.91601881e-04	-1.41157667e-04	2.84217094e-14	3.23149994e+02
-1.59832474e-04	-1.36268034e-04	2.27373675e-13	3.23149414e+02
-1.60654308e-04	-1.34138041e-04	0.00000000e+00	3.23149475e+02
-1.58714844e-04	-1.33515772e-04	1.13686838e-13	3.23149292e+02
-1.74881410e-04	-1.25230028e-04	0.00000000e+00	3.23149963e+02
-1.76801346e-04	-1.29243592e-04	-2.27373675e-13	3.23149963e+02
-1.70596511e-04	-1.25864288e-04	-2.27373675e-13	3.23149872e+02
-1.66731726e-04	-1.05932275e-04	0.00000000e+00	3.23149780e+02
-1.99999995e-04	-1.47338375e-04	0.00000000e+00	3.23149994e+02
-1.86718724e-04	-1.25143968e-04	0.00000000e+00	3.23149994e+02
-1.84158882e-04	-1.22881058e-04	-2.27373675e-13	3.23149994e+02
-1.80576462e-04	-1.27640873e-04	1.13686838e-13	3.23149963e+02
-1.74826884e-04	-1.11534362e-04	2.27373675e-13	3.23149963e+02
-1.75656489e-04	-1.08211840e-04	0.00000000e+00	3.23149963e+02
-1.68289902e-04	-1.05930550e-04	1.98951966e-13	3.23149841e+02
-1.84467062e-04	-1.00425939e-04	-1.42108547e-14	3.23149994e+02
-1.64090146e-04	-1.35005874e-04	1.13686838e-13	3.23149628e+02
-1.70847867e-04	-1.17847230e-04	0.00000000e+00	3.23149902e+02
-1.52564113e-04	-1.39723066e-04	0.00000000e+00	3.23147980e+02
-1.75525609e-04	-1.03026527e-04	2.27373675e-13	3.23149963e+02
-1.73309614e-04	-1.00337944e-04	0.00000000e+00	3.23149933e+02
-1.68440820e-04	-1.05129875e-04	1.70530257e-13	3.23149872e+02
-1.67578182e-04	-1.04720457e-04	0.00000000e+00	3.23149841e+02
-1.68597762e-04	-9.75447474e-05	-2.27373675e-13	3.23149841e+02
-1.64247816e-04	-9.61924088e-05	-2.27373675e-13	3.23149689e+02
-1.58353825e-04	-9.40729660e-05	0.00000000e+00	3.23149231e+02
-1.79341660e-04	-1.19323733e-04	5.68434189e-14	3.23149994e+02
-1.60798067e-04	-1.30369212e-04	-1.13686838e-13	3.23149475e+02
-1.91075058e-04	-1.42042816e-04	0.00000000e+00	3.23149994e+02
-1.80919684e-04	-1.18709948e-04	-1.70530257e-13	3.23149994e+02
-1.86927165e-04	-1.28561980e-04	-2.27373675e-13	3.23149994e+02
-1.80210249e-04	-1.30507833e-04	1.13686838e-13	3.23149963e+02
-1.84496719e-04	-1.33980619e-04	0.00000000e+00	3.23149994e+02
-1.70451356e-04	-1.32227535e-04	0.00000000e+00	3.23149872e+02
-1.61508433e-04	-1.18174765e-04	9.94759830e-14	3.23149567e+02
-1.91313622e-04	-1.41577199e-04	0.00000000e+00	3.23149994e+02
-1.84524892e-04	-1.37681636e-04	-2.27373675e-13	3.23149963e+02
-1.83956785e-04	-1.41969736e-04	-2.27373675e-13	3.23149994e+02
-1.90539999e-04	-1.26701867e-04	0.00000000e+00	3.23150024e+02
-1.95852015e-04	-1.23709746e-04	2.27373675e-13	3.23149994e+02
-1.79576280e-04	-1.16841227e-04	0.00000000e+00	3.23149963e+02
-1.70908665e-04	-1.16721225e-04	5.68434189e-14	3.23149933e+02
-1.56689639e-04	-1.28643689e-04	0.00000000e+00	3.23149048e+02
-1.60216179e-04	-1.26576531e-04	1.13686838e-13	3.23149414e+02
-1.68218539e-04	-1.34723217e-04	0.00000000e+00	3.23149841e+02
-1.62857992e-04	-1.28665983e-04	-3.41060513e-13	3.23149597e+02
-1.67751597e-04	-1.27903957e-04	0.00000000e+00	3.23149841e+02
-1.67074875e-04	-1.23001577e-04	0.00000000e+00	3.23149841e+02
-1.61836506e-04	-1.18860116e-04	0.00000000e+00	3.23149567e+02
-1.62757686e-04	-1.25608014e-04	0.00000000e+00	3.23149597e+02
-1.80227100e-04	-1.33269772e-04	2.27373675e-13	3.23149963e+02
-1.91729778e-04	-9.78719472e-05	0.00000000e+00	3.23149994e+02
-1.85214318e-04	-9.58328965e-05	-1.42108547e-13	3.23149994e+02
-1.61474905e-04	-1.18952063e-04	0.00000000e+00	3.23149536e+02
-1.55897651e-04	-1.17595438e-04	2.27373675e-13	3.23148926e+02
-1.70825035e-04	-1.35585753e-04	0.00000000e+00	3.23149902e+02
-1.77144015e-04	-1.32492336e-04	-1.13686838e-13	3.23149963e+02
-1.99937829e-04	-1.38561445e-04	0.00000000e+00	3.23149994e+02
-1.91860861e-04	-1.41553624e-04	1.42108547e-14	3.23149994e+02
-1.99937829e-04	-1.03453691e-04	0.00000000e+00	3.23149994e+02
-1.99937829e-04	-1.21007564e-04	0.00000000e+00	3.23149994e+02
-1.75412424e-04	-9.36914003e-05	0.00000000e+00	3.23149963e+02
-1.74169807e-04	-9.38356388e-05	0.00000000e+00	3.23149902e+02
-1.70355866e-04	-1.17378433e-04	0.00000000e+00	3.23149872e+02
-1.92576757e-04	-1.09554938e-04	0.00000000e+00	3.23149994e+02
-1.91563537e-04	-1.41878554e-04	1.42108547e-14	3.23149994e+02
-1.72997519e-04	-9.30019378e-05	0.00000000e+00	3.23149902e+02
-1.67620703e-04	-1.05850493e-04	0.00000000e+00	3.23149841e+02
-1.65047444e-04	-1.12771610e-04	2.27373675e-13	3.23149750e+02
-1.70437736e-04	-1.16951589e-04	0.00000000e+00	3.23149902e+02
-1.61758027e-04	-1.18613512e-04	8.52651283e-14	3.23149567e+02
-1.80630726e-04	-1.17666605e-04	-1.70530257e-13	3.23149994e+02
-1.61596865e-04	-1.18724915e-04	8.52651283e-14	3.23149567e+02
-1.56437891e-04	-1.14737646e-04	0.00000000e+00	3.23148987e+02
-1.67437494e-04	-1.05461258e-04	0.00000000e+00	3.23149811e+02
-1.79937299e-04	-1.17944255e-04	0.00000000e+00	3.23149994e+02
-1.70775078e-04	-1.17193806e-04	2.84217094e-14	3.23149902e+02
-1.61887045e-04	-1.27550957e-04	1.13686838e-13	3.23149567e+02
-1.74073080e-04	-9.26479843e-05	0.00000000e+00	3.23149963e+02
-1.91586325e-04	-1.41650846e-04	2.55795385e-13	3.23149994e+02
-1.67823411e-04	-1.05474428e-04	-2.55795385e-13	3.23149841e+02
-5.41582631e-05	-1.60921176e-04	4.26325641e-13	3.14926697e+02
-5.38189779e-05	-1.60685435e-04	-2.84217094e-14	3.14896240e+02
-5.44793438e-05	-1.60417825e-04	0.00000000e+00	3.14954742e+02
-9.26738139e-05	-1.51559303e-04	0.00000000e+00	3.21507233e+02
-8.61340231e-05	-1.59813644e-04	-1.13686838e-13	3.20659698e+02
-8.72129749e-05	-1.61103817e-04	-1.13686838e-13	3.20808777e+02
-8.74262914e-05	-1.59486066e-04	1.13686838e-13	3.20828949e+02
-5.39378525e-05	-1.60028139e-04	0.00000000e+00	3.14905212e+02
-8.57114210e-05	-1.60936717e-04	0.00000000e+00	3.20585144e+02
-8.62129673e-05	-1.58140334e-04	-1.13686838e-13	3.20668335e+02
-6.25000030e-05	-1.64860729e-04	0.00000000e+00	3.15689148e+02
-5.38426393e-05	-1.61194097e-04	-4.54747351e-13	3.14897705e+02
-6.78602519e-05	-1.58360679e-04	5.68434189e-14	3.16893066e+02
-6.90508750e-05	-1.58962735e-04	1.13686838e-13	3.17163635e+02
-6.90556044e-05	-1.57548508e-04	1.13686838e-13	3.17161194e+02
-8.36892577e-05	-1.60754556e-04	-5.68434189e-14	3.20196655e+02
-4.99903836e-05	-1.58038121e-04	1.42108547e-14	3.14558777e+02
-8.98183062e-05	-1.88951934e-04	-2.27373675e-13	3.21207275e+02
-8.93125980e-05	-1.91487066e-04	0.00000000e+00	3.21135590e+02
-6.91474997e-05	-1.60435768e-04	0.00000000e+00	3.17180786e+02
-7.11775137e-05	-1.59958305e-04	-5.68434189e-14	3.17629700e+02
-8.80946318e-05	-1.72492189e-04	2.27373675e-13	3.20961304e+02
-8.89848452e-05	-1.69552688e-04	-3.41060513e-13	3.21077698e+02
-8.61497392e-05	-1.69576495e-04	4.54747351e-13	3.20655701e+02
-8.51113145e-05	-1.81140174e-04	0.00000000e+00	3.20477295e+02
-8.78143692e-05	-1.82035699e-04	0.00000000e+00	3.20921082e+02
-8.78240535e-05	-1.79247028e-04	0.00000000e+00	3.20921021e+02
-7.69792241e-05	-1.54351495e-04	-2.13162821e-14	3.18917358e+02
-7.88802718e-05	-1.54343215e-04	0.00000000e+00	3.19309479e+02
-4.94031774e-05	-1.43799640e-04	0.00000000e+00	3.14510803e+02
-4.53666507e-05	-1.47695202e-04	4.54747351e-13	3.14176483e+02
-4.85696401e-05	-1.47811108e-04	0.00000000e+00	3.14450592e+02
-6.25000030e-05	-1.64860729e-04	0.00000000e+00	3.15689148e+02
-8.59271095e-05	-1.88551727e-04	0.00000000e+00	3.20579590e+02
-5.70693010e-05	-1.71993423e-04	2.27373675e-13	3.15196472e+02
-6.25000030e-05	-1.64860729e-04	0.00000000e+00	3.15689148e+02
-5.49117540e-05	-1.71253239e-04	1.13686838e-13	3.15004395e+02
-4.54130277e-05	-1.43338548e-04	0.00000000e+00	3.14171143e+02
-8.45837931e-05	-1.84219389e-04	-1.13686838e-13	3.20386047e+02
-4.56955022e-05	-1.54029316e-04	-8.52651283e-14	3.14185028e+02
-6.25000030e-05	-1.47291095e-04	8.86470205e-20	3.15688049e+02
-7.94923180e-05	-1.73455323e-04	2.84217094e-14	3.19415405e+02
-7.93061408e-05	-1.75053574e-04	0.00000000e+00	3.19383911e+02
-9.76489318e-05	-1.83170574e-04	0.00000000e+00	3.22057404e+02
-8.26505711e-05	-1.66797428e-04	0.00000000e+00	3.19987335e+02
-7.99946720e-05	-1.82659045e-04	0.00000000e+00	3.19585571e+02
-7.55555957e-05	-1.83920245e-04	0.00000000e+00	3.18649170e+02
-8.16388419e-05	-1.85817684e-04	-1.13686838e-13	3.19872955e+02
-8.53685124e-05	-1.97163405e-04	0.00000000e+00	3.20495300e+02
-5.86068709e-05	-1.53992340e-04	0.00000000e+00	3.15348694e+02
-6.25000030e-05	-1.47291095e-04	0.00000000e+00	3.15688049e+02
-5.50811092e-05	-1.50996450e-04	2.27373675e-13	3.15026978e+02
-8.15039966e-05	-1.45620696e-04	0.00000000e+00	3.19842743e+02
-8.56921542e-05	-1.50139851e-04	0.00000000e+00	3.20610016e+02
-8.85525587e-05	-1.44129095e-04	0.00000000e+00	3.21018555e+02
-6.23073356e-05	-1.73645545e-04	0.00000000e+00	3.15689209e+02
-6.86393396e-05	-1.76881163e-04	1.98951966e-13	3.17063324e+02
-6.61489248e-05	-1.71228516e-04	0.00000000e+00	3.16548340e+02
-7.80257833e-05	-1.74851084e-04	1.70530257e-13	3.19154633e+02
-6.25000030e-05	-1.64860729e-04	8.86470205e-20	3.15689148e+02
-7.75724839e-05	-1.92031410e-04	0.00000000e+00	3.19051849e+02
-8.28120465e-05	-1.87931189e-04	1.13686838e-13	3.20093628e+02
-8.48073323e-05	-1.91286992e-04	0.00000000e+00	3.20441467e+02
-6.99561715e-05	-1.49988904e-04	0.00000000e+00	3.17411530e+02
-7.63447824e-05	-1.46334321e-04	-2.27373675e-13	3.18783997e+02
-7.02900506e-05	-1.41980214e-04	-1.13686838e-13	3.17443176e+02
-8.31068246e-05	-1.97776404e-04	1.13686838e-13	3.20142853e+02
-7.78804606e-05	-1.53662389e-04	-1.42108547e-13	3.19119385e+02
-7.21864199e-05	-1.99999995e-04	0.00000000e+00	3.17907043e+02
-7.69373364e-05	-1.92616135e-04	5.68434189e-14	3.18920349e+02
-8.05378950e-05	-2.00000009e-04	2.27373675e-13	3.19611633e+02
-5.33464481e-05	-1.44929742e-04	0.00000000e+00	3.14857422e+02
-6.99126831e-05	-1.68162078e-04	-2.27373675e-13	3.17396118e+02
-7.72940766e-05	-1.73521112e-04	-2.84217094e-14	3.18993805e+02
-7.50107429e-05	-1.64637633e-04	2.27373675e-13	3.18509949e+02
-6.93532638e-05	-1.92243984e-04	0.00000000e+00	3.17221619e+02
-7.82056013e-05	-1.53642803e-04	0.00000000e+00	3.19186188e+02
-6.25000030e-05	-1.99999995e-04	0.00000000e+00	3.15690399e+02
-7.73018837e-05	-1.91741841e-04	0.00000000e+00	3.19000153e+02
-6.25000030e-05	-1.47291095e-04	0.00000000e+00	3.15688049e+02
-4.65668018e-05	-1.54822454e-04	1.42108547e-13	3.14261627e+02
-6.25000030e-05	-1.82430362e-04	0.00000000e+00	3.15689636e+02
-6.25000030e-05	-1.99999995e-04	0.00000000e+00	3.15690399e+02
-6.88580476e-05	-1.91769417e-04	0.00000000e+00	3.17110352e+02
-6.23073356e-05	-1.91215178e-04	0.00000000e+00	3.15687683e+02
-6.25000030e-05	-1.82430362e-04	8.90924831e-20	3.15689636e+02
-6.92904359e-05	-1.76460409e-04	0.00000000e+00	3.17209320e+02
-6.99757366e-05	-1.77689770e-04	2.84217094e-14	3.17359985e+02
-6.25000030e-05	-1.64860729e-04	0.00000000e+00	3.15689148e+02
-6.23073356e-05	-1.56075912e-04	0.00000000e+00	3.15689209e+02
-6.91888563e-05	-1.91536863e-04	0.00000000e+00	3.17184662e+02
-7.68996033e-05	-1.91815154e-04	0.00000000e+00	3.18911774e+02
-7.13801273e-05	-1.84532066e-04	0.00000000e+00	3.17732544e+02
-6.25000030e-05	-1.82430362e-04	0.00000000e+00	3.15689636e+02
-6.92743633e-05	-1.77771348e-04	2.84217094e-14	3.17205811e+02
-6.25000030e-05	-1.47291095e-04	8.86470205e-20	3.15688049e+02
-6.25000030e-05	-1.82430362e-04	0.00000000e+00	3.15689636e+02
-6.25000030e-05	-1.64860729e-04	0.00000000e+00	3.15689148e+02
-9.18734440e-05	-1.41727622e-04	0.00000000e+00	3.21466034e+02
-7.80456103e-05	-1.53972433e-04	-1.42108547e-13	3.19155945e+02
-7.75212829e-05	-1.63161050e-04	0.00000000e+00	3.19065521e+02
-7.79187540e-05	-1.73071297e-04	0.00000000e+00	3.19132263e+02
-7.12818874e-05	-1.40690579e-04	-1.70530257e-13	3.17663177e+02
-7.90037011e-05	-1.43265730e-04	-2.27373675e-13	3.19373779e+02
-7.80518239e-05	-1.53482935e-04	-1.42108547e-13	3.19157379e+02
-6.25000030e-05	-1.47291095e-04	0.00000000e+00	3.15688049e+02
-6.89949375e-05	-1.40259217e-04	-1.13686838e-13	3.17152313e+02
-8.41393630e-05	-1.99999995e-04	-2.27373675e-13	3.20303864e+02
-8.29642959e-05	-1.99999995e-04	-1.13686838e-13	3.20122284e+02
-7.73897627e-05	-1.92391162e-04	-3.69482223e-13	3.19017578e+02
-6.25000030e-05	-1.82430362e-04	0.00000000e+00	3.15689636e+02
-6.25000030e-05	-1.64860729e-04	8.86470205e-20	3.15689148e+02
-6.94465780e-05	-1.77062844e-04	0.00000000e+00	3.17246368e+02
-7.76146044e-05	-1.74116634e-04	1.70530257e-13	3.19067688e+02
-6.25000030e-05	-1.47291095e-04	8.86470205e-20	3.15688049e+02
-5.41941154e-05	-1.42703226e-04	3.41060513e-13	3.14943390e+02
-7.71861887e-05	-1.92136780e-04	2.84217094e-14	3.18977295e+02
-6.93384063e-05	-1.91814048e-04	0.00000000e+00	3.17219299e+02
-4.58252180e-05	-1.55058588e-04	0.00000000e+00	3.14198059e+02
-7.81622002e-05	-1.73974680e-04	0.00000000e+00	3.19182983e+02
-4.58546492e-05	-1.55585207e-04	0.00000000e+00	3.14200012e+02
-7.80926275e-05	-1.53783345e-04	0.00000000e+00	3.19166199e+02
-5.27345328e-05	-1.42168574e-04	0.00000000e+00	3.14814178e+02
-6.25000030e-05	-1.99999995e-04	8.14381091e-20	3.15690399e+02
-6.25000030e-05	-1.99999995e-04	0.00000000e+00	3.15690399e+02
-6.25000030e-05	-1.99999995e-04	0.00000000e+00	3.15690399e+02
-6.25000030e-05	-1.82430362e-04	8.90924831e-20	3.15689636e+02
-7.01973258e-05	-1.40653283e-04	-1.70530257e-13	3.17429718e+02
-6.25000030e-05	-1.82430362e-04	8.90924831e-20	3.15689636e+02
-7.80583941e-05	-1.53715417e-04	0.00000000e+00	3.19159485e+02
-5.34805222e-05	-1.60894589e-04	-2.84217094e-14	3.14866486e+02
-5.12408005e-05	-1.61217977e-04	0.00000000e+00	3.14673645e+02
-4.23375059e-05	-1.63077682e-04	1.13686838e-13	3.13920105e+02
-4.73308355e-05	-1.67869104e-04	0.00000000e+00	3.14324036e+02
-4.89967133e-05	-1.66122714e-04	2.13162821e-14	3.14469482e+02
-4.78933252e-05	-1.68192782e-04	1.42108547e-14	3.14373047e+02
-4.73353357e-05	-1.68044164e-04	0.00000000e+00	3.14324554e+02
-5.16477885e-05	-1.73392065e-04	-1.13686838e-13	3.14708313e+02
-4.70662962e-05	-1.75467605e-04	-1.13686838e-13	3.14317383e+02
-5.51722296e-05	-1.73477514e-04	0.00000000e+00	3.15023712e+02
-4.97247602e-05	-1.77317270e-04	0.00000000e+00	3.14542511e+02
-5.46881420e-05	-1.79899565e-04	2.27373675e-13	3.14990570e+02
-4.72830616e-05	-1.78003422e-04	-1.13686838e-13	3.14331787e+02
-5.08359517e-05	-1.83833457e-04	4.26325641e-14	3.14628815e+02
-5.13846244e-05	-1.84476216e-04	1.42108547e-14	3.14677521e+02
-4.40239673e-05	-1.79758092e-04	0.00000000e+00	3.14053589e+02
-5.10813879e-05	-1.84704928e-04	1.42108547e-14	3.14650848e+02
-6.25000030e-05	-1.82430362e-04	0.00000000e+00	3.15689636e+02
-4.30659675e-05	-1.83360025e-04	0.00000000e+00	3.13980164e+02
-5.17890439e-05	-1.85507888e-04	0.00000000e+00	3.14713104e+02
-4.65662015e-05	-1.90001825e-04	-1.13686838e-13	3.14266663e+02
-4.41863049e-05	-1.87465834e-04	-5.68434189e-14	3.14064819e+02
-5.05274838e-05	-1.85633777e-04	-5.68434189e-14	3.14602112e+02
-5.57986059e-05	-1.91687970e-04	1.13686838e-13	3.15082184e+02
-4.78421607e-05	-1.91420360e-04	0.00000000e+00	3.14379578e+02
-5.77129867e-05	-1.91762258e-04	0.00000000e+00	3.15254517e+02
-4.61120835e-05	-1.91624189e-04	0.00000000e+00	3.14230743e+02
-4.95051136e-05	-1.96281617e-04	5.68434189e-14	3.14515991e+02
-5.36095176e-05	-1.96878042e-04	0.00000000e+00	3.14877441e+02
-4.47198690e-05	-1.94652253e-04	0.00000000e+00	3.14109436e+02
-5.22872142e-05	-1.99999995e-04	0.00000000e+00	3.14762848e+02
-5.11462422e-05	-1.99999995e-04	3.41060513e-13	3.14665924e+02
-4.26679726e-05	-1.99999995e-04	2.27373675e-13	3.13955261e+02
-4.06586769e-05	-1.45864906e-04	0.00000000e+00	3.13789520e+02
-3.62019018e-05	-1.49186875e-04	1.13686838e-13	3.13443298e+02
-4.42697528e-05	-1.54821959e-04	-5.68434189e-14	3.14074158e+02
-3.72291433e-05	-1.44934165e-04	3.41060513e-13	3.13529419e+02
-3.39498947e-05	-1.45238053e-04	0.00000000e+00	3.13302368e+02
-1.64670164e-05	-1.43849946e-04	3.41060513e-13	3.12340057e+02
-1.84861783e-05	-1.42526755e-04	5.68434189e-14	3.12412598e+02
-1.65547754e-05	-1.45546466e-04	-1.70530257e-13	3.12336182e+02
-1.42103363e-06	-1.45121026e-04	-3.41060513e-13	3.12031708e+02
-1.46284208e-06	-1.43940546e-04	1.13686838e-13	3.12031158e+02
5.11216331e-06	-1.44042817e-04	2.84217094e-14	3.12061951e+02
-2.49528111e-05	-1.49065047e-04	0.00000000e+00	3.12724976e+02
-2.06457717e-05	-1.47166895e-04	0.00000000e+00	3.12520172e+02
-2.15751370e-05	-1.41562516e-04	-5.68434189e-14	3.12556366e+02
-2.74098711e-05	-1.44710764e-04	-2.27373675e-13	3.12883728e+02
-2.80001609e-06	-1.45094382e-04	1.13686838e-13	3.12038086e+02
-1.49177349e-05	-1.44788501e-04	0.00000000e+00	3.12292175e+02
-2.86437953e-05	-1.48782899e-04	-2.27373675e-13	3.12951233e+02
6.86955627e-06	-1.44366204e-04	-5.68434189e-14	3.12073334e+02
6.89463377e-06	-1.43965677e-04	0.00000000e+00	3.12075409e+02
-2.41646085e-05	-1.50306339e-04	3.41060513e-13	3.12687378e+02
-1.41486453e-05	-1.49065396e-04	2.27373675e-13	3.12274017e+02
-9.74230898e-06	-1.48007835e-04	2.27373675e-13	3.12156158e+02
-2.55638024e-05	-1.50435051e-04	0.00000000e+00	3.12759644e+02
-6.40349481e-06	-1.50697364e-04	0.00000000e+00	3.12112793e+02
-1.82640761e-05	-1.50965090e-04	0.00000000e+00	3.12437378e+02
-1.39346284e-07	-1.54872730e-04	0.00000000e+00	3.12018799e+02
-3.30217881e-05	-1.52740860e-04	-2.27373675e-13	3.13230743e+02
3.18367995e-07	-1.56528375e-04	1.27897692e-13	3.12020569e+02
1.94444851e-08	-1.56547670e-04	1.27897692e-13	3.12020447e+02
-8.69354426e-06	-1.55814327e-04	0.00000000e+00	3.12112549e+02
-1.56355345e-05	-1.52663575e-04	2.27373675e-13	3.12325775e+02
-3.60554222e-05	-1.54138004e-04	-1.13686838e-13	3.13442383e+02
-7.57418138e-06	-1.57459974e-04	1.13686838e-13	3.12094788e+02
-2.33425199e-05	-1.53702800e-04	0.00000000e+00	3.12637787e+02
-2.02142619e-05	-1.56478680e-04	0.00000000e+00	3.12494385e+02
-8.90627507e-06	-1.57767325e-04	0.00000000e+00	3.12122009e+02
-2.20404509e-05	-1.58186333e-04	3.41060513e-13	3.12586731e+02
-2.93002668e-05	-1.54806054e-04	2.27373675e-13	3.12992432e+02
-2.34598956e-05	-1.58818468e-04	0.00000000e+00	3.12659088e+02
-1.98033813e-05	-1.59040137e-04	0.00000000e+00	3.12482666e+02
2.11278660e-07	-1.56706214e-04	1.27897692e-13	3.12020630e+02
-1.41945657e-05	-1.57677132e-04	0.00000000e+00	3.12280029e+02
-4.52753338e-05	-1.55530302e-04	0.00000000e+00	3.14153412e+02
-3.03972738e-05	-1.62624376e-04	-8.52651283e-14	3.13046661e+02
-3.91116955e-05	-1.59360352e-04	0.00000000e+00	3.13664124e+02
-2.93289086e-05	-1.64008074e-04	-5.68434189e-14	3.12976746e+02
-7.91603452e-06	-1.58750088e-04	-3.41060513e-13	3.12100616e+02
-2.88997342e-08	-1.56791008e-04	1.27897692e-13	3.12021423e+02
-4.06868276e-05	-1.62739045e-04	2.27373675e-13	3.13787262e+02
-1.44121677e-05	-1.60864409e-04	0.00000000e+00	3.12275452e+02
-9.52606297e-06	-1.59117699e-04	5.68434189e-14	3.12135803e+02
-2.17067973e-05	-1.59876479e-04	3.41060513e-13	3.12569458e+02
-3.00410084e-05	-1.64431680e-04	1.13686838e-13	3.13026306e+02
-2.45010688e-06	-1.66413636e-04	3.97903932e-13	3.12032562e+02
-1.06612106e-05	-1.66781028e-04	0.00000000e+00	3.12153229e+02
-2.89628078e-05	-1.64680183e-04	1.13686838e-13	3.12958954e+02
2.14690459e-07	-1.57049057e-04	-1.42108547e-14	3.12019440e+02
-1.64592966e-05	-1.65369638e-04	1.13686838e-13	3.12343811e+02
-2.02659066e-05	-1.62400145e-04	-2.27373675e-13	3.12493469e+02
2.85524243e-06	-1.65262012e-04	-2.84217094e-14	3.12060364e+02
2.13567478e-06	-1.58349634e-04	1.42108547e-14	3.12038086e+02
8.01901660e-06	-1.63635748e-04	0.00000000e+00	3.12101685e+02
-1.01891756e-05	-1.67064572e-04	-1.42108547e-13	3.12142517e+02
-2.96507824e-05	-1.64806741e-04	0.00000000e+00	3.12999725e+02
-1.71985357e-06	-1.66760132e-04	0.00000000e+00	3.12026947e+02
-2.73784990e-05	-1.65231992e-04	-8.52651283e-14	3.12874512e+02
-1.98969174e-05	-1.67570179e-04	0.00000000e+00	3.12501434e+02
-1.74521520e-05	-1.68294966e-04	2.27373675e-13	3.12388184e+02
-4.13355447e-05	-1.64639627e-04	1.13686838e-13	3.13835419e+02
-3.85314124e-05	-1.67460821e-04	2.27373675e-13	3.13629578e+02
-1.05664039e-05	-1.67347564e-04	-1.42108547e-13	3.12152130e+02
7.93154231e-06	-1.64503013e-04	-5.68434189e-14	3.12096924e+02
-4.71753046e-05	-1.68009748e-04	-1.84741111e-13	3.14311005e+02
-3.97783442e-05	-1.70230691e-04	1.13686838e-13	3.13721985e+02
-3.03478810e-05	-1.66663958e-04	0.00000000e+00	3.13041901e+02
3.13206533e-06	-1.69358274e-04	0.00000000e+00	3.12060181e+02
-1.01331880e-05	-1.67491438e-04	2.84217094e-13	3.12141785e+02
-2.34918775e-06	-1.67078499e-04	0.00000000e+00	3.12031189e+02
-3.54731201e-05	-1.72025451e-04	-1.13686838e-13	3.13395782e+02
-2.91638116e-05	-1.65372883e-04	1.13686838e-13	3.12968048e+02
-1.97777808e-05	-1.70842919e-04	-2.27373675e-13	3.12481567e+02
-1.34229967e-05	-1.75355235e-04	0.00000000e+00	3.12234314e+02
-5.19857804e-06	-1.73804277e-04	0.00000000e+00	3.12105286e+02
2.66384677e-06	-1.74133776e-04	2.27373675e-13	3.12051178e+02
-1.66912901e-06	-1.67905033e-04	1.98951966e-13	3.12026001e+02
-3.30578478e-05	-1.73261316e-04	0.00000000e+00	3.13232574e+02
-2.42835722e-05	-1.75141031e-04	0.00000000e+00	3.12720886e+02
-4.52005988e-05	-1.74098444e-04	0.00000000e+00	3.14157623e+02
-1.24086946e-05	-1.75867652e-04	0.00000000e+00	3.12210388e+02
-3.04060522e-05	-1.73802997e-04	0.00000000e+00	3.13072388e+02
-9.06070738e-07	-1.75638430e-04	2.27373675e-13	3.12055176e+02
-1.46846851e-05	-1.76125439e-04	0.00000000e+00	3.12284546e+02
-2.14654392e-05	-1.76204048e-04	2.27373675e-13	3.12570953e+02
-4.07006337e-05	-1.78202230e-04	1.13686838e-13	3.13785400e+02
-3.44472792e-05	-1.74529385e-04	-1.13686838e-13	3.13325439e+02
-1.31722345e-05	-1.76801026e-04	0.00000000e+00	3.12226257e+02
3.85505882e-06	-1.78698538e-04	-2.27373675e-13	3.12062683e+02
-2.87241855e-05	-1.80303468e-04	5.68434189e-14	3.12949249e+02
-3.00925913e-05	-1.80539297e-04	0.00000000e+00	3.13030121e+02
-4.07747393e-05	-1.81967247e-04	0.00000000e+00	3.13796997e+02
-5.45752937e-06	-1.78919203e-04	0.00000000e+00	3.12088928e+02
-1.20712448e-05	-1.77152702e-04	0.00000000e+00	3.12199921e+02
-3.10019204e-05	-1.81037016e-04	5.68434189e-14	3.13091064e+02
-1.99516180e-05	-1.83773780e-04	0.00000000e+00	3.12474609e+02
-2.98236137e-05	-1.81548734e-04	-2.27373675e-13	3.13013550e+02
6.23848109e-07	-1.84024131e-04	0.00000000e+00	3.12021942e+02
-1.96456658e-05	-1.84059158e-04	-1.42108547e-14	3.12462616e+02
9.18561227e-09	-1.84723845e-04	0.00000000e+00	3.12025909e+02
-8.40731809e-06	-1.84235803e-04	2.27373675e-13	3.12123169e+02
-1.10437850e-05	-1.84081277e-04	2.27373675e-13	3.12187500e+02
-2.00421400e-05	-1.84146818e-04	4.26325641e-14	3.12480682e+02
-1.98315211e-05	-1.84144490e-04	0.00000000e+00	3.12470306e+02
6.08623111e-07	-1.84886696e-04	3.12638804e-13	3.12024597e+02
-3.10841460e-05	-1.82155345e-04	1.70530257e-13	3.13096741e+02
-4.08122723e-05	-1.83846365e-04	0.00000000e+00	3.13799286e+02
-3.63818290e-05	-1.86975085e-04	0.00000000e+00	3.13493073e+02
-2.99452659e-05	-1.84145552e-04	0.00000000e+00	3.13015503e+02
-2.06840978e-05	-1.84739431e-04	2.84217094e-14	3.12514313e+02
-1.25265615e-05	-1.89282640e-04	0.00000000e+00	3.12214447e+02
-1.93827454e-05	-1.84795004e-04	4.26325641e-14	3.12451324e+02
-2.88114716e-05	-1.89813669e-04	-1.13686838e-13	3.12961945e+02
1.72788390e-07	-1.85409735e-04	-8.52651283e-14	3.12024353e+02
-3.09182869e-05	-1.89863087e-04	0.00000000e+00	3.13094666e+02
-7.87143654e-06	-1.87699028e-04	0.00000000e+00	3.12118713e+02
-1.99152637e-05	-1.84396864e-04	4.26325641e-14	3.12473419e+02
-3.83693987e-05	-1.91255705e-04	-2.27373675e-13	3.13617462e+02
8.78603203e-07	-1.85540834e-04	0.00000000e+00	3.12023956e+02
-2.67342057e-05	-1.91634928e-04	0.00000000e+00	3.12855316e+02
-1.56390543e-05	-1.92252861e-04	-1.13686838e-13	3.12319397e+02
-4.40090253e-06	-1.92053150e-04	2.27373675e-13	3.12078247e+02
-4.38904535e-05	-1.92051783e-04	0.00000000e+00	3.14046600e+02
-3.02229164e-05	-1.91847925e-04	0.00000000e+00	3.13042999e+02
-3.33941134e-05	-1.91926170e-04	0.00000000e+00	3.13262207e+02
6.47902084e-07	-1.92173466e-04	0.00000000e+00	3.12069794e+02
5.14746625e-06	-1.91614497e-04	0.00000000e+00	3.12080719e+02
-2.05155739e-05	-1.92858919e-04	0.00000000e+00	3.12543152e+02
-1.18349235e-05	-1.92795153e-04	0.00000000e+00	3.12194153e+02
-7.96592394e-06	-1.92974228e-04	0.00000000e+00	3.12112183e+02
-3.77782089e-05	-1.95719709e-04	0.00000000e+00	3.13572205e+02
0.00000000e+00	-1.99999995e-04	0.00000000e+00	3.12019684e+02
0.00000000e+00	-1.99999995e-04	0.00000000e+00	3.12019684e+02
-2.86415525e-05	-1.93796091e-04	2.27373675e-13	3.12946960e+02
-2.45019637e-05	-1.96878624e-04	2.27373675e-13	3.12735596e+02
-9.50920094e-06	-1.95252433e-04	0.00000000e+00	3.12139954e+02
-1.85804711e-05	-1.99434260e-04	-2.84217094e-14	3.12417603e+02
-3.37711281e-05	-1.96718465e-04	-2.27373675e-13	3.13297272e+02
-1.35971641e-05	-1.94396940e-04	0.00000000e+00	3.12247620e+02
8.92857133e-06	-1.99999995e-04	0.00000000e+00	3.12112274e+02
0.00000000e+00	-1.99999995e-04	0.00000000e+00	3.12019684e+02
-2.64384835e-05	-1.99999995e-04	0.00000000e+00	3.12837830e+02
-3.11288823e-05	-1.99999995e-04	0.00000000e+00	3.13136993e+02
-4.01265279e-05	-2.00000009e-04	0.00000000e+00	3.13751648e+02
-1.79696326e-05	-1.99999995e-04	2.27373675e-13	3.12396179e+02
0.00000000e+00	-1.99999995e-04	0.00000000e+00	3.12019684e+02
-1.09389612e-05	-1.99999995e-04	0.00000000e+00	3.12195679e+02
-1.92208699e-05	-1.99999995e-04	-1.98951966e-13	3.12448822e+02
-3.57012250e-05	-1.99999995e-04	2.27373675e-13	3.13449158e+02
0.00000000e+00	-1.99999995e-04	0.00000000e+00	3.12019684e+02
8.92857133e-06	-1.99999995e-04	0.00000000e+00	3.12112274e+02
-1.86186044e-05	-1.99999995e-04	2.27373675e-13	3.12421631e+02
-4.50735315e-05	-9.86285741e-05	0.00000000e+00	3.14118500e+02
-4.42943347e-05	-9.98332762e-05	2.27373675e-13	3.14062866e+02
-4.52156382e-05	-1.00489713e-04	0.00000000e+00	3.14134918e+02
-4.60653828e-05	-9.98784963e-05	2.27373675e-13	3.14208832e+02
-5.11699618e-05	-9.33785341e-05	0.00000000e+00	3.14635529e+02
-5.12130573e-05	-9.34044947e-05	-3.62376795e-13	3.14639343e+02
-5.12213446e-05	-9.33788833e-05	9.23705556e-14	3.14640045e+02
-5.52087149e-05	-1.00273057e-04	0.00000000e+00	3.15021240e+02
-4.82326213e-05	-1.30337197e-04	1.13686838e-13	3.14403687e+02
-4.60640586e-05	-1.30137603e-04	0.00000000e+00	3.14221619e+02
-4.63677570e-05	-1.29229200e-04	0.00000000e+00	3.14248230e+02
-3.56769524e-05	-1.16056231e-04	-2.27373675e-13	3.13399078e+02
-3.56235105e-05	-1.17083153e-04	-1.70530257e-13	3.13394257e+02
-3.73152143e-05	-1.16497547e-04	-5.68434189e-14	3.13521637e+02
-4.26448569e-05	-1.29100430e-04	0.00000000e+00	3.13943481e+02
-4.26950064e-05	-1.02391699e-04	-5.68434189e-14	3.13926941e+02
-5.02204057e-05	-1.07741602e-04	-1.13686838e-13	3.14567139e+02
-4.82944815e-05	-1.06028179e-04	-1.13686838e-13	3.14401672e+02
-4.74479275e-05	-1.06583189e-04	-1.13686838e-13	3.14328064e+02
-4.81133939e-05	-1.27816878e-04	5.68434189e-14	3.14391113e+02
-4.64124387e-05	-1.31526394e-04	-5.68434189e-14	3.14245636e+02
-3.66814638e-05	-1.13286325e-04	0.00000000e+00	3.13463898e+02
-4.41988959e-05	-1.26415092e-04	0.00000000e+00	3.14058350e+02
-4.70675695e-05	-1.08466927e-04	0.00000000e+00	3.14292877e+02
-4.43237768e-05	-1.06700238e-04	5.68434189e-14	3.14067719e+02
-3.84781561e-05	-1.19709701e-04	5.68434189e-14	3.13605469e+02
-3.59636360e-05	-1.20842553e-04	-5.68434189e-14	3.13413788e+02
-3.75983582e-05	-9.84145154e-05	0.00000000e+00	3.13519409e+02
-3.70859307e-05	-9.49403184e-05	-2.84217094e-13	3.13484863e+02
-4.86763420e-05	-1.34036964e-04	5.68434189e-14	3.14440369e+02
-4.00669742e-05	-1.35581562e-04	0.00000000e+00	3.13753113e+02
-4.19644857e-05	-1.37216004e-04	0.00000000e+00	3.13895020e+02
-5.53669379e-05	-1.05136074e-04	0.00000000e+00	3.15024719e+02
-3.75780946e-05	-1.31189707e-04	1.13686838e-13	3.13540955e+02
-4.88565129e-05	-1.21574943e-04	2.27373675e-13	3.14459778e+02
-4.30371583e-05	-1.22379395e-04	5.68434189e-14	3.13962646e+02
-4.54064539e-05	-1.18523451e-04	-1.13686838e-13	3.14163269e+02
-5.47186391e-05	-1.10973706e-04	0.00000000e+00	3.14974304e+02
-4.88489677e-05	-1.14818176e-04	-2.27373675e-13	3.14472961e+02
-5.29669633e-05	-1.19581091e-04	2.27373675e-13	3.14824554e+02
-5.40485998e-05	-1.28984393e-04	-2.27373675e-13	3.14923401e+02
-5.32186423e-05	-1.23789985e-04	0.00000000e+00	3.14845184e+02
-3.79819539e-05	-1.41387049e-04	0.00000000e+00	3.13575165e+02
-4.39765354e-05	-1.14695998e-04	0.00000000e+00	3.14061157e+02
-3.95699535e-05	-1.08198881e-04	0.00000000e+00	3.13689758e+02
-5.11863946e-05	-1.41224722e-04	0.00000000e+00	3.14671906e+02
-4.62199168e-05	-1.38741278e-04	0.00000000e+00	3.14255524e+02
-5.40682086e-05	-1.32960005e-04	4.54747351e-13	3.14934814e+02
-5.29764402e-05	-1.39965196e-04	0.00000000e+00	3.14827454e+02
-3.84123450e-05	-1.06518746e-04	-1.13686838e-13	3.13595856e+02
-3.71400893e-05	-1.27718071e-04	-3.41060513e-13	3.13515564e+02
-4.15262439e-05	-1.23474572e-04	-1.13686838e-13	3.13846222e+02
-5.48178868e-05	-1.08486973e-04	-1.13686838e-13	3.14989624e+02
-3.50895643e-05	-1.27241889e-04	-2.27373675e-13	3.13371460e+02
-3.57101926e-05	-1.43830155e-04	-1.13686838e-13	3.13423096e+02
-3.59736368e-05	-1.29077089e-04	1.13686838e-13	3.13431519e+02
-3.59172845e-05	-9.44828353e-05	0.00000000e+00	3.13400696e+02
-2.81777502e-05	-9.40716709e-05	-2.27373675e-13	3.12903137e+02
-3.05123795e-05	-1.01127072e-04	1.70530257e-13	3.13029785e+02
-2.78833595e-05	-1.00281322e-04	0.00000000e+00	3.12876434e+02
-2.33853989e-05	-9.61271071e-05	0.00000000e+00	3.12618134e+02
-6.36492769e-06	-9.91325142e-05	5.68434189e-14	3.12063202e+02
-2.50885910e-06	-9.65669969e-05	-5.68434189e-14	3.11999725e+02
-4.67891914e-06	-9.65154541e-05	0.00000000e+00	3.12037506e+02
-1.32974935e-06	-9.66526131e-05	2.84217094e-13	3.12005981e+02
-2.47910179e-06	-9.76181327e-05	2.84217094e-13	3.12003632e+02
-2.28921308e-05	-9.74923969e-05	-3.41060513e-13	3.12596954e+02
-2.20691200e-05	-9.70006950e-05	0.00000000e+00	3.12552948e+02
-3.11783988e-05	-1.01846985e-04	2.27373675e-13	3.13078735e+02
-2.00217401e-05	-9.69016619e-05	-1.13686838e-13	3.12462341e+02
-1.43555335e-05	-9.59901881e-05	2.27373675e-13	3.12240143e+02
-1.31578054e-05	-1.00760371e-04	0.00000000e+00	3.12198334e+02
-1.24700477e-06	-9.83590580e-05	-5.68434189e-14	3.12004333e+02
8.22065704e-06	-9.87639141e-05	2.84217094e-14	3.12111786e+02
-1.91045219e-05	-1.02325335e-04	0.00000000e+00	3.12430847e+02
-2.16723020e-05	-1.03878352e-04	0.00000000e+00	3.12546875e+02
-3.05400390e-05	-1.02222679e-04	0.00000000e+00	3.13035187e+02
-1.12752987e-05	-1.02416889e-04	-1.13686838e-13	3.12165100e+02
1.16752426e-05	-9.93047579e-05	2.27373675e-13	3.12152313e+02
1.13172537e-05	-9.97650932e-05	-1.70530257e-13	3.12144623e+02
-2.27993114e-05	-1.04671257e-04	0.00000000e+00	3.12607361e+02
-1.25079705e-05	-1.02263170e-04	2.27373675e-13	3.12195435e+02
-3.29354989e-05	-1.03272323e-04	0.00000000e+00	3.13198914e+02
-2.84588859e-05	-1.02926104e-04	0.00000000e+00	3.12913635e+02
4.37741755e-06	-1.05388375e-04	0.00000000e+00	3.12049835e+02
-1.36227045e-05	-1.03317041e-04	2.27373675e-13	3.12230743e+02
-2.13954318e-05	-1.05986459e-04	1.13686838e-13	3.12538239e+02
-4.09767290e-06	-1.07370579e-04	2.84217094e-13	3.12023499e+02
-3.47792957e-06	-1.03747152e-04	-2.84217094e-14	3.12008240e+02
-3.21292714e-06	-1.07484688e-04	0.00000000e+00	3.12019501e+02
-1.22250258e-05	-1.03881037e-04	-2.27373675e-13	3.12181122e+02
-2.38768371e-05	-1.08767046e-04	0.00000000e+00	3.12653687e+02
-3.21428088e-05	-1.09017274e-04	7.10542736e-15	3.13139191e+02
-4.60049159e-06	-1.07919528e-04	5.68434189e-14	3.12032257e+02
-3.23258864e-05	-1.09571061e-04	1.77635684e-13	3.13152313e+02
-3.22512569e-05	-1.09588880e-04	-2.77111667e-13	3.13147491e+02
-4.04081493e-06	-1.07844338e-04	2.84217094e-13	3.12023590e+02
-1.36173840e-05	-1.08028224e-04	1.13686838e-13	3.12215485e+02
-1.71316715e-05	-1.09781395e-04	-5.68434189e-14	3.12352783e+02
-3.20992222e-05	-1.09672408e-04	-4.26325641e-14	3.13137665e+02
-1.41854944e-05	-1.11907633e-04	-1.13686838e-13	3.12246368e+02
-7.58952228e-06	-1.09204251e-04	2.84217094e-14	3.12094818e+02
2.83991471e-06	-1.11383910e-04	0.00000000e+00	3.12024902e+02
-3.22518317e-05	-1.09637833e-04	-2.77111667e-13	3.13147400e+02
-3.66133963e-06	-1.08146771e-04	2.84217094e-13	3.12021454e+02
-3.24566863e-05	-1.10026871e-04	-4.61852778e-14	3.13161316e+02
2.19721665e-06	-1.14074806e-04	0.00000000e+00	3.12032013e+02
-2.65324670e-05	-1.12494781e-04	-2.27373675e-13	3.12809601e+02
-4.27270470e-06	-1.08638029e-04	0.00000000e+00	3.12022919e+02
-1.54867848e-05	-1.12942769e-04	0.00000000e+00	3.12290131e+02
-2.41267044e-05	-1.13455419e-04	-1.13686838e-13	3.12682312e+02
-3.45846602e-05	-1.16456242e-04	-5.68434189e-14	3.13323364e+02
-1.16236588e-05	-1.14349685e-04	-5.68434189e-14	3.12180145e+02
-6.38984261e-07	-1.14356750e-04	0.00000000e+00	3.12034210e+02
-6.13483007e-06	-1.17109012e-04	0.00000000e+00	3.12059418e+02
-2.04300231e-05	-1.17195013e-04	-2.27373675e-13	3.12524780e+02
3.62272704e-06	-1.16392061e-04	1.13686838e-13	3.12031738e+02
-2.68759977e-05	-1.16049450e-04	0.00000000e+00	3.12823792e+02
-3.38754435e-05	-1.18043950e-04	0.00000000e+00	3.13273682e+02
-8.43093221e-06	-1.19046425e-04	0.00000000e+00	3.12116882e+02
-1.75996865e-06	-1.18845957e-04	0.00000000e+00	3.12055420e+02
-1.69586710e-05	-1.18535383e-04	-2.27373675e-13	3.12379974e+02
-2.60046618e-05	-1.20658086e-04	0.00000000e+00	3.12803528e+02
-6.06822096e-06	-1.19085977e-04	1.13686838e-13	3.12067200e+02
-2.85537571e-05	-1.22753539e-04	0.00000000e+00	3.12942139e+02
3.81563314e-06	-1.22661062e-04	0.00000000e+00	3.12037476e+02
-1.36079398e-05	-1.21902602e-04	0.00000000e+00	3.12272400e+02
-2.09773589e-05	-1.25694554e-04	0.00000000e+00	3.12514618e+02
-2.21243063e-05	-1.25979263e-04	-5.68434189e-14	3.12573944e+02
-5.15767897e-06	-1.20948098e-04	1.13686838e-13	3.12054169e+02
-2.05592205e-05	-1.26451196e-04	-2.27373675e-13	3.12501343e+02
-8.73783301e-06	-1.23770587e-04	-1.13686838e-13	3.12108582e+02
8.78120204e-07	-1.25560764e-04	0.00000000e+00	3.12033356e+02
-2.11890583e-05	-1.26596729e-04	-2.84217094e-13	3.12528351e+02
-1.13625356e-05	-1.27518098e-04	0.00000000e+00	3.12178589e+02
-3.07889991e-06	-1.26120241e-04	2.27373675e-13	3.12063293e+02
-9.40405153e-06	-1.27932741e-04	0.00000000e+00	3.12140442e+02
3.22207416e-06	-1.25706400e-04	-2.27373675e-13	3.12050903e+02
-2.86448085e-05	-1.32840287e-04	0.00000000e+00	3.12935791e+02
-2.34551371e-05	-1.29100401e-04	5.68434189e-14	3.12645813e+02
-1.04704141e-05	-1.29515829e-04	0.00000000e+00	3.12149170e+02
-2.05711003e-05	-1.27501669e-04	1.13686838e-13	3.12498169e+02
-2.37519146e-07	-1.33053443e-04	5.68434189e-14	3.12020874e+02
6.86484327e-07	-1.31874753e-04	0.00000000e+00	3.12016876e+02
-1.26328032e-05	-1.30212487e-04	0.00000000e+00	3.12213440e+02
5.73954708e-07	-1.33674286e-04	0.00000000e+00	3.12023163e+02
-2.91564356e-05	-1.34257687e-04	-2.27373675e-13	3.12970581e+02
-1.27793783e-06	-1.33468042e-04	0.00000000e+00	3.12032043e+02
-2.75663806e-05	-1.34481757e-04	1.13686838e-13	3.12876190e+02
-1.88390259e-05	-1.34390342e-04	2.27373675e-13	3.12459869e+02
-4.63997651e-07	-1.34077403e-04	0.00000000e+00	3.12026001e+02
2.43550744e-07	-1.34093876e-04	0.00000000e+00	3.12020508e+02
-3.15129801e-05	-1.35007620e-04	5.68434189e-14	3.13130646e+02
-1.00212674e-05	-1.35570459e-04	1.13686838e-13	3.12146790e+02
-1.29897508e-05	-1.36550414e-04	-1.13686838e-13	3.12235107e+02
-3.80467282e-05	-1.36921444e-04	0.00000000e+00	3.13598236e+02
-9.64367609e-06	-1.38364892e-04	2.27373675e-13	3.12158325e+02
-2.89488016e-05	-1.35165974e-04	0.00000000e+00	3.12956726e+02
-2.43489849e-05	-1.37884461e-04	0.00000000e+00	3.12699951e+02
-1.96723722e-05	-1.39636759e-04	0.00000000e+00	3.12464935e+02
-2.09864811e-05	-1.40501696e-04	0.00000000e+00	3.12529327e+02
-2.01638723e-05	-1.41096287e-04	0.00000000e+00	3.12490967e+02
-6.84013344e-07	-1.37973213e-04	0.00000000e+00	3.12017181e+02
-4.03720696e-06	-1.42910489e-04	-5.68434189e-14	3.12054871e+02
-2.36861001e-06	-1.43648533e-04	-3.41060513e-13	3.12036560e+02
-2.84052530e-05	-1.36692557e-04	0.00000000e+00	3.12919678e+02
-1.48080217e-05	-1.42542936e-04	1.70530257e-13	3.12280334e+02
6.75969159e-06	-1.43729689e-04	3.69482223e-13	3.12073090e+02
-1.07459446e-05	-1.42634904e-04	1.13686838e-13	3.12164124e+02
-5.54409635e-05	-9.84209182e-05	0.00000000e+00	3.15036896e+02
-5.98885672e-05	-9.54310672e-05	2.27373675e-13	3.15451965e+02
-5.74066216e-05	-9.93471986e-05	-3.41060513e-13	3.15217499e+02
-5.91169155e-05	-1.02282123e-04	0.00000000e+00	3.15368774e+02
-6.23273008e-05	-9.66630469e-05	-2.27373675e-13	3.15675934e+02
-6.24392778e-05	-1.01130776e-04	2.27373675e-13	3.15676971e+02
-6.23623928e-05	-1.04196821e-04	3.41060513e-13	3.15678009e+02
-6.42881932e-05	-1.03069178e-04	0.00000000e+00	3.16099304e+02
-6.71668895e-05	-9.51990951e-05	-1.13686838e-13	3.16733704e+02
-6.39460122e-05	-1.05061874e-04	-3.41060513e-13	3.16030457e+02
-6.95186536e-05	-9.58226083e-05	0.00000000e+00	3.17266968e+02
-6.95956041e-05	-9.42427869e-05	3.41060513e-13	3.17293823e+02
-7.14093985e-05	-1.03747567e-04	8.52651283e-14	3.17693054e+02
-7.26714279e-05	-1.01476035e-04	-2.84217094e-14	3.17974579e+02
-7.33157431e-05	-1.03607417e-04	-3.41060513e-13	3.18128235e+02
-7.21242832e-05	-9.44736530e-05	0.00000000e+00	3.17844604e+02
-7.40587348e-05	-1.03192782e-04	0.00000000e+00	3.18288727e+02
-7.74110522e-05	-9.73559145e-05	4.54747351e-13	3.19038269e+02
-7.73552747e-05	-9.34503187e-05	0.00000000e+00	3.19047302e+02
-8.07739780e-05	-9.48088273e-05	0.00000000e+00	3.19681183e+02
-7.08297448e-05	-1.22232042e-04	-1.42108547e-14	3.17558289e+02
-7.08300868e-05	-1.22123558e-04	0.00000000e+00	3.17558960e+02
-7.10768581e-05	-1.22244499e-04	0.00000000e+00	3.17611053e+02
-8.61266235e-05	-1.29291133e-04	0.00000000e+00	3.20631073e+02
-8.74139077e-05	-1.31530323e-04	2.27373675e-13	3.20861328e+02
-8.90968877e-05	-1.30165456e-04	2.27373675e-13	3.21102509e+02
-7.05748535e-05	-1.22059741e-04	-1.42108547e-14	3.17500824e+02
-8.91875388e-05	-1.34641363e-04	0.00000000e+00	3.21111267e+02
-7.12125038e-05	-1.21921934e-04	-1.42108547e-14	3.17641876e+02
-7.08218868e-05	-1.21804303e-04	0.00000000e+00	3.17556091e+02
-7.41823460e-05	-1.04274208e-04	1.13686838e-13	3.18314331e+02
-7.31428663e-05	-1.04904408e-04	-1.13686838e-13	3.18084961e+02
-8.28796328e-05	-1.01428544e-04	0.00000000e+00	3.20065887e+02
-8.50407087e-05	-1.02392543e-04	-3.41060513e-13	3.20484344e+02
-8.49548669e-05	-1.00029196e-04	0.00000000e+00	3.20462280e+02
-8.32624137e-05	-1.04009741e-04	0.00000000e+00	3.20144684e+02
-8.77961866e-05	-1.02114900e-04	0.00000000e+00	3.20858887e+02
-8.13212973e-05	-1.36099188e-04	0.00000000e+00	3.19736755e+02
-8.61483568e-05	-1.36960065e-04	2.27373675e-13	3.20674347e+02
-8.48735726e-05	-1.33866328e-04	0.00000000e+00	3.20441772e+02
-6.24372915e-05	-1.14184542e-04	1.13686838e-13	3.15682648e+02
-6.52880626e-05	-1.11944137e-04	0.00000000e+00	3.16320068e+02
-6.23774395e-05	-1.11347341e-04	2.27373675e-13	3.15681122e+02
-8.67767085e-05	-1.06002932e-04	-5.68434189e-14	3.20743805e+02
-8.32642836e-05	-1.40740696e-04	1.13686838e-13	3.20137573e+02
-8.83688044e-05	-1.39120384e-04	0.00000000e+00	3.20989197e+02
-5.89454212e-05	-1.10482746e-04	-1.13686838e-13	3.15356873e+02
-8.96863858e-05	-1.27196021e-04	5.68434189e-14	3.21175507e+02
-6.24644890e-05	-1.08056913e-04	-1.13686838e-13	3.15679871e+02
-8.17575929e-05	-1.18592674e-04	0.00000000e+00	3.19855347e+02
-8.65861948e-05	-1.18963886e-04	0.00000000e+00	3.20744568e+02
-8.43778616e-05	-1.22810627e-04	0.00000000e+00	3.20362976e+02
-8.93565593e-05	-1.23967780e-04	0.00000000e+00	3.21124756e+02
-6.25000030e-05	-1.29721462e-04	0.00000000e+00	3.15683350e+02
-9.62148770e-05	-1.33489229e-04	-2.84217094e-14	3.21918488e+02
-7.49811297e-05	-1.28096581e-04	-2.27373675e-13	3.18503845e+02
-7.71922496e-05	-1.32868357e-04	1.13686838e-13	3.18991394e+02
-8.02078212e-05	-1.28509491e-04	-2.27373675e-13	3.19621277e+02
-8.87140632e-05	-9.77685122e-05	1.13686838e-13	3.20985138e+02
-8.78992141e-05	-1.13556824e-04	0.00000000e+00	3.20924438e+02
-9.28680456e-05	-1.21100034e-04	0.00000000e+00	3.21507629e+02
-6.23073356e-05	-1.38506279e-04	0.00000000e+00	3.15687500e+02
-5.76364982e-05	-1.35010981e-04	0.00000000e+00	3.15255280e+02
-5.55048246e-05	-1.40737800e-04	0.00000000e+00	3.15055359e+02
-7.43028795e-05	-1.12064954e-04	0.00000000e+00	3.18336151e+02
-7.90018603e-05	-1.09768356e-04	0.00000000e+00	3.19372681e+02
-7.89328988e-05	-1.15396659e-04	2.27373675e-13	3.19350342e+02
-5.87368268e-05	-1.17765128e-04	0.00000000e+00	3.15355133e+02
-6.25000030e-05	-1.29721462e-04	8.82015579e-20	3.15683350e+02
-8.59802385e-05	-1.10647627e-04	0.00000000e+00	3.20579590e+02
-7.88200050e-05	-1.21862962e-04	1.13686838e-13	3.19328918e+02
-6.25000030e-05	-1.29721462e-04	0.00000000e+00	3.15683350e+02
-5.83870642e-05	-1.22705649e-04	-2.27373675e-13	3.15320129e+02
-6.59368525e-05	-1.18108204e-04	0.00000000e+00	3.16487946e+02
-7.02889374e-05	-1.14220617e-04	0.00000000e+00	3.17459473e+02
-6.25000030e-05	-1.29721462e-04	0.00000000e+00	3.15683350e+02
-7.41942786e-05	-1.34117436e-04	0.00000000e+00	3.18341156e+02
-7.05893253e-05	-1.29527238e-04	0.00000000e+00	3.17550781e+02
-7.56729423e-05	-1.17183401e-04	1.13686838e-13	3.18638367e+02
-7.65560326e-05	-1.36986200e-04	0.00000000e+00	3.18864899e+02
-8.55088656e-05	-9.43691994e-05	-2.27373675e-13	3.20563843e+02
-9.17496800e-05	-9.23237603e-05	1.13686838e-13	3.21424011e+02
-9.61963960e-05	-1.33925583e-04	-2.84217094e-14	3.21913574e+02
-7.03402402e-05	-1.39438940e-04	5.68434189e-14	3.17454712e+02
-6.25000030e-05	-1.29721462e-04	0.00000000e+00	3.15683350e+02
-6.23134983e-05	-1.20058168e-04	2.27373675e-13	3.15684235e+02
-6.99268130e-05	-1.11410423e-04	0.00000000e+00	3.17392029e+02
-9.10620947e-05	-1.25500708e-04	1.13686838e-13	3.21357605e+02
-5.66171911e-05	-1.08351996e-04	0.00000000e+00	3.15150330e+02
-6.25000030e-05	-1.29721462e-04	0.00000000e+00	3.15683350e+02
-7.83018986e-05	-1.18296244e-04	0.00000000e+00	3.19234528e+02
-8.86534108e-05	-1.10622728e-04	0.00000000e+00	3.21041870e+02
-6.25000030e-05	-1.29721462e-04	0.00000000e+00	3.15683350e+02
-6.25000030e-05	-1.29721462e-04	8.82015579e-20	3.15683350e+02
-4.79647206e-05	-6.04903253e-05	-2.27373675e-13	3.14345642e+02
-4.41632947e-05	-5.90206982e-05	0.00000000e+00	3.14032928e+02
-4.10458815e-05	-6.12752483e-05	0.00000000e+00	3.13762299e+02
-4.45229380e-05	-6.82715254e-05	-5.68434189e-14	3.14036011e+02
-4.83494805e-05	-8.71478260e-05	-1.13686838e-13	3.14398987e+02
-4.52484346e-05	-8.96233760e-05	0.00000000e+00	3.14132019e+02
-4.24145292e-05	-8.67742492e-05	1.13686838e-13	3.13896576e+02
-4.66026540e-05	-8.24215240e-05	0.00000000e+00	3.14231628e+02
-4.73747859e-05	-5.34719657e-05	-1.13686838e-13	3.14273621e+02
-4.54219953e-05	-5.15283646e-05	0.00000000e+00	3.14108856e+02
-4.58650538e-05	-6.89311128e-05	-5.68434189e-14	3.14154266e+02
-4.46508020e-05	-6.92939211e-05	0.00000000e+00	3.14051544e+02
-4.58758186e-05	-5.06156357e-05	0.00000000e+00	3.14142578e+02
-5.17643748e-05	-7.64382276e-05	5.68434189e-14	3.14679565e+02
-4.68491198e-05	-7.70950719e-05	1.13686838e-13	3.14255127e+02
-4.53100438e-05	-7.13638874e-05	-2.84217094e-14	3.14105286e+02
-4.71993189e-05	-7.84457297e-05	-3.41060513e-13	3.14290741e+02
-4.94540291e-05	-7.99481859e-05	1.13686838e-13	3.14483490e+02
-5.29885874e-05	-6.37107296e-05	-2.27373675e-13	3.14787720e+02
-5.29665704e-05	-4.90623097e-05	0.00000000e+00	3.14772552e+02
-4.63123470e-05	-4.80562267e-05	0.00000000e+00	3.14175629e+02
-5.12233564e-05	-9.33281408e-05	9.23705556e-14	3.14640106e+02
-5.29617246e-05	-5.80373235e-05	0.00000000e+00	3.14785156e+02
-4.77062495e-05	-4.38897332e-05	-1.13686838e-13	3.14306671e+02
-5.42085036e-05	-4.82432151e-05	0.00000000e+00	3.14885345e+02
-5.44693030e-05	-7.33379275e-05	0.00000000e+00	3.14919434e+02
-5.43752285e-05	-8.52541707e-05	0.00000000e+00	3.14938202e+02
-5.46854390e-05	-4.85699638e-05	0.00000000e+00	3.14929810e+02
-5.44590039e-05	-6.75057745e-05	-2.27373675e-13	3.14927673e+02
-5.46987576e-05	-4.92436702e-05	-1.70530257e-13	3.14929352e+02
-5.44778377e-05	-7.74639266e-05	0.00000000e+00	3.14924774e+02
-5.45155417e-05	-7.54821449e-05	0.00000000e+00	3.14933258e+02
-5.76733000e-05	-6.47293346e-05	4.54747351e-13	3.15221375e+02
-5.81300555e-05	-5.88938456e-05	0.00000000e+00	3.15263519e+02
-5.16212531e-05	-9.32094481e-05	-2.13162821e-14	3.14676422e+02
-6.14882156e-05	-8.82513996e-05	5.68434189e-14	3.15579834e+02
-6.25000030e-05	-5.27088996e-05	0.00000000e+00	3.15652191e+02
-5.54462968e-05	-7.47331142e-05	0.00000000e+00	3.15016327e+02
-5.50450350e-05	-4.87587749e-05	-1.98951966e-13	3.14963104e+02
-5.62121932e-05	-7.60885669e-05	0.00000000e+00	3.15083710e+02
-5.87436443e-05	-8.19837878e-05	2.27373675e-13	3.15339081e+02
-6.25000030e-05	-7.02785328e-05	0.00000000e+00	3.15657562e+02
-6.24784443e-05	-9.02786414e-05	0.00000000e+00	3.15671356e+02
-5.53608625e-05	-4.82081159e-05	-1.98951966e-13	3.14991821e+02
-6.23073356e-05	-6.14937162e-05	0.00000000e+00	3.15652222e+02
-6.25000030e-05	-7.02785328e-05	0.00000000e+00	3.15657562e+02
-6.25000030e-05	-5.27088996e-05	0.00000000e+00	3.15652191e+02
-6.23073356e-05	-7.90633494e-05	0.00000000e+00	3.15663971e+02
-6.25000030e-05	-7.02785328e-05	-3.65279178e-20	3.15657562e+02
-6.25000030e-05	-5.27088996e-05	0.00000000e+00	3.15652191e+02
-6.25000030e-05	-7.02785328e-05	0.00000000e+00	3.15657562e+02
-6.25000030e-05	-5.27088996e-05	-3.69733804e-20	3.15652191e+02
-6.24681779e-05	-8.73536919e-05	-1.13686838e-13	3.15669281e+02
-6.24415552e-05	-8.87231727e-05	2.84217094e-13	3.15670288e+02
-6.23073356e-05	-4.39240830e-05	0.00000000e+00	3.15664001e+02
-6.25000030e-05	-5.27088996e-05	0.00000000e+00	3.15652191e+02
-6.25000030e-05	-5.27088996e-05	0.00000000e+00	3.15652191e+02
-6.30276045e-05	-8.91156524e-05	2.27373675e-13	3.15800629e+02
-6.55531621e-05	-5.88992189e-05	0.00000000e+00	3.16380859e+02
-6.84001570e-05	-7.92741703e-05	1.42108547e-14	3.16989075e+02
-6.89835433e-05	-7.81447961e-05	0.00000000e+00	3.17120087e+02
-6.25000030e-05	-7.02785328e-05	-3.65279178e-20	3.15657562e+02
-6.39006830e-05	-8.82125969e-05	-1.70530257e-13	3.15991302e+02
-7.02987381e-05	-4.62827666e-05	0.00000000e+00	3.17431488e+02
-6.85517880e-05	-6.28463531e-05	0.00000000e+00	3.17049133e+02
-6.25000030e-05	-7.02785328e-05	0.00000000e+00	3.15657562e+02
-6.91485475e-05	-5.62455316e-05	0.00000000e+00	3.17193451e+02
-6.91305395e-05	-7.80355113e-05	1.35003120e-13	3.17153168e+02
-6.91355963e-05	-7.82209536e-05	1.27897692e-13	3.17154602e+02
-7.11642278e-05	-4.66287202e-05	0.00000000e+00	3.17631897e+02
-7.12336914e-05	-6.53745446e-05	-3.41060513e-13	3.17656494e+02
-6.98378717e-05	-7.08381413e-05	0.00000000e+00	3.17362610e+02
-7.10382228e-05	-4.76262612e-05	1.70530257e-13	3.17596191e+02
-7.00671517e-05	-9.16954450e-05	0.00000000e+00	3.17386597e+02
-7.11207540e-05	-6.11810974e-05	0.00000000e+00	3.17629395e+02
-7.06353967e-05	-8.53324309e-05	2.27373675e-13	3.17546906e+02
-7.21007091e-05	-4.74772241e-05	-5.68434189e-14	3.17833710e+02
-7.74436485e-05	-7.09721571e-05	0.00000000e+00	3.19015991e+02
-6.94338742e-05	-7.81709750e-05	-9.23705556e-14	3.17220612e+02
-7.40208488e-05	-5.47150194e-05	0.00000000e+00	3.18280640e+02
-7.49638857e-05	-8.18289700e-05	0.00000000e+00	3.18482300e+02
-7.67791716e-05	-8.78442079e-05	0.00000000e+00	3.18872955e+02
-7.37271330e-05	-6.30857394e-05	0.00000000e+00	3.18214600e+02
-7.72435014e-05	-7.01232566e-05	8.52651283e-14	3.18970978e+02
-7.64988581e-05	-7.89612386e-05	0.00000000e+00	3.18843262e+02
-7.78298636e-05	-7.17779258e-05	1.13686838e-13	3.19101013e+02
-7.18033625e-05	-4.62851240e-05	0.00000000e+00	3.17770935e+02
-7.79512920e-05	-8.94575933e-05	0.00000000e+00	3.19133942e+02
-7.78349131e-05	-7.08439547e-05	0.00000000e+00	3.19105469e+02
-7.77640817e-05	-5.67227617e-05	0.00000000e+00	3.19121124e+02
-7.84639415e-05	-5.23872222e-05	-2.27373675e-13	3.19262146e+02
-7.90669801e-05	-8.03288785e-05	0.00000000e+00	3.19362152e+02
-7.86488963e-05	-8.73805766e-05	0.00000000e+00	3.19273926e+02
-7.81323033e-05	-7.04572449e-05	0.00000000e+00	3.19161285e+02
-8.06199387e-05	-4.82384494e-05	2.27373675e-13	3.19664124e+02
-8.13798979e-05	-4.34298454e-05	0.00000000e+00	3.19832123e+02
-7.88617035e-05	-7.79523034e-05	2.27373675e-13	3.19323547e+02
-8.06167227e-05	-6.33407763e-05	2.27373675e-13	3.19688049e+02
-7.80649643e-05	-7.09708111e-05	0.00000000e+00	3.19147736e+02
-8.42868176e-05	-5.60070221e-05	0.00000000e+00	3.20307251e+02
-8.38618289e-05	-8.35779065e-05	0.00000000e+00	3.20276672e+02
-8.53064776e-05	-5.81206841e-05	0.00000000e+00	3.20508148e+02
-8.36260369e-05	-6.56001139e-05	0.00000000e+00	3.20244720e+02
-7.92716382e-05	-8.89997827e-05	0.00000000e+00	3.19378815e+02
-8.46923140e-05	-4.61128511e-05	0.00000000e+00	3.20421326e+02
-8.63923269e-05	-7.42443081e-05	0.00000000e+00	3.20671661e+02
-7.93884537e-05	-7.13469781e-05	0.00000000e+00	3.19381927e+02
-8.38873675e-05	-4.93932275e-05	-2.27373675e-13	3.20270569e+02
-8.63426903e-05	-7.61397678e-05	0.00000000e+00	3.20664185e+02
-8.60650180e-05	-5.48969583e-05	0.00000000e+00	3.20638611e+02
-8.60575310e-05	-5.66240087e-05	0.00000000e+00	3.20642395e+02
-8.64648464e-05	-8.89203802e-05	2.27373675e-13	3.20725281e+02
-8.75378610e-05	-7.27234219e-05	0.00000000e+00	3.20872986e+02
-8.79393265e-05	-4.90360326e-05	0.00000000e+00	3.20929199e+02
-8.85738846e-05	-7.45644284e-05	0.00000000e+00	3.21021301e+02
-8.71650627e-05	-5.80452179e-05	0.00000000e+00	3.20793518e+02
-8.94289406e-05	-6.50779984e-05	0.00000000e+00	3.21135956e+02
-9.04180779e-05	-8.28532793e-05	-1.13686838e-13	3.21255676e+02
-8.99321894e-05	-7.77690584e-05	0.00000000e+00	3.21195374e+02
-8.81682354e-05	-5.55979386e-05	0.00000000e+00	3.20929749e+02
-9.18481674e-05	-5.23833951e-05	0.00000000e+00	3.21460480e+02
-9.18571168e-05	-8.17596156e-05	2.27373675e-13	3.21469940e+02
-9.27629007e-05	-6.17581900e-05	-2.27373675e-13	3.21572510e+02
-9.28391601e-05	-8.65174516e-05	0.00000000e+00	3.21573914e+02
-9.00979430e-05	-7.25825521e-05	0.00000000e+00	3.21202637e+02
-9.31985414e-05	-6.68828798e-05	0.00000000e+00	3.21616150e+02
-9.20902457e-05	-4.67547652e-05	2.27373675e-13	3.21495667e+02
-9.29220478e-05	-5.51531521e-05	0.00000000e+00	3.21587341e+02
-9.40428872e-05	-7.96798340e-05	0.00000000e+00	3.21694946e+02
-9.37724253e-05	-8.26450632e-05	-1.13686838e-13	3.21658630e+02
-9.52659902e-05	-7.64642900e-05	0.00000000e+00	3.21830353e+02
-9.45423089e-05	-9.16495337e-05	0.00000000e+00	3.21763367e+02
-9.58061937e-05	-7.33277775e-05	1.13686838e-13	3.21891693e+02
-9.72115304e-05	-6.89003500e-05	-2.27373675e-13	3.22005432e+02
-9.51197435e-05	-5.25917349e-05	0.00000000e+00	3.21790619e+02
-9.66913649e-05	-4.80781309e-05	1.13686838e-13	3.21957977e+02
-9.78145763e-05	-5.91447897e-05	0.00000000e+00	3.22059296e+02
-9.50532849e-05	-4.24975588e-05	0.00000000e+00	3.21822418e+02
-9.79001052e-05	-7.58040624e-05	0.00000000e+00	3.22083984e+02
-9.67195665e-05	-6.43983658e-05	0.00000000e+00	3.21909424e+02
-9.79702891e-05	-8.76751146e-05	0.00000000e+00	3.22034149e+02
-1.00086560e-04	-5.45580369e-05	0.00000000e+00	3.22265503e+02
-1.00224599e-04	-5.02447583e-05	2.27373675e-13	3.22279236e+02
-1.01749683e-04	-8.33226659e-05	-1.13686838e-13	3.22374390e+02
-1.01177357e-04	-6.67001295e-05	0.00000000e+00	3.22342529e+02
-1.01398167e-04	-6.20908904e-05	0.00000000e+00	3.22359161e+02
-1.00004072e-04	-7.95781307e-05	0.00000000e+00	3.22232269e+02
-1.00435456e-04	-7.04327831e-05	0.00000000e+00	3.22295776e+02
-1.02536651e-04	-4.37527051e-05	2.27373675e-13	3.22406036e+02
-1.03176048e-04	-4.67382597e-05	0.00000000e+00	3.22460114e+02
-1.03226492e-04	-5.84769150e-05	0.00000000e+00	3.22456604e+02
-1.03785875e-04	-8.10390920e-05	-2.27373675e-13	3.22505402e+02
-1.03237398e-04	-7.41078911e-05	1.13686838e-13	3.22402679e+02
-1.05463056e-04	-7.09066153e-05	0.00000000e+00	3.22568542e+02
-1.04798382e-04	-4.50263105e-05	-2.27373675e-13	3.22564728e+02
-1.06352534e-04	-5.28632299e-05	0.00000000e+00	3.22604736e+02
-1.07719323e-04	-7.32512126e-05	3.41060513e-13	3.22702026e+02
-1.08812434e-04	-5.42471316e-05	1.13686838e-13	3.22747009e+02
-1.08419612e-04	-5.20639151e-05	1.13686838e-13	3.22729248e+02
-1.08616856e-04	-5.32851191e-05	-2.27373675e-13	3.22738800e+02
-1.05026513e-04	-8.45902250e-05	-1.13686838e-13	3.22561584e+02
-1.02801409e-04	-8.93547403e-05	1.13686838e-13	3.22437347e+02
-1.03529514e-04	-9.24835331e-05	2.27373675e-13	3.22490112e+02
-1.05457599e-04	-8.99884326e-05	-2.27373675e-13	3.22588867e+02
-9.91937704e-05	-9.13882977e-05	0.00000000e+00	3.22121826e+02
-2.12854211e-05	-5.90441232e-05	-3.97903932e-13	3.12424957e+02
-2.08393321e-05	-5.83543770e-05	0.00000000e+00	3.12397095e+02
-2.09550581e-05	-5.89014744e-05	0.00000000e+00	3.12408783e+02
-2.09021000e-05	-5.96536593e-05	0.00000000e+00	3.12404144e+02
-2.33178253e-05	-5.76658822e-05	-5.68434189e-14	3.12529633e+02
-1.99171900e-05	-5.41079826e-05	0.00000000e+00	3.12330170e+02
-2.52061691e-05	-6.89580484e-05	-5.68434189e-14	3.12661743e+02
-2.33226274e-05	-6.04329143e-05	-5.68434189e-14	3.12538391e+02
-2.29303914e-05	-7.05047860e-05	5.68434189e-14	3.12540985e+02
-2.37317581e-05	-7.06910650e-05	5.68434189e-14	3.12586273e+02
-2.34354138e-05	-7.13717236e-05	5.68434189e-14	3.12569977e+02
-2.91917222e-05	-6.45577966e-05	0.00000000e+00	3.12896637e+02
-2.90943171e-05	-6.29611532e-05	-1.13686838e-13	3.12886475e+02
-2.88161864e-05	-5.44760333e-05	0.00000000e+00	3.12844055e+02
-2.45752017e-05	-7.14838170e-05	5.68434189e-14	3.12633392e+02
-2.96857143e-05	-6.65188418e-05	0.00000000e+00	3.12923553e+02
-3.03499619e-05	-7.29704770e-05	2.27373675e-13	3.12988953e+02
-3.17652084e-05	-6.37620469e-05	1.13686838e-13	3.13057983e+02
-3.14786557e-05	-5.76590646e-05	1.13686838e-13	3.13022003e+02
-3.04607092e-05	-5.44913819e-05	1.13686838e-13	3.12955597e+02
-2.95383252e-05	-5.28221790e-05	-3.41060513e-13	3.12881226e+02
-3.50021073e-05	-4.73673208e-05	2.27373675e-13	3.13284729e+02
-2.89980962e-05	-4.59324729e-05	2.27373675e-13	3.12834412e+02
-3.29365284e-05	-6.70089648e-05	-1.13686838e-13	3.13150696e+02
-3.48401009e-05	-7.19895761e-05	-1.13686838e-13	3.13297729e+02
-3.61540733e-05	-6.23494052e-05	-1.13686838e-13	3.13370331e+02
-3.76048338e-05	-7.00505771e-05	1.13686838e-13	3.13493988e+02
-3.79742924e-05	-5.40183537e-05	0.00000000e+00	3.13483521e+02
-3.76438438e-05	-5.35861509e-05	0.00000000e+00	3.13457794e+02
-3.51266062e-05	-7.53598943e-05	0.00000000e+00	3.13326263e+02
-3.78729201e-05	-7.40011965e-05	0.00000000e+00	3.13513153e+02
-3.76514399e-05	-5.50653422e-05	2.84217094e-14	3.13459229e+02
-3.57822646e-05	-6.45979890e-05	1.13686838e-13	3.13348694e+02
-3.82100552e-05	-7.74782966e-05	-1.13686838e-13	3.13554504e+02
-3.81557948e-05	-5.23248200e-05	0.00000000e+00	3.13493164e+02
-3.87720283e-05	-4.46412014e-05	0.00000000e+00	3.13540344e+02
-3.84362029e-05	-5.44686918e-05	1.42108547e-13	3.13520203e+02
-4.31720437e-05	-6.95168419e-05	5.68434189e-14	3.13928162e+02
-4.27171690e-05	-6.79579971e-05	5.68434189e-14	3.13891785e+02
-3.73467119e-05	-9.24232081e-05	-5.68434189e-14	3.13495880e+02
-3.77417018e-05	-8.58587737e-05	0.00000000e+00	3.13540955e+02
-3.81974824e-05	-8.05813834e-05	1.13686838e-13	3.13549988e+02
-4.40942604e-05	-6.99258089e-05	0.00000000e+00	3.14005127e+02
-3.92593938e-05	-5.34581595e-05	-5.68434189e-14	3.13586700e+02
-4.37741037e-05	-5.01114228e-05	1.13686838e-13	3.13964417e+02
-4.33548339e-05	-7.77710084e-05	1.13686838e-13	3.13964783e+02
-3.81829195e-05	-9.42635743e-05	1.13686838e-13	3.13567230e+02
-4.24160207e-05	-4.36347182e-05	1.13686838e-13	3.13845154e+02
-2.71332938e-05	-5.28664641e-05	-1.13686838e-13	3.12731995e+02
-1.92019670e-05	-4.88273545e-05	1.70530257e-13	3.12277191e+02
-1.81786854e-05	-4.82079813e-05	-2.84217094e-13	3.12231201e+02
-1.80394454e-05	-4.92571053e-05	1.70530257e-13	3.12232056e+02
-2.53907874e-05	-4.71469502e-05	1.13686838e-13	3.12612793e+02
-2.21083997e-06	-4.20724682e-05	0.00000000e+00	3.11777222e+02
-2.02315437e-06	-3.93303817e-05	0.00000000e+00	3.11767029e+02
-3.21216703e-06	-3.96133801e-05	0.00000000e+00	3.11771545e+02
4.71714338e-06	-4.31074623e-05	-2.27373675e-13	3.11833893e+02
2.37239033e-06	-4.79937953e-05	0.00000000e+00	3.11836853e+02
-1.02477497e-05	-4.74867884e-05	0.00000000e+00	3.11962494e+02
-7.97056327e-06	-4.92875661e-05	1.13686838e-13	3.11924561e+02
-5.27258044e-06	-4.23726633e-05	0.00000000e+00	3.11815216e+02
-7.49718254e-07	-5.08564190e-05	-2.27373675e-13	3.11860870e+02
-1.01008500e-05	-5.01063769e-05	3.41060513e-13	3.11971283e+02
1.10619351e-06	-5.22420232e-05	0.00000000e+00	3.11869873e+02
-3.99154442e-06	-5.68144605e-05	1.70530257e-13	3.11889526e+02
-1.26469449e-05	-5.77956889e-05	3.41060513e-13	3.12083221e+02
-4.62185972e-06	-5.71036362e-05	0.00000000e+00	3.11903625e+02
-3.63431514e-06	-5.72070458e-05	-2.55795385e-13	3.11891907e+02
-1.93054530e-05	-5.90027339e-05	5.68434189e-14	3.12336517e+02
-4.03932472e-06	-5.76751954e-05	-2.84217094e-14	3.11894226e+02
3.13748251e-06	-5.97834805e-05	-2.84217094e-14	3.11922485e+02
6.13244583e-06	-6.02222135e-05	-8.52651283e-14	3.11931488e+02
6.54420319e-06	-6.08521223e-05	3.69482223e-13	3.11939789e+02
-1.03547645e-05	-5.98013939e-05	1.13686838e-13	3.12044922e+02
-1.33970625e-05	-6.12540025e-05	-1.13686838e-13	3.12119202e+02
5.65282699e-06	-6.14745441e-05	-8.52651283e-14	3.11935608e+02
-9.51943184e-06	-6.37189514e-05	0.00000000e+00	3.12016541e+02
-7.56171903e-06	-6.53533061e-05	-2.27373675e-13	3.11987000e+02
-5.22720711e-06	-6.00106723e-05	0.00000000e+00	3.11918671e+02
-2.21262144e-06	-6.45953041e-05	1.13686838e-13	3.11922974e+02
-5.55394308e-06	-6.58398640e-05	0.00000000e+00	3.11958130e+02
-1.69516952e-05	-6.65575135e-05	0.00000000e+00	3.12296997e+02
6.48892637e-06	-6.11827854e-05	-8.52651283e-14	3.11940582e+02
-8.10422898e-06	-6.63393512e-05	1.13686838e-13	3.11997559e+02
-9.63086222e-06	-6.60740043e-05	2.27373675e-13	3.12046356e+02
-2.29244392e-07	-6.72280221e-05	1.13686838e-13	3.11924347e+02
2.87178227e-06	-6.97609867e-05	4.54747351e-13	3.11966003e+02
-9.83303562e-06	-6.80001540e-05	-5.68434189e-14	3.12046692e+02
-1.52686443e-05	-7.12005494e-05	0.00000000e+00	3.12222992e+02
-4.29539705e-06	-6.97617506e-05	0.00000000e+00	3.11956177e+02
-7.58201577e-06	-7.28349260e-05	0.00000000e+00	3.12017181e+02
-2.19350495e-05	-7.14991766e-05	5.68434189e-14	3.12498871e+02
7.94580956e-07	-7.21743272e-05	0.00000000e+00	3.11964294e+02
-1.02148324e-05	-7.40008472e-05	-2.27373675e-13	3.12085327e+02
-5.96388054e-06	-7.43831260e-05	-1.13686838e-13	3.12000031e+02
4.54040628e-06	-7.40064279e-05	1.13686838e-13	3.11972229e+02
-1.54171321e-05	-7.54318608e-05	-4.54747351e-13	3.12245300e+02
-2.95777463e-05	-7.58998212e-05	0.00000000e+00	3.12951202e+02
-8.39023051e-06	-7.67772290e-05	1.13686838e-13	3.12037354e+02
-1.76642902e-06	-8.12366125e-05	-1.98951966e-13	3.11959320e+02
-2.29616326e-05	-7.33504203e-05	0.00000000e+00	3.12545074e+02
-3.49827387e-05	-7.78882386e-05	0.00000000e+00	3.13329254e+02
-1.40707641e-06	-8.10829006e-05	-7.10542736e-15	3.11960083e+02
-2.01136500e-05	-8.03194634e-05	0.00000000e+00	3.12447601e+02
-2.36915748e-05	-8.02869108e-05	1.13686838e-13	3.12618591e+02
6.05577861e-06	-7.65192235e-05	1.13686838e-13	3.12008362e+02
-1.21799276e-05	-8.06118187e-05	0.00000000e+00	3.12160828e+02
-2.91513716e-05	-8.05233140e-05	-4.54747351e-13	3.12936890e+02
-2.02429601e-06	-8.13325096e-05	2.13162821e-14	3.11962952e+02
-1.54407803e-06	-8.14075684e-05	2.13162821e-14	3.11960419e+02
-9.40659447e-06	-8.22991715e-05	0.00000000e+00	3.12096954e+02
6.23739879e-06	-8.24691888e-05	-2.27373675e-13	3.12041016e+02
-1.76295282e-06	-8.13489823e-05	-7.10542736e-15	3.11960266e+02
-3.47234891e-05	-8.35451792e-05	0.00000000e+00	3.13317749e+02
-2.12787290e-05	-8.26416217e-05	-2.27373675e-13	3.12492859e+02
-1.47138571e-05	-8.35646642e-05	0.00000000e+00	3.12256470e+02
-2.65855233e-05	-8.69705254e-05	-5.68434189e-14	3.12775818e+02
-2.83136578e-05	-8.78278443e-05	-1.70530257e-13	3.12875183e+02
4.81949064e-06	-8.53160018e-05	0.00000000e+00	3.12015564e+02
-1.08838394e-05	-8.63856112e-05	1.13686838e-13	3.12112854e+02
-1.79842823e-06	-8.16054235e-05	2.13162821e-14	3.11959747e+02
-3.55074280e-06	-8.70341464e-05	-3.41060513e-13	3.12007599e+02
-2.79039396e-05	-8.86176567e-05	2.84217094e-13	3.12856567e+02
-1.86594243e-05	-8.88560025e-05	0.00000000e+00	3.12384216e+02
-7.72385306e-07	-8.76248887e-05	0.00000000e+00	3.11992249e+02
-7.18174397e-06	-8.86332055e-05	1.13686838e-13	3.12057312e+02
-2.87326347e-05	-8.87581700e-05	2.27373675e-13	3.12908264e+02
-2.52579339e-05	-8.90991723e-05	0.00000000e+00	3.12716949e+02
-1.46883913e-05	-8.95029079e-05	1.13686838e-13	3.12240906e+02
-1.07009637e-05	-8.97361970e-05	0.00000000e+00	3.12126221e+02
4.28232443e-06	-9.01103995e-05	-1.13686838e-13	3.12009705e+02
-2.53946837e-06	-8.94810073e-05	-2.27373675e-13	3.11999023e+02
-2.79619144e-05	-8.94355471e-05	-1.70530257e-13	3.12856628e+02
-3.19531646e-05	-9.12916876e-05	-2.84217094e-14	3.13124817e+02
-3.70295820e-05	-9.41477701e-05	-3.41060513e-13	3.13480194e+02
-1.67965554e-05	-9.11609823e-05	0.00000000e+00	3.12315186e+02
2.98955820e-06	-9.21442916e-05	-2.27373675e-13	3.12017822e+02
-2.03705422e-05	-9.36698634e-05	-5.68434189e-14	3.12462982e+02
-5.44107297e-06	-9.43119230e-05	-5.68434189e-14	3.12036255e+02
5.28471310e-06	-9.22843756e-05	1.13686838e-13	3.12029968e+02
-1.24051603e-05	-9.21178580e-05	0.00000000e+00	3.12167633e+02
1.09302209e-05	-9.83376449e-05	0.00000000e+00	3.12133179e+02
0.00000000e+00	0.00000000e+00	0.00000000e+00	3.10806152e+02
8.92857133e-06	0.00000000e+00	0.00000000e+00	3.10957062e+02
6.00308340e-06	7.63343633e-06	0.00000000e+00	3.09638092e+02
8.92857133e-06	0.00000000e+00	0.00000000e+00	3.10957062e+02
0.00000000e+00	0.00000000e+00	0.00000000e+00	3.10806152e+02
0.00000000e+00	0.00000000e+00	0.00000000e+00	3.10806152e+02
8.92857133e-06	0.00000000e+00	0.00000000e+00	3.10957062e+02
3.93369146e-06	-8.44760143e-06	0.00000000e+00	3.11201904e+02
2.34555705e-06	7.47183094e-06	0.00000000e+00	3.09590393e+02
0.00000000e+00	0.00000000e+00	0.00000000e+00	3.10806152e+02
-6.19847015e-06	-8.65930269e-06	-2.84217094e-14	3.11233246e+02
4.50370362e-06	-1.10348828e-05	0.00000000e+00	3.11272491e+02
-5.72922909e-06	-9.42032420e-06	-2.84217094e-14	3.11253265e+02
-1.27612009e-06	8.15758267e-06	-2.27373675e-13	3.09522705e+02
0.00000000e+00	0.00000000e+00	0.00000000e+00	3.10806152e+02
-6.45418959e-06	-8.88816521e-06	-2.84217094e-14	3.11243927e+02
0.00000000e+00	0.00000000e+00	0.00000000e+00	3.10806152e+02
-4.83689382e-06	8.20414516e-06	0.00000000e+00	3.09591705e+02
-6.56509155e-06	-1.12992793e-05	0.00000000e+00	3.11302063e+02
-7.16143541e-06	4.96587563e-06	0.00000000e+00	3.10204102e+02
-6.94622895e-06	-8.50555080e-06	-2.27373675e-13	3.11242401e+02
-6.74840885e-06	-8.74030229e-06	0.00000000e+00	3.11246124e+02
-7.27529414e-06	-7.86028158e-06	-2.84217094e-14	3.11227844e+02
-1.03870852e-05	0.00000000e+00	2.27373675e-13	3.11066833e+02
-7.22510777e-06	-9.24257347e-06	0.00000000e+00	3.11271973e+02
-1.07102733e-05	8.05222044e-06	0.00000000e+00	3.09878113e+02
-1.24458147e-05	-1.71666179e-05	2.27373675e-13	3.11663666e+02
-7.79640504e-06	-1.96976453e-05	0.00000000e+00	3.11564331e+02
-1.35614173e-05	-3.26748864e-06	0.00000000e+00	3.11310547e+02
-1.37953957e-05	2.62204458e-06	-2.27373675e-13	3.10804749e+02
-1.15933462e-05	-2.12145424e-05	0.00000000e+00	3.11720764e+02
-1.32186760e-05	-6.40280177e-06	-2.27373675e-13	3.11440460e+02
-1.38055675e-05	-1.12315010e-05	0.00000000e+00	3.11584778e+02
-1.78277805e-05	8.23538539e-06	-2.27373675e-13	3.10398956e+02
-1.85805966e-05	0.00000000e+00	-2.27373675e-13	3.11500488e+02
-2.02330084e-05	-2.28752033e-05	1.98951966e-13	3.12109467e+02
-2.02656356e-05	-2.32197690e-05	1.84741111e-13	3.12118591e+02
-1.56941715e-05	-1.48032159e-05	0.00000000e+00	3.11795410e+02
-1.86473007e-05	-7.29096473e-06	0.00000000e+00	3.11727173e+02
-2.04660082e-05	-2.31402319e-05	0.00000000e+00	3.12127319e+02
-1.99231763e-05	-8.48767468e-06	1.13686838e-13	3.11832550e+02
-2.04457629e-05	-2.32330422e-05	0.00000000e+00	3.12127594e+02
-2.04485259e-05	-2.33451992e-05	0.00000000e+00	3.12128510e+02
-2.06402910e-05	-4.22372432e-06	5.68434189e-14	3.11748505e+02
-2.07512749e-05	3.71653346e-06	1.13686838e-13	3.11193939e+02
-2.14029060e-05	-3.18218990e-05	3.41060513e-13	3.12296204e+02
-2.26555640e-05	-3.63632171e-05	-1.13686838e-13	3.12378845e+02
-1.82112781e-05	-4.03741942e-05	0.00000000e+00	3.12203766e+02
-1.41205455e-05	-3.62528590e-05	0.00000000e+00	3.11996704e+02
-1.93904871e-05	-4.69652150e-05	-5.68434189e-14	3.12274902e+02
-2.16058106e-05	-4.07534390e-05	0.00000000e+00	3.12366516e+02
-2.06370605e-05	-2.26484426e-05	0.00000000e+00	3.12128510e+02
-2.24615651e-05	-1.28463671e-05	2.27373675e-13	3.12132080e+02
-2.23841671e-05	0.00000000e+00	-2.27373675e-13	3.11772339e+02
-2.08882266e-05	-7.23779885e-06	1.13686838e-13	3.11875702e+02
-2.28041372e-05	-3.29987197e-05	0.00000000e+00	3.12383789e+02
-2.10143153e-05	8.96084111e-06	0.00000000e+00	3.10702972e+02
-2.06301611e-05	-2.32445527e-05	-1.42108547e-14	3.12138031e+02
-2.39313431e-05	-3.18372004e-05	-1.13686838e-13	3.12435181e+02
-2.07138692e-05	-2.39211695e-05	0.00000000e+00	3.12147614e+02
-2.42256392e-05	-1.04281271e-05	4.54747351e-13	3.12207733e+02
-2.44209750e-05	-4.28481217e-05	0.00000000e+00	3.12528748e+02
-2.06953937e-05	-2.29421694e-05	1.98951966e-13	3.12138428e+02
-2.58177715e-05	-1.32305522e-05	0.00000000e+00	3.12364319e+02
-2.42727365e-05	-3.96930009e-05	1.13686838e-13	3.12510681e+02
-2.45947776e-05	2.95150949e-06	0.00000000e+00	3.11703217e+02
-2.77758045e-05	7.43404053e-06	0.00000000e+00	3.11616852e+02
-2.49761397e-05	-3.37268139e-05	0.00000000e+00	3.12511444e+02
-2.64528389e-05	-4.64048935e-06	0.00000000e+00	3.12220642e+02
-2.88574047e-05	-7.45201396e-06	0.00000000e+00	3.12510254e+02
-2.79442756e-05	-1.53691035e-05	0.00000000e+00	3.12570129e+02
-2.71547797e-05	-2.57148968e-05	7.10542736e-15	3.12600189e+02
-3.10479445e-05	-2.72475190e-05	-7.10542736e-15	3.12877686e+02
-2.90411735e-05	-3.73813818e-05	-2.27373675e-13	3.12806763e+02
-2.93644207e-05	0.00000000e+00	0.00000000e+00	3.12431610e+02
-2.99169733e-05	3.77302626e-06	-1.13686838e-13	3.12128540e+02
-2.98863652e-05	-5.39995972e-06	-1.70530257e-13	3.12555420e+02
-3.10739852e-05	-2.69690845e-05	2.13162821e-13	3.12876892e+02
-2.93058183e-05	-9.12250744e-06	1.13686838e-13	3.12566437e+02
-2.85667775e-05	-4.24938007e-05	-2.27373675e-13	3.12790741e+02
-3.11109397e-05	-2.71651134e-05	-2.41584530e-13	3.12881866e+02
-3.10927171e-05	-2.73909718e-05	0.00000000e+00	3.12881195e+02
-2.99633648e-05	7.31316322e-06	0.00000000e+00	3.11940765e+02
-3.27460621e-05	0.00000000e+00	2.27373675e-13	3.12765198e+02
-3.07968221e-05	-7.65361438e-06	1.13686838e-13	3.12691193e+02
-3.25133587e-05	-3.77814140e-05	-2.27373675e-13	3.13061584e+02
-3.33576390e-05	-1.59278243e-05	0.00000000e+00	3.13025360e+02
-3.12418160e-05	-2.72856960e-05	2.06057393e-13	3.12892456e+02
-3.47993773e-05	-4.42540404e-05	-1.13686838e-13	3.13246582e+02
-3.12567499e-05	-2.70826040e-05	-7.10542736e-15	3.12893646e+02
-3.59058540e-05	7.36599031e-06	0.00000000e+00	3.12902039e+02
-3.63536710e-05	8.32424212e-06	-4.26325641e-13	3.12921844e+02
-3.58845500e-05	-1.35531827e-05	0.00000000e+00	3.13238037e+02
-3.76395801e-05	-4.19385651e-05	0.00000000e+00	3.13444763e+02
-3.57199497e-05	-4.35765969e-06	0.00000000e+00	3.13156494e+02
-3.61360071e-05	-3.48830836e-05	-2.27373675e-13	3.13332520e+02
-3.66050808e-05	-1.76423418e-05	0.00000000e+00	3.13321808e+02
-3.93289592e-05	-8.02166323e-06	2.27373675e-13	3.13585999e+02
-3.72063296e-05	7.27301585e-06	0.00000000e+00	3.13056824e+02
-3.82879152e-05	-2.23040443e-05	2.27373675e-13	3.13495361e+02
-3.93828814e-05	-3.39509061e-05	2.27373675e-13	3.13589905e+02
-3.93536175e-05	0.00000000e+00	-2.27373675e-13	3.13536621e+02
-3.80534912e-05	-2.69026641e-05	0.00000000e+00	3.13477325e+02
-3.94258022e-05	-4.07200132e-05	-1.13686838e-13	3.13587006e+02
-3.84844316e-05	-1.52602788e-05	0.00000000e+00	3.13508423e+02
-3.67996436e-05	8.36465370e-06	-2.84217094e-14	3.13003906e+02
-4.17279734e-05	-3.44394289e-06	0.00000000e+00	3.13825928e+02
-4.17648807e-05	1.56224598e-06	-2.27373675e-13	3.13847992e+02
-4.22019439e-05	-1.06748157e-05	1.13686838e-13	3.13885773e+02
-4.59170478e-05	-1.87616752e-05	0.00000000e+00	3.14225769e+02
-4.65366247e-05	-1.94557815e-05	0.00000000e+00	3.14287354e+02
-4.37849594e-05	-2.84970920e-05	-2.27373675e-13	3.13991699e+02
-4.38849165e-05	-2.53500584e-05	1.13686838e-13	3.13998596e+02
-4.23306774e-05	0.00000000e+00	2.27373675e-13	3.13917847e+02
-4.36820374e-05	-3.58836405e-05	-1.13686838e-13	3.13960846e+02
-4.35740258e-05	-1.52052799e-05	-2.27373675e-13	3.14025146e+02
-4.71043058e-05	-1.89828861e-05	0.00000000e+00	3.14343903e+02
-4.41655284e-05	-7.36087122e-06	0.00000000e+00	3.14134949e+02
-4.14056412e-05	8.58553994e-06	2.84217094e-14	3.13910034e+02
-4.78478905e-05	8.70293024e-06	0.00000000e+00	3.15183105e+02
-4.63111974e-05	-2.68205476e-05	-2.27373675e-13	3.14229553e+02
-4.71045096e-05	-2.02137362e-05	0.00000000e+00	3.14335358e+02
-4.65625053e-05	-3.07742121e-05	2.27373675e-13	3.14228302e+02
-4.73276887e-05	-4.02759433e-05	-1.13686838e-13	3.14274994e+02
-4.63844408e-05	-1.22665970e-05	1.13686838e-13	3.14346252e+02
-4.63134857e-05	0.00000000e+00	-1.13686838e-13	3.14437561e+02
-4.71303574e-05	-3.54750664e-05	2.27373675e-13	3.14281128e+02
-4.85079800e-05	-9.60372745e-06	-1.13686838e-13	3.14608215e+02
-4.74374829e-05	-1.82687127e-05	0.00000000e+00	3.14386108e+02
-5.05434400e-05	-3.29209934e-06	0.00000000e+00	3.14983643e+02
-4.89121994e-05	7.85144766e-06	-1.13686838e-13	3.15292297e+02
-4.91631290e-05	-1.22977945e-05	0.00000000e+00	3.14662476e+02
-4.73800428e-05	-1.92201533e-05	2.84217094e-13	3.14371185e+02
-4.88030346e-05	-2.85139286e-05	-1.13686838e-13	3.14449738e+02
-4.85332130e-05	8.77059119e-06	-5.68434189e-14	3.15319092e+02
-5.27310149e-05	0.00000000e+00	2.27373675e-13	3.15319092e+02
-5.11844992e-05	-3.38338286e-05	0.00000000e+00	3.14654785e+02
-5.42424241e-05	-2.38930170e-05	5.68434189e-14	3.15018738e+02
-4.91831233e-05	-2.02164210e-05	0.00000000e+00	3.14538879e+02
-4.79449191e-05	-1.87038113e-05	8.52651283e-14	3.14435669e+02
-4.95479617e-05	-3.73873445e-05	0.00000000e+00	3.14496857e+02
-5.05416974e-05	-4.21862278e-05	-1.13686838e-13	3.14568817e+02
-5.14182357e-05	-1.25831730e-05	-1.13686838e-13	3.14884613e+02
-5.44887880e-05	-3.13027449e-05	0.00000000e+00	3.14978210e+02
-5.50315308e-05	-2.51544079e-05	-5.68434189e-14	3.15080780e+02
-5.52260353e-05	-2.36413798e-05	0.00000000e+00	3.15116852e+02
-5.50364239e-05	-4.00640929e-05	0.00000000e+00	3.15001221e+02
-5.34259016e-05	-7.97069424e-06	-5.68434189e-14	3.15226624e+02
-5.49818760e-05	-5.01400291e-06	0.00000000e+00	3.15473999e+02
-5.48062017e-05	-4.77798567e-05	2.84217094e-14	3.14940857e+02
-5.48087555e-05	-1.46106549e-05	0.00000000e+00	3.15226257e+02
-5.51040066e-05	-6.29481747e-06	3.41060513e-13	3.15468048e+02
-5.01761933e-05	8.17038108e-06	0.00000000e+00	3.15588348e+02
-5.57708408e-05	3.69417035e-06	1.13686838e-13	3.16319214e+02
-5.50177501e-05	-3.52973875e-05	0.00000000e+00	3.15007751e+02
-5.51243393e-05	-2.17538945e-05	5.68434189e-14	3.15134369e+02
-5.53558421e-05	-8.82218592e-06	1.13686838e-13	3.15428375e+02
-5.62099958e-05	7.41193162e-06	1.13686838e-13	3.16822083e+02
-1.93944788e-06	-2.75032926e-05	-1.70530257e-13	3.11612488e+02
-1.52955624e-06	-2.81228640e-05	-1.70530257e-13	3.11618286e+02
-2.18263995e-06	-2.81807570e-05	0.00000000e+00	3.11627289e+02
-1.08767688e-06	-2.74329777e-05	5.68434189e-14	3.11608521e+02
-9.60118905e-06	-2.91093020e-05	-2.27373675e-13	3.11765106e+02
-1.00238703e-05	-3.01129530e-05	-2.27373675e-13	3.11788025e+02
-1.09436696e-05	-2.97753086e-05	2.27373675e-13	3.11810425e+02
-1.64625840e-06	-2.65673661e-05	-1.70530257e-13	3.11588257e+02
-1.33256299e-05	-4.04933162e-05	-2.27373675e-13	3.12009583e+02
-1.23783466e-05	-3.79915145e-05	0.00000000e+00	3.11970032e+02
-2.28276485e-06	-3.24659995e-05	-2.84217094e-14	3.11667175e+02
-2.32654656e-07	-2.89144009e-05	-1.70530257e-13	3.11632019e+02
-1.04437504e-05	-2.74434533e-05	1.70530257e-13	3.11752136e+02
-5.46524871e-06	-1.91253366e-05	0.00000000e+00	3.11506714e+02
-6.24575887e-06	-2.03761265e-05	1.13686838e-13	3.11546173e+02
6.36663208e-06	-1.62401757e-05	2.27373675e-13	3.11502380e+02
4.06641993e-06	-1.97470417e-05	0.00000000e+00	3.11521423e+02
1.52965140e-06	-1.65971851e-05	4.54747351e-13	3.11442871e+02
-5.73208035e-06	-3.92321926e-05	5.68434189e-14	3.11813171e+02
1.46390551e-06	-2.70780001e-05	0.00000000e+00	3.11628845e+02
-1.91010386e-05	-2.40702302e-05	0.00000000e+00	3.12079651e+02
-6.55000076e-06	-3.45792359e-05	0.00000000e+00	3.11764099e+02
7.68162226e-06	-2.29864054e-05	2.27373675e-13	3.11619019e+02
5.95679285e-06	-3.61676648e-05	0.00000000e+00	3.11782349e+02
5.76294951e-06	-3.30203293e-05	-2.27373675e-13	3.11733276e+02
7.85332850e-06	-2.74792328e-05	0.00000000e+00	3.11694550e+02
-1.32340142e-06	-3.75518612e-05	5.68434189e-14	3.11745697e+02
-3.58707962e-06	-3.88107255e-05	0.00000000e+00	3.11764343e+02
7.77401419e-06	-2.50491885e-05	1.13686838e-13	3.11679230e+02
-5.72665303e-05	5.15274269e-06	-2.27373675e-13	3.16773895e+02
-6.25000030e-05	0.00000000e+00	0.00000000e+00	3.16874725e+02
-6.25000030e-05	-2.24046057e-19	0.00000000e+00	3.16874725e+02
-5.69681579e-05	-6.97704627e-06	-1.13686838e-13	3.15654297e+02
-5.65019800e-05	-2.42137357e-05	1.13686838e-13	3.15230255e+02
-5.76794300e-05	-2.96355447e-05	0.00000000e+00	3.15299500e+02
-6.25000030e-05	-3.51392664e-05	0.00000000e+00	3.15699249e+02
-6.25000030e-05	-3.51392664e-05	0.00000000e+00	3.15699249e+02
-5.85147791e-05	-4.18491327e-05	-2.27373675e-13	3.15312622e+02
-6.25000030e-05	-1.75696332e-05	0.00000000e+00	3.15928894e+02
-6.25000030e-05	-1.75696332e-05	0.00000000e+00	3.15928894e+02
-5.79719417e-05	-1.22931469e-05	0.00000000e+00	3.15637512e+02
-6.25000030e-05	2.77819886e-20	0.00000000e+00	3.16874725e+02
-6.25000030e-05	0.00000000e+00	0.00000000e+00	3.16874725e+02
-6.25000030e-05	-3.51392664e-05	-3.69733804e-20	3.15699249e+02
-6.25000030e-05	-3.51392664e-05	0.00000000e+00	3.15699249e+02
-6.25000030e-05	-1.75696332e-05	0.00000000e+00	3.15928894e+02
-6.25000030e-05	-1.75696332e-05	-3.69733804e-20	3.15928894e+02
-6.23073356e-05	-2.63544498e-05	0.00000000e+00	3.15777466e+02
-6.25000030e-05	-1.75696332e-05	0.00000000e+00	3.15928894e+02
-6.23073356e-05	-8.78481660e-06	0.00000000e+00	3.16209595e+02
-5.89023766e-05	7.15278566e-06	0.00000000e+00	3.17435364e+02
-6.25000030e-05	1.32567416e-19	0.00000000e+00	3.16874725e+02
-6.25000030e-05	-3.51392664e-05	0.00000000e+00	3.15699249e+02
-6.25000030e-05	-8.32309197e-20	0.00000000e+00	3.16874725e+02
-6.10148272e-05	1.00973111e-05	2.27373675e-13	3.18396179e+02
-6.33557211e-05	9.15066448e-06	0.00000000e+00	3.18577484e+02
-6.25000030e-05	3.80188947e-20	0.00000000e+00	3.16874725e+02
-6.25000030e-05	-3.51392664e-05	0.00000000e+00	3.15699249e+02
-6.25000030e-05	-3.51392664e-05	0.00000000e+00	3.15699249e+02
-6.54618343e-05	-4.14705501e-05	0.00000000e+00	3.16383484e+02
-6.25000030e-05	-2.96771433e-20	0.00000000e+00	3.16874725e+02
-6.94066621e-05	-9.06324476e-06	-9.23705556e-14	3.17813293e+02
-6.25000030e-05	-1.75696332e-05	-3.69733804e-20	3.15928894e+02
-6.25000030e-05	-1.75696332e-05	0.00000000e+00	3.15928894e+02
-6.87262946e-05	-2.96037397e-05	-1.13686838e-13	3.17156372e+02
-6.25000030e-05	-3.51392664e-05	0.00000000e+00	3.15699249e+02
-6.75244592e-05	-2.36646974e-05	-1.13686838e-13	3.16979248e+02
-6.81497768e-05	7.97675148e-06	0.00000000e+00	3.19105164e+02
-7.03292098e-05	7.33440856e-06	-1.13686838e-13	3.19331177e+02
-6.95093113e-05	-8.98791404e-06	-9.23705556e-14	3.17841858e+02
-7.02279794e-05	-2.24467694e-05	-2.27373675e-13	3.17632385e+02
-6.95101990e-05	-9.11831830e-06	-9.23705556e-14	3.17835236e+02
-7.10610111e-05	-4.57827373e-05	0.00000000e+00	3.17604736e+02
-7.01670142e-05	-3.06372240e-05	0.00000000e+00	3.17475555e+02
-7.21373872e-05	-3.77630458e-05	1.70530257e-13	3.17879791e+02
-7.04302729e-05	5.29246745e-06	0.00000000e+00	3.19156494e+02
-7.00050514e-05	-2.97026745e-05	-1.13686838e-13	3.17453522e+02
-7.04449994e-05	-1.96796809e-05	1.13686838e-13	3.17724670e+02
-7.01663084e-05	-1.44143651e-05	0.00000000e+00	3.17826965e+02
-7.01803583e-05	-2.30146406e-06	0.00000000e+00	3.18458435e+02
-7.14349881e-05	-3.39751132e-05	5.68434189e-14	3.17735046e+02
-7.41442636e-05	4.65520407e-06	-5.68434189e-14	3.19735565e+02
-6.95662893e-05	-9.06142759e-06	3.55271368e-13	3.17849426e+02
-7.80690680e-05	-1.75221176e-05	9.63673585e-14	3.19397156e+02
-7.67170277e-05	-7.31070077e-06	0.00000000e+00	3.19457520e+02
-7.26297803e-05	-2.18181249e-05	2.27373675e-13	3.18153168e+02
-7.30832908e-05	-3.73485309e-05	-5.68434189e-14	3.18102295e+02
-7.62983764e-05	1.47109176e-06	2.27373675e-13	3.19828491e+02
-7.80663104e-05	-1.75263958e-05	9.65894031e-14	3.19396423e+02
-7.29863532e-05	-3.01336913e-05	5.68434189e-14	3.18088409e+02
-7.53790955e-05	-2.63556522e-05	1.13686838e-13	3.18672302e+02
-7.33580018e-05	-3.82553917e-05	0.00000000e+00	3.18154358e+02
-7.72076455e-05	2.29299849e-06	1.13686838e-13	3.20058777e+02
-7.79656984e-05	-8.13800034e-06	0.00000000e+00	3.19670258e+02
-7.80713599e-05	-1.75210607e-05	-3.57935903e-13	3.19397675e+02
-7.78246176e-05	-3.45124681e-06	0.00000000e+00	3.19868866e+02
-7.34250207e-05	-3.61239654e-05	-2.27373675e-13	3.18179596e+02
-7.87562021e-05	-2.91856304e-05	-3.41060513e-13	3.19386108e+02
-7.80717819e-05	-1.75233145e-05	2.22044605e-16	3.19397736e+02
-7.79455004e-05	1.40829729e-06	2.27373675e-13	3.20132965e+02
-7.80713235e-05	-1.75265322e-05	0.00000000e+00	3.19397583e+02
-7.56041700e-05	-3.77747419e-05	0.00000000e+00	3.18607910e+02
-8.09136836e-05	-3.37687234e-05	1.13686838e-13	3.19767517e+02
-8.18852859e-05	-3.86889878e-05	0.00000000e+00	3.19947113e+02
-8.29931378e-05	-4.05491810e-05	1.13686838e-13	3.20136536e+02
-7.86305827e-05	-7.39242842e-06	0.00000000e+00	3.19806702e+02
-7.84444346e-05	2.49349841e-06	0.00000000e+00	3.20244263e+02
-8.19524867e-05	-1.07574815e-05	0.00000000e+00	3.20268707e+02
-7.80885530e-05	-1.75130081e-05	0.00000000e+00	3.19400879e+02
-7.80756527e-05	-1.75259502e-05	9.65894031e-14	3.19398346e+02
-8.17216787e-05	-2.69725115e-05	0.00000000e+00	3.19944824e+02
-8.13839724e-05	5.71763735e-07	0.00000000e+00	3.20582855e+02
-8.19801062e-05	-3.00944903e-05	0.00000000e+00	3.19956696e+02
-7.92370920e-05	-8.31216039e-06	0.00000000e+00	3.19870392e+02
-8.66899645e-05	-1.55729310e-06	-2.27373675e-13	3.21272430e+02
-8.54631071e-05	-1.35099535e-05	-1.13686838e-13	3.20796356e+02
-8.44336028e-05	-3.70554917e-05	-1.13686838e-13	3.20382629e+02
-8.58262065e-05	-2.42030947e-05	-1.13686838e-13	3.20708923e+02
-8.49752541e-05	-1.21953426e-05	-1.13686838e-13	3.20756165e+02
-8.60045911e-05	-9.35531170e-06	5.68434189e-14	3.20967896e+02
-8.63724781e-05	2.98689474e-06	2.27373675e-13	3.21386719e+02
-8.56295446e-05	-2.00120976e-05	-2.27373675e-13	3.20734436e+02
-8.53530000e-05	8.27171425e-06	-4.54747351e-13	3.21455750e+02
-8.71047232e-05	-3.46770548e-06	1.13686838e-13	3.21272003e+02
-8.71284865e-05	-3.25657529e-05	-2.27373675e-13	3.20857788e+02
-8.64052417e-05	-2.81535577e-05	0.00000000e+00	3.20768951e+02
-8.57487612e-05	-1.27991134e-05	-1.13686838e-13	3.20849731e+02
-8.80087027e-05	-4.41489683e-05	0.00000000e+00	3.20871887e+02
-8.83164394e-05	-3.96228934e-05	-1.13686838e-13	3.20932617e+02
-9.06444184e-05	-3.55851153e-05	1.13686838e-13	3.21315155e+02
-8.86223279e-05	-1.26243140e-06	0.00000000e+00	3.21484375e+02
-9.28189838e-05	-1.79385297e-05	7.10542736e-15	3.21675293e+02
-9.33510091e-05	-1.84917099e-05	9.94759830e-14	3.21735901e+02
-9.34780983e-05	-1.83903157e-05	3.26849658e-13	3.21754395e+02
-8.89131697e-05	9.61835303e-06	0.00000000e+00	3.21796570e+02
-9.34383788e-05	-1.82846652e-05	-1.27897692e-13	3.21750946e+02
-9.11546522e-05	-2.67840333e-05	1.13686838e-13	3.21365692e+02
-9.24783817e-05	-1.00664265e-05	-1.13686838e-13	3.21720764e+02
-8.78086139e-05	-1.23831815e-05	-5.68434189e-14	3.21094757e+02
-9.08734655e-05	-3.01315158e-05	-2.27373675e-13	3.21326477e+02
-9.35220887e-05	-1.84329783e-05	3.26849658e-13	3.21759338e+02
-9.39434685e-05	6.62231923e-06	0.00000000e+00	3.22185364e+02
-9.44476487e-05	-3.79576450e-05	-1.13686838e-13	3.21760864e+02
-9.35748685e-05	-1.86370708e-05	0.00000000e+00	3.21763123e+02
-9.42383340e-05	-6.93600987e-06	0.00000000e+00	3.21979126e+02
-9.37766308e-05	-3.34288561e-05	-1.13686838e-13	3.21706787e+02
-9.54138886e-05	-2.83460886e-05	0.00000000e+00	3.21897552e+02
-9.35570206e-05	-1.83115462e-05	3.19744231e-13	3.21763580e+02
-9.39052406e-05	2.25961799e-07	-4.54747351e-13	3.22067566e+02
-9.52048576e-05	-1.00775860e-05	1.13686838e-13	3.22016144e+02
-9.36911674e-05	-1.84536202e-05	0.00000000e+00	3.21772888e+02
-9.85602019e-05	-3.92415204e-05	0.00000000e+00	3.22143738e+02
-1.02220496e-04	-2.79786968e-06	-4.26325641e-14	3.22567352e+02
-1.01976322e-04	-3.22915048e-06	0.00000000e+00	3.22544647e+02
-9.79736069e-05	-2.50365974e-05	0.00000000e+00	3.22110321e+02
-1.00183897e-04	-3.24534885e-05	0.00000000e+00	3.22220886e+02
-1.01022306e-04	-2.98111299e-05	1.70530257e-13	3.22319061e+02
-9.37849545e-05	-1.82787735e-05	0.00000000e+00	3.21780304e+02
-9.86979721e-05	-1.17923882e-05	0.00000000e+00	3.22236359e+02
-9.95050723e-05	4.26582346e-06	0.00000000e+00	3.22490387e+02
-1.02318387e-04	-2.93413882e-06	0.00000000e+00	3.22572479e+02
-1.02166174e-04	-2.09398167e-05	2.27373675e-13	3.22458740e+02
-1.03234095e-04	-3.19031169e-05	0.00000000e+00	3.22489624e+02
-1.03140512e-04	-1.62593951e-05	0.00000000e+00	3.22533264e+02
-1.02371465e-04	-2.75398725e-06	3.97903932e-13	3.22576904e+02
-1.00843579e-04	4.83375015e-06	1.13686838e-13	3.22577271e+02
-1.02423583e-04	-3.04630339e-06	-4.26325641e-14	3.22577209e+02
-1.03232123e-04	-3.04831683e-05	0.00000000e+00	3.22493042e+02
-1.03144805e-04	-2.83883637e-05	0.00000000e+00	3.22491699e+02
-1.04103347e-04	-1.26628420e-05	0.00000000e+00	3.22599701e+02
-1.08662789e-04	-3.86893407e-05	-2.27373675e-13	3.22735962e+02
-1.07776170e-04	-4.09345957e-05	0.00000000e+00	3.22697540e+02
-1.02443169e-04	-2.87245098e-06	0.00000000e+00	3.22578735e+02
-1.49883068e-04	-8.38648848e-05	1.13686838e-13	3.23146667e+02
-1.40969380e-04	-8.43863236e-05	0.00000000e+00	3.23140717e+02
-1.43784971e-04	-7.85708253e-05	0.00000000e+00	3.23143341e+02
-1.45049809e-04	-5.13717860e-05	1.13686838e-13	3.23144226e+02
-1.42806879e-04	-5.15450702e-05	5.68434189e-14	3.23142700e+02
-1.43488651e-04	-5.02586954e-05	-2.27373675e-13	3.23143433e+02
-1.44296879e-04	-5.92359829e-05	2.27373675e-13	3.23143646e+02
-1.48740306e-04	-5.81910608e-05	0.00000000e+00	3.23146729e+02
-1.46479972e-04	-6.06168614e-05	0.00000000e+00	3.23145752e+02
-1.46185019e-04	-4.88593796e-05	1.13686838e-13	3.23144775e+02
-1.43830708e-04	-4.51576416e-05	2.84217094e-14	3.23143768e+02
-1.43545141e-04	-4.89039485e-05	0.00000000e+00	3.23143463e+02
-1.48159015e-04	-7.87405006e-05	2.27373675e-13	3.23146301e+02
-1.46089762e-04	-7.57653761e-05	-2.27373675e-13	3.23145447e+02
-1.51252665e-04	-4.32719644e-05	0.00000000e+00	3.23147827e+02
-1.44838574e-04	-4.30175132e-05	-5.68434189e-14	3.23144440e+02
-1.51862987e-04	-8.39769127e-05	0.00000000e+00	3.23148010e+02
-1.51713844e-04	-6.36682598e-05	-1.70530257e-13	3.23147766e+02
-1.45917351e-04	-6.62673774e-05	0.00000000e+00	3.23145294e+02
-1.55065398e-04	-7.62192940e-05	0.00000000e+00	3.23148560e+02
-1.45846105e-04	-6.96939387e-05	0.00000000e+00	3.23145203e+02
-1.52193097e-04	-5.32247905e-05	4.54747351e-13	3.23148132e+02
-1.46150865e-04	-6.81722158e-05	-3.41060513e-13	3.23145355e+02
-1.53167523e-04	-6.49476569e-05	-1.70530257e-13	3.23148376e+02
-1.46897612e-04	-6.90526504e-05	0.00000000e+00	3.23145630e+02
-1.52768829e-04	-4.71308231e-05	0.00000000e+00	3.23148315e+02
-1.55884554e-04	-7.70262923e-05	0.00000000e+00	3.23148895e+02
-1.56051450e-04	-7.60381590e-05	-5.68434189e-14	3.23148956e+02
-1.53623521e-04	-6.59157959e-05	-1.70530257e-13	3.23148499e+02
-1.54119567e-04	-6.41505685e-05	1.70530257e-13	3.23148590e+02
-1.53976667e-04	-5.72905337e-05	2.27373675e-13	3.23148499e+02
-1.59020899e-04	-5.10127502e-05	0.00000000e+00	3.23149292e+02
-1.56716385e-04	-7.80297414e-05	-5.68434189e-14	3.23149048e+02
-1.53541579e-04	-8.49920107e-05	-5.68434189e-14	3.23148315e+02
-1.59580173e-04	-5.20001267e-05	0.00000000e+00	3.23149414e+02
-1.56778697e-04	-4.38165698e-05	1.13686838e-13	3.23149048e+02
-1.56794631e-04	-7.67151578e-05	-5.68434189e-14	3.23149048e+02
-1.60102471e-04	-6.02483778e-05	0.00000000e+00	3.23149414e+02
-1.57479750e-04	-7.55378787e-05	-5.68434189e-14	3.23149109e+02
-1.56099719e-04	-6.70580848e-05	0.00000000e+00	3.23148834e+02
-1.60427546e-04	-7.11960747e-05	1.13686838e-13	3.23149445e+02
-1.60020412e-04	-8.59123684e-05	0.00000000e+00	3.23149414e+02
-1.57906194e-04	-9.07047215e-05	0.00000000e+00	3.23149200e+02
-1.58334849e-04	-4.18473064e-05	1.13686838e-13	3.23149292e+02
-1.59812029e-04	-5.01124414e-05	-1.70530257e-13	3.23149445e+02
-1.59950214e-04	-5.11048456e-05	2.84217094e-13	3.23149445e+02
-1.62090801e-04	-6.76761119e-05	0.00000000e+00	3.23149597e+02
-1.63204284e-04	-7.18934753e-05	-1.13686838e-13	3.23149628e+02
-1.61549309e-04	-8.23185328e-05	0.00000000e+00	3.23149414e+02
-1.65205449e-04	-8.65354668e-05	5.68434189e-14	3.23149719e+02
-1.64051278e-04	-8.78232822e-05	2.84217094e-14	3.23149628e+02
-1.62611657e-04	-6.16501929e-05	4.54747351e-13	3.23149658e+02
-1.63565681e-04	-4.43942554e-05	0.00000000e+00	3.23149597e+02
-1.62744080e-04	-4.92925392e-05	-5.68434189e-14	3.23149597e+02
-1.60962198e-04	-5.19396926e-05	-1.70530257e-13	3.23149506e+02
-1.66697559e-04	-4.62682292e-05	0.00000000e+00	3.23149811e+02
-1.64953555e-04	-5.88879811e-05	0.00000000e+00	3.23149719e+02
-1.64242316e-04	-7.68884856e-05	-2.84217094e-14	3.23149536e+02
-1.65601421e-04	-8.77113926e-05	2.84217094e-14	3.23149750e+02
-1.67882463e-04	-7.74607688e-05	2.27373675e-13	3.23149811e+02
-1.68185536e-04	-7.68491809e-05	2.27373675e-13	3.23149841e+02
-1.67689082e-04	-4.71721687e-05	5.68434189e-14	3.23149841e+02
-1.69511070e-04	-6.65107145e-05	0.00000000e+00	3.23149872e+02
-1.68026570e-04	-5.47418203e-05	0.00000000e+00	3.23149841e+02
-1.65629332e-04	-8.68448478e-05	0.00000000e+00	3.23149750e+02
-1.69705047e-04	-6.68135835e-05	9.94759830e-14	3.23149872e+02
-1.67439663e-04	-4.54999354e-05	1.13686838e-13	3.23149841e+02
-1.66508413e-04	-8.63777968e-05	5.68434189e-14	3.23149780e+02
-1.68615879e-04	-7.79756811e-05	0.00000000e+00	3.23149841e+02
-1.68986691e-04	-5.82828579e-05	0.00000000e+00	3.23149872e+02
-1.69791892e-04	-6.65848565e-05	9.94759830e-14	3.23149872e+02
-1.73634529e-04	-9.23504704e-05	0.00000000e+00	3.23149933e+02
-1.73515451e-04	-9.09696973e-05	0.00000000e+00	3.23149933e+02
-1.72359345e-04	-8.36593099e-05	0.00000000e+00	3.23149902e+02
-1.70633168e-04	-8.62181478e-05	0.00000000e+00	3.23149872e+02
-1.69935622e-04	-4.62965472e-05	-5.68434189e-14	3.23149902e+02
-1.73395834e-04	-5.22713235e-05	0.00000000e+00	3.23149902e+02
-1.76144225e-04	-7.13532718e-05	0.00000000e+00	3.23149963e+02
-1.68642451e-04	-7.70634433e-05	2.27373675e-13	3.23149841e+02
-1.75164474e-04	-5.96026803e-05	0.00000000e+00	3.23149933e+02
-1.69858147e-04	-6.67137574e-05	-3.55271368e-13	3.23149872e+02
-1.71116175e-04	-6.52678355e-05	-1.42108547e-14	3.23149902e+02
-1.75892594e-04	-6.03659682e-05	0.00000000e+00	3.23149963e+02
-1.76336689e-04	-7.14797570e-05	1.13686838e-13	3.23149963e+02
-1.76331203e-04	-7.12545079e-05	-3.41060513e-13	3.23149994e+02
-1.74172106e-04	-9.21535975e-05	0.00000000e+00	3.23149933e+02
-1.74852932e-04	-7.96717577e-05	0.00000000e+00	3.23149963e+02
-1.76269881e-04	-5.92262440e-05	5.68434189e-14	3.23149963e+02
-1.77056587e-04	-4.89086451e-05	0.00000000e+00	3.23149963e+02
-1.73330744e-04	-8.54690443e-05	0.00000000e+00	3.23149902e+02
-1.76210233e-04	-5.99446284e-05	-5.68434189e-14	3.23149963e+02
-1.76296351e-04	-6.87011998e-05	0.00000000e+00	3.23149963e+02
-1.76436966e-04	-4.56074558e-05	0.00000000e+00	3.23149963e+02
-1.79158931e-04	-8.52484518e-05	0.00000000e+00	3.23149963e+02
-1.75707566e-04	-9.13874610e-05	0.00000000e+00	3.23149933e+02
-1.80841642e-04	-8.71516677e-05	-1.13686838e-13	3.23149963e+02
-1.77186579e-04	-6.11159921e-05	5.68434189e-14	3.23149963e+02
-1.76470960e-04	-7.11040775e-05	1.13686838e-13	3.23149963e+02
-1.83857454e-04	-7.89678015e-05	0.00000000e+00	3.23149994e+02
-1.76513277e-04	-7.13209301e-05	9.94759830e-14	3.23149963e+02
-1.80383868e-04	-4.67628997e-05	-1.13686838e-13	3.23149963e+02
-1.81844545e-04	-5.31892074e-05	0.00000000e+00	3.23149994e+02
-1.77206792e-04	-5.97888102e-05	2.84217094e-14	3.23149963e+02
-1.83984550e-04	-8.00812923e-05	8.52651283e-14	3.23150024e+02
-1.82905467e-04	-6.61060330e-05	0.00000000e+00	3.23149994e+02
-1.83214346e-04	-8.81719461e-05	-2.27373675e-13	3.23149994e+02
-1.84244142e-04	-7.86675082e-05	0.00000000e+00	3.23149994e+02
-1.84476216e-04	-9.45936918e-05	0.00000000e+00	3.23149994e+02
-1.84330624e-04	-5.60417611e-05	-1.13686838e-13	3.23149994e+02
-1.84624558e-04	-5.06110882e-05	1.13686838e-13	3.23149994e+02
-1.83552591e-04	-6.90801025e-05	0.00000000e+00	3.23149994e+02
-1.83166892e-04	-5.98486804e-05	0.00000000e+00	3.23149994e+02
-1.84291974e-04	-7.91041311e-05	-3.41060513e-13	3.23149994e+02
-1.84486576e-04	-4.61146155e-05	2.27373675e-13	3.23149994e+02
-1.84843244e-04	-9.55445357e-05	2.84217094e-13	3.23149994e+02
-1.86362478e-04	-6.54685718e-05	-2.27373675e-13	3.23149994e+02
-1.86665595e-04	-6.01925822e-05	0.00000000e+00	3.23149994e+02
-1.91749874e-04	-8.29160272e-05	0.00000000e+00	3.23149994e+02
-1.85860103e-04	-9.50150861e-05	5.68434189e-14	3.23149994e+02
-1.86785895e-04	-7.04642516e-05	2.27373675e-13	3.23150024e+02
-1.84739532e-04	-7.87905446e-05	8.52651283e-14	3.23150024e+02
-1.91749874e-04	-8.29160272e-05	0.00000000e+00	3.23149994e+02
-1.87419355e-04	-5.48945682e-05	2.27373675e-13	3.23149994e+02
[truncated: 6,826 more rows]
