# Supplementary material for: Dynamic Characterisation of Fibre-Optic Temperature Sensors for Physiological Monitoring
Source: Sensors (Basel). 2020 Dec 31;21(1):221. doi: 10.3390/s21010221 (PMC7795630; doi:10.3390/s21010221)
Supplement: Supplementary file 1 [file sensors-21-00221-s001.zip › Supplementary Data/Static calibration/Blank_sensor_1_TCal.csv]

45	50	40	25	35	30
10.970167	12.24032	9.758392	5.982837	8.554181	7.307384
10.965663	12.244132	9.753211	5.993069	8.565221	7.299142
10.955217	12.245722	9.757149	5.987089	8.56234	7.30157
10.971561	12.245381	9.749288	6.003625	8.554915	7.298798
10.96029	12.243605	9.739637	6.008596	8.550753	7.293325
10.967966	12.24141	9.750429	5.988459	8.556358	7.28723
10.963145	12.250673	9.756872	5.99027	8.550299	7.301454
10.965346	12.246751	9.756645	6.000489	8.563644	7.304342
10.970512	12.243984	9.76455	6.005791	8.558109	7.314161
10.969766	12.253873	9.751286	5.993173	8.548011	7.298367
10.962203	12.242427	9.745949	6.003613	8.542307	7.295742
10.957385	12.251256	9.746575	5.994092	8.554431	7.314807
10.971917	12.243586	9.761211	6.000472	8.555674	7.307007
10.969261	12.245182	9.763072	5.999058	8.561139	7.300918
10.967731	12.252572	9.746733	5.999436	8.554679	7.304566
10.967212	12.249041	9.750108	5.988264	8.555173	7.303644
10.960445	12.250715	9.760708	5.987139	8.557026	7.300964
10.957581	12.253287	9.761939	5.994707	8.554962	7.289935
10.968935	12.252835	9.756436	5.99144	8.560626	7.292201
10.973907	12.240318	9.765445	5.98345	8.559938	7.294007
10.969451	12.240272	9.754819	5.996985	8.554595	7.302085
10.96747	12.245069	9.756077	6.005089	8.547694	7.287745
10.975965	12.245651	9.758314	5.988966	8.555097	7.300083
10.962293	12.262034	9.755513	5.978922	8.553268	7.292873
10.968454	12.252052	9.755411	5.97879	8.564274	7.298796
10.963699	12.25358	9.744472	5.98287	8.551808	7.307677
10.960695	12.244714	9.744718	5.987237	8.551421	7.299666
10.954958	12.247434	9.75168	5.991411	8.550763	7.298237
10.969699	12.238834	9.74689	5.987823	8.55229	7.290437
10.954624	12.239276	9.750462	5.98615	8.544482	7.291914
10.964002	12.252831	9.767977	5.993638	8.547432	7.299743
10.96572	12.248534	9.752986	5.998458	8.551537	7.303674
10.971098	12.242805	9.74906	5.98667	8.554059	7.303007
10.962901	12.258115	9.763508	6.005166	8.551873	7.302913
10.956634	12.246178	9.748764	5.982856	8.547399	7.289874
10.965476	12.243841	9.748261	5.989851	8.563176	7.291087
10.964303	12.251948	9.756851	5.987779	8.54508	7.302318
10.972224	12.243533	9.749319	5.991165	8.557396	7.291729
10.980003	12.258793	9.758636	5.988651	8.553345	7.288732
10.945857	12.245383	9.755348	5.991623	8.542104	7.296695
10.972958	12.252369	9.757801	5.985483	8.561784	7.299845
10.961134	12.244627	9.755909	5.994752	8.552984	7.296846
10.966559	12.259176	9.75752	5.985596	8.558614	7.29961
10.967449	12.246891	9.749992	5.989052	8.560841	7.291532
10.970339	12.255883	9.747966	6.001356	8.554872	7.290792
10.964956	12.247743	9.755052	5.989108	8.558029	7.288573
10.965935	12.250999	9.744889	5.994676	8.565836	7.295255
10.963801	12.243275	9.751023	5.997997	8.555403	7.307919
10.971935	12.249791	9.74407	5.998607	8.560469	7.301871
10.968876	12.250727	9.762625	5.991826	8.552174	7.301633
10.972533	12.251323	9.740227	5.98194	8.558134	7.306529
10.962753	12.248978	9.741929	5.987568	8.561051	7.300672
10.971965	12.241169	9.755051	5.990177	8.554373	7.313516
10.969344	12.246853	9.748847	5.983202	8.561277	7.294147
10.973739	12.23895	9.756682	6.008778	8.545456	7.309685
10.984198	12.247283	9.741267	5.988535	8.554414	7.301735
10.958336	12.254169	9.734512	5.98545	8.556528	7.312131
10.970428	12.26423	9.749945	5.990158	8.556552	7.295581
10.963064	12.248392	9.74475	5.999381	8.550485	7.300147
10.959763	12.253924	9.754958	5.993964	8.559367	7.307166
10.963765	12.244919	9.746368	5.992913	8.547059	7.29836
10.965053	12.246666	9.745861	5.995163	8.559754	7.295221
10.958411	12.248963	9.754919	5.999992	8.547529	7.289195
10.964145	12.241872	9.756818	5.987929	8.552289	7.290078
10.968052	12.249564	9.749101	6.001181	8.558946	7.292681
10.966483	12.247059	9.748387	5.994046	8.55321	7.297565
10.961749	12.245508	9.743913	5.991435	8.55868	7.302738
10.959634	12.251668	9.755889	6.005197	8.558065	7.311088
10.970098	12.236984	9.741466	5.991689	8.555739	7.283345
10.96704	12.243487	9.754226	5.985584	8.554437	7.304311
10.978402	12.257276	9.743635	5.994607	8.560373	7.303336
10.964946	12.253054	9.751576	5.998266	8.556921	7.306368
10.968313	12.251674	9.760892	5.975098	8.559473	7.311777
10.962161	12.251541	9.758663	5.989569	8.556174	7.292537
10.964209	12.251494	9.753929	5.977893	8.558331	7.306827
10.977687	12.24759	9.738849	5.991185	8.562658	7.303055
10.980332	12.244009	9.747821	5.987256	8.556724	7.294146
10.980378	12.245636	9.745892	5.986496	8.54705	7.290467
10.98433	12.249799	9.757506	5.983521	8.562414	7.289328
10.966334	12.246445	9.752142	5.998529	8.559467	7.298317
10.963873	12.246806	9.739529	5.990403	8.552611	7.29795
10.978266	12.251897	9.752071	5.979561	8.559697	7.29488
10.960633	12.265481	9.744382	5.993951	8.555388	7.30373
10.963184	12.249226	9.750317	6.008516	8.554575	7.293766
10.973384	12.267225	9.753461	6.007648	8.551957	7.304454
10.963594	12.24132	9.746963	5.993007	8.551021	7.302322
10.973496	12.245174	9.75427	5.991486	8.546272	7.308002
10.967688	12.25013	9.751894	5.991039	8.55541	7.317467
10.974489	12.248896	9.752785	5.99509	8.558388	7.314208
10.96624	12.251103	9.75192	5.994522	8.550311	7.303885
10.961268	12.249109	9.754116	5.991735	8.54621	7.304292
10.970266	12.244387	9.759043	5.992652	8.549294	7.304946
10.962783	12.246749	9.751554	5.986423	8.555779	7.314092
10.9679	12.245011	9.749786	5.989135	8.556831	7.295976
10.973541	12.249535	9.751103	5.990404	8.556594	7.301518
10.969113	12.251152	9.755121	5.982278	8.561143	7.296152
10.965912	12.245147	9.75265	5.989967	8.554761	7.295544
10.964751	12.250315	9.754778	5.996387	8.549677	7.302675
10.973644	12.244643	9.743438	5.991056	8.556159	7.301418
10.954964	12.257612	9.744995	5.982234	8.557771	7.30315
10.95347	12.251711	9.751245	5.985395	8.555036	7.298432
10.960326	12.247882	9.745067	5.980896	8.555409	7.30287
10.966261	12.241414	9.746852	5.998106	8.568696	7.299381
10.950607	12.249136	9.752232	6.000948	8.539954	7.298195
10.967395	12.25688	9.756413	5.996819	8.555951	7.298975
10.9698	12.252778	9.750603	5.988646	8.552583	7.304133
10.963686	12.242889	9.744244	5.991557	8.551724	7.294248
10.97659	12.248957	9.758335	5.982397	8.55469	7.305735
10.960188	12.242192	9.751448	5.9954	8.551375	7.302479
10.966513	12.253065	9.758691	5.989362	8.562417	7.30098
10.972783	12.244571	9.750125	5.992028	8.557737	7.301768
10.978731	12.246276	9.749848	6.002639	8.555694	7.30397
10.955452	12.242378	9.751759	5.995574	8.555628	7.303862
10.965507	12.251226	9.73869	5.996089	8.573059	7.304322
10.974588	12.261394	9.750692	5.992433	8.560863	7.305353
10.962188	12.26209	9.752088	5.987061	8.549339	7.294999
10.964425	12.264748	9.749565	5.997391	8.560697	7.302395
10.964389	12.253305	9.748606	5.996999	8.547489	7.308018
10.96892	12.244462	9.754081	5.993843	8.546734	7.305159
10.97903	12.245208	9.748897	6.005345	8.547649	7.307868
10.970532	12.255653	9.74724	5.983039	8.565399	7.313809
10.970311	12.244544	9.751889	5.997818	8.563703	7.295956
10.966028	12.242885	9.753036	5.989768	8.550857	7.289253
10.956222	12.243011	9.753076	5.998331	8.556653	7.293495
10.962772	12.248551	9.751233	5.990776	8.556963	7.299035
10.973939	12.245203	9.753262	5.996796	8.545685	7.296752
10.959508	12.260355	9.754543	5.997199	8.553604	7.303285
10.966026	12.250687	9.750151	5.991118	8.552059	7.295183
10.957272	12.256692	9.747091	5.991125	8.554332	7.299553
10.965317	12.252117	9.747431	6.000786	8.552127	7.296703
10.958962	12.254235	9.753132	5.996058	8.561502	7.296708
10.973367	12.251642	9.752041	5.986041	8.55807	7.309787
10.956358	12.244135	9.740262	5.994764	8.556625	7.30437
10.965555	12.24648	9.751721	6.003178	8.556012	7.297823
10.968127	12.242758	9.745273	5.99339	8.562408	7.306217
10.953564	12.244925	9.749538	5.999724	8.563903	7.303104
10.960191	12.252283	9.754766	5.995851	8.548169	7.309361
10.975179	12.2553	9.749282	5.986127	8.552108	7.302339
10.96004	12.248333	9.737076	5.999705	8.552056	7.301333
10.96689	12.239388	9.753504	6.009862	8.554902	7.299102
10.969288	12.24326	9.743425	5.986914	8.552156	7.296086
10.952721	12.250755	9.755049	5.995416	8.550255	7.289774
10.953434	12.245416	9.755774	5.99535	8.558398	7.311868
10.968184	12.251113	9.745925	5.992949	8.546977	7.307289
10.95378	12.244095	9.752828	5.99182	8.55904	7.302515
10.951602	12.254082	9.749231	5.993674	8.563949	7.306386
10.962981	12.247039	9.746976	6.010442	8.560291	7.298083
10.95587	12.25453	9.75693	6.013495	8.550548	7.297023
10.961261	12.256075	9.750116	5.996097	8.544729	7.297717
10.966768	12.253161	9.762467	5.992757	8.546517	7.292037
10.954465	12.250343	9.743818	5.983666	8.554803	7.303277
10.952476	12.245236	9.744122	5.989879	8.55828	7.308345
10.967411	12.242271	9.757373	5.99213	8.558878	7.300797
10.967183	12.253521	9.757139	5.994278	8.567619	7.296831
10.978556	12.253295	9.754373	5.980071	8.553832	7.297441
10.975592	12.261111	9.756373	5.990078	8.546153	7.305683
10.963682	12.257834	9.752332	5.997851	8.544274	7.303316
10.969686	12.256541	9.746573	5.998573	8.558308	7.293544
10.963066	12.241928	9.747482	5.986811	8.554448	7.299088
10.965526	12.249277	9.743947	6.002637	8.557931	7.29792
10.951508	12.248082	9.73849	5.983559	8.555358	7.301938
10.969893	12.250149	9.756431	6.002513	8.567195	7.306211
10.970714	12.246449	9.758963	5.991796	8.564417	7.301362
10.966012	12.247346	9.754895	5.992109	8.55527	7.298017
10.967605	12.25933	9.764207	6.009169	8.550846	7.304559
10.949992	12.256436	9.758732	5.993526	8.556095	7.308318
10.949524	12.253409	9.754831	5.98161	8.55244	7.301843
10.965777	12.262847	9.748478	5.989889	8.557926	7.298542
10.970551	12.256567	9.759589	5.994263	8.562675	7.297243
10.961971	12.249803	9.753748	5.996761	8.557152	7.311133
10.957258	12.255066	9.752775	5.992285	8.553206	7.291901
10.961466	12.27186	9.755767	6.000914	8.5617	7.305152
10.968029	12.256838	9.756208	5.995477	8.555952	7.311611
10.968675	12.252865	9.760865	6.001443	8.563027	7.301097
10.963713	12.254774	9.750995	6.000992	8.559806	7.305117
10.962929	12.250225	9.758427	5.988783	8.550707	7.297295
10.954158	12.251939	9.75778	5.997296	8.559891	7.295493
10.971952	12.241883	9.750185	5.997594	8.559056	7.297698
10.962244	12.243686	9.743397	6.004178	8.562222	7.304836
10.96678	12.247021	9.749698	5.995414	8.568296	7.304177
10.948489	12.254537	9.753645	6.006237	8.561374	7.303763
10.968431	12.25112	9.738407	5.99882	8.557045	7.305632
10.949748	12.248154	9.749542	5.996183	8.561588	7.300894
10.960496	12.250958	9.749723	5.989622	8.559626	7.2959
10.973413	12.252531	9.739543	6.007415	8.566955	7.308219
10.952343	12.256012	9.75328	5.989272	8.564796	7.315051
10.956759	12.253536	9.746676	6.003091	8.562015	7.308407
10.971505	12.256314	9.752174	6.004952	8.556032	7.306844
10.957215	12.246687	9.757382	6.003564	8.551583	7.30442
10.956556	12.249078	9.75914	6.001052	8.556325	7.306724
10.94457	12.250654	9.765117	5.990324	8.557691	7.303212
10.967687	12.244986	9.752874	6.002473	8.560272	7.308077
10.966324	12.241372	9.761609	5.997964	8.557159	7.301468
10.95633	12.24937	9.74773	5.999144	8.566969	7.307834
10.958051	12.238723	9.755573	5.997389	8.567486	7.295287
10.970277	12.244748	9.752374	5.99929	8.56086	7.293133
10.968941	12.23919	9.753403	5.991764	8.560968	7.313784
10.960852	12.247376	9.749731	5.992677	8.563285	7.297742
10.966309	12.248572	9.754264	5.994017	8.558694	7.295079
10.957427	12.256244	9.74854	5.995008	8.554907	7.297423
10.970093	12.246964	9.752757	6.000038	8.545145	7.297882
10.961232	12.252181	9.742677	5.991649	8.551318	7.304381
10.959774	12.252208	9.751225	6.003715	8.561056	7.303547
10.968435	12.251885	9.749896	5.993931	8.548086	7.288992
10.96584	12.251527	9.760101	5.999344	8.554972	7.304572
10.964142	12.249229	9.760361	5.988776	8.560849	7.296769
10.966405	12.243548	9.753623	5.998111	8.562974	7.28727
10.95536	12.245195	9.746673	6.008359	8.55598	7.311102
10.969703	12.246294	9.747069	5.996189	8.555371	7.295608
10.959326	12.249356	9.752915	5.984657	8.555918	7.303323
10.955106	12.244627	9.755079	5.987312	8.560415	7.295344
10.96427	12.238848	9.750355	5.994232	8.561153	7.297512
10.958213	12.249973	9.752602	5.99568	8.554071	7.312475
10.957078	12.24747	9.753242	5.994295	8.569054	7.291027
10.959668	12.248279	9.7513	6.01832	8.555802	7.301544
10.955499	12.247801	9.746015	5.985094	8.560841	7.297648
10.970252	12.253731	9.753025	5.993601	8.555792	7.311466
10.962914	12.252925	9.752596	5.999485	8.557632	7.310135
10.971106	12.241939	9.744037	5.989945	8.543341	7.303357
10.951342	12.249416	9.747023	5.988822	8.559493	7.302359
10.969101	12.251191	9.751583	5.998185	8.551944	7.299595
10.962729	12.25845	9.7494	5.992929	8.554827	7.312776
10.965608	12.24115	9.755779	5.985226	8.550104	7.310112
10.962189	12.248848	9.749967	5.995326	8.555332	7.308575
10.95933	12.249028	9.750626	5.992646	8.559613	7.301432
10.965909	12.252633	9.756811	5.986127	8.553584	7.302427
10.960299	12.246801	9.743148	5.989928	8.53979	7.310403
10.964247	12.252325	9.746172	5.984551	8.549076	7.292004
10.959764	12.242574	9.756324	5.996672	8.564629	7.298629
10.969859	12.243139	9.75541	5.991428	8.560562	7.291663
10.958473	12.250156	9.755048	5.990399	8.556023	7.304257
10.967769	12.251148	9.769275	5.995981	8.55653	7.284335
10.959943	12.255241	9.764498	5.991948	8.55164	7.306688
10.973	12.243668	9.761208	6.003414	8.563343	7.294705
10.974963	12.241732	9.759709	6.004983	8.565447	7.295532
10.976015	12.249035	9.74216	5.994957	8.549441	7.294839
10.975096	12.252939	9.749304	6.001513	8.553734	7.304225
10.955152	12.248641	9.762332	6.003812	8.558771	7.29008
10.953365	12.246675	9.742639	6.000249	8.567197	7.289202
10.961098	12.257258	9.749483	6.011107	8.567501	7.299478
10.963321	12.24246	9.757306	5.993574	8.562709	7.297457
10.958456	12.250729	9.756169	5.999606	8.555307	7.3149
10.973136	12.25798	9.753755	5.991547	8.555784	7.298826
10.967548	12.256172	9.757859	5.994174	8.565048	7.292861
10.967878	12.259719	9.744259	5.997575	8.555628	7.298854
10.965187	12.256565	9.747907	5.990873	8.551163	7.298694
10.963767	12.247399	9.748892	6.00148	8.556777	7.287364
10.967796	12.24128	9.750157	5.998611	8.560668	7.306469
10.972097	12.25206	9.759086	5.984444	8.544686	7.295974
10.966335	12.25265	9.741655	5.992885	8.550895	7.288497
10.970544	12.241136	9.750234	6.001911	8.557766	7.300701
10.963637	12.250579	9.746506	5.988053	8.550665	7.302745
10.954512	12.245861	9.755455	5.988211	8.557319	7.309387
10.97834	12.245197	9.748295	5.997155	8.560578	7.301657
10.960926	12.248691	9.749141	5.996374	8.54773	7.298827
10.960811	12.241457	9.752901	5.993639	8.556886	7.300329
10.973519	12.248204	9.767125	5.990043	8.564197	7.295704
10.964055	12.24069	9.759032	5.997083	8.563545	7.294644
10.957877	12.243694	9.759237	5.998191	8.550241	7.299995
10.955967	12.24409	9.753974	5.979153	8.55305	7.292545
10.959813	12.238764	9.74446	5.981674	8.545654	7.29533
10.967245	12.240022	9.74913	5.978359	8.558835	7.303404
10.962369	12.245977	9.755662	5.993517	8.542444	7.31046
10.976214	12.249235	9.742858	5.992395	8.555392	7.310742
10.966979	12.244579	9.74348	5.979472	8.557412	7.303099
10.968803	12.24331	9.757479	5.981293	8.563274	7.290837
10.96558	12.243742	9.751101	5.987059	8.54683	7.306076
10.973674	12.252513	9.754403	5.988804	8.547312	7.31142
10.958939	12.246575	9.746878	5.99956	8.545747	7.30379
10.975282	12.254329	9.753166	5.994107	8.557252	7.298225
10.96268	12.25152	9.741371	5.993649	8.55586	7.319247
10.961394	12.252896	9.744252	6.002178	8.559043	7.317374
10.954785	12.241219	9.755546	5.992705	8.563887	7.31051
10.963455	12.239747	9.750392	5.997957	8.552716	7.308497
10.972017	12.246612	9.755332	5.98887	8.557588	7.30102
10.96434	12.254554	9.754951	6.003197	8.558022	7.298039
10.973597	12.24906	9.753095	5.999181	8.563726	7.294479
10.968574	12.250101	9.756102	5.997042	8.56565	7.304703
10.957598	12.252096	9.752972	5.999466	8.554082	7.296729
10.960731	12.247565	9.749238	5.992128	8.560801	7.301188
10.955869	12.252134	9.746536	5.993798	8.565637	7.300602
10.963131	12.244712	9.752554	5.991505	8.563516	7.306344
10.975884	12.247973	9.750689	5.976345	8.561225	7.29449
10.979397	12.259545	9.753823	5.992453	8.545051	7.314313
10.970897	12.256276	9.744008	5.996524	8.552624	7.297679
10.966766	12.249074	9.741711	5.984392	8.563828	7.299599
10.964649	12.246415	9.745727	5.995804	8.556194	7.29565
10.958318	12.256758	9.752597	5.988937	8.561055	7.299744
10.959866	12.252156	9.749306	5.985478	8.549618	7.292903
10.971476	12.254779	9.758174	5.990551	8.557615	7.29817
10.972503	12.242293	9.756943	5.991882	8.568654	7.300932
10.953545	12.252288	9.762408	5.996934	8.569831	7.295423
10.97283	12.25808	9.743589	5.988302	8.56349	7.31098
10.969633	12.251242	9.753029	6.00659	8.551409	7.29463
10.956	12.249806	9.744547	6.001275	8.560382	7.308854
10.954643	12.242835	9.753617	5.985736	8.550335	7.298888
10.953953	12.246697	9.746262	5.999937	8.565211	7.297329
10.961881	12.241929	9.744543	5.99089	8.561487	7.294317
10.959352	12.241696	9.751253	5.992317	8.556503	7.292691
10.961567	12.244379	9.74914	5.989042	8.555253	7.300761
10.960224	12.246373	9.758294	5.984405	8.550039	7.304213
10.968233	12.252456	9.759789	5.997095	8.553417	7.304781
10.95809	12.24473	9.758379	5.996634	8.560588	7.30268
10.96466	12.257202	9.750152	5.998357	8.552929	7.309702
10.949576	12.235882	9.75571	5.993647	8.557714	7.298028
10.962187	12.243324	9.744214	5.999034	8.557322	7.299486
10.97332	12.245298	9.750458	6.008789	8.563366	7.294479
10.981573	12.250572	9.750152	5.989743	8.550376	7.298889
10.956295	12.248581	9.745801	5.985782	8.559314	7.301112
10.966855	12.248887	9.749901	6.000245	8.560882	7.301304
10.959722	12.246984	9.744335	5.992908	8.558861	7.295851
10.975995	12.245595	9.764059	6.000841	8.569158	7.299399
10.968756	12.246854	9.746774	5.998799	8.56141	7.300467
10.974842	12.249472	9.752818	6.002868	8.560957	7.304381
10.973548	12.248543	9.754352	5.988051	8.554048	7.29566
10.965139	12.247035	9.757862	5.988112	8.56666	7.291469
10.964936	12.247641	9.760997	5.992313	8.55704	7.287877
10.958	12.254308	9.756707	6.003514	8.562728	7.302471
10.978789	12.235804	9.764829	5.998	8.563154	7.311957
10.974393	12.24907	9.757803	5.992139	8.558821	7.29425
10.968686	12.254163	9.75633	5.996514	8.559635	7.306951
10.975961	12.241652	9.747305	6.004808	8.564457	7.303694
10.970174	12.24892	9.758491	5.991554	8.556997	7.308567
10.965772	12.247959	9.747044	5.991795	8.557485	7.299702
10.976496	12.252835	9.761591	5.983151	8.558903	7.295075
10.975567	12.264841	9.762449	5.997687	8.564239	7.30447
10.962606	12.255312	9.744425	5.9895	8.556486	7.289241
10.959539	12.249022	9.752895	5.997233	8.552	7.303081
10.954173	12.24534	9.748325	5.996117	8.550182	7.29832
10.960488	12.241951	9.748897	5.984361	8.555108	7.298383
10.976775	12.250339	9.737976	5.996172	8.551883	7.288917
10.962481	12.243335	9.743915	5.988099	8.554555	7.299898
10.954266	12.240757	9.756152	5.988112	8.559127	7.299654
10.964803	12.249059	9.754015	5.993558	8.554136	7.289674
10.963378	12.244706	9.752073	5.989763	8.565698	7.300988
10.951744	12.249636	9.751973	5.997242	8.558086	7.298026
10.951222	12.248046	9.747434	5.979682	8.56863	7.30598
10.972379	12.261858	9.747918	5.996158	8.559005	7.300086
10.961691	12.263356	9.741817	5.988486	8.558348	7.298307
10.959431	12.258484	9.751293	6.010923	8.559946	7.297553
10.957955	12.255106	9.753017	5.999379	8.54669	7.291736
10.974462	12.252581	9.75023	5.987725	8.557754	7.292678
10.956194	12.243799	9.758263	5.987501	8.556285	7.298158
10.962407	12.250853	9.763633	5.98444	8.552552	7.295538
10.966165	12.251282	9.747299	5.999681	8.558162	7.312347
10.973582	12.247205	9.750826	6.002221	8.559354	7.308622
10.961681	12.242729	9.757422	5.989261	8.562195	7.308009
10.967624	12.242719	9.748985	5.983273	8.554575	7.304189
10.956242	12.250219	9.750336	5.995879	8.558444	7.302751
10.963285	12.254094	9.761924	5.992456	8.557382	7.286215
10.959219	12.255284	9.757922	5.982608	8.554369	7.306005
10.965233	12.261227	9.747783	5.986121	8.551067	7.301706
10.967295	12.258863	9.750122	5.998352	8.556345	7.304083
10.949619	12.247933	9.749317	5.984976	8.557566	7.296406
10.96576	12.249447	9.741374	5.993582	8.545357	7.297352
10.959449	12.247866	9.742563	6.00329	8.556175	7.294481
10.966361	12.24336	9.757003	5.993639	8.550106	7.294819
10.967117	12.237207	9.756146	5.98917	8.563218	7.306207
10.958619	12.237244	9.748477	5.99414	8.55623	7.30117
10.963402	12.248858	9.742832	5.993858	8.558138	7.301925
10.974105	12.242928	9.753131	5.991181	8.558087	7.29249
10.971456	12.247385	9.746841	5.991003	8.545947	7.29751
10.95586	12.246158	9.744058	6.009973	8.553912	7.305079
10.961304	12.244349	9.747555	5.986474	8.548118	7.303462
10.966261	12.242116	9.749504	5.992741	8.553809	7.314375
10.976982	12.245589	9.757724	5.990136	8.556485	7.298495
10.969452	12.234611	9.761692	5.990524	8.567049	7.294809
10.975779	12.240776	9.75363	6.003291	8.563873	7.305524
10.968111	12.243239	9.756335	5.995315	8.554966	7.292666
10.963191	12.251946	9.752946	5.981644	8.555729	7.311625
10.952714	12.259733	9.74835	5.99653	8.5566	7.29623
10.973769	12.259448	9.750749	5.997499	8.564126	7.29499
10.967768	12.254896	9.757574	5.988282	8.556111	7.297142
10.96576	12.253356	9.750034	6.008437	8.552459	7.302471
10.970094	12.257495	9.756948	5.998041	8.554884	7.295982
10.959108	12.251211	9.751741	5.983883	8.553315	7.300355
10.97796	12.23939	9.751944	5.98827	8.545765	7.306492
10.968214	12.246916	9.747976	5.986795	8.553422	7.296408
10.96168	12.252642	9.752461	5.988212	8.554468	7.307738
10.967165	12.253472	9.757358	5.992658	8.56057	7.296952
10.959511	12.244879	9.749419	5.978976	8.56166	7.315741
10.965829	12.238337	9.757046	5.983028	8.55591	7.30567
10.959859	12.240895	9.756221	5.977537	8.55183	7.294165
10.960431	12.251544	9.758601	5.995059	8.556779	7.298636
10.973492	12.25011	9.761259	5.981651	8.543345	7.301276
10.960579	12.24742	9.749997	5.991313	8.557142	7.291642
10.959247	12.254548	9.75046	5.988988	8.553977	7.307896
10.966642	12.260947	9.754545	5.995023	8.554008	7.293786
10.964644	12.243393	9.74281	5.995828	8.5512	7.293791
10.962584	12.257556	9.752152	5.993826	8.554137	7.307055
10.971881	12.244642	9.746602	5.998986	8.557401	7.29244
10.964199	12.243152	9.755669	5.993829	8.563788	7.3007
10.972152	12.246592	9.747468	5.998504	8.562896	7.294328
10.970023	12.24408	9.751285	5.99907	8.558992	7.295044
10.966317	12.244035	9.753074	6.005998	8.570472	7.295801
10.965406	12.242061	9.752388	5.985053	8.555091	7.294327
10.989833	12.242835	9.742125	5.997086	8.54381	7.300736
10.977612	12.247712	9.748233	5.995093	8.561599	7.289785
10.973423	12.251267	9.760933	5.992361	8.560451	7.298708
10.980962	12.249751	9.749799	5.989649	8.560133	7.297321
10.969395	12.252044	9.756476	5.996856	8.550926	7.300317
10.962966	12.24322	9.753795	6.002375	8.564932	7.292288
10.970605	12.25209	9.751297	6.011108	8.553924	7.299853
10.964224	12.256718	9.748431	6.011019	8.555212	7.296851
10.958927	12.260028	9.745993	6.005592	8.54992	7.289458
10.960232	12.256131	9.760873	5.995066	8.558628	7.294754
10.96455	12.254198	9.752859	5.992506	8.555164	7.288889
10.966268	12.247361	9.748107	6.005023	8.559004	7.293565
10.973403	12.243789	9.744375	6.00382	8.552157	7.294422
10.961988	12.245767	9.744739	6.011833	8.551342	7.306238
10.963885	12.248449	9.75104	6.001675	8.557668	7.30324
10.955032	12.251378	9.750323	6.00223	8.55931	7.30939
10.96644	12.249027	9.749863	5.998697	8.559984	7.299078
10.955575	12.245606	9.744115	5.995015	8.55937	7.302652
10.961098	12.247373	9.754359	5.999572	8.556318	7.304439
10.972634	12.244131	9.751391	5.995154	8.560892	7.306341
10.964108	12.24761	9.753244	5.993361	8.555554	7.29164
10.978614	12.244372	9.747213	5.993995	8.549824	7.290013
10.956823	12.241679	9.749025	5.989241	8.541501	7.297831
10.974936	12.254652	9.756707	5.994682	8.565005	7.289337
10.968458	12.244178	9.7465	5.991804	8.547906	7.305107
10.955027	12.247029	9.750503	5.993566	8.5527	7.28861
10.960644	12.249915	9.754375	5.998781	8.560443	7.300241
10.95696	12.243672	9.756128	5.990815	8.555646	7.29627
10.957922	12.246635	9.758404	6.010937	8.558871	7.298677
10.950286	12.235372	9.751136	5.98906	8.553384	7.298691
10.955227	12.239544	9.747872	5.992255	8.554223	7.299471
10.959661	12.245965	9.756637	6.005504	8.551457	7.303059
10.967463	12.246606	9.754683	5.99275	8.555667	7.293992
10.964291	12.264483	9.759455	5.974773	8.558	7.29822
10.96607	12.250955	9.750129	5.9982	8.563441	7.298315
10.96477	12.246766	9.75773	6.002242	8.546207	7.293722
10.977888	12.251159	9.751134	6.007814	8.55011	7.298282
10.973205	12.243672	9.748578	5.99263	8.552043	7.298365
10.965162	12.255435	9.746299	6.007263	8.545592	7.307706
10.95294	12.241327	9.754355	5.995211	8.554957	7.298276
10.942133	12.246148	9.753876	5.985645	8.558154	7.299992
10.954792	12.245632	9.753611	5.987507	8.560857	7.312645
10.963331	12.248522	9.753827	6.007528	8.553505	7.295179
10.950898	12.248208	9.749368	6.001603	8.557169	7.290795
10.955126	12.247358	9.753329	5.9948	8.556034	7.30398
10.960773	12.245006	9.752649	6.002711	8.550286	7.293916
10.961611	12.252298	9.751912	6.000976	8.555965	7.290772
10.966913	12.24139	9.736356	5.993509	8.566992	7.309491
10.957837	12.245576	9.762924	5.996539	8.549576	7.299278
10.962502	12.243115	9.760608	5.988179	8.555914	7.301828
10.953448	12.250748	9.743484	5.995872	8.559395	7.295758
10.955185	12.255074	9.752122	5.984318	8.551142	7.30743
10.958472	12.241234	9.758553	5.993441	8.554132	7.293566
10.960674	12.259651	9.746905	6.002847	8.544699	7.306209
10.966224	12.267242	9.759057	5.997462	8.560112	7.289793
10.955461	12.240463	9.752146	5.996959	8.556435	7.295507
10.9673	12.243537	9.754874	6.002247	8.545296	7.294477
10.950584	12.251735	9.756055	5.989532	8.560038	7.293232
10.946018	12.251512	9.758832	5.994294	8.562954	7.300958
10.962188	12.255532	9.76073	5.988983	8.563426	7.303138
10.961769	12.245309	9.756252	6.001737	8.563451	7.310393
10.958531	12.247116	9.744997	6.000034	8.55794	7.299007
10.973395	12.253019	9.741611	5.999907	8.552827	7.295605
10.96918	12.237374	9.748426	6.001729	8.551667	7.308697
10.966979	12.240049	9.760397	5.995915	8.556954	7.312496
10.976001	12.245125	9.755602	5.999927	8.555143	7.307613
10.973667	12.251005	9.754806	5.997372	8.555824	7.29651
10.962053	12.260771	9.753666	5.987557	8.560085	7.287365
10.962862	12.254369	9.741388	5.997449	8.564757	7.291226
10.945621	12.254175	9.764942	5.98794	8.553376	7.302486
10.96038	12.250352	9.757615	5.97871	8.559238	7.302164
10.969085	12.236248	9.748513	6.007317	8.546056	7.281434
10.963523	12.241303	9.747309	5.983909	8.561691	7.295574
10.949493	12.248045	9.764162	5.984731	8.568339	7.300787
10.960434	12.246406	9.757396	5.986363	8.550639	7.291835
10.959498	12.246871	9.74789	5.984928	8.55408	7.294961
10.949519	12.24759	9.759562	5.970255	8.548497	7.297775
10.970992	12.237849	9.754248	6.007196	8.552663	7.299231
10.965958	12.242008	9.756482	5.995742	8.550644	7.315118
10.952782	12.254114	9.758699	5.988624	8.558181	7.296766
10.959317	12.247671	9.75674	5.990487	8.557137	7.290652
10.959483	12.259213	9.757986	5.996049	8.554719	7.303212
10.961834	12.253609	9.763264	5.985271	8.550769	7.299984
10.977223	12.247031	9.752387	5.997837	8.550409	7.294647
10.955112	12.248593	9.759236	5.984632	8.55643	7.310196
10.951477	12.24306	9.756632	6.000919	8.554995	7.304008
10.957889	12.242215	9.75782	5.994902	8.553032	7.30684
10.957838	12.248356	9.753077	5.985204	8.55365	7.300324
10.957437	12.252558	9.748174	5.987103	8.562368	7.29937
10.971924	12.260364	9.748273	5.986153	8.545248	7.294604
10.9577	12.246553	9.748928	5.995916	8.556461	7.307185
10.961775	12.247735	9.744878	6.001265	8.557278	7.299323
10.956079	12.243971	9.749046	6.001351	8.553472	7.300956
10.965648	12.255041	9.755837	5.989318	8.549567	7.295692
10.960967	12.239637	9.756812	5.99157	8.559008	7.289666
10.97052	12.248461	9.758694	5.989124	8.55619	7.294004
10.97878	12.249295	9.763419	5.989796	8.545645	7.314822
10.962153	12.250182	9.760583	5.989707	8.558247	7.299529
10.967746	12.259595	9.756472	5.984803	8.544029	7.307699
10.965763	12.248182	9.752481	5.978089	8.548841	7.30438
10.961927	12.253861	9.756537	5.984378	8.566893	7.310385
10.962145	12.244518	9.745605	5.980579	8.558851	7.293997
10.967114	12.237034	9.755927	5.98622	8.540334	7.29862
10.959085	12.233453	9.752977	5.987784	8.55519	7.299404
10.955177	12.250452	9.743751	5.991731	8.566587	7.304374
10.950343	12.248731	9.748837	5.991076	8.555285	7.302755
10.965928	12.252658	9.751313	6.000618	8.55513	7.286743
10.966543	12.248659	9.744965	5.989046	8.551632	7.30213
10.951475	12.247593	9.745138	5.995092	8.563587	7.302615
10.959384	12.249333	9.748573	5.986545	8.551229	7.294323
10.957728	12.24412	9.745808	5.992993	8.547064	7.298096
10.952385	12.247372	9.741898	5.981821	8.554806	7.304277
10.949509	12.24649	9.745168	5.993665	8.546383	7.292281
10.95109	12.253818	9.754665	5.998894	8.561554	7.295426
10.959985	12.240933	9.747383	5.994374	8.561921	7.295396
10.951591	12.253895	9.750418	5.999733	8.553997	7.302481
10.963418	12.242318	9.749237	5.99517	8.552601	7.300389
10.967788	12.250435	9.747878	5.997589	8.560644	7.295942
10.964319	12.246663	9.754071	5.983312	8.549268	7.307218
10.969221	12.249001	9.752749	6.007704	8.557208	7.300252
10.963784	12.239719	9.753974	5.993279	8.557856	7.296863
10.98611	12.244302	9.744776	5.998803	8.555495	7.305278
10.965048	12.250841	9.748399	6.006477	8.552938	7.302888
10.965904	12.254332	9.758194	6.001494	8.546634	7.30329
10.962919	12.255144	9.754581	5.994543	8.55675	7.300643
10.970942	12.2455	9.755268	5.993203	8.564614	7.298752
10.974104	12.253627	9.757291	5.988417	8.566036	7.29515
10.97027	12.253943	9.752451	6.000863	8.559399	7.290706
10.973496	12.258189	9.760418	5.981173	8.558364	7.301005
10.973966	12.2578	9.754331	5.988332	8.546682	7.306091
10.981809	12.259818	9.754487	6.0051	8.558895	7.298949
10.963184	12.24509	9.7556	6.001761	8.556121	7.296297
10.97872	12.248554	9.750865	5.980443	8.560587	7.307011
10.958501	12.253871	9.762831	5.987669	8.550798	7.304681
10.963398	12.251696	9.75649	5.990127	8.558054	7.300012
10.945862	12.24382	9.742627	5.989042	8.556415	7.308176
10.959507	12.243846	9.749402	5.99617	8.552653	7.305045
10.966857	12.245931	9.744109	5.986522	8.549132	7.300846
10.961233	12.247971	9.75123	5.991073	8.548643	7.302188
10.963894	12.243039	9.765101	5.996574	8.572037	7.313494
10.973735	12.242722	9.74595	5.981729	8.559017	7.308696
10.980391	12.247674	9.748625	6.002375	8.553995	7.297801
10.972989	12.250461	9.750713	5.993913	8.560479	7.299564
10.965383	12.246264	9.746968	5.990834	8.549658	7.301526
10.97017	12.259674	9.741851	5.994488	8.545215	7.305341
10.969159	12.248184	9.754838	5.997215	8.561437	7.302135
10.977408	12.254974	9.749544	5.989958	8.560168	7.301111
10.971613	12.250323	9.760692	5.991545	8.555826	7.2984
10.971563	12.240336	9.752746	5.989419	8.547511	7.307068
10.970589	12.254049	9.740286	5.992357	8.563022	7.305905
10.981236	12.249691	9.751033	5.988521	8.551142	7.31024
10.973724	12.238084	9.745532	5.985572	8.556626	7.313553
10.967909	12.254442	9.75204	5.997724	8.550241	7.295389
10.954296	12.254113	9.741573	5.993522	8.561836	7.303771
10.973729	12.250784	9.760638	5.987886	8.560287	7.304891
10.956772	12.256181	9.75289	5.987797	8.553521	7.307277
10.972811	12.256836	9.737359	6.007824	8.557056	7.300321
10.968574	12.2539	9.747444	6.006858	8.570258	7.296765
10.979101	12.253487	9.757436	5.988812	8.568623	7.300354
10.949323	12.249434	9.749941	5.984677	8.557047	7.299637
10.959844	12.256064	9.743903	6.000176	8.556594	7.301061
10.968219	12.23946	9.746177	5.991115	8.554515	7.284815
10.973199	12.261532	9.756376	6.002274	8.553336	7.286592
10.964265	12.239404	9.744781	5.988472	8.55921	7.297394
10.970091	12.254414	9.743432	5.983815	8.558816	7.305209
10.949004	12.248193	9.748169	5.998482	8.561521	7.30433
10.957304	12.259457	9.74209	6.002212	8.557186	7.300125
10.969562	12.245538	9.761815	5.987179	8.5578	7.313227
10.964917	12.256212	9.745407	6.005889	8.554543	7.295796
10.968063	12.25809	9.751083	6.004639	8.558878	7.292272
10.974258	12.251822	9.766253	6.002692	8.558059	7.301148
10.950787	12.253178	9.756242	5.989419	8.554271	7.303893
10.969729	12.246456	9.757193	5.996253	8.558203	7.307537
10.963568	12.241166	9.757436	6.005907	8.551904	7.302318
10.964712	12.246113	9.753159	5.998153	8.551228	7.299726
10.968507	12.246004	9.747747	6.009601	8.55174	7.293281
10.962192	12.250765	9.758036	5.994757	8.557192	7.291901
10.953188	12.248259	9.751837	5.994822	8.545615	7.29066
10.969051	12.252129	9.743509	5.988525	8.557542	7.309372
10.954092	12.250768	9.758856	6.012105	8.551142	7.294973
10.966846	12.251995	9.756655	5.999496	8.556544	7.298151
10.965513	12.247459	9.755954	5.992016	8.563613	7.295923
10.965555	12.24419	9.755625	5.989096	8.554075	7.302799
10.963679	12.239925	9.761552	5.991762	8.563411	7.288235
10.976961	12.251504	9.739289	5.98682	8.556556	7.287563
10.971948	12.241895	9.751908	6.006246	8.551792	7.316067
10.962964	12.245584	9.7451	5.994953	8.554133	7.29251
10.964702	12.243544	9.75212	5.988956	8.554578	7.310354
10.953571	12.254199	9.748552	5.995034	8.554817	7.309004
10.968097	12.247931	9.746944	6.000205	8.556022	7.298628
10.97354	12.246273	9.757826	6.010583	8.557686	7.313439
10.955314	12.244319	9.754183	5.999927	8.554904	7.298955
10.964953	12.256906	9.750935	6.003374	8.55	7.303229
10.970552	12.251282	9.764448	5.988926	8.561695	7.295892
10.974101	12.246411	9.755114	5.997294	8.552028	7.305325
10.969404	12.24467	9.753772	6.019651	8.546925	7.304768
10.963903	12.246498	9.74865	5.992702	8.557448	7.300406
10.955537	12.246109	9.747912	5.984533	8.555393	7.29138
10.973769	12.249631	9.740425	6.00594	8.553171	7.295802
10.965768	12.24747	9.758666	5.991628	8.560979	7.297761
10.961965	12.239318	9.74207	6.009218	8.562457	7.298737
10.973574	12.250639	9.767356	5.992471	8.548436	7.289392
10.962044	12.250256	9.758571	5.992023	8.550646	7.298537
10.9939	12.242604	9.753371	5.994074	8.564302	7.299474
10.971682	12.242249	9.744026	5.99664	8.560949	7.299235
10.972352	12.250409	9.752087	6.001359	8.552934	7.314993
10.968753	12.247233	9.744873	5.981822	8.54813	7.301416
10.973205	12.245655	9.751317	5.984718	8.563352	7.293524
10.969561	12.259311	9.748319	5.998264	8.560028	7.297353
10.972784	12.243779	9.733706	5.996336	8.545023	7.296717
10.980073	12.244052	9.75396	6.003711	8.554989	7.289673
10.967187	12.253725	9.748235	6.008696	8.559004	7.290018
10.963172	12.23518	9.747907	6.003011	8.544066	7.293961
10.965798	12.252033	9.743671	6.006818	8.564847	7.305163
10.957211	12.243124	9.754555	5.985892	8.556096	7.287277
10.961993	12.247704	9.755671	5.986065	8.560949	7.297631
10.974122	12.248552	9.738504	5.995164	8.563136	7.295756
10.9615	12.249345	9.750054	5.993864	8.565427	7.30278
10.977459	12.243152	9.756411	5.990552	8.555088	7.299173
10.962127	12.253068	9.754513	6.004449	8.563148	7.300549
10.965629	12.250488	9.755498	6.002903	8.548874	7.30459
10.963449	12.249741	9.74952	6.011325	8.562588	7.308147
10.962307	12.254121	9.74505	6.007245	8.550381	7.30583
10.969989	12.257358	9.748347	6.008698	8.539145	7.308633
10.978775	12.261911	9.755967	5.992297	8.549723	7.303607
10.951728	12.259062	9.757676	5.992676	8.552452	7.303582
10.969718	12.246959	9.750913	5.999768	8.562352	7.307413
10.966993	12.249536	9.741475	5.977987	8.554596	7.289939
10.957194	12.250915	9.758104	6.00542	8.55724	7.304718
10.967705	12.242833	9.747712	5.990058	8.551786	7.293539
10.976533	12.238594	9.74736	5.986471	8.549624	7.30728
10.972544	12.253634	9.760659	5.987719	8.55947	7.298002
10.97	12.238879	9.748151	5.985282	8.567009	7.306226
10.971791	12.247423	9.742432	6.00631	8.558886	7.295959
10.962199	12.249513	9.752689	5.994369	8.561456	7.304862
10.97354	12.248466	9.756385	5.990256	8.542392	7.308912
10.973522	12.246049	9.755862	6.00003	8.554809	7.310293
10.974194	12.243206	9.746163	5.978346	8.552812	7.300284
10.95868	12.245708	9.755379	5.98258	8.554448	7.310605
10.970522	12.252922	9.754188	5.999075	8.553133	7.298891
10.955282	12.249795	9.741386	5.989251	8.537459	7.290472
10.968514	12.244496	9.758646	5.986233	8.551112	7.300201
10.974165	12.236228	9.755041	5.987808	8.551783	7.29678
10.951605	12.243265	9.749382	5.989817	8.564783	7.308705
10.961032	12.253585	9.751118	5.984883	8.55466	7.307716
10.969098	12.239609	9.750517	5.981423	8.568375	7.298081
10.957395	12.238539	9.752887	6.000457	8.556646	7.297627
10.961688	12.248127	9.756411	6.005933	8.55681	7.288659
10.965487	12.255518	9.759477	5.990158	8.553974	7.308248
10.963201	12.250896	9.747665	6.006558	8.557181	7.295316
10.960972	12.244674	9.760839	6.000231	8.554165	7.310373
10.969405	12.241551	9.751195	5.985518	8.565731	7.2986
10.968634	12.248073	9.749932	5.997478	8.545765	7.301766
10.96766	12.252413	9.746364	6.006233	8.562561	7.298739
10.976063	12.245001	9.751754	5.991863	8.557569	7.301735
10.948006	12.247137	9.755644	5.995947	8.553362	7.299921
10.959841	12.24707	9.767527	6.004894	8.554266	7.304911
10.962826	12.249994	9.760614	6.004348	8.552204	7.299978
10.958454	12.246092	9.755422	6.007784	8.556604	7.309428
10.963535	12.251969	9.746702	5.987847	8.55964	7.292393
10.970699	12.240629	9.744257	5.997787	8.560167	7.307536
10.957415	12.253843	9.750044	6.001193	8.560704	7.305071
10.956959	12.249709	9.746483	5.989744	8.555974	7.297864
10.967686	12.24437	9.747247	5.993452	8.552445	7.302664
10.965453	12.241125	9.752946	5.994481	8.548526	7.291046
10.953922	12.24865	9.754393	6.001388	8.547958	7.299887
10.980977	12.253398	9.745766	5.995164	8.557992	7.296926
10.972678	12.245913	9.75496	5.995366	8.545766	7.303939
10.972789	12.25018	9.751149	5.998134	8.549099	7.301799
10.961729	12.252065	9.744831	5.996127	8.548045	7.314483
10.967003	12.248927	9.752586	6.002831	8.546138	7.304405
10.972514	12.254238	9.745989	5.994618	8.552286	7.29826
10.962435	12.246306	9.750782	5.997596	8.563472	7.297389
10.965039	12.255776	9.743204	5.996681	8.559645	7.301942
10.959364	12.238843	9.75305	6.010349	8.554666	7.298446
10.967689	12.24784	9.744034	6.007521	8.554485	7.310691
10.958699	12.245548	9.756123	5.99305	8.55011	7.299339
10.964405	12.245807	9.743655	5.989307	8.545838	7.306488
10.97057	12.245798	9.741073	6.002208	8.560766	7.295726
10.967374	12.250755	9.749434	5.998225	8.546525	7.308304
10.990371	12.243709	9.748201	5.989998	8.554988	7.291966
10.961698	12.242724	9.749218	5.999545	8.559242	7.292079
10.963064	12.257948	9.751505	5.996087	8.551481	7.307022
10.95359	12.257526	9.746971	5.986298	8.550259	7.290714
10.962286	12.254747	9.750346	5.990675	8.550366	7.299548
10.969479	12.255149	9.753667	5.987368	8.560228	7.314006
10.96416	12.240553	9.75227	6.00421	8.555478	7.302108
10.966609	12.257045	9.749706	5.994288	8.555849	7.293726
10.978382	12.255284	9.74527	5.999892	8.560316	7.298898
10.952952	12.253558	9.75622	6.001087	8.562159	7.30112
10.966065	12.258284	9.757401	5.998814	8.563909	7.297133
10.967242	12.247892	9.754093	5.985833	8.563702	7.297898
10.965124	12.25572	9.76309	5.988802	8.558236	7.308277
10.96208	12.247729	9.766374	5.991918	8.565943	7.300569
10.966718	12.248852	9.761908	5.995057	8.558028	7.301621
10.957347	12.248684	9.761812	5.999318	8.555621	7.309964
10.954492	12.249963	9.754049	5.981933	8.550107	7.300432
10.962075	12.249794	9.744678	5.988381	8.560113	7.304253
10.977961	12.255222	9.742329	5.994023	8.558813	7.299528
10.980535	12.252263	9.760683	5.987295	8.55541	7.292641
10.966903	12.242652	9.751496	5.981451	8.549939	7.309527
10.968628	12.25353	9.754061	5.996061	8.562158	7.310257
10.954055	12.253027	9.751513	5.986237	8.559396	7.306255
10.948876	12.246117	9.752382	6.004743	8.560622	7.303024
10.965999	12.251451	9.755083	5.987058	8.566188	7.301837
10.963996	12.243786	9.745498	6.001019	8.553584	7.289362
10.959825	12.252562	9.75764	5.993898	8.562625	7.303329
10.954485	12.244507	9.750367	5.994043	8.565766	7.283482
10.955463	12.249516	9.752433	5.982857	8.552717	7.307016
10.967583	12.254337	9.749332	6.002446	8.545449	7.306378
10.969974	12.257077	9.745632	6.003605	8.559542	7.304598
10.956922	12.24887	9.746085	5.998243	8.567543	7.30257
10.96667	12.253506	9.740512	6.003318	8.562897	7.29108
10.961912	12.237994	9.7485	5.990968	8.575794	7.307162
10.9634	12.245727	9.743262	6.005844	8.548071	7.295416
10.956537	12.251894	9.75005	6.00136	8.563726	7.294048
10.972383	12.246806	9.744502	5.997788	8.558636	7.295484
10.968062	12.245785	9.746503	5.9969	8.554234	7.305801
10.980883	12.247516	9.741462	6.004874	8.564612	7.311299
10.961029	12.239934	9.753166	5.992552	8.567823	7.302575
10.964739	12.252678	9.752784	5.99182	8.559841	7.296229
10.970999	12.265245	9.76419	5.997065	8.550776	7.302244
10.964087	12.255814	9.75488	5.998528	8.555269	7.305667
10.960182	12.25401	9.752502	5.995757	8.55064	7.295901
10.970403	12.247028	9.746809	5.9981	8.554037	7.296136
10.966792	12.24415	9.748933	5.999093	8.550621	7.294657
10.960974	12.244409	9.754148	6.000731	8.55344	7.292608
10.955355	12.256866	9.753931	5.99109	8.558493	7.304084
10.958092	12.257551	9.753474	5.995485	8.555866	7.297559
10.963992	12.247595	9.741469	5.980471	8.55868	7.314578
10.967689	12.256254	9.740015	5.99071	8.548967	7.307028
10.983395	12.251283	9.745024	5.983176	8.554221	7.300997
10.960959	12.250515	9.752567	6.005512	8.563513	7.303852
10.965665	12.244082	9.75659	6.012455	8.557616	7.29937
10.970323	12.2572	9.746509	5.987977	8.560739	7.298075
10.96388	12.250824	9.750376	5.98556	8.552467	7.29796
10.966669	12.23892	9.753457	5.996317	8.555231	7.297967
10.970008	12.246278	9.746602	5.994981	8.548172	7.291904
10.970077	12.245226	9.751972	5.986601	8.552686	7.298949
10.963307	12.250018	9.749246	5.984621	8.552638	7.296887
10.972886	12.239617	9.74287	5.993841	8.550639	7.304354
10.969457	12.242025	9.749856	5.992904	8.55874	7.294809
10.957389	12.253037	9.753379	6.00162	8.54875	7.299541
10.957339	12.254514	9.74659	5.999799	8.551857	7.305649
10.970373	12.249519	9.751731	5.986102	8.555823	7.302343
10.965882	12.24299	9.757906	6.001629	8.554585	7.294918
10.969502	12.249029	9.751511	5.989777	8.557792	7.290122
10.96038	12.245297	9.748367	5.996721	8.546455	7.301318
10.959101	12.244463	9.75003	6.004756	8.554709	7.294941
10.964927	12.241623	9.749591	5.997162	8.566376	7.29591
10.959751	12.256284	9.751908	5.984804	8.555075	7.302775
10.961625	12.255247	9.757319	6.001346	8.549902	7.294265
10.975727	12.249049	9.75359	5.986271	8.55666	7.291026
10.956326	12.23831	9.749654	5.999638	8.548642	7.303537
10.96017	12.252888	9.751368	5.997442	8.552035	7.295637
10.956774	12.237711	9.756154	5.999306	8.56902	7.297689
10.962145	12.246244	9.754172	5.999592	8.556497	7.302873
10.965641	12.243711	9.761253	5.994086	8.558307	7.296426
10.962517	12.250601	9.745624	5.977732	8.565853	7.294757
10.972397	12.236565	9.762966	6.000972	8.560886	7.290754
10.959423	12.254659	9.758521	5.998042	8.555758	7.294485
10.963856	12.252619	9.759509	5.997691	8.547711	7.294719
10.962817	12.255342	9.760492	5.984967	8.562863	7.292898
10.970607	12.257534	9.758966	5.990693	8.543491	7.309827
10.957324	12.256669	9.756241	5.988555	8.557432	7.299869
10.958619	12.253121	9.749072	5.989528	8.552255	7.293992
10.967801	12.253091	9.753142	5.994275	8.55785	7.306184
10.962792	12.251319	9.74862	5.991369	8.553937	7.305964
10.955951	12.245714	9.745936	6.006147	8.557169	7.298561
10.984438	12.252387	9.747069	5.992365	8.550559	7.308808
10.9608	12.254724	9.746987	5.991748	8.552343	7.299322
10.963108	12.249354	9.752473	5.995147	8.564925	7.296259
10.956649	12.245818	9.754196	5.990768	8.556171	7.307258
10.969483	12.245335	9.752706	5.991343	8.550072	7.299767
10.978017	12.254494	9.750751	5.982489	8.551616	7.305828
10.970719	12.249449	9.746739	5.998583	8.560163	7.295754
10.962485	12.254414	9.754401	6.008027	8.543668	7.29448
10.968595	12.250976	9.749128	5.999781	8.558255	7.308294
10.965182	12.249596	9.754199	5.986506	8.548216	7.306097
10.966177	12.250375	9.752472	6.01249	8.554506	7.302062
10.962832	12.240476	9.758854	5.989872	8.550576	7.297096
10.976586	12.256403	9.759273	5.991397	8.558875	7.299653
10.96829	12.254825	9.751789	5.991696	8.559165	7.305168
10.966185	12.249124	9.760304	5.996792	8.554034	7.303158
10.961165	12.245285	9.749821	5.989736	8.549909	7.289301
10.965398	12.242107	9.755418	6.002468	8.549872	7.29865
10.961214	12.248561	9.752152	6.003573	8.566568	7.298526
10.97764	12.23918	9.752127	5.994277	8.547974	7.296656
10.964567	12.250188	9.754667	5.977379	8.564815	7.303174
10.959669	12.242891	9.758373	6.005044	8.55312	7.304858
10.952693	12.253669	9.755342	5.992806	8.561749	7.297883
10.973194	12.247862	9.752768	6.001642	8.536403	7.294357
10.98281	12.245452	9.754408	5.999646	8.552421	7.301318
10.963715	12.264412	9.740538	6.000124	8.554539	7.293767
10.963344	12.240764	9.7506	6.001331	8.561565	7.305663
10.965692	12.244311	9.749953	5.999615	8.555387	7.309609
10.962841	12.259479	9.745309	5.992	8.55831	7.305108
10.961557	12.253684	9.744605	5.996822	8.549094	7.307246
10.970225	12.256298	9.766617	5.994409	8.545881	7.304297
10.961576	12.244567	9.754866	5.992387	8.557087	7.290533
10.969595	12.25248	9.75413	5.990011	8.571268	7.302495
10.959619	12.250476	9.755778	5.996963	8.560096	7.297268
10.960308	12.242234	9.758883	5.982875	8.558179	7.306045
10.958053	12.246477	9.756684	5.998822	8.560873	7.298603
10.959535	12.251564	9.750803	5.986895	8.555779	7.300817
10.975578	12.248518	9.754125	5.989316	8.549613	7.298185
10.96521	12.251661	9.744658	5.995021	8.561024	7.298812
10.951412	12.261563	9.757661	5.998341	8.549683	7.30461
10.966529	12.25208	9.749087	5.999547	8.566536	7.308841
10.969642	12.262749	9.755688	6.004044	8.551674	7.297055
10.957686	12.248244	9.747096	5.987984	8.548733	7.303037
10.963314	12.260785	9.756168	5.995267	8.563129	7.311696
10.970601	12.249394	9.752784	5.986217	8.548165	7.304588
10.965711	12.261771	9.738293	6.001148	8.553163	7.306574
10.963814	12.252347	9.744025	5.99606	8.557937	7.29474
10.965753	12.250484	9.748868	6.001438	8.550367	7.301029
10.9652	12.244954	9.756443	5.991587	8.551407	7.296365
10.95784	12.248664	9.753892	5.995623	8.554408	7.302131
10.952717	12.250741	9.753097	6.00288	8.554926	7.297449
10.965171	12.237405	9.747585	5.993272	8.544348	7.294204
10.961234	12.250201	9.75384	6.004444	8.556009	7.298421
10.972019	12.247387	9.756074	5.998625	8.555377	7.288343
10.962476	12.244703	9.759603	5.987451	8.545809	7.293436
10.968684	12.258667	9.754123	5.997327	8.543263	7.300028
10.980199	12.242827	9.752466	5.995253	8.554452	7.301841
10.970107	12.261982	9.745125	5.997595	8.561441	7.299842
10.958512	12.263073	9.741361	5.998713	8.549443	7.303361
10.970877	12.265659	9.752032	6.014644	8.558944	7.291785
10.96162	12.260522	9.750203	6.001342	8.558432	7.305107
10.962049	12.24506	9.752777	6.016512	8.555897	7.294451
10.954514	12.252353	9.750622	5.98827	8.554995	7.294475
10.956865	12.259843	9.748658	5.998852	8.551822	7.303388
10.95501	12.256512	9.745008	6.00442	8.548011	7.306403
10.959233	12.244962	9.74659	6.002194	8.546274	7.309732
10.966759	12.244449	9.753252	6.001786	8.545208	7.2999
10.965516	12.252559	9.748436	6.019056	8.55894	7.296608
10.958385	12.245465	9.753904	5.998635	8.55903	7.300899
10.957651	12.243434	9.758784	6.000018	8.553121	7.293236
10.968369	12.252284	9.758839	6.002925	8.561898	7.301565
10.966407	12.238552	9.762304	6.016205	8.55717	7.29576
10.960665	12.252013	9.757475	5.998674	8.555777	7.311406
10.96509	12.24871	9.745636	5.991074	8.559637	7.311494
10.960461	12.257184	9.748702	5.995846	8.548719	7.305247
10.970908	12.261047	9.755926	5.988845	8.561702	7.298814
10.95418	12.249321	9.762089	5.994933	8.552571	7.299269
10.970853	12.253323	9.753765	5.991665	8.546115	7.300449
10.958968	12.251971	9.755461	6.004986	8.558264	7.301206
10.974104	12.243309	9.761993	6.014223	8.55412	7.307426
10.985028	12.24939	9.75826	6.007782	8.556418	7.287198
10.957015	12.244815	9.753878	5.995346	8.55007	7.305077
10.957081	12.245316	9.757829	5.992399	8.56109	7.295485
10.962618	12.242448	9.757589	5.997771	8.552218	7.299346
10.969826	12.242994	9.749205	5.990815	8.564511	7.300592
10.960497	12.256572	9.749805	5.989288	8.562034	7.296248
10.955221	12.24555	9.758337	5.990415	8.55252	7.306422
10.966697	12.240262	9.747988	5.993266	8.567866	7.299504
10.963182	12.25004	9.751028	6.019706	8.555569	7.308791
10.951818	12.244346	9.755347	6.000841	8.555257	7.297688
10.948176	12.248602	9.757047	5.998175	8.561162	7.286337
10.955856	12.246921	9.752819	5.996544	8.562036	7.298125
10.965953	12.252304	9.757825	5.995568	8.55867	7.297972
10.96123	12.246113	9.748576	5.995544	8.548828	7.295835
10.963646	12.253427	9.744288	5.994813	8.558687	7.293072
10.965669	12.245443	9.751863	6.003785	8.554467	7.293536
10.970422	12.255717	9.754051	6.009072	8.548109	7.294315
10.966129	12.253965	9.74616	6.01379	8.545677	7.309421
10.958669	12.252755	9.758375	5.998492	8.552065	7.301686
10.958963	12.255855	9.75646	5.997428	8.550698	7.297249
10.961662	12.244259	9.76196	6.000721	8.550892	7.292043
10.954482	12.249463	9.748982	5.981909	8.551439	7.291307
10.947939	12.250305	9.754921	6.009702	8.551153	7.301766
10.943455	12.251178	9.766333	5.997756	8.551064	7.312022
10.95645	12.248949	9.754946	6.010418	8.55372	7.299152
10.955281	12.253261	9.758233	6.005198	8.554786	7.302457
10.972279	12.251153	9.754934	5.981075	8.553823	7.302405
10.95517	12.250543	9.75158	5.978279	8.553805	7.295471
10.957818	12.24219	9.7537	5.99024	8.563283	7.289126
10.97189	12.250278	9.755016	5.986484	8.556452	7.299441
10.955055	12.248307	9.744637	5.985755	8.552152	7.299434
10.963628	12.241049	9.741912	5.990159	8.544801	7.307582
10.961778	12.239857	9.749681	5.990747	8.552016	7.307047
10.961566	12.239175	9.751534	6.006537	8.555073	7.30088
10.972346	12.245448	9.747242	5.996831	8.551399	7.298304
10.965777	12.243297	9.74695	5.992197	8.552183	7.29625
10.956224	12.245252	9.748529	6.011603	8.553887	7.314065
10.955545	12.248945	9.748652	5.999818	8.556881	7.310139
10.95046	12.243557	9.743251	5.991441	8.547854	7.307867
10.960084	12.251824	9.751117	5.995732	8.550978	7.308948
10.967083	12.247512	9.752642	5.992938	8.556678	7.305336
10.964224	12.238553	9.755436	5.988268	8.554809	7.300932
10.965041	12.254787	9.756542	5.989033	8.556364	7.304505
10.971126	12.247829	9.753373	5.992801	8.554976	7.309084
10.964846	12.247275	9.744621	5.984436	8.554218	7.301341
10.965873	12.248707	9.74357	5.999558	8.54987	7.299226
10.961497	12.253361	9.755671	5.993205	8.556063	7.297792
10.98037	12.246543	9.754736	6.00239	8.557711	7.300109
10.976649	12.258104	9.756585	5.989802	8.560524	7.302556
10.979999	12.257847	9.7525	5.995632	8.563294	7.315251
10.967895	12.248011	9.749333	5.993691	8.552255	7.306167
10.952051	12.247017	9.769208	5.985983	8.557332	7.29246
10.974484	12.25372	9.743156	5.991457	8.561136	7.300992
10.95923	12.25145	9.748111	5.982373	8.55449	7.304052
10.95195	12.238915	9.754521	5.992406	8.546906	7.300238
10.969071	12.248186	9.74775	5.989633	8.562516	7.303676
10.954641	12.254328	9.74544	5.995951	8.550786	7.292164
10.953615	12.245243	9.761555	5.991375	8.558704	7.302433
10.959255	12.242833	9.759088	5.992895	8.554736	7.293903
10.978382	12.242573	9.754695	5.978559	8.545409	7.299883
10.959516	12.248395	9.752998	6.00096	8.546666	7.29443
10.964986	12.236194	9.759937	6.005399	8.566191	7.298784
10.98057	12.24727	9.74839	5.986621	8.550458	7.292825
10.957447	12.248937	9.75444	5.994605	8.567741	7.292878
10.971418	12.249651	9.749815	6.000983	8.551253	7.312501
10.95332	12.263165	9.755589	5.9961	8.560577	7.299281
10.945864	12.250538	9.749723	5.978116	8.548644	7.286195
10.961373	12.249439	9.747601	5.995654	8.559834	7.292439
10.961047	12.257744	9.747769	5.995186	8.555126	7.295476
10.963347	12.25	9.757541	5.990454	8.556305	7.302289
10.961573	12.248799	9.75295	5.995761	8.555645	7.297725
10.965126	12.257741	9.747927	5.987974	8.549686	7.29583
10.950516	12.250928	9.756882	5.995845	8.559997	7.297079
10.974106	12.246952	9.746797	5.992716	8.55093	7.298923
10.97157	12.254698	9.753418	5.989368	8.550921	7.304894
10.974716	12.246647	9.7507	5.999407	8.554748	7.296004
10.964589	12.253975	9.747771	6.001608	8.561001	7.288075
10.983882	12.24841	9.75534	5.99145	8.553036	7.29126
10.962887	12.250072	9.746673	6.00296	8.553082	7.294523
10.973554	12.253224	9.750061	5.999401	8.5613	7.297935
10.965492	12.252935	9.743353	6.002562	8.557034	7.294101
10.963099	12.250053	9.75542	6.000655	8.562745	7.292296
10.97996	12.247395	9.754145	6.00821	8.550956	7.306623
10.958945	12.255599	9.758977	5.985826	8.554618	7.30318
10.969686	12.248864	9.750158	5.995584	8.551951	7.297683
10.952941	12.235285	9.748558	5.998572	8.548197	7.296488
10.962171	12.240693	9.758744	6.007677	8.555725	7.293201
10.966791	12.238704	9.757861	6.000886	8.546372	7.289916
10.972809	12.244149	9.743962	5.984054	8.548475	7.30823
10.973289	12.239905	9.75563	6.003496	8.558469	7.308974
10.965162	12.259508	9.753139	5.993597	8.553974	7.301967
10.966727	12.247392	9.748683	5.995957	8.554481	7.295477
10.966438	12.266979	9.755204	5.989622	8.555151	7.307207
10.980776	12.254806	9.744646	6.001103	8.565532	7.295861
10.955382	12.24514	9.75336	6.008443	8.556073	7.305606
10.954245	12.246544	9.744083	5.986975	8.556894	7.299099
10.962587	12.24013	9.756273	6.000187	8.559485	7.295106
10.964668	12.24543	9.747159	5.986263	8.553745	7.294444
10.963362	12.250033	9.749087	5.986486	8.557564	7.29505
10.965935	12.247258	9.759539	5.990317	8.564159	7.2968
10.960361	12.243465	9.754555	5.988458	8.558487	7.292682
10.966866	12.248441	9.755269	5.995407	8.559563	7.300322
10.95513	12.242586	9.74605	5.989482	8.552806	7.309178
10.965322	12.252157	9.749649	5.998107	8.564199	7.295595
10.972777	12.257197	9.750136	6.004752	8.555945	7.306008
10.973851	12.251722	9.748222	5.990841	8.56152	7.306061
10.961892	12.255376	9.762875	5.994436	8.552529	7.293141
10.967304	12.257614	9.748507	5.987106	8.542839	7.295632
10.971638	12.25254	9.755537	5.988223	8.553896	7.301841
10.97487	12.256406	9.75488	5.997279	8.559703	7.29316
10.987229	12.246719	9.75323	6.001406	8.559104	7.297073
10.960743	12.259809	9.751024	6.000122	8.556801	7.306658
10.963141	12.248352	9.753942	6.006584	8.559113	7.299542
10.972696	12.245797	9.753729	5.99838	8.551282	7.309367
10.952063	12.251399	9.75217	5.993188	8.554685	7.307412
10.974051	12.248808	9.750347	5.994504	8.549853	7.308574
10.963091	12.245968	9.759551	6.001118	8.557171	7.295591
10.956333	12.252644	9.754726	5.995034	8.555881	7.30216
10.956293	12.247977	9.746327	6.000436	8.547957	7.292496
10.965891	12.254968	9.748729	5.997144	8.560621	7.301083
10.969657	12.242078	9.749757	5.991832	8.563981	7.306186
10.978128	12.244212	9.751734	5.99592	8.563173	7.292142
10.961915	12.244188	9.764968	6.003551	8.553957	7.291537
10.96809	12.251853	9.748984	5.992424	8.558796	7.297045
10.975066	12.238902	9.749224	5.997789	8.564806	7.307393
10.961567	12.249858	9.744025	6.003601	8.560167	7.301316
10.968732	12.244277	9.749843	5.99195	8.553235	7.297014
10.964098	12.246571	9.751886	5.992538	8.554054	7.301619
10.952777	12.249862	9.75314	5.984262	8.547871	7.296184
10.959139	12.24537	9.753927	5.994284	8.556757	7.299792
10.97052	12.253051	9.758949	5.989008	8.550662	7.298707
10.965351	12.24746	9.755189	6.004855	8.554872	7.30615
10.966883	12.245797	9.750706	5.994948	8.538506	7.302562
10.973404	12.247529	9.751379	5.991141	8.554335	7.304048
10.958347	12.239139	9.755752	5.998837	8.552088	7.310352
10.971749	12.250192	9.76168	5.988335	8.548325	7.307779
10.951176	12.248346	9.747308	5.988784	8.552056	7.306071
10.971645	12.246978	9.753442	5.985972	8.546384	7.304539
10.958736	12.244709	9.761806	5.983175	8.549502	7.30024
10.972154	12.236263	9.758693	5.9913	8.547301	7.293975
10.95868	12.243288	9.754173	5.987156	8.55764	7.303111
10.959425	12.254284	9.757341	5.987085	8.559972	7.312815
10.944169	12.250261	9.743715	5.996276	8.55152	7.303181
10.950166	12.251182	9.74909	5.997746	8.548876	7.300221
10.970809	12.243413	9.739675	5.999923	8.555328	7.291678
10.953022	12.240063	9.747804	5.988287	8.552213	7.299976
10.964584	12.249584	9.746008	5.993612	8.560552	7.295553
10.956315	12.249618	9.746598	6.001274	8.55596	7.295696
10.962015	12.252633	9.747146	5.999586	8.554325	7.295153
10.957813	12.248588	9.756206	5.994762	8.55358	7.297076
10.955642	12.25261	9.751345	5.984316	8.552815	7.312555
10.966062	12.245584	9.748931	5.988476	8.551748	7.30271
10.960883	12.243258	9.758867	5.988319	8.554438	7.293428
10.961518	12.242197	9.758511	5.997488	8.556784	7.302206
10.962184	12.246275	9.758523	5.991365	8.561272	7.300353
10.946396	12.256989	9.754669	5.983801	8.557684	7.303656
10.958639	12.247309	9.746613	5.990746	8.572955	7.303687
10.974738	12.250806	9.759647	5.98258	8.55524	7.303182
10.972453	12.244464	9.750026	5.988588	8.552378	7.294267
10.951761	12.25011	9.750852	5.981368	8.55313	7.295804
10.969066	12.25946	9.754398	5.999801	8.556878	7.300452
10.972175	12.245181	9.75376	5.990949	8.547444	7.293743
10.979642	12.248882	9.760049	6.007271	8.551648	7.287018
10.963987	12.24888	9.750597	5.997271	8.559827	7.298294
10.976302	12.249258	9.757482	6.013724	8.550909	7.297328
10.972879	12.24327	9.752994	5.999954	8.562903	7.301897
10.961025	12.249957	9.752031	5.99759	8.560275	7.304372
10.955648	12.243898	9.745714	5.990575	8.55393	7.302156
10.970088	12.240354	9.747012	5.993684	8.555929	7.29241
10.954869	12.247769	9.757839	5.996442	8.540503	7.289877
10.969794	12.245404	9.747698	6.005428	8.556273	7.299529
10.971559	12.243114	9.754237	5.995182	8.567951	7.305541
10.970024	12.243667	9.74201	6.002639	8.553254	7.29952
10.961557	12.250615	9.752712	5.992791	8.557692	7.295624
10.964204	12.237692	9.750395	5.994323	8.552478	7.295564
10.958072	12.253559	9.754463	5.986311	8.561802	7.288503
10.956061	12.248142	9.750487	5.99407	8.557488	7.304497
10.967281	12.25426	9.760382	5.997491	8.557609	7.300015
10.969713	12.244808	9.750627	5.998526	8.550684	7.301222
10.98382	12.25477	9.747026	6.005825	8.558668	7.298188
10.966325	12.235263	9.744033	5.991725	8.559966	7.296154
10.976214	12.245267	9.763045	6.016242	8.561446	7.303178
10.959079	12.254511	9.750342	5.993355	8.556285	7.301341
10.959182	12.250616	9.753136	5.98972	8.552602	7.298887
10.955527	12.246571	9.744728	6.002417	8.549277	7.299329
10.964514	12.240536	9.741485	6.00281	8.546906	7.311803
10.961551	12.244478	9.750841	5.999577	8.56727	7.292533
10.965737	12.242596	9.751616	5.992148	8.557332	7.301644
10.982222	12.247697	9.750423	5.992329	8.565662	7.299047
10.963983	12.249903	9.760356	5.98767	8.553672	7.296876
10.966021	12.25701	9.752341	5.994276	8.547592	7.292683
10.971983	12.249226	9.746728	5.998184	8.560197	7.306796
10.953706	12.236418	9.758617	5.999624	8.56998	7.296835
10.949767	12.244269	9.753697	6.000985	8.560313	7.306839
10.961024	12.239606	9.754136	6.000525	8.560157	7.300302
10.971841	12.241375	9.74671	5.996818	8.555619	7.300507
10.959237	12.24699	9.7473	5.985326	8.562111	7.288434
10.956536	12.248358	9.744386	5.992865	8.569281	7.296722
10.961601	12.246268	9.749754	5.989947	8.558815	7.295696
10.960954	12.252172	9.74846	6.002132	8.544871	7.295251
10.954104	12.259877	9.7505	5.990151	8.559914	7.307006
10.958972	12.239751	9.7637	5.991259	8.558618	7.300624
10.956495	12.245175	9.755852	5.999119	8.560632	7.30072
10.961385	12.241627	9.757588	5.988433	8.548128	7.299954
10.952065	12.242214	9.749792	5.991812	8.556747	7.294028
10.963034	12.251383	9.756594	5.994151	8.551964	7.292466
10.965819	12.246805	9.75382	6.001529	8.561231	7.299936
10.952587	12.249003	9.760505	5.998009	8.563771	7.299821
10.966148	12.24575	9.740222	5.988143	8.565773	7.305607
10.953559	12.24968	9.76036	5.992166	8.553478	7.305512
10.962604	12.23972	9.747802	5.998142	8.55735	7.299799
10.954165	12.231968	9.738649	6.00079	8.557309	7.289338
10.954149	12.244809	9.754613	5.994066	8.551559	7.29113
10.951738	12.243946	9.747908	6.000673	8.547265	7.296791
10.959207	12.234746	9.754099	6.000194	8.545875	7.301323
10.971884	12.24441	9.747041	6.002985	8.548861	7.300848
10.967105	12.240542	9.748612	5.999429	8.551198	7.298283
10.97108	12.248398	9.740395	5.98713	8.555506	7.299836
10.972242	12.246321	9.755296	5.982554	8.547509	7.307529
10.963919	12.251888	9.751533	6.002826	8.553395	7.284039
10.960158	12.243905	9.750818	5.990372	8.544881	7.294443
10.956348	12.240547	9.744727	5.993339	8.556767	7.289219
10.944732	12.241037	9.753292	5.99342	8.563153	7.299198
10.959538	12.249123	9.768019	5.988648	8.546269	7.290731
10.957513	12.249668	9.765951	6.001717	8.558361	7.307182
10.959218	12.23006	9.769927	5.992929	8.550673	7.310737
10.967535	12.25033	9.774692	5.990164	8.548129	7.30717
10.949149	12.241938	9.762663	5.997169	8.549209	7.311229
10.963682	12.249709	9.758761	5.981181	8.55013	7.306049
10.96609	12.240764	9.75689	6.000931	8.554864	7.299979
10.951912	12.244299	9.758175	6.0017	8.551086	7.306201
10.958483	12.240059	9.754172	6.001022	8.556132	7.299565
10.967228	12.233134	9.758085	5.998838	8.547814	7.307746
10.967546	12.23674	9.758096	6.007736	8.549334	7.303154
10.970741	12.247988	9.759512	6.004971	8.561488	7.289991
10.966828	12.240033	9.751126	5.998615	8.566748	7.294688
10.957893	12.238365	9.748084	5.985755	8.560915	7.294607
10.962409	12.235269	9.755553	5.999939	8.558776	7.299219
10.964431	12.241798	9.743541	5.99412	8.545055	7.292543
10.973824	12.24672	9.754	5.981668	8.552718	7.300979
10.972579	12.249819	9.74978	5.999168	8.553707	7.294962
10.978738	12.243384	9.743184	6.003415	8.562055	7.294986
10.969859	12.243987	9.755352	6.001476	8.557648	7.297161
10.966361	12.240658	9.757523	6.00869	8.561085	7.299591
10.964686	12.249358	9.763725	5.996855	8.563566	7.303345
10.957494	12.237063	9.744416	5.99808	8.555005	7.294653
10.951575	12.242645	9.746765	5.997078	8.544907	7.29292
10.954389	12.244162	9.748172	6.009778	8.552834	7.303264
10.976896	12.250617	9.752033	5.987243	8.553048	7.303101
10.972976	12.24484	9.756669	5.988883	8.55477	7.286041
10.974098	12.242318	9.763749	5.994894	8.55318	7.300625
10.966838	12.251546	9.755034	6.008112	8.556686	7.299354
10.964572	12.243556	9.756401	6.014858	8.552784	7.303205
10.972669	12.247514	9.752814	5.992938	8.554114	7.305963
10.961279	12.251502	9.749476	6.004181	8.550004	7.303461
10.961403	12.241372	9.748415	6.000131	8.543595	7.293499
10.96355	12.254047	9.756735	6.008138	8.547636	7.300565
10.965669	12.241283	9.757737	6.009095	8.556881	7.307142
10.979334	12.254802	9.75129	6.002451	8.564987	7.300606
10.947863	12.240599	9.754635	5.997799	8.559134	7.291162
10.964797	12.239057	9.749958	5.990481	8.563043	7.293873
10.973667	12.247901	9.749049	5.999347	8.559987	7.291058
10.965166	12.244059	9.739981	5.99334	8.552011	7.305854
10.975215	12.248291	9.752554	5.998795	8.566961	7.29154
10.981669	12.240725	9.74839	5.984691	8.56737	7.300212
10.967296	12.23476	9.751361	6.000666	8.553696	7.305172
10.964535	12.238745	9.757384	5.997107	8.551444	7.309462
10.974547	12.235603	9.754467	5.989254	8.55869	7.300149
10.979236	12.241646	9.748574	5.987477	8.548716	7.300694
10.952721	12.241848	9.751095	5.986605	8.553465	7.303995
10.958172	12.246398	9.759729	5.977716	8.546828	7.306384
10.957959	12.240185	9.753307	5.98154	8.55537	7.311318
10.968628	12.252593	9.752658	5.979273	8.558946	7.307629
10.95859	12.242647	9.747107	5.991921	8.556424	7.305034
10.964716	12.255305	9.749702	5.993521	8.56446	7.301369
10.961552	12.24374	9.748099	6.004721	8.569019	7.298734
10.961835	12.248061	9.756199	6.005785	8.555162	7.309382
10.965053	12.253655	9.743865	5.995602	8.543414	7.309088
10.972617	12.249164	9.750699	5.996264	8.546628	7.29712
10.963767	12.241646	9.747278	5.997069	8.553312	7.307729
10.958821	12.246219	9.743418	6.001718	8.550713	7.293541
10.956045	12.244184	9.750287	6.001584	8.559081	7.311653
10.967711	12.244514	9.748776	5.986955	8.553541	7.298938
10.964709	12.241453	9.747269	6.009297	8.553119	7.295996
10.972792	12.242854	9.754683	5.990604	8.55315	7.292028
10.954688	12.231625	9.76006	5.999791	8.546945	7.306445
10.960343	12.249749	9.749994	5.995474	8.558984	7.29861
10.96888	12.243246	9.754605	6.004586	8.555055	7.287008
10.951689	12.236598	9.749079	5.99766	8.5587	7.300829
10.970172	12.235835	9.741268	6.003842	8.552165	7.302011
10.972161	12.244981	9.751639	5.997644	8.56347	7.302512
10.979025	12.252449	9.760336	5.99794	8.553733	7.304795
10.980614	12.244607	9.750248	6.006107	8.56038	7.299595
10.977941	12.249041	9.758923	6.004323	8.558079	7.30824
10.959595	12.245946	9.750293	5.994094	8.560741	7.315124
10.958121	12.250215	9.744154	5.995423	8.548864	7.309854
10.974526	12.238285	9.760441	5.991662	8.550101	7.310838
10.975387	12.245888	9.757403	5.996445	8.548489	7.300445
10.973161	12.250563	9.755833	6.004838	8.549881	7.292253
10.967786	12.251878	9.736574	5.989086	8.545233	7.301393
10.967957	12.258944	9.749572	5.998837	8.542927	7.299962
10.963894	12.240831	9.743889	6.009677	8.561446	7.293817
10.957789	12.247043	9.754692	5.994892	8.55155	7.302443
10.949384	12.246651	9.751809	5.996155	8.556771	7.285351
10.956906	12.24538	9.749393	5.996272	8.556359	7.301094
10.960426	12.245486	9.747193	5.992087	8.54484	7.292871
10.96239	12.251765	9.755931	5.991664	8.554939	7.29433
10.976282	12.250096	9.741964	5.998387	8.552474	7.296474
10.96117	12.252854	9.746669	6.012919	8.54946	7.311721
10.952118	12.251034	9.755464	6.013165	8.558314	7.292744
10.980217	12.248061	9.750809	6.004698	8.555236	7.303243
10.967452	12.244905	9.758923	6.012035	8.554992	7.298789
10.966153	12.239782	9.752203	6.010441	8.553587	7.295327
10.947375	12.243588	9.750815	5.999756	8.55262	7.296288
10.964387	12.247701	9.756961	5.998643	8.560636	7.300881
10.968758	12.252406	9.750714	5.998657	8.551995	7.295512
10.96275	12.246432	9.755316	6.000412	8.549264	7.289031
10.965734	12.248072	9.745342	5.994464	8.560317	7.288092
10.96939	12.250978	9.75397	5.996701	8.556618	7.294534
10.967194	12.246385	9.758823	5.996662	8.560926	7.298087
10.958933	12.235158	9.755501	6.011386	8.554576	7.308204
10.966779	12.241176	9.7484	5.997426	8.554915	7.308572
10.969672	12.245789	9.765545	5.985016	8.558396	7.294945
10.963463	12.243108	9.759061	5.986413	8.558387	7.304937
10.961513	12.235948	9.762661	6.003292	8.560119	7.307398
10.972178	12.243684	9.759565	6.008856	8.560887	7.299597
10.967872	12.242694	9.752649	6.005245	8.546801	7.286977
10.964336	12.235955	9.763612	6.003239	8.545942	7.298537
10.962777	12.246584	9.751942	6.000346	8.559084	7.297904
10.966536	12.242289	9.752191	5.991457	8.563344	7.298123
10.97582	12.244071	9.754062	6.00671	8.552557	7.300038
10.969615	12.256832	9.754734	5.989494	8.565489	7.297941
10.972439	12.242144	9.740452	5.997307	8.549035	7.302637
10.962727	12.240692	9.742708	6.004669	8.563904	7.292124
10.973858	12.236872	9.756098	6.006959	8.545308	7.296399
10.974587	12.250006	9.745387	5.992679	8.55277	7.305839
10.978659	12.239971	9.740895	6.002963	8.557663	7.300486
10.980792	12.250259	9.740769	5.998582	8.563223	7.296883
10.968635	12.237945	9.753933	5.994633	8.550812	7.295609
10.963498	12.246191	9.74712	5.999909	8.547713	7.304424
10.961629	12.249497	9.747999	6.017213	8.563729	7.305841
10.955501	12.250408	9.747869	5.999741	8.558744	7.285483
10.97085	12.237687	9.757701	5.997383	8.55799	7.301835
10.966944	12.239705	9.736213	5.98892	8.557781	7.300495
10.96465	12.237163	9.742698	6.004974	8.553728	7.307194
10.966492	12.250856	9.740742	5.996774	8.554989	7.300495
10.965866	12.250799	9.737801	5.994907	8.553011	7.306964
10.955948	12.245997	9.750778	5.995621	8.558555	7.300151
10.958813	12.24538	9.747776	6.004917	8.563829	7.305511
10.963394	12.243704	9.748256	5.993235	8.543827	7.299145
10.960284	12.238752	9.753159	5.985958	8.555838	7.300655
10.96029	12.254058	9.743469	5.988629	8.547003	7.299128
10.971429	12.243239	9.73691	5.991489	8.559918	7.297254
10.967564	12.245245	9.754188	6.006193	8.552377	7.303131
10.976187	12.241931	9.756363	5.998383	8.563771	7.288007
10.960863	12.242499	9.754278	5.996892	8.547993	7.298544
10.964843	12.242411	9.743067	6.005132	8.556172	7.295956
10.965125	12.238856	9.756021	5.987034	8.550081	7.290812
10.976553	12.239565	9.744768	5.981865	8.559779	7.311436
10.958743	12.245327	9.751556	5.988868	8.552297	7.30062
10.983419	12.238886	9.744992	5.996231	8.565161	7.310263
10.984819	12.245385	9.749992	5.998145	8.55252	7.300045
10.980469	12.237518	9.748195	5.996968	8.562884	7.295265
10.976051	12.236374	9.744853	6.002423	8.548582	7.29489
10.980882	12.239156	9.742213	6.012368	8.55375	7.304551
10.96734	12.248581	9.74471	6.01167	8.557173	7.295701
10.969459	12.257807	9.747285	5.996709	8.561182	7.308525
10.980126	12.244215	9.748759	6.008242	8.548279	7.308517
10.966336	12.252069	9.749943	5.993847	8.559699	7.300195
10.968588	12.244775	9.749237	5.993527	8.557435	7.300788
10.973656	12.241692	9.740803	6.007207	8.554512	7.299219
10.978112	12.24347	9.741635	6.003002	8.559524	7.296433
10.986774	12.236695	9.752382	6.00255	8.559078	7.314901
10.977628	12.250123	9.749842	5.997667	8.543229	7.304143
10.959995	12.249918	9.744882	5.996329	8.559288	7.309676
10.958435	12.241359	9.746094	6.003508	8.55388	7.302454
10.970226	12.241006	9.747208	5.989008	8.565738	7.29548
10.974609	12.238281	9.740653	5.997984	8.547377	7.302414
10.965848	12.230058	9.748634	5.997033	8.554708	7.301816
10.95987	12.243964	9.753126	5.99502	8.55878	7.3076
10.965403	12.243164	9.752602	6.006543	8.553317	7.300506
10.959605	12.245832	9.760198	5.986611	8.556705	7.299203
10.961899	12.251513	9.757214	5.996172	8.562944	7.297101
10.974786	12.243536	9.766665	6.013881	8.550886	7.295985
10.962549	12.249398	9.754972	6.002352	8.551308	7.308009
10.963443	12.250692	9.755987	6.008381	8.542562	7.29915
10.971118	12.252106	9.739494	5.993855	8.547533	7.307936
10.976828	12.242218	9.743084	6.000343	8.558259	7.298044
10.965414	12.247638	9.756311	6.000696	8.561484	7.301572
10.960592	12.250617	9.748881	5.995353	8.554076	7.294319
10.9687	12.241833	9.747049	5.992576	8.55564	7.294232
10.968741	12.244871	9.748793	5.991145	8.54973	7.317628
10.975992	12.242998	9.740143	5.993824	8.554029	7.301282
10.963574	12.246438	9.745387	6.001411	8.558452	7.295595
10.969111	12.2518	9.744148	5.996838	8.553824	7.293583
10.965229	12.236914	9.747913	6.004033	8.562846	7.300391
10.969974	12.238043	9.746767	6.008476	8.556137	7.303955
10.959357	12.244224	9.750118	5.999345	8.549849	7.302795
10.978535	12.243682	9.767194	6.000253	8.554683	7.294178
10.95269	12.244615	9.753056	6.00854	8.556879	7.308292
10.955447	12.249121	9.742351	6.001617	8.555988	7.304794
10.970165	12.239561	9.756494	5.994361	8.553076	7.295096
10.969671	12.230514	9.762443	6.000959	8.555296	7.306315
10.964062	12.25459	9.744217	5.997892	8.551033	7.31153
10.938955	12.245713	9.752741	5.99249	8.557909	7.295957
10.962942	12.24386	9.751244	5.98224	8.551945	7.300743
10.972594	12.24661	9.738845	5.986946	8.552611	7.286048
10.96489	12.253725	9.748523	5.988952	8.544255	7.290772
10.952755	12.238095	9.749906	5.997193	8.558129	7.297135
10.980489	12.254946	9.74792	6.004499	8.558087	7.287105
10.98312	12.247795	9.759887	5.994381	8.547896	7.297002
10.968726	12.244175	9.756934	5.990359	8.554843	7.29632
10.957628	12.242167	9.763639	5.999031	8.563617	7.301414
10.972383	12.238476	9.75776	6.011569	8.557034	7.309306
10.987833	12.236603	9.749949	5.979909	8.55708	7.297181
10.974883	12.237108	9.750439	5.99702	8.552892	7.293751
10.968322	12.243537	9.749155	5.999693	8.552519	7.29342
10.95496	12.239546	9.758603	6.003418	8.558287	7.305075
10.97002	12.247478	9.75319	5.996413	8.561696	7.308063
10.964656	12.240761	9.757757	6.007978	8.563364	7.298764
10.96273	12.238284	9.741615	5.992016	8.556982	7.302359
10.961785	12.247693	9.753249	5.988732	8.555668	7.300002
10.970109	12.245135	9.751673	5.991974	8.558398	7.312579
10.972497	12.2472	9.755878	6.001415	8.557758	7.300899
10.957687	12.238141	9.738669	5.981621	8.564861	7.293521
10.979076	12.241157	9.74424	5.998004	8.54102	7.304448
10.969377	12.245388	9.752415	5.999718	8.551064	7.302468
10.965612	12.245951	9.752649	6.012025	8.545435	7.299696
10.979062	12.237239	9.748169	5.996846	8.553211	7.29647
10.967986	12.240345	9.752389	5.98919	8.563046	7.306043
10.964877	12.248538	9.768011	5.990185	8.555839	7.296291
10.984299	12.248041	9.74541	5.994616	8.560141	7.306765
10.975632	12.250513	9.745777	5.999115	8.543346	7.306476
10.954511	12.243537	9.749313	6.000673	8.553464	7.295533
10.962374	12.239977	9.737874	5.989533	8.555319	7.311781
10.971428	12.257398	9.746173	5.98905	8.549339	7.303832
10.965095	12.24654	9.749265	6.003229	8.549668	7.298098
10.962801	12.246392	9.750735	6.00658	8.556531	7.294231
10.971587	12.256055	9.753843	5.9873	8.561909	7.298495
10.970965	12.235775	9.757239	6.002613	8.557875	7.298631
10.964552	12.248104	9.753326	6.00061	8.557941	7.309858
10.961549	12.239692	9.767882	5.992073	8.548944	7.298453
10.959364	12.245391	9.749107	6.000314	8.549456	7.30296
10.966265	12.243553	9.75459	5.998528	8.54773	7.29584
10.966164	12.243862	9.753438	5.993532	8.55895	7.311308
10.975853	12.23522	9.74565	5.981685	8.551159	7.30586
10.974199	12.247569	9.753591	5.996815	8.557224	7.305279
10.965355	12.247788	9.750147	5.988355	8.549502	7.309359
10.965795	12.242008	9.752702	6.000557	8.547208	7.293445
10.958188	12.242668	9.757249	6.003891	8.558887	7.298486
10.969321	12.247102	9.750344	6.005978	8.554097	7.304946
10.960436	12.241375	9.759343	6.004512	8.55844	7.303569
10.967777	12.249929	9.756394	6.007333	8.553195	7.299048
10.962679	12.245253	9.742574	5.989996	8.56166	7.30526
10.970643	12.243677	9.750334	5.989806	8.549942	7.301335
10.965863	12.237507	9.752962	6.007908	8.552602	7.295838
10.967709	12.238538	9.744544	5.999975	8.551367	7.282297
10.977045	12.25155	9.75892	5.996816	8.558678	7.298654
10.964975	12.240658	9.753687	5.994229	8.55825	7.310372
10.973101	12.248336	9.749468	6.010459	8.549202	7.288166
10.959281	12.249518	9.757459	5.993313	8.56537	7.291992
10.977307	12.252042	9.754764	6.002083	8.563931	7.285943
10.96005	12.249224	9.754438	6.000913	8.554666	7.292647
10.956986	12.247554	9.750345	5.999492	8.559007	7.30265
10.971148	12.25187	9.754452	5.976396	8.551528	7.303729
10.958682	12.248662	9.758751	5.989547	8.552917	7.299458
10.970868	12.237934	9.743512	5.994871	8.552619	7.301119
10.978205	12.243025	9.752437	5.996133	8.55873	7.297972
10.973648	12.238475	9.748592	6.003995	8.553702	7.304531
10.967849	12.243211	9.747353	6.002229	8.550134	7.310201
10.985293	12.239781	9.754488	5.990968	8.54393	7.312718
10.966297	12.24863	9.738616	6.004243	8.56258	7.302891
10.956879	12.241399	9.749956	6.007978	8.557972	7.290735
10.971894	12.24851	9.749157	5.99779	8.5465	7.311784
10.966855	12.254015	9.750485	6.003839	8.567268	7.300289
10.950739	12.244615	9.742664	6.003442	8.556424	7.292026
10.958049	12.239774	9.752274	6.003493	8.548078	7.295466
10.946238	12.238173	9.746388	5.99603	8.558236	7.29836
10.970239	12.236209	9.75228	6.000608	8.553053	7.299198
10.950439	12.250687	9.748559	5.994845	8.554245	7.309069
10.961806	12.246825	9.743041	6.005482	8.559239	7.304254
10.957728	12.245392	9.748131	6.003673	8.559401	7.291513
10.966814	12.257905	9.744903	6.006461	8.549107	7.298546
10.955695	12.253726	9.738904	6.010071	8.566137	7.304108
10.964502	12.248842	9.751274	6.011368	8.559388	7.307075
10.955307	12.243862	9.756398	6.00731	8.556909	7.300721
10.950369	12.254914	9.749849	5.998892	8.547654	7.295449
10.971392	12.245237	9.73792	5.996803	8.551356	7.301574
10.976672	12.238599	9.742488	5.982887	8.557449	7.300672
10.962084	12.246567	9.735442	5.997387	8.554437	7.29249
10.969273	12.241717	9.751722	6.00848	8.552826	7.289204
10.97173	12.251859	9.755179	5.988489	8.567037	7.297031
10.973365	12.240933	9.752662	6.000833	8.557864	7.300969
10.971277	12.240711	9.746401	6.004083	8.556024	7.312493
10.963692	12.24126	9.750131	5.997289	8.561921	7.304333
10.963167	12.248535	9.753686	6.01304	8.566359	7.295421
10.961281	12.238478	9.755147	6.000564	8.555059	7.303675
10.964363	12.246448	9.750114	5.997137	8.558883	7.294121
10.9587	12.245377	9.750146	5.987497	8.554552	7.300286
10.97688	12.244922	9.749401	5.992101	8.553013	7.306929
10.968533	12.244605	9.753787	5.988059	8.558522	7.301865
10.961762	12.242012	9.744769	6.004271	8.554846	7.288319
10.961552	12.231503	9.750801	6.00043	8.547505	7.302711
10.970315	12.241895	9.740508	5.987554	8.552412	7.301465
10.963861	12.246854	9.760226	6.006872	8.555472	7.299146
10.967018	12.244309	9.746686	6.003813	8.550443	7.306268
10.970991	12.245737	9.751043	5.994034	8.548749	7.290328
10.957923	12.236229	9.752149	5.98607	8.56483	7.296698
10.967413	12.250432	9.749619	6.002188	8.559108	7.304656
10.953219	12.247191	9.74649	5.995721	8.557591	7.298256
10.955073	12.24621	9.753289	6.009764	8.550786	7.305558
10.965099	12.251514	9.752273	6.002388	8.558019	7.300873
10.954221	12.233116	9.758343	5.987136	8.55053	7.296553
10.963175	12.247734	9.755127	5.9933	8.546419	7.301546
10.945959	12.240458	9.750596	6.012448	8.554405	7.294679
10.962822	12.243423	9.754272	5.993438	8.551493	7.291407
10.966811	12.242429	9.753071	5.990852	8.555437	7.295403
10.959158	12.244871	9.756436	6.006938	8.563388	7.294091
10.966407	12.249672	9.755039	5.993269	8.552594	7.297918
10.956885	12.241828	9.753999	5.996606	8.563402	7.301346
10.961373	12.241721	9.751541	5.99476	8.558273	7.301386
10.959715	12.23804	9.761245	5.996736	8.558076	7.311076
10.965902	12.245557	9.758335	5.999546	8.560117	7.301524
10.967128	12.248582	9.756195	5.99064	8.552489	7.309125
10.96715	12.24269	9.756501	6.011224	8.554814	7.301062
10.957481	12.239846	9.749864	5.982871	8.547849	7.295533
10.951349	12.247854	9.749146	6.006741	8.55257	7.302671
10.965986	12.23986	9.755094	6.000449	8.547623	7.306704
10.97199	12.233303	9.748728	6.000686	8.557451	7.298695
10.970322	12.245567	9.755306	5.982034	8.558404	7.294589
10.973576	12.246862	9.743148	5.985643	8.559098	7.293226
10.970229	12.237553	9.744827	6.007115	8.564765	7.310779
10.976442	12.241895	9.746325	6.009316	8.550196	7.302406
10.972571	12.240009	9.763514	6.0077	8.555313	7.304523
10.972981	12.245058	9.752216	6.005324	8.554031	7.296619
10.967236	12.256709	9.748725	6.006618	8.556681	7.291808
10.965139	12.251656	9.749157	5.999705	8.54132	7.308918
10.969484	12.243674	9.746846	5.991239	8.544718	7.297205
10.974455	12.244961	9.747917	5.993393	8.547886	7.299546
10.957412	12.244673	9.748182	6.009294	8.553866	7.297285
10.980018	12.25395	9.748337	5.99005	8.552556	7.301655
10.969975	12.254968	9.750103	6.00504	8.548995	7.293322
10.967997	12.245518	9.753155	5.99339	8.550433	7.300627
10.975064	12.237206	9.75804	5.987923	8.547682	7.29907
10.97826	12.246778	9.752675	5.994754	8.555039	7.29426
10.973858	12.242552	9.744515	6.010354	8.556445	7.291326
10.971889	12.242808	9.759749	5.996528	8.557088	7.293151
10.972109	12.246635	9.745439	5.992529	8.556255	7.299181
10.967058	12.241124	9.755902	5.999832	8.553862	7.301411
10.978072	12.236436	9.75798	5.988095	8.547458	7.302107
10.964588	12.241876	9.757119	6.000187	8.548038	7.289876
10.956789	12.249638	9.755735	5.987226	8.551933	7.312318
10.967757	12.257806	9.753756	6.007069	8.559483	7.310702
10.963905	12.248993	9.749921	5.983238	8.56052	7.306633
10.967594	12.245106	9.745663	5.985664	8.556009	7.301199
10.96775	12.235934	9.739906	5.990079	8.551491	7.309582
10.969118	12.244356	9.756863	5.983446	8.556842	7.308044
10.974586	12.23944	9.758116	6.003379	8.559157	7.306224
10.982595	12.23532	9.743155	6.000137	8.546063	7.307076
10.983754	12.243809	9.752106	5.99986	8.546813	7.302876
10.968132	12.246555	9.746217	5.996249	8.551268	7.295378
10.957172	12.238139	9.743796	5.998859	8.55598	7.306956
10.960986	12.244592	9.750567	6.0023	8.551786	7.292975
10.96499	12.244113	9.760442	6.002585	8.550803	7.303904
10.973012	12.239111	9.754357	6.011612	8.558938	7.31902
10.969596	12.246924	9.753614	6.000833	8.542224	7.298577
10.975993	12.238016	9.754569	5.997806	8.555752	7.297978
10.976748	12.249682	9.750863	5.995009	8.547239	7.300981
10.97347	12.251412	9.754353	5.997362	8.549058	7.298344
10.976484	12.25269	9.757056	6.006478	8.561491	7.288932
10.9686	12.243139	9.75639	5.993912	8.56279	7.309345
10.967067	12.240594	9.750881	6.005904	8.564165	7.303943
10.962426	12.240226	9.759384	6.004911	8.561092	7.305927
10.960465	12.240844	9.769088	5.997286	8.560374	7.300059
10.978373	12.244647	9.752756	6.00437	8.562273	7.296999
10.966141	12.252431	9.748724	5.994559	8.560208	7.292279
10.989303	12.255406	9.750316	5.988359	8.563697	7.287167
10.978244	12.24016	9.768438	5.988104	8.556938	7.299278
10.979011	12.247754	9.760076	5.999915	8.550453	7.301857
10.959934	12.254551	9.746889	5.993283	8.551795	7.293046
10.958675	12.243379	9.756652	5.98811	8.551267	7.294553
10.957801	12.242988	9.751076	6.001187	8.558828	7.305823
10.964746	12.247728	9.751465	5.997472	8.556488	7.295446
10.965773	12.238841	9.758904	5.992667	8.560951	7.303614
10.96606	12.240224	9.741411	5.986967	8.547352	7.298512
10.948993	12.24555	9.755217	5.99348	8.53819	7.305666
10.96647	12.236689	9.741365	5.990646	8.559658	7.305219
10.959264	12.238598	9.751808	5.978383	8.559	7.299783
10.963649	12.237444	9.735152	5.997043	8.560014	7.30739
10.958446	12.243544	9.748056	5.99506	8.545116	7.298873
10.967226	12.243623	9.739667	6.002321	8.560053	7.300888
10.950393	12.253022	9.758562	5.995577	8.552652	7.289017
10.979944	12.249691	9.757744	6.00072	8.550815	7.289307
10.966008	12.251191	9.757326	5.997151	8.557363	7.299693
10.95873	12.244439	9.760904	5.989712	8.554083	7.311316
10.962596	12.24627	9.751028	5.992008	8.563631	7.305542
10.965791	12.237011	9.760167	5.989021	8.54797	7.307179
10.952242	12.236726	9.748014	5.992619	8.552174	7.302824
10.962139	12.240593	9.760427	5.992664	8.563309	7.297085
10.967974	12.243437	9.754252	5.99296	8.551302	7.297106
10.973419	12.234557	9.753956	6.008894	8.560044	7.3096
10.958571	12.251607	9.763398	6.001865	8.560173	7.308522
10.964149	12.232776	9.758662	6.002169	8.556655	7.29838
10.96702	12.24526	9.756185	5.986241	8.560505	7.303624
10.959265	12.237157	9.751454	5.99516	8.557119	7.312915
10.970391	12.243811	9.744276	5.993142	8.554713	7.296577
10.964931	12.242067	9.750988	6.009969	8.552969	7.295865
10.960819	12.236068	9.738844	5.99811	8.540696	7.296943
10.96663	12.235277	9.752648	5.987136	8.547162	7.296497
10.970355	12.240636	9.760078	5.992711	8.55235	7.296065
10.96909	12.244668	9.751915	6.007661	8.551558	7.290587
10.962106	12.245813	9.754186	5.98485	8.56017	7.300049
10.970899	12.236801	9.751588	5.996273	8.554913	7.303742
10.966322	12.248303	9.751787	5.994412	8.552071	7.304106
10.964087	12.245519	9.762391	6.001999	8.552358	7.303103
10.961	12.243276	9.757211	6.000755	8.55729	7.302381
10.972832	12.241484	9.747927	5.9929	8.560908	7.294915
10.96117	12.251164	9.745655	5.981965	8.55181	7.294056
10.959782	12.24711	9.757053	5.995072	8.554338	7.305068
10.969933	12.252617	9.765656	5.998155	8.557536	7.302915
10.960541	12.252206	9.757113	5.982	8.561043	7.289603
10.974814	12.254181	9.754466	6.000714	8.556143	7.299827
10.956666	12.255583	9.756449	6.008529	8.561542	7.297065
10.964135	12.243979	9.75249	6.011185	8.559168	7.306991
10.955654	12.248372	9.760016	5.999051	8.545661	7.301129
10.957509	12.236747	9.752554	5.992456	8.548513	7.298051
10.966707	12.246913	9.743725	5.982638	8.561282	7.299386
10.955456	12.254328	9.754157	5.995832	8.549184	7.302014
10.956047	12.238364	9.749527	5.996239	8.552421	7.292323
10.966919	12.23855	9.746016	5.987797	8.559772	7.295401
10.972918	12.241305	9.746793	5.990857	8.556436	7.308211
10.969987	12.246031	9.752686	5.999284	8.55162	7.290621
10.977837	12.242439	9.747568	5.983854	8.55517	7.289623
10.952905	12.238035	9.751173	5.997157	8.559782	7.293443
10.963492	12.241988	9.753158	6.001511	8.558902	7.293258
10.962622	12.243051	9.754177	5.998024	8.554892	7.303293
10.965089	12.251125	9.742638	6.000739	8.552618	7.306146
10.972942	12.242076	9.747591	5.999749	8.558414	7.295061
10.971745	12.249191	9.752273	6.006516	8.566849	7.301051
10.961449	12.229936	9.750601	6.001026	8.565483	7.298162
10.963035	12.245651	9.741516	5.998503	8.556371	7.306183
10.961117	12.240009	9.755762	5.992339	8.554438	7.305813
10.958099	12.248019	9.757208	5.997183	8.536668	7.296296
10.960516	12.242903	9.761024	5.993002	8.547901	7.292865
10.961136	12.240594	9.743379	6.016642	8.535399	7.301186
10.965581	12.240978	9.752906	6.010357	8.551951	7.299545
10.971583	12.242322	9.758358	6.000405	8.549839	7.303941
10.968592	12.248948	9.74696	6.004916	8.550707	7.291763
10.959924	12.235995	9.755796	5.990735	8.5448	7.299595
10.964868	12.236669	9.753836	6.00114	8.549776	7.308063
10.958201	12.244937	9.750432	6.010986	8.545533	7.296054
10.94592	12.246998	9.762353	6.005179	8.552706	7.306099
10.971168	12.244992	9.752385	6.002048	8.553886	7.302442
10.959718	12.240004	9.754536	6.003663	8.554363	7.301357
10.953947	12.232062	9.751952	6.007241	8.544767	7.302452
10.973849	12.249902	9.75708	6.008804	8.553557	7.294399
10.975623	12.248161	9.741141	5.988249	8.545768	7.301747
10.953457	12.260193	9.75663	6.004651	8.556473	7.310735
10.95642	12.245741	9.746539	6.006761	8.555808	7.315307
10.956801	12.238025	9.740096	6.004625	8.561734	7.299694
10.951544	12.245491	9.748293	6.003553	8.556911	7.301342
10.957046	12.238247	9.748779	6.004105	8.563021	7.302566
10.967668	12.246701	9.757365	6.006054	8.560038	7.294379
10.968245	12.224876	9.751718	5.985652	8.553886	7.289178
10.961812	12.244824	9.754411	5.99645	8.553753	7.297872
10.946884	12.245628	9.752282	5.995337	8.561277	7.299961
10.963099	12.248357	9.751235	6.001858	8.545252	7.306978
10.959144	12.243043	9.762179	5.994954	8.560968	7.292378
10.980262	12.249609	9.750108	6.004206	8.561301	7.299285
10.979163	12.255151	9.760865	6.003416	8.559287	7.308623
10.95471	12.249748	9.756156	5.998428	8.554211	7.303191
10.972283	12.246493	9.760661	6.010769	8.553443	7.30115
10.962145	12.252368	9.745437	6.002623	8.545148	7.295792
10.953966	12.245057	9.755982	5.982721	8.556763	7.297361
10.972589	12.248745	9.764482	5.998395	8.541107	7.304257
10.971539	12.239454	9.75155	6.003033	8.553195	7.294689
10.965295	12.247065	9.7606	6.004201	8.555075	7.28998
10.958687	12.241803	9.74737	6.01055	8.543101	7.303017
10.961831	12.240132	9.75459	5.98969	8.555668	7.309111
10.953565	12.247001	9.745994	5.993992	8.551603	7.311789
10.967372	12.24154	9.742848	5.993826	8.570158	7.307934
10.966553	12.236907	9.755507	6.013495	8.55983	7.300018
10.972241	12.242492	9.757804	5.993958	8.555737	7.296394
10.967653	12.24667	9.744784	5.98735	8.560177	7.2973
10.965958	12.24229	9.754931	6.00109	8.563846	7.30378
10.969944	12.234393	9.75107	6.014704	8.556148	7.303639
10.970242	12.236337	9.763365	6.003793	8.556358	7.279736
10.967437	12.247231	9.751669	5.985509	8.551221	7.307483
10.962652	12.23959	9.755877	6.002628	8.549354	7.304681
10.959761	12.247685	9.743762	6.00456	8.557313	7.299156
10.969164	12.254738	9.738195	6.008081	8.553278	7.297363
10.969905	12.24663	9.739877	5.990976	8.556894	7.300413
10.968502	12.247746	9.744737	6.010163	8.555704	7.300406
10.971808	12.245265	9.749978	6.003347	8.544043	7.301434
10.978528	12.246597	9.746834	5.985597	8.5575	7.305943
10.95892	12.23737	9.752386	6.001292	8.54948	7.293295
10.980228	12.250077	9.750469	5.996509	8.548622	7.29968
10.973648	12.247679	9.75468	6.002314	8.542925	7.293405
10.961892	12.242848	9.761466	6.002545	8.544251	7.296321
10.952727	12.241454	9.749687	5.994423	8.551737	7.302086
10.97356	12.244332	9.746447	6.001207	8.547983	7.28779
10.97829	12.247765	9.744565	6.004065	8.555426	7.294173
10.962695	12.244113	9.745835	5.998247	8.56168	7.297671
10.958339	12.243082	9.751062	5.989923	8.554316	7.316139
10.971904	12.246854	9.750191	6.003888	8.548575	7.315815
10.965079	12.242132	9.752342	5.991957	8.549781	7.291062
10.966659	12.243639	9.75109	5.989542	8.551734	7.303261
10.960451	12.245736	9.745464	6.000686	8.555482	7.303199
10.977745	12.250439	9.752954	6.014395	8.543212	7.304536
10.969867	12.247259	9.756368	5.992901	8.55215	7.292024
10.967231	12.25076	9.748023	5.995285	8.557889	7.300511
10.960574	12.257967	9.756727	6.007377	8.550831	7.298964
10.971794	12.23856	9.749713	6.002025	8.544787	7.295679
10.971538	12.246846	9.756623	5.994149	8.556339	7.306304
10.953203	12.245509	9.748172	5.992651	8.55493	7.291862
10.970233	12.249432	9.749796	5.997089	8.550857	7.307929
10.966921	12.245691	9.757509	6.004225	8.545074	7.30271
10.970583	12.240318	9.750435	5.986299	8.552927	7.307729
10.961922	12.232852	9.751159	6.00498	8.554815	7.305664
10.963396	12.239364	9.754771	5.998565	8.5553	7.301512
10.97718	12.2349	9.750929	6.000422	8.549962	7.290967
10.975489	12.235729	9.746847	6.008519	8.547555	7.301722
10.955534	12.244571	9.760487	5.991033	8.543665	7.302933
10.970723	12.249834	9.744422	5.990582	8.54994	7.296798
10.962374	12.238107	9.753284	6.001385	8.559282	7.29953
10.963697	12.243525	9.747317	5.99342	8.555004	7.30022
10.955408	12.246968	9.751223	5.990962	8.56235	7.299663
10.960457	12.250093	9.74527	6.00117	8.565329	7.300857
10.951659	12.241739	9.742008	5.993473	8.56027	7.299933
10.976092	12.247433	9.751786	6.001095	8.563321	7.290996
10.962316	12.253842	9.755664	5.983066	8.559382	7.302891
10.963788	12.242901	9.758495	5.996149	8.554814	7.285713
10.962629	12.253149	9.756105	5.992589	8.547945	7.296866
10.959448	12.248976	9.756078	6.001546	8.548015	7.308797
10.958081	12.248577	9.750133	5.996606	8.557579	7.304311
10.963908	12.242137	9.750322	5.993594	8.548459	7.312889
10.970575	12.244564	9.751273	5.990074	8.560076	7.297397
10.965578	12.243756	9.747494	5.997556	8.549345	7.295037
10.965563	12.248766	9.75974	5.999605	8.552243	7.297821
10.964281	12.245057	9.747619	6.00478	8.549551	7.300456
10.977506	12.242542	9.754397	6.00765	8.556712	7.30038
10.970645	12.248336	9.75359	5.999255	8.55593	7.302309
10.970301	12.24063	9.735839	6.001902	8.54978	7.285179
10.970047	12.244893	9.747358	6.004015	8.56649	7.286498
10.952606	12.24276	9.754045	5.991282	8.544906	7.30807
10.955215	12.242861	9.752377	5.984334	8.55351	7.296463
10.963629	12.253659	9.749347	5.998319	8.541547	7.28822
10.964059	12.258501	9.763867	5.981501	8.550509	7.294244
10.96299	12.244608	9.768987	6.000896	8.557505	7.286438
10.953933	12.243436	9.757343	5.991701	8.550838	7.29608
10.959307	12.23979	9.753182	6.006592	8.549761	7.302872
10.977416	12.242004	9.746808	5.989152	8.556803	7.295511
10.973778	12.238497	9.756825	5.995993	8.548644	7.300405
10.97159	12.25266	9.74591	6.007778	8.553758	7.293763
10.964138	12.242927	9.766037	5.991087	8.558564	7.304981
10.953385	12.235955	9.751733	5.99513	8.549905	7.298084
10.963571	12.240119	9.746483	5.99588	8.562774	7.304946
10.946616	12.246415	9.765612	6.001934	8.559988	7.29619
10.980302	12.239938	9.751796	6.004973	8.561082	7.296358
10.944105	12.246309	9.755244	5.999737	8.559926	7.296793
10.960766	12.245371	9.758265	5.998103	8.565296	7.30382
10.951423	12.239643	9.754429	6.004601	8.538369	7.304685
10.961117	12.249087	9.75104	5.998502	8.551097	7.295324
10.96506	12.236557	9.750773	6.004447	8.555854	7.305299
10.971303	12.247326	9.756041	5.994359	8.557023	7.299755
10.962619	12.241076	9.7557	6.002443	8.556316	7.301863
10.956856	12.244552	9.749168	5.993647	8.548341	7.297786
10.965905	12.24753	9.75716	5.988061	8.563872	7.305806
10.955582	12.248494	9.758486	5.998964	8.55519	7.300771
10.952697	12.244478	9.759529	5.994294	8.548272	7.302583
10.955828	12.250392	9.748565	6.003205	8.560977	7.293882
10.962155	12.247014	9.755173	5.987994	8.551398	7.300965
10.965071	12.257376	9.749604	5.993194	8.55757	7.299649
10.972893	12.240583	9.753871	5.994347	8.559212	7.301974
10.973896	12.247687	9.755877	5.999694	8.555186	7.303668
10.977687	12.248001	9.763796	6.003997	8.551625	7.297166
10.981269	12.250962	9.754642	6.00547	8.560039	7.301299
10.975799	12.249116	9.753809	6.009943	8.557281	7.293996
10.958724	12.24953	9.746774	6.012708	8.554032	7.297415
10.979089	12.241536	9.752212	6.004802	8.55498	7.313322
10.96153	12.245008	9.74938	6.00553	8.551686	7.3022
10.963703	12.237639	9.755176	6.010228	8.551105	7.304656
10.967248	12.240118	9.756467	5.991798	8.555351	7.312164
10.963224	12.256019	9.763704	6.001024	8.550133	7.307109
10.967662	12.243728	9.755407	5.993339	8.550098	7.302437
10.975291	12.242907	9.751417	5.996081	8.562438	7.294599
10.959528	12.245584	9.75733	5.987047	8.553605	7.298352
10.965825	12.239469	9.742556	5.997112	8.561024	7.301936
10.971439	12.254708	9.752407	5.981486	8.551274	7.316041
10.969647	12.246238	9.753275	5.992554	8.557567	7.298551
10.970391	12.23701	9.752384	5.996371	8.55316	7.287042
10.96398	12.244638	9.763598	5.993935	8.552414	7.312551
10.969354	12.248686	9.744322	6.000318	8.563931	7.305266
10.976581	12.239236	9.754301	5.989207	8.555404	7.304576
10.980252	12.240418	9.755501	5.996965	8.557001	7.298476
10.960949	12.245506	9.750291	5.996958	8.554467	7.287059
10.97317	12.240271	9.757347	5.991652	8.558261	7.30028
10.968863	12.24176	9.762954	5.993813	8.545037	7.307874
10.965129	12.238153	9.753263	5.985389	8.555403	7.301473
10.989739	12.243373	9.752638	5.983163	8.557835	7.30512
10.969213	12.243905	9.754573	5.991816	8.550818	7.292025
10.973728	12.245203	9.746664	5.997678	8.545819	7.304104
10.96426	12.23963	9.745683	6.000075	8.558963	7.298629
10.971825	12.246327	9.74958	6.001595	8.558019	7.303966
10.965607	12.241035	9.743866	5.991099	8.551663	7.293025
10.981194	12.245365	9.750064	5.993593	8.563038	7.301423
10.978927	12.23894	9.742279	5.988211	8.562944	7.302204
10.970923	12.243463	9.75761	5.985432	8.557704	7.309607
10.977751	12.248416	9.751262	6.003441	8.553371	7.304497
10.973982	12.247415	9.750719	6.00071	8.553128	7.29369
10.966614	12.246426	9.747914	5.998186	8.548044	7.30221
10.962239	12.246427	9.757659	5.998913	8.557165	7.305392
10.974203	12.248361	9.758999	5.993254	8.55239	7.304458
10.953442	12.244067	9.757413	5.987149	8.548496	7.297521
10.961812	12.245599	9.768591	6.013078	8.552047	7.29306
10.982722	12.253086	9.755429	5.99326	8.547969	7.293282
10.967308	12.251581	9.757035	5.999879	8.548223	7.28314
10.954673	12.253241	9.749644	5.99824	8.550264	7.295436
10.964504	12.253091	9.759285	6.001626	8.548761	7.30704
10.95536	12.250008	9.757767	6.009073	8.553395	7.301228
10.963149	12.256067	9.755208	5.998744	8.557837	7.302103
10.971197	12.247212	9.753296	5.999706	8.565265	7.298557
10.969323	12.244751	9.754316	5.989063	8.561516	7.304835
10.967502	12.237894	9.748946	5.987516	8.554803	7.300565
10.965248	12.243966	9.750282	6.002686	8.557188	7.306002
10.971058	12.236094	9.751886	6.001101	8.556521	7.293288
10.96848	12.246952	9.755486	5.994023	8.565976	7.295637
10.954178	12.244977	9.757364	5.993559	8.559616	7.298017
10.965982	12.24657	9.750353	5.992115	8.557025	7.308304
10.966889	12.239078	9.745781	5.996688	8.556771	7.296758
10.980991	12.249868	9.748716	5.995047	8.560213	7.299493
10.957124	12.24731	9.757163	5.982694	8.554698	7.29693
10.960954	12.248471	9.758876	5.987127	8.566917	7.305752
10.959464	12.25519	9.745302	5.986611	8.557659	7.302785
10.969408	12.247743	9.754264	5.994889	8.554068	7.303009
10.969427	12.244331	9.758412	5.992024	8.566511	7.299027
10.966464	12.247808	9.765912	6.000025	8.558041	7.317683
10.961914	12.248709	9.754683	5.992335	8.552193	7.307298
10.965919	12.25042	9.756764	5.993364	8.552429	7.311781
10.967727	12.255359	9.760169	5.998714	8.554159	7.303973
10.970099	12.25059	9.747418	5.994723	8.554424	7.303213
10.97858	12.246561	9.755549	6.006549	8.554396	7.312731
10.96519	12.244217	9.751708	5.998291	8.551638	7.301682
10.962672	12.24384	9.760611	5.985405	8.556835	7.30119
10.952592	12.252204	9.753592	6.001227	8.557127	7.304724
10.974785	12.254032	9.758563	5.994927	8.559727	7.289209
10.973733	12.244873	9.746179	5.994845	8.559871	7.302614
10.96223	12.255044	9.753191	5.989945	8.558619	7.294402
10.966455	12.237514	9.744239	5.998586	8.55816	7.30726
10.970548	12.23727	9.746623	5.993666	8.552834	7.305767
10.965824	12.239604	9.758769	5.996962	8.558722	7.296114
10.964473	12.248053	9.755407	5.997302	8.552574	7.309226
10.96006	12.248449	9.755209	5.99558	8.557909	7.292181
10.958936	12.243046	9.765959	6.000818	8.557464	7.299802
10.963368	12.24729	9.758474	5.998703	8.55939	7.296423
10.984629	12.242334	9.751234	5.996853	8.552574	7.302041
10.964965	12.238207	9.754753	5.998431	8.555846	7.299678
10.964369	12.235688	9.755579	6.0036	8.556239	7.299925
10.975737	12.243686	9.753134	6.006879	8.559301	7.297348
10.957702	12.24014	9.747745	6.006514	8.552334	7.298122
10.975517	12.236694	9.749087	6.008868	8.563351	7.294337
10.963606	12.237375	9.747181	5.998586	8.560256	7.306447
10.978787	12.244312	9.759455	5.994622	8.557862	7.301406
10.970315	12.246268	9.749172	6.006831	8.562577	7.297808
10.960643	12.246333	9.751894	6.005389	8.558767	7.304524
10.960372	12.234086	9.748624	5.984017	8.550962	7.302127
10.965891	12.246124	9.748593	5.997061	8.558825	7.299399
10.963875	12.241309	9.748562	6.000557	8.557841	7.294875
10.95193	12.251065	9.753842	6.005719	8.552261	7.302043
10.970189	12.250448	9.752904	5.999886	8.557778	7.301574
10.96376	12.241867	9.750681	5.989328	8.535287	7.302013
10.967904	12.243943	9.752183	5.994196	8.547339	7.297858
10.975234	12.24312	9.749929	5.991661	8.557762	7.302298
10.98357	12.236052	9.757857	5.993052	8.555112	7.309366
10.95941	12.249794	9.754667	5.995462	8.546695	7.306171
10.978731	12.250982	9.750311	5.9913	8.549339	7.300349
10.972552	12.24277	9.75822	5.988305	8.554828	7.290628
10.977657	12.250438	9.750098	5.994304	8.555741	7.301971
10.974516	12.240653	9.754854	5.992035	8.54436	7.294744
10.965833	12.238035	9.748959	5.993275	8.554904	7.307614
10.975988	12.245721	9.752428	6.014183	8.562972	7.307016
10.977796	12.237868	9.763435	6.00053	8.556584	7.305767
10.953787	12.240472	9.75949	6.001648	8.560265	7.306724
10.975038	12.245414	9.753682	5.987141	8.559789	7.305647
10.960182	12.249164	9.753759	5.990269	8.557365	7.295543
10.967955	12.242478	9.756478	5.996876	8.548111	7.300297
10.972569	12.240511	9.750846	5.993055	8.553285	7.300306
10.981361	12.240234	9.759153	6.005657	8.551287	7.30206
10.97773	12.229635	9.764468	5.993356	8.558745	7.2963
10.976694	12.243398	9.755741	5.995613	8.553456	7.317037
10.971962	12.249612	9.749363	5.994246	8.559758	7.311211
10.969606	12.241594	9.754954	6.008933	8.557341	7.300753
10.97135	12.24359	9.752894	5.987045	8.559463	7.307002
10.966993	12.250567	9.750952	6.003365	8.560491	7.302369
10.971929	12.24733	9.74703	6.005495	8.555182	7.308125
10.961533	12.247325	9.754201	5.997772	8.554523	7.305646
10.976027	12.249492	9.748214	6.005213	8.57173	7.304012
10.965181	12.243292	9.746804	6.00781	8.553189	7.311421
10.976742	12.239759	9.752378	6.004515	8.558665	7.309466
10.969478	12.242245	9.74418	5.995389	8.553947	7.305342
10.970249	12.239434	9.758916	5.994202	8.548762	7.306759
10.9778	12.24138	9.75125	6.009808	8.550821	7.30103
10.950574	12.236104	9.752018	5.997035	8.54949	7.316216
10.963439	12.240046	9.754468	5.993998	8.558536	7.293181
10.970393	12.241347	9.752186	6.007739	8.549662	7.302494
10.983761	12.238418	9.756087	5.984212	8.553679	7.308339
10.973878	12.250294	9.749393	5.999062	8.556697	7.303082
10.963416	12.247892	9.756925	5.990896	8.564575	7.302199
10.973199	12.235268	9.754437	5.988103	8.554761	7.303547
10.97358	12.242211	9.756308	5.996731	8.551547	7.285102
10.970855	12.241174	9.752845	6.000679	8.554787	7.30189
10.970133	12.242199	9.754696	5.988962	8.545631	7.306438
10.972713	12.234714	9.75572	6.003178	8.550812	7.304583
10.972918	12.240295	9.752473	6.015608	8.543358	7.295917
10.970787	12.252429	9.754143	5.986789	8.555172	7.294543
10.962971	12.242162	9.746336	5.994446	8.553242	7.306285
10.971103	12.240128	9.758443	5.997516	8.552064	7.302755
10.979944	12.238173	9.750525	5.995077	8.550609	7.315759
10.975927	12.239234	9.753758	6.011111	8.567484	7.315912
10.980596	12.246212	9.766099	5.992057	8.549826	7.312604
10.976424	12.245112	9.741578	5.988135	8.56374	7.302314
10.959308	12.245924	9.753819	5.995563	8.561823	7.293678
10.967549	12.246737	9.762472	5.986658	8.556037	7.306637
10.960275	12.244987	9.75427	5.998093	8.56952	7.315191
10.962528	12.241561	9.753161	6.002127	8.564482	7.3077
10.978036	12.245633	9.753563	5.983675	8.565726	7.29496
10.972726	12.24175	9.746551	5.983431	8.55287	7.30889
10.964964	12.240231	9.751063	5.999402	8.54807	7.29682
10.951929	12.251817	9.750645	5.997457	8.558235	7.300953
10.962814	12.248215	9.757884	5.992721	8.565601	7.299925
10.965824	12.246531	9.748683	5.991413	8.550622	7.305361
10.96964	12.242689	9.751187	6.004656	8.551522	7.299636
10.979708	12.247896	9.759875	6.009059	8.554988	7.292605
10.968606	12.235193	9.753268	6.003416	8.558392	7.307847
10.991858	12.241073	9.748285	6.002161	8.556034	7.305959
10.987289	12.249975	9.75353	6.004042	8.540936	7.298242
10.9628	12.240324	9.757058	6.00485	8.549403	7.308226
10.966027	12.249898	9.750743	5.998307	8.551884	7.292802
10.963783	12.246654	9.747956	5.994966	8.548531	7.300926
10.97062	12.242857	9.752276	6.003907	8.55166	7.304233
10.959549	12.247543	9.740357	6.009648	8.552536	7.314501
10.966933	12.249689	9.751091	6.007062	8.551787	7.303228
10.95713	12.246976	9.749874	6.003907	8.554805	7.306376
10.968447	12.242376	9.761165	5.988728	8.556231	7.302494
10.952564	12.241462	9.760183	5.991324	8.557594	7.307144
10.961372	12.252021	9.753573	5.996251	8.559968	7.301577
10.969003	12.243288	9.75796	6.002442	8.551142	7.296622
10.975789	12.254671	9.756814	5.999265	8.551577	7.29972
10.968182	12.245811	9.760781	5.991618	8.553263	7.302826
10.974109	12.247925	9.746617	5.995039	8.565943	7.298564
10.96258	12.249666	9.748433	6.000405	8.551126	7.302862
10.965276	12.244865	9.754967	5.99804	8.552713	7.306118
10.967758	12.252476	9.754074	5.999	8.564035	7.30831
10.971025	12.248676	9.756824	6.004262	8.548841	7.303519
10.970444	12.249836	9.752495	6.006679	8.555004	7.305664
10.967812	12.25123	9.75081	6.006481	8.555417	7.303762
10.964906	12.247009	9.745941	6.004882	8.549543	7.300945
10.958075	12.260784	9.750697	5.99112	8.551465	7.309325
10.958306	12.246866	9.742698	5.996683	8.563065	7.31233
10.972044	12.255739	9.753227	6.004424	8.554441	7.304241
10.959856	12.249582	9.760274	6.002252	8.550352	7.300886
10.947799	12.250058	9.7512	6.003075	8.558435	7.308384
10.964206	12.251898	9.750626	6.002148	8.556311	7.302273
10.959606	12.242579	9.756477	6.00197	8.552325	7.296476
10.962385	12.257849	9.757859	6.006341	8.560427	7.303433
10.966087	12.243394	9.75812	6.00076	8.554114	7.301787
10.961206	12.250341	9.739889	6.000774	8.556032	7.305988
10.960804	12.24589	9.756745	5.999332	8.554246	7.310329
10.954683	12.247945	9.749471	5.995857	8.559281	7.307297
10.953179	12.240899	9.760332	5.99911	8.555897	7.302938
10.963368	12.247957	9.745718	6.001375	8.553584	7.295256
10.978755	12.251126	9.750089	5.988926	8.547976	7.310437
10.967129	12.247143	9.758361	5.99234	8.546543	7.290775
10.970927	12.253792	9.744931	6.002734	8.553885	7.302834
10.975024	12.247656	9.752677	6.004462	8.547863	7.309962
10.964199	12.240238	9.750297	5.993491	8.552138	7.29936
10.971709	12.241233	9.749453	5.993609	8.548637	7.296552
10.962739	12.239677	9.75701	5.997788	8.559068	7.299128
10.955995	12.250316	9.748831	6.002312	8.557917	7.297574
10.980047	12.251367	9.746668	5.988094	8.558006	7.292341
10.965967	12.243425	9.757006	5.995518	8.548899	7.303804
10.959109	12.240126	9.760735	5.998926	8.552687	7.300786
10.967443	12.243003	9.759983	6.000689	8.548383	7.305726
10.972058	12.250557	9.763768	5.997987	8.555883	7.297031
10.958991	12.250801	9.754087	5.995898	8.561343	7.306067
10.968678	12.246721	9.762635	6.008166	8.546839	7.304535
10.958566	12.249404	9.764537	6.004839	8.549112	7.301588
10.961139	12.25214	9.771799	5.997682	8.553135	7.298401
10.966982	12.253252	9.758275	6.001063	8.552382	7.298543
10.965522	12.2498	9.77147	6.000716	8.544628	7.295602
10.957974	12.254454	9.760287	6.008528	8.557841	7.303955
10.960188	12.250897	9.750775	6.004501	8.546961	7.293505
10.96622	12.25104	9.757531	5.99244	8.550543	7.298225
10.964722	12.25118	9.757649	5.990354	8.554164	7.295352
10.968195	12.246152	9.749085	5.990517	8.564694	7.311754
10.968766	12.253871	9.740151	6.00631	8.558741	7.296693
10.965076	12.249504	9.736975	5.996206	8.55473	7.290707
10.975268	12.243753	9.753237	5.997437	8.556243	7.304748
10.973432	12.246497	9.764905	5.999582	8.546126	7.308555
10.963583	12.251263	9.742048	5.988525	8.558658	7.289827
10.979644	12.242341	9.760294	5.996525	8.567232	7.306043
10.981615	12.245499	9.752708	5.993901	8.552824	7.303538
10.972446	12.250912	9.74678	5.995701	8.550701	7.303647
10.972976	12.251696	9.749067	5.991363	8.553215	7.299376
10.975179	12.251406	9.753011	6.012373	8.558429	7.299103
10.961777	12.257142	9.764014	6.004343	8.551697	7.301702
10.978412	12.265289	9.743507	6.003097	8.554845	7.294007
10.975406	12.252712	9.750245	5.992697	8.556349	7.303139
10.959208	12.246461	9.749107	6.002775	8.551536	7.302915
10.967995	12.246372	9.74421	6.008519	8.561701	7.296867
10.960539	12.247326	9.749826	5.995679	8.554532	7.291167
10.98371	12.24874	9.747457	6.005673	8.560581	7.311395
10.989228	12.254916	9.761125	6.005705	8.561442	7.31366
10.958208	12.248785	9.748348	5.999128	8.549015	7.302272
10.954878	12.248743	9.752335	5.997811	8.559785	7.297384
10.964033	12.245786	9.758205	6.001647	8.558006	7.310388
10.95969	12.242267	9.745525	6.007429	8.56348	7.311225
10.963837	12.241474	9.754303	6.009401	8.557999	7.294924
10.961505	12.249495	9.761695	6.002377	8.554784	7.293653
10.965025	12.247855	9.754952	6.005086	8.562602	7.297914
10.95633	12.245934	9.762353	5.99913	8.54803	7.302948
10.969238	12.248248	9.759181	6.012797	8.560781	7.305248
10.975473	12.247142	9.768639	6.002066	8.554187	7.30411
10.960913	12.256504	9.753087	6.003855	8.544179	7.294079
10.955247	12.251384	9.757437	5.997392	8.558847	7.299324
10.955288	12.248206	9.750205	5.996064	8.556677	7.286813
10.963167	12.256303	9.743465	6.001919	8.56377	7.302091
10.965742	12.245132	9.762022	6.004403	8.562293	7.300507
10.963818	12.253188	9.756093	6.001033	8.561058	7.300804
10.969173	12.235703	9.760197	6.005873	8.55923	7.301771
10.972472	12.245008	9.752828	6.003695	8.554951	7.305342
10.976552	12.244954	9.749057	5.993242	8.549977	7.302887
10.981034	12.242896	9.751207	5.995937	8.560594	7.311038
10.965708	12.231743	9.74373	6.001264	8.557373	7.29718
10.965908	12.249091	9.758489	5.995443	8.553676	7.305782
10.97586	12.24328	9.761108	5.991051	8.543436	7.304369
10.969919	12.23924	9.760695	6.014987	8.565976	7.306713
10.9679	12.246001	9.768929	6.010633	8.564428	7.288573
10.957248	12.245795	9.744695	5.993085	8.5607	7.295883
10.96952	12.234127	9.761293	6.014392	8.557821	7.30445
10.968268	12.242895	9.757036	5.995133	8.562062	7.301267
10.959575	12.243144	9.746137	5.996406	8.560335	7.301786
10.957968	12.239769	9.753965	6.00175	8.556336	7.299485
10.965312	12.250173	9.755866	5.992677	8.557247	7.309195
10.980296	12.251057	9.763617	6.006789	8.551423	7.28855
10.983942	12.248357	9.760335	5.988827	8.553594	7.304432
10.966425	12.24213	9.760118	5.996138	8.54453	7.295539
10.981351	12.243566	9.7786	5.993882	8.56564	7.306001
10.9602	12.260407	9.76319	6.006926	8.560321	7.302889
10.97755	12.249663	9.759178	6.008597	8.564864	7.307471
10.963679	12.249812	9.762737	5.983281	8.563627	7.300735
10.953347	12.248714	9.762641	5.984942	8.558843	7.294907
10.960701	12.24549	9.761254	6.003294	8.560319	7.301826
10.970547	12.246873	9.749302	5.998818	8.546393	7.299925
10.955474	12.238709	9.754959	5.992503	8.558268	7.300224
10.962918	12.248241	9.752347	5.989822	8.55184	7.304415
10.97086	12.238638	9.752011	5.995198	8.55997	7.296432
10.970075	12.248955	9.752314	6.003692	8.559398	7.297664
10.971564	12.242036	9.752875	5.986977	8.551285	7.289074
10.973398	12.246807	9.75712	6.001468	8.548551	7.306701
10.972756	12.24584	9.748633	5.99362	8.565366	7.298521
10.964114	12.251669	9.758197	6.006184	8.559839	7.302187
10.956961	12.236158	9.756505	5.993333	8.562999	7.306522
10.97108	12.244114	9.754439	6.002296	8.560792	7.304337
10.958005	12.253429	9.749523	6.007665	8.563964	7.306181
10.957158	12.252034	9.756233	5.992557	8.55198	7.296585
10.966245	12.24947	9.746903	6.002176	8.561412	7.307004
10.978512	12.251129	9.760194	5.998011	8.560465	7.305987
10.962637	12.247768	9.751659	5.996699	8.55542	7.300015
10.962325	12.253235	9.752433	6.002353	8.558364	7.294436
10.944399	12.24598	9.747163	5.987626	8.55938	7.291936
10.956113	12.241608	9.757075	5.999953	8.566172	7.30256
10.97552	12.246389	9.75129	5.993742	8.561161	7.304048
10.964315	12.242553	9.763381	6.00301	8.555671	7.295275
10.955827	12.228432	9.753803	5.99493	8.549872	7.305747
10.965104	12.250165	9.764709	6.006029	8.558976	7.294266
10.967789	12.240616	9.751578	5.997105	8.552085	7.303249
10.958073	12.243729	9.753785	6.00594	8.557447	7.308719
10.967937	12.250784	9.751235	5.999119	8.555555	7.308561
10.966613	12.248668	9.754374	5.987587	8.56359	7.308916
10.97006	12.243988	9.755757	6.001563	8.55505	7.303401
10.974716	12.256781	9.755167	5.99088	8.551279	7.310551
10.977561	12.256979	9.762962	6.001491	8.553201	7.30799
10.971064	12.252575	9.749802	6.003246	8.548867	7.303837
10.976673	12.251936	9.760958	5.991417	8.560091	7.296092
10.965541	12.254503	9.752963	6.003982	8.552817	7.298973
10.97158	12.237875	9.748796	5.991385	8.551297	7.296213
10.962568	12.253752	9.752136	6.0064	8.553323	7.301546
10.971283	12.247099	9.754322	5.997151	8.554202	7.306501
10.971276	12.247979	9.755685	5.998474	8.550349	7.299246
10.962294	12.25467	9.763979	5.995671	8.560375	7.307676
10.9793	12.24366	9.75354	5.984928	8.550025	7.3025
10.951241	12.250554	9.754093	5.994475	8.558135	7.297552
10.97421	12.255068	9.759998	6.001052	8.561552	7.310906
10.965734	12.251849	9.753546	5.983131	8.552107	7.30206
10.962446	12.249308	9.770015	6.002278	8.548414	7.303487
10.949971	12.249508	9.759268	6.008388	8.551481	7.299209
10.956981	12.241085	9.754996	5.993864	8.556467	7.288376
10.968752	12.262057	9.75528	6.014057	8.559657	7.292455
10.967717	12.25772	9.746374	6.005688	8.543664	7.308089
10.95746	12.256001	9.743535	6.004621	8.563506	7.301527
10.946583	12.255549	9.748014	5.998841	8.572562	7.299457
10.961848	12.249899	9.762003	5.996546	8.55239	7.30157
10.956392	12.254029	9.745997	5.996559	8.555668	7.306551
10.967543	12.250047	9.751127	5.993727	8.556498	7.30198
10.95983	12.247849	9.752246	5.993383	8.557031	7.300075
10.955583	12.255357	9.759278	6.003064	8.568117	7.301503
10.9699	12.243728	9.748939	5.994438	8.559338	7.290061
10.953644	12.249734	9.752788	6.002069	8.556218	7.302567
10.95794	12.249947	9.754883	5.991243	8.55837	7.298463
10.955275	12.253696	9.758228	5.980398	8.561005	7.309071
10.963276	12.244765	9.759668	5.995749	8.565056	7.305363
10.944468	12.2482	9.752948	5.996328	8.560611	7.30136
10.970557	12.242967	9.753649	5.993799	8.558345	7.299635
10.948392	12.253281	9.757143	5.996234	8.552617	7.301128
10.970214	12.254491	9.760767	6.005916	8.545975	7.303438
10.978628	12.249477	9.756974	5.998556	8.567516	7.310066
10.956624	12.247336	9.766561	6.002536	8.559595	7.305099
10.957731	12.251044	9.746824	5.980878	8.558251	7.297069
10.959397	12.242985	9.749439	5.99912	8.569561	7.301725
10.974095	12.263087	9.759615	5.992716	8.546844	7.310438
10.96579	12.267326	9.744469	5.999275	8.553509	7.306442
10.966121	12.25246	9.75102	6.00045	8.551078	7.299682
10.961428	12.25124	9.747992	5.992126	8.556985	7.306758
10.980493	12.247091	9.744216	6.004172	8.558972	7.310174
10.965573	12.252574	9.759551	5.990676	8.552576	7.298086
10.969016	12.256563	9.758102	6.010502	8.555027	7.300525
10.970914	12.241346	9.750476	6.00256	8.557457	7.29791
10.962292	12.247023	9.757478	5.985971	8.557595	7.28911
10.972994	12.250102	9.759263	5.998531	8.553491	7.305497
10.97408	12.248772	9.746512	6.003019	8.559357	7.305304
10.972336	12.250562	9.755816	5.989605	8.551186	7.301484
10.978662	12.253414	9.757217	5.999586	8.562802	7.294445
10.964625	12.252927	9.757682	5.994523	8.555208	7.30133
10.975268	12.248964	9.742975	5.988781	8.562516	7.299558
10.967934	12.243395	9.762659	5.993262	8.557858	7.307241
10.964273	12.242621	9.766332	5.996136	8.556335	7.298907
10.95546	12.257497	9.752518	5.988702	8.555874	7.29675
10.970457	12.245106	9.764091	5.994569	8.559522	7.300773
10.969646	12.247812	9.755399	5.993074	8.561806	7.307578
10.953844	12.252611	9.763971	5.998385	8.553757	7.313964
10.964033	12.257212	9.749889	5.996625	8.5582	7.300032
10.97438	12.249463	9.756117	5.993974	8.555577	7.302068
10.964253	12.252863	9.751398	5.995416	8.554888	7.293634
10.96552	12.231834	9.755058	6.001692	8.553986	7.306472
10.978343	12.240936	9.763026	5.984392	8.557917	7.299645
10.960151	12.245029	9.752908	6.00064	8.553065	7.295114
10.965859	12.255798	9.753773	6.002298	8.559785	7.306011
10.957182	12.2476	9.752013	5.989912	8.553406	7.287392
10.964942	12.25342	9.763842	5.987834	8.558925	7.296859
10.971305	12.248201	9.754593	5.995613	8.555523	7.304732
10.958598	12.244009	9.761476	6.007231	8.565781	7.300326
10.971828	12.24583	9.747484	5.997848	8.545759	7.306686
10.973372	12.245809	9.749429	5.988467	8.562969	7.30578
10.96768	12.248877	9.758296	6.001978	8.554436	7.287081
[truncated: 2,001 more rows]
