# Supplementary material for: Dynamic Characterisation of Fibre-Optic Temperature Sensors for Physiological Monitoring
Source: Sensors (Basel). 2020 Dec 31;21(1):221. doi: 10.3390/s21010221 (PMC7795630; doi:10.3390/s21010221)
Supplement: Supplementary file 1 [file sensors-21-00221-s001.zip › Supplementary Data/Static calibration/Blank_sensor_3_TCal.csv]

50	40	25	35	30
16.925949	14.755069	11.356989	13.696982	12.552963
16.922562	14.761835	11.334248	13.694221	12.558855
16.925412	14.758436	11.341744	13.706202	12.564879
16.929397	14.761526	11.376267	13.711161	12.559668
16.932007	14.744474	11.34157	13.695829	12.561532
16.940099	14.739502	11.350446	13.726259	12.564426
16.942154	14.745959	11.361824	13.713143	12.5635
16.950603	14.751742	11.354654	13.711378	12.541314
16.946599	14.747752	11.311306	13.708979	12.561073
16.941974	14.74994	11.339911	13.707594	12.557959
16.934512	14.73985	11.350393	13.708065	12.554038
16.920836	14.741407	11.348299	13.711939	12.551306
16.925572	14.745666	11.345828	13.688588	12.545361
16.924682	14.742462	11.342406	13.703534	12.558977
16.923059	14.730636	11.342612	13.701878	12.547319
16.933135	14.736245	11.349136	13.711409	12.538711
16.936432	14.733457	11.34596	13.659681	12.560916
16.939579	14.73158	11.34367	13.711851	12.569764
16.932953	14.732248	11.352063	13.719213	12.546178
16.934569	14.735874	11.35138	13.708604	12.554864
16.92475	14.742743	11.353871	13.706448	12.562442
16.91939	14.743654	11.365385	13.699295	12.548685
16.917763	14.739446	11.356266	13.700562	12.529433
16.923026	14.749813	11.343531	13.706723	12.545025
16.924495	14.750597	11.321514	13.691943	12.53936
16.921032	14.74335	11.334315	13.697017	12.55548
16.914136	14.749078	11.347109	13.702778	12.564239
16.9362	14.736191	11.371626	13.676266	12.525969
16.942081	14.732247	11.361324	13.695396	12.53233
16.938525	14.730115	11.33933	13.70277	12.559551
16.932068	14.738437	11.376798	13.692239	12.543807
16.941281	14.739821	11.352921	13.696193	12.545233
16.926237	14.733859	11.335844	13.661342	12.533099
16.938904	14.745079	11.343011	13.687199	12.534447
16.934401	14.738192	11.327541	13.712723	12.562701
16.93858	14.741215	11.344797	13.723594	12.572655
16.939681	14.737105	11.348346	13.703578	12.566153
16.929881	14.743047	11.333034	13.70529	12.559562
16.922636	14.734417	11.346783	13.711125	12.555668
16.92583	14.730415	11.380119	13.684188	12.547241
16.919488	14.736896	11.347334	13.691722	12.555127
16.921288	14.737659	11.304306	13.693194	12.552958
16.930622	14.730378	11.353766	13.699502	12.568356
16.915497	14.747119	11.356265	13.693129	12.570669
16.916358	14.747451	11.358272	13.686777	12.556528
16.916181	14.733982	11.358597	13.689257	12.54885
16.915197	14.731563	11.367951	13.708645	12.549881
16.918232	14.752261	11.373267	13.649412	12.541556
16.924382	14.751388	11.356015	13.671797	12.544734
16.930547	14.739555	11.347684	13.741505	12.55256
16.932678	14.733437	11.351653	13.694081	12.56909
16.93427	14.737293	11.331842	13.707725	12.580351
16.931467	14.729324	11.343436	13.691561	12.561338
16.933484	14.728648	11.333357	13.674992	12.560314
16.935591	14.742501	11.337405	13.696503	12.572234
16.930203	14.735555	11.356155	13.703217	12.562217
16.937482	14.744548	11.335916	13.699468	12.558107
16.928426	14.746556	11.345379	13.695008	12.561316
16.925639	14.747007	11.34381	13.673511	12.562997
16.926079	14.748322	11.341753	13.714237	12.555092
16.92795	14.755938	11.352337	13.719714	12.567461
16.930798	14.753987	11.353231	13.712157	12.561062
16.9246	14.74787	11.340031	13.709129	12.541807
16.921886	14.760001	11.335752	13.716332	12.556789
16.924417	14.750441	11.325138	13.719125	12.55943
16.93045	14.749783	11.341513	13.70195	12.569299
16.92164	14.749059	11.340655	13.686748	12.56115
16.928271	14.745006	11.349303	13.677718	12.556112
16.930127	14.742195	11.336704	13.700234	12.543752
16.93793	14.731986	11.363442	13.695535	12.580365
16.949136	14.728548	11.365879	13.700129	12.565031
16.932599	14.726713	11.350437	13.687499	12.547141
16.924012	14.734693	11.361646	13.697892	12.556481
16.924126	14.738319	11.356847	13.7272	12.54941
16.916136	14.739809	11.359854	13.71485	12.550881
16.931825	14.742624	11.338053	13.712918	12.561334
16.914098	14.756282	11.339422	13.695964	12.553567
16.929934	14.749058	11.329964	13.710989	12.563438
16.918919	14.745853	11.349321	13.707372	12.573019
16.928858	14.742015	11.332993	13.701331	12.558356
16.929195	14.733738	11.325949	13.701241	12.561754
16.928347	14.738656	11.344199	13.698413	12.55203
16.925633	14.751269	11.31828	13.695973	12.50007
16.941215	14.742736	11.290876	13.696435	12.54959
16.935836	14.746612	11.369391	13.703703	12.540647
16.943745	14.75016	11.376972	13.698291	12.545371
16.930084	14.739872	11.35262	13.704288	12.554591
16.934012	14.735696	11.356202	13.694579	12.546641
16.933413	14.737906	11.337754	13.694668	12.56593
16.934458	14.741456	11.358007	13.68793	12.559304
16.924141	14.738039	11.354086	13.70678	12.554624
16.935418	14.7431	11.339425	13.702674	12.552837
16.925765	14.74554	11.348442	13.707557	12.562073
16.9222	14.748662	11.345379	13.680368	12.559099
16.921048	14.737787	11.357998	13.695428	12.5492
16.919956	14.747045	11.363295	13.698796	12.55264
16.920633	14.747633	11.356436	13.693945	12.552463
16.9299	14.735933	11.336741	13.703576	12.573525
16.918514	14.731734	11.363476	13.697793	12.555187
16.926361	14.737921	11.331742	13.692987	12.541751
16.939578	14.741477	11.337258	13.697102	12.539168
16.923725	14.738773	11.334532	13.679822	12.562803
16.918249	14.747872	11.365199	13.704401	12.562213
16.920938	14.751665	11.344464	13.699678	12.559615
16.929372	14.746017	11.354403	13.701283	12.553003
16.934226	14.74471	11.356902	13.689003	12.576217
16.937795	14.733694	11.365548	13.712437	12.545765
16.934081	14.74419	11.343311	13.695658	12.552971
16.922114	14.742776	11.31899	13.694052	12.564438
16.929454	14.741173	11.335184	13.692266	12.565535
16.924799	14.745795	11.336743	13.702769	12.569966
16.924271	14.739377	11.350881	13.698469	12.546564
16.929257	14.742182	11.351101	13.689033	12.547853
16.924728	14.756596	11.348782	13.703045	12.549356
16.919832	14.751728	11.340442	13.703155	12.532943
16.924738	14.748157	11.333047	13.703408	12.536645
16.922125	14.748404	11.334487	13.705286	12.549375
16.924548	14.752183	11.338855	13.698858	12.56398
16.923065	14.742915	11.339909	13.650866	12.557344
16.92646	14.747604	11.348326	13.719662	12.563482
16.935462	14.746662	11.341566	13.75074	12.561566
16.930964	14.735826	11.336728	13.683908	12.543483
16.925426	14.740637	11.345458	13.694058	12.541084
16.933357	14.73281	11.349709	13.699	12.564496
16.9427	14.739444	11.338764	13.704761	12.563366
16.943711	14.740586	11.363568	13.696187	12.546894
16.939976	14.740119	11.36448	13.686268	12.558271
16.93344	14.734287	11.361609	13.687629	12.551545
16.937867	14.737323	11.343072	13.703243	12.527509
16.941187	14.726193	11.341626	13.729337	12.537043
16.931275	14.729133	11.352202	13.679166	12.544572
16.937992	14.735341	11.34527	13.692066	12.560658
16.926282	14.740726	11.352613	13.691595	12.538981
16.933717	14.763826	11.359994	13.651677	12.543471
16.939472	14.744904	11.345187	13.691418	12.551524
16.928066	14.738645	11.338635	13.712099	12.526408
16.924369	14.738693	11.346632	13.7073	12.497617
16.936148	14.741187	11.350966	13.683346	12.534885
16.943833	14.736689	11.352147	13.699885	12.521986
16.936241	14.740605	11.360041	13.702314	12.507771
16.935793	14.746943	11.354413	13.660174	12.542832
16.935261	14.736701	11.343819	13.710604	12.539869
16.923912	14.725565	11.355754	13.714271	12.541394
16.928919	14.730196	11.36363	13.697554	12.542645
16.928434	14.73037	11.362784	13.693611	12.537211
16.918572	14.733627	11.355107	13.694006	12.553742
16.918182	14.739803	11.346803	13.717607	12.53348
16.919667	14.743374	11.336496	13.683006	12.563255
16.925575	14.732808	11.350716	13.686261	12.540288
16.924266	14.725868	11.34659	13.718514	12.543869
16.930422	14.731367	11.375163	13.689585	12.539207
16.934566	14.735183	11.359528	13.701029	12.564605
16.924677	14.726682	11.353472	13.692554	12.544786
16.921017	14.732573	11.348816	13.697209	12.557091
16.923971	14.735761	11.335479	13.706404	12.568464
16.925434	14.733917	11.324837	13.698025	12.546105
16.918104	14.733333	11.331439	13.704928	12.555655
16.917948	14.735727	11.282562	13.68873	12.606789
16.917235	14.728289	11.335585	13.678061	12.571674
16.925062	14.735964	11.358685	13.702956	12.550224
16.916361	14.741887	11.323695	13.700576	12.548524
16.930165	14.740167	11.358138	13.720036	12.586877
16.927662	14.742224	11.368269	13.699216	12.573801
16.924779	14.73635	11.37709	13.711177	12.570272
16.937621	14.739824	11.359056	13.708237	12.539554
16.947288	14.749377	11.35454	13.705852	12.56461
16.95209	14.746573	11.359019	13.703022	12.567981
16.932651	14.757391	11.34011	13.704389	12.557805
16.931709	14.745004	11.354024	13.706295	12.561927
16.935455	14.7466	11.354333	13.690618	12.572635
16.935081	14.746168	11.356449	13.683415	12.551695
16.934955	14.740888	11.340323	13.693684	12.574251
16.935262	14.737683	11.346707	13.679969	12.553624
16.934145	14.742021	11.364273	13.697456	12.547764
16.930993	14.742241	11.314783	13.663739	12.540225
16.927927	14.742855	11.33168	13.647834	12.568565
16.926836	14.735885	11.352956	13.687894	12.590385
16.91845	14.73287	11.364348	13.682123	12.575581
16.923076	14.740734	11.365003	13.696175	12.56033
16.923082	14.750709	11.348433	13.70587	12.569542
16.917989	14.74292	11.35732	13.693907	12.56448
16.927208	14.749142	11.364648	13.674525	12.574059
16.943986	14.740372	11.355321	13.695144	12.539035
16.943779	14.743543	11.343148	13.723591	12.557595
16.928168	14.747996	11.343484	13.707364	12.531013
16.91667	14.733074	11.348703	13.70989	12.5608
16.916525	14.730963	11.34891	13.719678	12.549717
16.920409	14.729374	11.3308	13.712833	12.522971
16.933441	14.753839	11.350997	13.70941	12.572562
16.927595	14.743531	11.347587	13.701589	12.555408
16.924668	14.748037	11.345705	13.692891	12.550448
16.919246	14.74908	11.359736	13.687205	12.551933
16.917085	14.749881	11.349279	13.678286	12.545755
16.929591	14.741987	11.35761	13.686553	12.533993
16.920417	14.748621	11.356781	13.694112	12.524984
16.915854	14.745471	11.343992	13.6855	12.564567
16.919519	14.735988	11.342626	13.72212	12.561802
16.916492	14.732409	11.35262	13.663939	12.556267
16.916508	14.734146	11.353154	13.723174	12.563625
16.920777	14.74368	11.339979	13.687155	12.574575
16.922527	14.751862	11.309452	13.696916	12.578532
16.9153	14.745118	11.353007	13.711581	12.562162
16.928407	14.748614	11.359696	13.675499	12.55043
16.916915	14.747049	11.348714	13.689627	12.554139
16.919176	14.742084	11.328725	13.67843	12.556226
16.928539	14.743064	11.357621	13.684883	12.555726
16.913232	14.755912	11.37314	13.701222	12.534088
16.911746	14.749122	11.359603	13.702343	12.532804
16.915174	14.750891	11.368496	13.704974	12.548245
16.923614	14.754833	11.367986	13.707499	12.54458
16.934485	14.74322	11.353353	13.685064	12.556792
16.934223	14.750431	11.347913	13.672561	12.547183
16.931726	14.749699	11.35631	13.661654	12.547324
16.921438	14.743752	11.337984	13.730512	12.556221
16.914653	14.746746	11.35239	13.710846	12.554515
16.910804	14.737997	11.343892	13.716105	12.526526
16.91633	14.739573	11.342622	13.712622	12.550659
16.91783	14.73865	11.335242	13.697467	12.557886
16.929196	14.734829	11.347462	13.678291	12.54908
16.923891	14.735212	11.330916	13.702847	12.552498
16.932552	14.724148	11.345855	13.659209	12.552048
16.925535	14.736504	11.315549	13.67329	12.577765
16.930829	14.743441	11.345042	13.697556	12.566142
16.92902	14.7444	11.355401	13.683472	12.538587
16.934859	14.731678	11.34138	13.688089	12.549648
16.922316	14.733196	11.337498	13.696414	12.514136
16.921788	14.727874	11.341131	13.699983	12.54075
16.92132	14.729268	11.337532	13.695589	12.545935
16.914133	14.735929	11.328361	13.70389	12.556591
16.91267	14.737092	11.357344	13.680206	12.537548
16.914251	14.734277	11.353741	13.703169	12.542772
16.924652	14.745269	11.350687	13.690905	12.548054
16.922127	14.740199	11.329891	13.656254	12.519637
16.916659	14.739423	11.362329	13.688924	12.55141
16.92949	14.732544	11.365941	13.658692	12.523777
16.92528	14.739155	11.354878	13.682719	12.552665
16.920242	14.738037	11.343579	13.696879	12.551888
16.924327	14.74158	11.350811	13.706422	12.556143
16.927409	14.74171	11.33507	13.686438	12.561076
16.929911	14.752956	11.355843	13.691581	12.565035
16.926963	14.737594	11.343991	13.663273	12.528936
16.932467	14.738261	11.344534	13.687984	12.505854
16.933187	14.743045	11.356647	13.712797	12.526811
16.934021	14.746279	11.320273	13.688919	12.539846
16.926111	14.735428	11.343795	13.720687	12.546151
16.928013	14.726778	11.370327	13.696228	12.558566
16.927795	14.73998	11.352118	13.711128	12.56562
16.924647	14.749569	11.347748	13.679828	12.554852
16.92388	14.72974	11.343339	13.664256	12.562584
16.93293	14.737959	11.34392	13.696155	12.550803
16.930852	14.744843	11.348158	13.66912	12.544928
16.939113	14.739276	11.355192	13.699075	12.559765
16.935202	14.756855	11.346466	13.707843	12.555553
16.924259	14.752073	11.32827	13.678646	12.566896
16.934707	14.738351	11.36271	13.727328	12.554973
16.926022	14.736187	11.35336	13.722875	12.566318
16.920357	14.73281	11.364014	13.699072	12.573562
16.92134	14.733632	11.351946	13.708241	12.564631
16.928886	14.734563	11.355134	13.707706	12.568606
16.924032	14.742158	11.346816	13.70135	12.572993
16.915587	14.731736	11.335016	13.687837	12.549948
16.91364	14.730953	11.342326	13.712097	12.552789
16.919975	14.740673	11.337696	13.694161	12.551228
16.917156	14.734614	11.324358	13.69902	12.55277
16.920036	14.729731	11.317894	13.708547	12.568012
16.919929	14.738172	11.3577	13.701739	12.567849
16.930103	14.729718	11.353711	13.702529	12.557362
16.931546	14.732482	11.313984	13.718818	12.540601
16.932041	14.731836	11.330498	13.695121	12.567133
16.924889	14.724157	11.349722	13.690168	12.550136
16.92353	14.733395	11.3503	13.69994	12.508527
16.913959	14.737361	11.340156	13.691164	12.554785
16.915118	14.733185	11.354559	13.682577	12.543344
16.911623	14.733858	11.360291	13.693575	12.583034
16.908094	14.73268	11.329795	13.68052	12.556263
16.915488	14.72594	11.351695	13.678251	12.556153
16.916393	14.73683	11.371741	13.68148	12.552219
16.911638	14.741071	11.361017	13.685484	12.552494
16.917342	14.732501	11.35297	13.698724	12.561058
16.9312	14.73685	11.34562	13.704377	12.547685
16.921161	14.748409	11.350218	13.721993	12.528264
16.928688	14.751131	11.328186	13.706163	12.518765
16.920874	14.74214	11.334564	13.689645	12.563594
16.918221	14.745565	11.336424	13.698278	12.548333
16.926537	14.737183	11.330769	13.705786	12.536011
16.922849	14.735664	11.309052	13.666882	12.54562
16.919261	14.732453	11.345402	13.695449	12.537454
16.920243	14.7415	11.353563	13.669356	12.563711
16.913305	14.737905	11.329577	13.697035	12.569859
16.90876	14.745938	11.324106	13.715927	12.570805
16.91094	14.734911	11.345663	13.713025	12.557313
16.916393	14.736474	11.342385	13.721735	12.549751
16.917608	14.73117	11.280514	13.713987	12.542393
16.929316	14.730938	11.316896	13.701602	12.561111
16.928664	14.734266	11.316073	13.695406	12.553536
16.920761	14.747555	11.309942	13.706749	12.5505
16.912939	14.746071	11.324668	13.705231	12.547157
16.929077	14.732799	11.368413	13.700696	12.564804
16.92869	14.74915	11.348001	13.711229	12.556383
16.932351	14.733004	11.360318	13.710219	12.558235
16.920778	14.733543	11.359395	13.678567	12.56234
16.917591	14.736492	11.340226	13.692244	12.557061
16.919564	14.74014	11.346951	13.717103	12.529908
16.929612	14.746552	11.320266	13.70163	12.556021
16.919098	14.748169	11.322797	13.701107	12.558072
16.921753	14.749057	11.340127	13.709012	12.541549
16.924069	14.740737	11.352208	13.72207	12.549145
16.913233	14.738776	11.353463	13.71621	12.549765
16.926187	14.74863	11.346863	13.697547	12.567748
16.923735	14.7383	11.338998	13.701314	12.555523
16.914487	14.728126	11.349885	13.702144	12.547973
16.920996	14.735108	11.358736	13.696423	12.558374
16.932776	14.73179	11.34887	13.720382	12.56104
16.927281	14.731245	11.3545	13.718877	12.554182
16.916123	14.739087	11.351422	13.701512	12.558226
16.918529	14.743606	11.338038	13.702144	12.563229
16.915399	14.746722	11.317993	13.695274	12.549919
16.919189	14.734808	11.318121	13.704292	12.551569
16.91686	14.75309	11.355736	13.617826	12.559029
16.919964	14.751813	11.34033	13.699606	12.554545
16.918039	14.750965	11.35538	13.705098	12.539184
16.920464	14.746557	11.377312	13.706073	12.536187
16.92314	14.742541	11.356747	13.715532	12.544558
16.918357	14.741739	11.350348	13.697596	12.560769
16.918246	14.734654	11.343622	13.706659	12.556262
16.918267	14.72978	11.350564	13.674226	12.55115
16.928401	14.736063	11.361925	13.693322	12.569207
16.930966	14.738799	11.344582	13.727452	12.552425
16.939255	14.741926	11.34685	13.717558	12.560321
16.935267	14.747323	11.346101	13.70883	12.558619
16.935805	14.742286	11.333207	13.704899	12.548271
16.936886	14.743895	11.36441	13.695465	12.557998
16.923893	14.735623	11.338903	13.708021	12.555798
16.926404	14.746993	11.338254	13.706517	12.572274
16.926325	14.742482	11.35254	13.683522	12.568923
16.920591	14.734597	11.362415	13.704891	12.537808
16.92232	14.738851	11.344756	13.669648	12.565197
16.921074	14.739635	11.332253	13.689392	12.56868
16.923881	14.728778	11.339482	13.690714	12.566396
16.919801	14.756177	11.342039	13.683003	12.558556
16.926343	14.749378	11.325855	13.712561	12.554601
16.917561	14.742612	11.356617	13.7183	12.563105
16.918913	14.742124	11.335953	13.707661	12.52751
16.923171	14.732611	11.344356	13.687441	12.512839
16.924496	14.732346	11.315111	13.711229	12.545612
16.928362	14.738603	11.362436	13.721817	12.551679
16.925706	14.738386	11.339474	13.670553	12.555985
16.933762	14.734016	11.327589	13.685896	12.560888
16.922481	14.736691	11.340108	13.702199	12.561633
16.918563	14.737534	11.331554	13.719835	12.557066
16.915673	14.737718	11.347368	13.704054	12.572601
16.933186	14.740682	11.356315	13.707155	12.546144
16.924376	14.735698	11.354236	13.693299	12.559351
16.913908	14.739827	11.325538	13.711836	12.554298
16.919338	14.744154	11.343891	13.712425	12.54668
16.915207	14.736692	11.337355	13.720595	12.562488
16.913771	14.751241	11.32875	13.704549	12.560422
16.91757	14.750687	11.322371	13.678882	12.568952
16.918235	14.74946	11.330381	13.698874	12.561711
16.921105	14.745376	11.330636	13.727581	12.564809
16.927414	14.763271	11.338267	13.704293	12.556163
16.918656	14.743557	11.330758	13.701923	12.560473
16.911213	14.740537	11.336062	13.691026	12.533175
16.910327	14.742286	11.343284	13.689328	12.544995
16.917557	14.741834	11.313771	13.692252	12.552356
16.92168	14.753376	11.345137	13.695017	12.55051
16.909864	14.744595	11.345179	13.700319	12.554274
16.918578	14.749625	11.34678	13.692659	12.553721
16.917982	14.744186	11.3369	13.700179	12.524805
16.918208	14.737762	11.348097	13.702134	12.539352
16.92534	14.741574	11.347753	13.715256	12.551064
16.92838	14.743637	11.336185	13.684067	12.5565
16.916441	14.731138	11.338671	13.696887	12.54711
16.919404	14.742854	11.345424	13.70612	12.543162
16.91936	14.739961	11.362916	13.673124	12.54669
16.922727	14.742699	11.320262	13.719182	12.500904
16.921027	14.729991	11.35734	13.697683	12.550884
16.932051	14.736189	11.362617	13.681573	12.55012
16.932488	14.735515	11.358855	13.70131	12.55436
16.935319	14.7297	11.349035	13.697476	12.529702
16.936596	14.736271	11.346143	13.697021	12.517732
16.923428	14.738408	11.328318	13.698647	12.512485
16.918445	14.734807	11.339687	13.696723	12.531323
16.917713	14.736609	11.342682	13.704573	12.541299
16.921087	14.735881	11.337495	13.704775	12.553598
16.924437	14.733919	11.339084	13.693155	12.554697
16.917006	14.736464	11.321847	13.695117	12.55265
16.918975	14.732706	11.328538	13.702677	12.556758
16.9207	14.735817	11.354666	13.697229	12.533646
16.918881	14.738364	11.345402	13.703938	12.555941
16.917246	14.733579	11.344743	13.700556	12.553492
16.913884	14.751273	11.348105	13.679073	12.554962
16.915319	14.744337	11.348727	13.693268	12.565125
16.919137	14.739984	11.34422	13.69592	12.551739
16.936441	14.734773	11.32385	13.725818	12.565092
16.927413	14.730899	11.333682	13.696289	12.531968
16.930935	14.741276	11.355063	13.674441	12.510881
16.93209	14.742819	11.34814	13.706665	12.532515
16.930696	14.747214	11.345435	13.717625	12.510504
16.951994	14.74664	11.353592	13.7083	12.53045
16.957686	14.748546	11.35955	13.693542	12.542606
16.918574	14.736102	11.331048	13.689409	12.520244
16.919478	14.736099	11.356505	13.676226	12.550986
16.927811	14.736378	11.344047	13.698517	12.548735
16.923508	14.735167	11.330104	13.71001	12.545036
16.920568	14.731976	11.367573	13.706473	12.552109
16.918353	14.732292	11.357454	13.7091	12.554212
16.927378	14.727155	11.337638	13.685443	12.562593
16.935243	14.739236	11.330744	13.719482	12.535071
16.93074	14.739363	11.299195	13.714789	12.54811
16.921835	14.733812	11.300056	13.733599	12.565636
16.918018	14.736714	11.377468	13.693172	12.546731
16.924453	14.730735	11.35032	13.698531	12.554089
16.925857	14.729477	11.363715	13.691158	12.533532
16.92782	14.741107	11.348396	13.702367	12.523838
16.928331	14.737764	11.349106	13.71515	12.539329
16.92542	14.729805	11.360783	13.700151	12.554224
16.937571	14.733976	11.372311	13.69804	12.553518
16.935637	14.736069	11.359941	13.672705	12.542628
16.935978	14.740201	11.343631	13.702903	12.539705
16.938739	14.737591	11.340444	13.681842	12.550305
16.925803	14.734957	11.350713	13.694567	12.540578
16.92934	14.737028	11.34103	13.684679	12.551331
16.928762	14.749425	11.329072	13.696071	12.548995
16.924406	14.739757	11.357916	13.718016	12.55555
16.919033	14.748333	11.343238	13.714463	12.555588
16.914925	14.741656	11.338347	13.687137	12.576105
16.913791	14.74671	11.343554	13.682703	12.549589
16.920597	14.735393	11.332734	13.6658	12.55437
16.916417	14.729037	11.325449	13.688288	12.574613
16.927893	14.731376	11.328994	13.717105	12.554831
16.919383	14.734456	11.364507	13.708543	12.506082
16.915024	14.734014	11.315545	13.711869	12.544998
16.916338	14.741512	11.333957	13.705342	12.555872
16.914946	14.744429	11.322283	13.694967	12.554582
16.919427	14.753018	11.311708	13.70303	12.561771
16.921274	14.748948	11.291586	13.703595	12.554618
16.916374	14.748877	11.364052	13.694027	12.496974
16.928589	14.738551	11.342179	13.715295	12.548038
16.923677	14.743523	11.346758	13.699789	12.545229
16.922765	14.744217	11.331503	13.697995	12.546732
16.914948	14.74764	11.346629	13.726001	12.532441
16.918921	14.748794	11.334326	13.708761	12.541758
16.913982	14.743001	11.33084	13.693424	12.544393
16.921776	14.733178	11.341083	13.712349	12.561834
16.925559	14.736358	11.361476	13.708356	12.553963
16.935644	14.746148	11.371916	13.698832	12.558378
16.93404	14.74813	11.338483	13.692932	12.569257
16.930588	14.743713	11.34718	13.698554	12.538245
16.93134	14.745477	11.335722	13.692793	12.542186
16.921631	14.74248	11.347983	13.701081	12.557738
16.924628	14.738324	11.335822	13.701056	12.540042
16.916772	14.737089	11.320291	13.715245	12.540989
16.913906	14.741545	11.343916	13.705172	12.542981
16.917844	14.73638	11.337125	13.698299	12.5419
16.913519	14.752504	11.360238	13.685542	12.551238
16.915808	14.746318	11.36565	13.700088	12.565497
16.919968	14.754037	11.378658	13.71316	12.555748
16.921386	14.751856	11.365227	13.69534	12.541728
16.930961	14.74818	11.338207	13.719888	12.541389
16.934356	14.747008	11.340243	13.689933	12.557179
16.920786	14.740191	11.323173	13.721234	12.546462
16.915373	14.737223	11.345857	13.697089	12.5422
16.919733	14.739803	11.353364	13.718613	12.528205
16.92617	14.734594	11.341269	13.697623	12.563698
16.930898	14.735024	11.36049	13.706814	12.532008
16.923968	14.738478	11.357454	13.701743	12.545662
16.931623	14.739108	11.341535	13.691965	12.547728
16.931969	14.74176	11.364812	13.692355	12.548814
16.938565	14.740639	11.337035	13.698444	12.555286
16.929855	14.734147	11.329195	13.70455	12.558305
16.924685	14.7418	11.354081	13.686629	12.530612
16.930206	14.739015	11.33497	13.693484	12.564468
16.925652	14.734947	11.342668	13.694567	12.548964
16.931568	14.739924	11.315435	13.704584	12.548617
16.923797	14.734881	11.337562	13.71122	12.558233
16.91124	14.732911	11.354302	13.699556	12.568623
16.916858	14.738007	11.344122	13.725255	12.568083
16.921437	14.753198	11.345082	13.705028	12.560985
16.917434	14.738811	11.322646	13.711164	12.559707
16.92579	14.732483	11.332831	13.711346	12.557269
16.933251	14.756129	11.335436	13.730291	12.551453
16.937675	14.754794	11.315523	13.711756	12.556517
16.924553	14.739885	11.337466	13.719801	12.551525
16.925657	14.736252	11.340798	13.711736	12.559865
16.927634	14.737705	11.323528	13.713012	12.56001
16.91973	14.730337	11.33817	13.712624	12.531846
16.914872	14.738808	11.335208	13.69135	12.555671
16.917896	14.738298	11.331643	13.693929	12.565648
16.915555	14.740581	11.348287	13.701522	12.525112
16.912451	14.744265	11.344348	13.726422	12.556143
16.912241	14.75108	11.339638	13.706946	12.550453
16.91711	14.736435	11.331506	13.671057	12.551507
16.927723	14.743473	11.350076	13.696529	12.546844
16.919017	14.73804	11.343387	13.716317	12.564063
16.922045	14.735083	11.345079	13.715459	12.55482
16.926622	14.739156	11.354046	13.660318	12.550672
16.929239	14.741999	11.350556	13.704482	12.549287
16.920192	14.742353	11.340294	13.70183	12.526088
16.924105	14.74512	11.342633	13.719259	12.532263
16.919175	14.748956	11.331484	13.702494	12.531906
16.921953	14.740754	11.328326	13.710688	12.531465
16.916278	14.739279	11.339988	13.711986	12.537442
16.922299	14.735155	11.339701	13.722339	12.568863
16.923558	14.74889	11.307877	13.729575	12.549952
16.924973	14.752334	11.336357	13.723745	12.559837
16.925652	14.73896	11.323279	13.677573	12.543695
16.927546	14.742783	11.333113	13.706663	12.553961
16.924457	14.745408	11.343143	13.684876	12.565565
16.909866	14.738307	11.336712	13.668646	12.557774
16.926543	14.740786	11.317865	13.694854	12.530852
16.931775	14.74132	11.332476	13.684273	12.548327
16.918351	14.748482	11.344764	13.710978	12.55826
16.916781	14.743906	11.341425	13.731219	12.551259
16.911829	14.743937	11.334441	13.719395	12.54865
16.920796	14.749673	11.323884	13.718282	12.547821
16.916987	14.744544	11.347361	13.703656	12.551528
16.916257	14.743676	11.335472	13.706934	12.553403
16.91493	14.744297	11.344133	13.699351	12.557238
16.912986	14.748622	11.332746	13.71118	12.571528
16.913788	14.747907	11.350756	13.692349	12.570058
16.913906	14.73958	11.342279	13.703769	12.558849
16.909147	14.747477	11.359765	13.707876	12.559868
16.919668	14.740278	11.35263	13.69835	12.574023
16.918627	14.747142	11.346935	13.718019	12.482796
16.920531	14.747847	11.341612	13.679123	12.556405
16.929597	14.753398	11.342044	13.691192	12.549225
16.926642	14.749496	11.314438	13.68344	12.543864
16.922825	14.740782	11.318652	13.700624	12.520961
16.922797	14.746303	11.326551	13.698512	12.587955
16.921867	14.740829	11.337316	13.709832	12.55527
16.918569	14.741327	11.341615	13.677744	12.571447
16.919372	14.738523	11.339054	13.717501	12.550732
16.924145	14.739695	11.337215	13.707373	12.560382
16.923288	14.736389	11.316554	13.730461	12.544894
16.930028	14.738241	11.330644	13.720573	12.569307
16.934006	14.737884	11.335622	13.70677	12.562679
16.923208	14.740255	11.327678	13.708626	12.564833
16.931025	14.735386	11.312948	13.691705	12.554565
16.93731	14.734744	11.321585	13.691589	12.559565
16.92689	14.737314	11.331359	13.666677	12.559998
16.921316	14.737733	11.353148	13.701248	12.547073
16.929653	14.742203	11.344446	13.686731	12.528325
16.930854	14.737207	11.336012	13.700118	12.557244
16.932321	14.731681	11.340645	13.702494	12.554473
16.945917	14.724543	11.336065	13.700085	12.557689
16.937489	14.723528	11.361973	13.704949	12.558525
16.92252	14.734109	11.339824	13.723505	12.549129
16.924357	14.716615	11.349082	13.711929	12.560204
16.91069	14.725518	11.343683	13.705074	12.557392
16.927102	14.730271	11.321997	13.697113	12.555634
16.924193	14.728856	11.349725	13.695627	12.553512
16.915656	14.735755	11.338674	13.716967	12.567388
16.919995	14.734877	11.33571	13.707224	12.555829
16.931591	14.744711	11.351457	13.583838	12.478314
16.927305	14.733178	11.347525	13.708638	12.552652
16.941325	14.738044	11.356624	13.6833	12.545488
16.951783	14.732209	11.372582	13.70097	12.566677
16.952222	14.733322	11.370248	13.695646	12.525678
16.925454	14.724702	11.350982	13.700554	12.544528
16.927574	14.724677	11.352318	13.686234	12.548946
16.936057	14.732104	11.359302	13.693481	12.555125
16.934049	14.732474	11.347104	13.70159	12.54947
16.938502	14.739959	11.344541	13.707143	12.554342
16.937296	14.742406	11.347335	13.70818	12.564612
16.928005	14.746257	11.338795	13.701527	12.54673
16.930647	14.754071	11.318754	13.708337	12.562339
16.937443	14.759559	11.333049	13.676655	12.565164
16.939294	14.736717	11.358424	13.701216	12.552515
16.937434	14.744104	11.344563	13.708849	12.54644
16.937171	14.744566	11.336485	13.708322	12.552886
16.934475	14.746552	11.348937	13.718188	12.543531
16.936911	14.736663	11.331502	13.725928	12.552116
16.927103	14.733352	11.338049	13.69853	12.5641
16.934653	14.738558	11.344929	13.732296	12.556295
16.93262	14.731337	11.336384	13.711512	12.549253
16.926679	14.735453	11.353259	13.705895	12.537781
16.932517	14.735569	11.338193	13.681212	12.548678
16.939483	14.74097	11.318119	13.681495	12.567529
16.939956	14.754914	11.357181	13.717488	12.557379
16.933401	14.747778	11.345164	13.7039	12.573397
16.921998	14.749461	11.346962	13.693397	12.533843
16.920679	14.75702	11.371678	13.694297	12.55958
16.919484	14.742428	11.355454	13.700471	12.564955
16.926935	14.733933	11.356002	13.710295	12.559402
16.920098	14.735545	11.351323	13.691343	12.536237
16.928885	14.734906	11.361114	13.703541	12.553367
16.920742	14.734227	11.363761	13.702567	12.554629
16.946619	14.73278	11.33183	13.716537	12.580859
16.929985	14.738664	11.347899	13.713874	12.5552
16.934227	14.738191	11.349561	13.714688	12.548911
16.931581	14.730559	11.33885	13.706489	12.547772
16.932954	14.729349	11.353408	13.70101	12.567969
16.934138	14.728747	11.331879	13.718329	12.5489
16.942349	14.729046	11.348059	13.712624	12.561733
16.939556	14.735571	11.349023	13.682602	12.549081
16.938428	14.735068	11.349612	13.713174	12.565125
16.938921	14.729751	11.331191	13.680928	12.53629
16.929412	14.742275	11.338217	13.699161	12.551644
16.93173	14.735711	11.348833	13.675867	12.550189
16.930395	14.732645	11.360192	13.675183	12.557987
16.939929	14.730135	11.325667	13.702219	12.562333
16.938984	14.733408	11.353065	13.695516	12.563146
16.926374	14.72898	11.351085	13.680225	12.553973
16.92705	14.730166	11.360697	13.711285	12.559491
16.946057	14.726829	11.352344	13.686163	12.56141
16.953499	14.732403	11.358719	13.699402	12.551631
16.920334	14.729768	11.349608	13.713113	12.54555
16.924507	14.729666	11.355653	13.704739	12.556489
16.923145	14.734271	11.360042	13.709648	12.559734
16.917055	14.725985	11.325353	13.679912	12.549058
16.919189	14.724605	11.332347	13.721161	12.541026
16.931797	14.719449	11.316283	13.699116	12.558828
16.960734	14.731412	11.358342	13.684823	12.548439
16.951558	14.72726	11.323983	13.689885	12.561012
16.929255	14.740146	11.326436	13.638576	12.552395
16.935131	14.738824	11.341816	13.673923	12.55586
16.928564	14.740712	11.319186	13.70498	12.547368
16.926671	14.736188	11.368552	13.693489	12.552883
16.924424	14.733008	11.344091	13.712766	12.561432
16.920287	14.735652	11.366406	13.684916	12.567723
16.924713	14.749765	11.357681	13.688317	12.562423
16.917495	14.737667	11.344929	13.678885	12.557222
16.917101	14.736911	11.353608	13.685691	12.541711
16.917754	14.750709	11.332932	13.708083	12.544825
16.912645	14.74915	11.333986	13.700324	12.542886
16.924053	14.744493	11.33904	13.662487	12.553022
16.926882	14.726218	11.3036	13.695234	12.547712
16.93344	14.736459	11.35409	13.696483	12.552617
16.939546	14.728859	11.347346	13.692379	12.558835
16.930407	14.734706	11.339177	13.713903	12.566955
16.938276	14.742343	11.361631	13.70386	12.553933
16.933929	14.734662	11.342387	13.700899	12.552641
16.932707	14.731314	11.339137	13.697717	12.558313
16.92568	14.741661	11.352728	13.749438	12.561308
16.920874	14.747959	11.353837	13.701027	12.562218
16.923139	14.745865	11.343076	13.709379	12.546947
16.932439	14.735828	11.32416	13.716604	12.567236
16.924441	14.736526	11.34778	13.71536	12.559481
16.923517	14.739224	11.357547	13.722129	12.549318
16.92114	14.741215	11.361992	13.716523	12.52238
16.921303	14.744952	11.352979	13.70347	12.556374
16.917139	14.743658	11.354145	13.717902	12.542269
16.916839	14.743615	11.339011	13.687579	12.549759
16.918741	14.752381	11.336181	13.715299	12.562018
16.923517	14.749867	11.347752	13.707082	12.570417
16.929757	14.75403	11.358108	13.689829	12.565381
16.940943	14.747291	11.349154	13.714789	12.564574
16.93597	14.750397	11.311265	13.710831	12.558232
16.936664	14.74109	11.341364	13.704878	12.556944
16.927265	14.740549	11.305508	13.705877	12.559045
16.928697	14.739182	11.353301	13.687303	12.570407
16.923799	14.746148	11.328167	13.712864	12.570879
16.926416	14.742121	11.337835	13.708072	12.560728
16.930484	14.74783	11.328389	13.697678	12.555493
16.931146	14.753946	11.320618	13.713776	12.551574
16.943655	14.749722	11.309241	13.701495	12.560552
16.923568	14.753132	11.375084	13.703502	12.564402
16.925969	14.73863	11.336565	13.707578	12.552556
16.92561	14.73899	11.352062	13.703174	12.565579
16.925241	14.746425	11.366716	13.704489	12.555506
16.921108	14.75886	11.328161	13.714669	12.561015
16.930612	14.737331	11.356217	13.712473	12.553547
16.919233	14.761728	11.349687	13.700647	12.560495
16.921841	14.744998	11.299927	13.710121	12.556194
16.924129	14.74085	11.346674	13.704408	12.544411
16.924844	14.736221	11.330356	13.692248	12.548202
16.923387	14.750904	11.308783	13.697978	12.554483
16.925739	14.752126	11.359991	13.691854	12.54109
16.924237	14.743746	11.345602	13.6935	12.545781
16.93411	14.741669	11.352034	13.71621	12.554776
16.933932	14.754445	11.361014	13.708685	12.563677
16.925192	14.746526	11.352864	13.710278	12.570406
16.92711	14.740531	11.352636	13.711287	12.541952
16.921089	14.742125	11.351356	13.643335	12.558933
16.936257	14.740135	11.329812	13.733048	12.560546
16.93861	14.756878	11.349027	13.699997	12.558994
16.936093	14.754288	11.308579	13.69942	12.55259
16.933041	14.748743	11.357676	13.700247	12.543422
16.936488	14.745465	11.34819	13.695988	12.540601
16.920677	14.754401	11.343164	13.704049	12.549853
16.918729	14.748179	11.307223	13.693429	12.565444
16.921099	14.746572	11.34066	13.713688	12.566989
16.921796	14.744827	11.331541	13.699568	12.551794
16.924515	14.754133	11.324343	13.711763	12.551351
16.930904	14.756019	11.353818	13.691971	12.54871
16.922878	14.746919	11.339347	13.704856	12.543328
16.924655	14.740763	11.355251	13.715694	12.513397
16.921391	14.742813	11.305479	13.701273	12.538608
16.918501	14.735355	11.305956	13.70737	12.54514
16.922278	14.742117	11.338269	13.688421	12.552532
16.922278	14.755997	11.328593	13.696546	12.566446
16.927322	14.751125	11.357377	13.718645	12.565325
16.934134	14.745544	11.291918	13.695612	12.555307
16.933413	14.751888	11.343765	13.705259	12.568172
16.928349	14.74831	11.36368	13.702778	12.560323
16.933363	14.759363	11.348129	13.704068	12.545006
16.929413	14.758703	11.371998	13.703074	12.550907
16.941716	14.755945	11.353251	13.703179	12.557113
16.931404	14.745425	11.347885	13.704796	12.555174
16.927849	14.740089	11.352802	13.697133	12.561928
16.931418	14.743392	11.339615	13.685346	12.543288
16.925818	14.744606	11.317621	13.719522	12.52828
16.933558	14.738919	11.349802	13.715318	12.539062
16.935519	14.731632	11.324148	13.689458	12.55765
16.935786	14.737757	11.337255	13.723685	12.540516
16.924828	14.731872	11.325449	13.710258	12.545179
16.918771	14.745332	11.332512	13.697079	12.551878
16.939883	14.750504	11.337309	13.691899	12.545454
16.938124	14.751051	11.32786	13.712501	12.56005
16.938695	14.751656	11.316406	13.730671	12.546782
16.927908	14.734665	11.378508	13.706584	12.551002
16.925989	14.732706	11.348115	13.730708	12.540663
16.930516	14.737761	11.360627	13.705062	12.546413
16.937314	14.740966	11.343657	13.696622	12.558012
16.93183	14.742942	11.331497	13.711972	12.553151
16.929953	14.741533	11.35465	13.692269	12.553072
16.930964	14.746012	11.355949	13.70267	12.551341
16.92366	14.755931	11.353119	13.674966	12.554756
16.934166	14.753366	11.331109	13.687512	12.553157
16.926271	14.744917	11.357899	13.731892	12.550228
16.932176	14.751812	11.358295	13.68755	12.556005
16.931762	14.749045	11.347412	13.697338	12.543802
16.933805	14.747451	11.357279	13.724951	12.553742
16.940773	14.733701	11.352025	13.707421	12.550873
16.93447	14.743761	11.324821	13.691791	12.513704
16.939832	14.754508	11.335338	13.694732	12.542208
16.93226	14.751968	11.340237	13.697909	12.552853
16.933539	14.753659	11.337721	13.682606	12.547702
16.929371	14.74962	11.372929	13.706739	12.550802
16.931892	14.752956	11.341735	13.704954	12.533884
16.929121	14.739	11.32549	13.702069	12.545629
16.936521	14.749152	11.313532	13.704184	12.548436
16.923375	14.741455	11.338513	13.718063	12.545695
16.923413	14.741337	11.318579	13.693825	12.561841
16.928004	14.739107	11.325708	13.682532	12.562901
16.930486	14.729041	11.348887	13.696161	12.559294
16.925159	14.727834	11.363405	13.708486	12.546969
16.915447	14.732123	11.356232	13.716194	12.564226
16.924596	14.732919	11.325725	13.712012	12.55223
16.928428	14.73529	11.345337	13.712663	12.544521
16.913451	14.734747	11.352669	13.709912	12.554821
16.920559	14.733991	11.344964	13.687623	12.541463
16.91953	14.740687	11.369159	13.66332	12.548036
16.924455	14.730695	11.370573	13.714175	12.551472
16.92103	14.732133	11.356327	13.709791	12.545702
16.915759	14.739544	11.351411	13.664895	12.548701
16.926271	14.736693	11.347598	13.704912	12.554447
16.93272	14.746242	11.339445	13.712589	12.562122
16.945157	14.743394	11.357893	13.693863	12.58317
16.939557	14.747095	11.352568	13.701255	12.579292
16.93207	14.738573	11.354239	13.694769	12.568473
16.935582	14.728154	11.354692	13.698276	12.54241
16.93288	14.730128	11.35978	13.697085	12.560892
16.935053	14.729384	11.330089	13.706599	12.558988
16.923318	14.734045	11.33061	13.695099	12.566043
16.922586	14.743042	11.3403	13.681295	12.556779
16.921461	14.752247	11.341454	13.68643	12.551466
16.917952	14.745265	11.372693	13.709809	12.550923
16.929042	14.745629	11.344999	13.713376	12.542624
16.921308	14.755971	11.367219	13.711848	12.537686
16.92678	14.739908	11.308356	13.720259	12.560968
16.929236	14.737849	11.344235	13.703586	12.548256
16.921641	14.732625	11.346281	13.655671	12.556535
16.930286	14.737253	11.340046	13.673104	12.565354
16.946481	14.74244	11.330922	13.703133	12.559029
16.941406	14.738347	11.334809	13.685924	12.567425
16.943127	14.744887	11.329858	13.683613	12.555637
16.937002	14.750535	11.378339	13.700938	12.544407
16.923927	14.745126	11.369951	13.698209	12.545062
16.928486	14.748151	11.367037	13.712342	12.557882
16.925665	14.744416	11.343931	13.669454	12.547273
16.923813	14.73458	11.346293	13.695654	12.505663
16.92432	14.741631	11.348851	13.702031	12.543305
16.921479	14.74306	11.341995	13.657208	12.524657
16.917005	14.741448	11.347907	13.723258	12.552692
16.916406	14.738262	11.344852	13.711196	12.552334
16.915601	14.73527	11.33734	13.698848	12.565001
16.916479	14.741043	11.332143	13.683035	12.578747
16.918212	14.743281	11.334747	13.693784	12.563794
16.924439	14.748748	11.338371	13.687272	12.550366
16.918784	14.745822	11.345195	13.675156	12.552594
16.946533	14.749862	11.349758	13.687153	12.564638
16.943316	14.746172	11.364737	13.710807	12.54678
16.926959	14.734738	11.35296	13.695079	12.538441
16.935953	14.733451	11.338064	13.701953	12.543439
16.924539	14.731668	11.351156	13.668242	12.54727
16.93061	14.73243	11.333182	13.694268	12.525404
16.930659	14.731349	11.347993	13.686722	12.552752
16.927617	14.727457	11.348294	13.727913	12.573022
16.931028	14.72696	11.343029	13.700987	12.559823
16.937314	14.73138	11.367914	13.698579	12.577805
16.933466	14.723136	11.355384	13.692425	12.577678
16.939434	14.727025	11.34066	13.716261	12.562557
16.938973	14.729436	11.336073	13.713055	12.571961
16.939106	14.733764	11.362959	13.697912	12.565735
16.940749	14.73889	11.355602	13.703388	12.566698
16.934703	14.741896	11.367045	13.693134	12.562978
16.934414	14.745248	11.34071	13.69515	12.564295
16.941123	14.745234	11.346937	13.717002	12.557918
16.93578	14.745826	11.350506	13.694375	12.546155
16.947641	14.75141	11.332693	13.702476	12.561285
16.940804	14.74107	11.358299	13.725099	12.556163
16.944057	14.737152	11.349426	13.70797	12.563772
16.950091	14.73637	11.331154	13.729088	12.559547
16.943024	14.742977	11.353412	13.711135	12.562781
16.928143	14.737513	11.376448	13.69857	12.55327
16.922615	14.739007	11.342245	13.684041	12.548473
16.930039	14.740086	11.341346	13.688399	12.541612
16.928429	14.74201	11.338316	13.712504	12.546691
16.930008	14.734668	11.356975	13.711523	12.543688
16.929746	14.739859	11.324707	13.698309	12.529025
16.929645	14.740697	11.312793	13.70509	12.553081
16.940618	14.73125	11.350376	13.693245	12.544341
16.923309	14.72117	11.30784	13.710722	12.539091
16.916473	14.729732	11.350116	13.700462	12.558885
16.929831	14.729442	11.363047	13.703504	12.560839
16.922205	14.746472	11.366066	13.700627	12.552974
16.915385	14.738499	11.360811	13.682942	12.537892
16.921011	14.735135	11.360075	13.705302	12.540287
16.915825	14.749561	11.352754	13.699682	12.550983
16.922332	14.746902	11.336314	13.706846	12.553652
16.924304	14.750333	11.316122	13.709363	12.544673
16.928872	14.749396	11.347476	13.703838	12.555734
16.922344	14.74736	11.336757	13.693085	12.551666
16.929132	14.749691	11.345531	13.693405	12.535409
16.931075	14.75238	11.34137	13.706466	12.532873
16.947659	14.761354	11.348507	13.664593	12.53897
16.929289	14.755393	11.367868	13.693591	12.561093
16.93683	14.744391	11.357104	13.707632	12.545235
16.930226	14.744262	11.3661	13.684079	12.587128
16.924226	14.746123	11.366012	13.71434	12.579739
16.924353	14.738613	11.34212	13.689391	12.559552
16.934491	14.748536	11.339284	13.686766	12.534679
16.932686	14.742549	11.339995	13.700625	12.542856
16.934421	14.746974	11.353953	13.705803	12.558408
16.926406	14.736565	11.347858	13.715091	12.556066
16.927916	14.744791	11.346419	13.699223	12.552504
16.926488	14.753144	11.316972	13.704898	12.537685
16.931972	14.772021	11.337976	13.685778	12.562511
16.934847	14.750327	11.325772	13.703148	12.559456
16.956419	14.745264	11.348239	13.717447	12.559746
16.947132	14.748519	11.336463	13.697235	12.535351
16.955072	14.758653	11.310768	13.675541	12.548335
16.941286	14.756865	11.339235	13.668516	12.568643
16.956068	14.745699	11.341654	13.703123	12.574866
16.94463	14.745951	11.329711	13.699842	12.562468
16.929426	14.741943	11.344846	13.713287	12.558205
16.925168	14.738622	11.345992	13.70025	12.557568
16.920552	14.749544	11.355086	13.711433	12.554928
16.919822	14.738323	11.371048	13.688692	12.554597
16.922574	14.743688	11.349844	13.687578	12.551367
16.92301	14.746702	11.319788	13.696497	12.55928
16.933455	14.738282	11.328479	13.703036	12.564291
16.94125	14.738974	11.363236	13.697764	12.563233
16.921159	14.736255	11.351552	13.708823	12.551721
16.935395	14.748358	11.33771	13.711853	12.54945
16.925593	14.748056	11.316578	13.700801	12.513364
16.93265	14.743048	11.353969	13.699051	12.553748
16.93313	14.742391	11.365728	13.703221	12.551251
16.934768	14.746858	11.340087	13.712329	12.526796
16.94146	14.743282	11.361714	13.748541	12.549669
16.941785	14.738982	11.342061	13.725162	12.561386
16.952778	14.745058	11.33994	13.704894	12.555077
16.942468	14.737616	11.346223	13.716911	12.558661
16.940058	14.737558	11.34825	13.703675	12.549562
16.927189	14.740852	11.343551	13.706142	12.549346
16.928666	14.742044	11.334361	13.702158	12.57429
16.921073	14.731765	11.353531	13.663064	12.565887
16.918406	14.747393	11.375111	13.689385	12.538772
16.9244	14.747275	11.371856	13.711508	12.566096
16.922194	14.741784	11.357341	13.700013	12.568896
16.927841	14.735927	11.351912	13.665441	12.558441
16.94437	14.740279	11.325268	13.688207	12.531778
16.939333	14.758426	11.345991	13.6979	12.549531
16.943505	14.744854	11.350158	13.691699	12.57411
16.938177	14.746158	11.339589	13.681407	12.560268
16.948432	14.741811	11.336835	13.686214	12.550113
16.938262	14.735126	11.339994	13.710207	12.555948
16.945899	14.753851	11.353476	13.705177	12.557542
16.943807	14.735416	11.343133	13.719724	12.554689
16.938749	14.740457	11.347481	13.713189	12.52995
16.935712	14.735963	11.349141	13.741465	12.548209
16.939788	14.757329	11.353361	13.726321	12.54499
16.93083	14.740716	11.361412	13.704247	12.551323
16.930548	14.747112	11.344408	13.708074	12.571705
16.947664	14.748234	11.336286	13.697761	12.576222
16.946002	14.74854	11.3428	13.696487	12.567271
16.939625	14.732336	11.379596	13.697964	12.517243
16.944641	14.742508	11.33449	13.679229	12.51862
16.925215	14.724935	11.33728	13.721708	12.569534
16.935617	14.732852	11.310496	13.689532	12.56988
16.933977	14.738287	11.348404	13.730034	12.560113
16.933903	14.742094	11.348534	13.710655	12.542832
16.945984	14.741806	11.361248	13.716949	12.560764
16.945608	14.744542	11.343919	13.718876	12.558179
16.937395	14.735227	11.343903	13.700054	12.559102
16.938846	14.743265	11.356579	13.700021	12.543032
16.936467	14.740127	11.351003	13.702679	12.554319
16.93986	14.744327	11.365592	13.702283	12.55322
16.933055	14.734775	11.351196	13.725705	12.562911
16.922195	14.738361	11.329877	13.715439	12.552605
16.920231	14.745271	11.374487	13.712307	12.553914
16.942079	14.748068	11.364269	13.705793	12.568058
16.950586	14.743548	11.367678	13.707871	12.563366
16.942304	14.743729	11.352377	13.691419	12.560718
16.940444	14.743058	11.350889	13.70113	12.56066
16.921939	14.743529	11.324748	13.68968	12.558273
16.920565	14.740755	11.345288	13.719052	12.557654
16.930853	14.735099	11.329521	13.686787	12.533651
16.929433	14.732507	11.296723	13.705569	12.559761
16.92893	14.734226	11.35513	13.720229	12.560234
16.929469	14.72864	11.377726	13.695279	12.572091
16.924608	14.73096	11.35817	13.684386	12.546053
16.924636	14.733917	11.373153	13.667524	12.562203
16.923727	14.729521	11.369408	13.699384	12.543075
16.927252	14.738645	11.322851	13.696631	12.571634
16.928758	14.736021	11.339082	13.704532	12.573376
16.927511	14.732352	11.344096	13.69216	12.531509
16.926567	14.730004	11.35008	13.714026	12.519143
16.94014	14.732445	11.340205	13.702998	12.548798
16.945096	14.731942	11.347939	13.698937	12.540147
16.938394	14.737289	11.346887	13.703554	12.553538
16.937147	14.738264	11.333664	13.698204	12.549119
16.938435	14.736979	11.337011	13.678483	12.561143
16.943614	14.74198	11.381863	13.721389	12.559205
16.945951	14.748479	11.369444	13.706106	12.544005
16.935001	14.750187	11.354109	13.705078	12.566183
16.931641	14.748332	11.356595	13.68688	12.561692
16.922021	14.7475	11.351899	13.704077	12.515272
16.925024	14.747067	11.347673	13.71486	12.534882
16.91843	14.740738	11.349819	13.697207	12.559336
16.927601	14.737011	11.324333	13.697233	12.533159
16.925735	14.734187	11.333183	13.667862	12.545187
16.926474	14.747246	11.355971	13.69351	12.553378
16.92671	14.743951	11.333638	13.661411	12.544203
16.931094	14.746923	11.379106	13.678868	12.543423
16.928068	14.732455	11.351232	13.709925	12.538635
16.924402	14.747887	11.371201	13.708779	12.546886
16.932544	14.752225	11.325384	13.721867	12.543391
16.924655	14.735356	11.339637	13.710439	12.541697
16.92365	14.737437	11.328857	13.700001	12.546825
16.931797	14.732781	11.330455	13.693853	12.548714
16.933209	14.728186	11.324105	13.698256	12.547356
16.933776	14.74083	11.386547	13.697231	12.545644
16.924295	14.741964	11.357164	13.694477	12.551369
16.923722	14.746498	11.366149	13.683321	12.565719
16.921402	14.742576	11.353216	13.695922	12.556582
16.933515	14.749903	11.348927	13.692689	12.558225
16.934134	14.749664	11.342208	13.68897	12.556196
16.933861	14.750063	11.318076	13.701428	12.532985
16.937813	14.753055	11.331584	13.711419	12.559799
16.927526	14.737306	11.355811	13.711435	12.562446
16.924992	14.728317	11.346059	13.706797	12.559959
16.928116	14.729407	11.332307	13.702597	12.570276
16.92597	14.731839	11.340237	13.6947	12.559016
16.925919	14.734075	11.302352	13.703719	12.565935
16.929706	14.729039	11.301759	13.698851	12.568781
16.923704	14.736855	11.315415	13.681463	12.579335
16.932366	14.730728	11.337831	13.664064	12.554605
16.923436	14.730171	11.351763	13.713155	12.560114
16.921984	14.736927	11.344722	13.699118	12.556969
16.924411	14.732567	11.347988	13.716163	12.554402
16.922385	14.738353	11.35872	13.709522	12.551673
16.938772	14.734162	11.339984	13.693621	12.561077
16.937993	14.741697	11.359408	13.704309	12.55328
16.937924	14.735296	11.353953	13.699962	12.559654
16.9381	14.746879	11.352807	13.687658	12.534805
16.93385	14.752528	11.358803	13.688829	12.555755
16.932082	14.751687	11.355572	13.709008	12.516856
16.927256	14.76103	11.368179	13.631894	12.549401
16.930414	14.748512	11.349584	13.637065	12.55237
16.938788	14.743066	11.381536	13.684285	12.547775
16.93722	14.742467	11.380619	13.720678	12.547904
16.938081	14.753469	11.356675	13.699906	12.572329
16.933467	14.741005	11.329437	13.727194	12.55201
16.922827	14.738104	11.346709	13.708886	12.549334
16.933964	14.737145	11.342401	13.722802	12.572578
16.923842	14.744338	11.352388	13.710241	12.568484
16.927356	14.740456	11.321457	13.696402	12.570694
16.930058	14.734012	11.351711	13.703571	12.563616
16.922882	14.728435	11.35264	13.682839	12.553752
16.924159	14.731923	11.337671	13.709613	12.576953
16.929071	14.738722	11.368772	13.68736	12.542864
16.926478	14.740152	11.345614	13.672571	12.540057
16.931139	14.749308	11.331387	13.676007	12.541242
16.935293	14.75538	11.33817	13.698724	12.529521
16.933982	14.747176	11.312551	13.690333	12.542771
16.936733	14.734529	11.30689	13.674212	12.564578
16.929934	14.73427	11.352525	13.70412	12.546581
16.932274	14.743616	11.37205	13.707359	12.5879
16.926439	14.744396	11.343279	13.711615	12.568623
16.930468	14.746538	11.349226	13.703629	12.563176
16.925088	14.752476	11.34721	13.702393	12.561681
16.927759	14.739011	11.348463	13.669136	12.557518
16.921395	14.744748	11.356714	13.702144	12.557174
16.92295	14.739473	11.366654	13.702932	12.56104
16.938302	14.753124	11.337536	13.709083	12.565391
16.946069	14.734744	11.336067	13.727254	12.569347
16.943107	14.750496	11.316652	13.711445	12.558559
16.950502	14.743936	11.359257	13.697528	12.55939
16.936626	14.752757	11.354396	13.69412	12.562975
16.925974	14.749294	11.343137	13.704122	12.558214
16.931601	14.74945	11.321802	13.696647	12.555735
16.927143	14.756654	11.319637	13.719035	12.57044
16.933666	14.75055	11.328755	13.685885	12.536994
16.933441	14.736419	11.301038	13.693726	12.564407
16.932133	14.742022	11.351996	13.705819	12.550546
16.931132	14.746961	11.323224	13.719454	12.569589
16.9657	14.738191	11.37676	13.708248	12.528229
16.940157	14.737836	11.357991	13.688701	12.573758
16.939701	14.730062	11.345654	13.708691	12.58689
16.926647	14.750103	11.352044	13.705479	12.569173
16.93045	14.749076	11.341786	13.710342	12.565906
16.934894	14.747352	11.343988	13.693542	12.557709
16.933186	14.747303	11.357	13.671341	12.556934
16.921413	14.746207	11.34745	13.704402	12.546055
16.923865	14.74329	11.363867	13.71432	12.548171
16.925055	14.737855	11.351326	13.707011	12.559603
16.914102	14.733646	11.349628	13.692741	12.559644
16.920099	14.738683	11.330494	13.72058	12.546215
16.920096	14.745535	11.334382	13.710563	12.556492
16.924041	14.743654	11.351022	13.64867	12.560407
16.925947	14.742209	11.320323	13.712048	12.554676
16.927948	14.736581	11.329974	13.730393	12.54361
16.929153	14.737285	11.36044	13.701567	12.549079
16.923761	14.728305	11.36739	13.70649	12.533919
16.921303	14.734087	11.340015	13.711013	12.526943
16.939351	14.736426	11.352035	13.70392	12.545982
16.952474	14.732989	11.354706	13.708766	12.504547
16.939647	14.73248	11.349025	13.708481	12.526031
16.934358	14.732568	11.340835	13.709124	12.549552
16.928148	14.738639	11.365688	13.716867	12.543941
16.933945	14.727161	11.36549	13.713897	12.546217
16.935181	14.738602	11.351264	13.704124	12.55087
16.932214	14.743243	11.316911	13.658373	12.556722
16.926677	14.748945	11.345426	13.723698	12.561775
16.922056	14.737252	11.365374	13.705252	12.552591
16.923503	14.73658	11.353767	13.708675	12.545912
16.935862	14.733286	11.34771	13.704184	12.561955
16.943885	14.735132	11.345369	13.700444	12.555863
16.939458	14.739906	11.35863	13.700027	12.55551
16.93393	14.746221	11.34334	13.70324	12.543161
16.932044	14.750431	11.33964	13.687102	12.538481
16.920159	14.738062	11.34045	13.686731	12.560819
16.927121	14.740574	11.347668	13.700346	12.558641
16.93629	14.75134	11.351776	13.699359	12.561655
16.922888	14.745521	11.33492	13.702564	12.543541
16.929626	14.749106	11.350196	13.699323	12.547605
16.926535	14.746081	11.351637	13.702708	12.56226
16.926189	14.743719	11.343882	13.693485	12.556233
16.939458	14.749948	11.346336	13.715063	12.532606
16.935391	14.746786	11.338309	13.687025	12.55299
16.929221	14.747749	11.340642	13.709112	12.559794
16.935374	14.7376	11.351444	13.703002	12.549998
16.936974	14.739865	11.355704	13.706711	12.523191
16.933623	14.735604	11.350981	13.715796	12.558449
16.935261	14.72956	11.341672	13.698503	12.560323
16.933463	14.736829	11.342359	13.715237	12.570289
16.938176	14.750518	11.344285	13.70058	12.564501
16.93104	14.746061	11.327896	13.687592	12.543788
16.942132	14.745064	11.337844	13.721025	12.542929
16.942943	14.746694	11.352882	13.689317	12.572851
16.939176	14.746525	11.363923	13.638642	12.568392
16.923885	14.741005	11.361628	13.668574	12.566013
16.926766	14.73857	11.345642	13.725471	12.557617
16.926959	14.740658	11.326199	13.663211	12.565461
16.93611	14.732017	11.362292	13.706802	12.544629
16.938599	14.740933	11.356364	13.696261	12.548814
16.944694	14.748649	11.351433	13.726147	12.562075
16.930545	14.745096	11.349779	13.697496	12.535048
16.929705	14.747324	11.34403	13.708716	12.533563
16.934391	14.750595	11.354758	13.707731	12.539146
16.935352	14.752583	11.339956	13.701079	12.557657
16.94824	14.739526	11.350555	13.718725	12.548837
16.93969	14.741427	11.381433	13.724232	12.550472
16.950315	14.74554	11.36127	13.708917	12.549649
16.947134	14.773006	11.332612	13.718433	12.547678
16.949844	14.747503	11.34629	13.702165	12.553377
16.932937	14.734397	11.324733	13.716647	12.545892
16.923221	14.746474	11.349366	13.699346	12.552593
16.936657	14.741496	11.36402	13.705368	12.556963
16.932497	14.732373	11.359772	13.693177	12.557273
16.929256	14.737875	11.333738	13.696889	12.548947
16.927198	14.742638	11.358548	13.69403	12.546912
16.923497	14.736316	11.315477	13.700451	12.560777
16.928582	14.738046	11.33965	13.706212	12.525142
16.927621	14.744861	11.354601	13.696161	12.550983
16.931495	14.758476	11.360853	13.686865	12.530726
16.917397	14.750369	11.345295	13.688405	12.546842
16.920307	14.752537	11.347511	13.675462	12.559727
16.923051	14.749471	11.343962	13.698921	12.512876
16.929168	14.740314	11.379355	13.655708	12.533515
16.932965	14.740705	11.361213	13.666559	12.531406
16.926872	14.736028	11.36595	13.711772	12.542638
16.932558	14.737217	11.361382	13.705714	12.558305
16.927771	14.732341	11.327611	13.708068	12.568044
16.924514	14.740854	11.360631	13.729868	12.553489
16.938064	14.735339	11.358321	13.703592	12.546441
16.940969	14.730571	11.329592	13.704945	12.54468
16.939101	14.744681	11.323161	13.698025	12.547158
16.947649	14.739359	11.335516	13.703507	12.550095
16.928121	14.736905	11.344442	13.70798	12.553285
16.936689	14.735477	11.339678	13.688187	12.54666
16.941131	14.739757	11.348382	13.707098	12.551701
16.940332	14.732921	11.336215	13.698629	12.508119
16.937788	14.738877	11.376814	13.708943	12.544321
16.946323	14.758123	11.381709	13.708515	12.542004
16.941623	14.754339	11.373717	13.708878	12.539083
16.942836	14.748486	11.370524	13.701418	12.532832
16.942136	14.751941	11.341143	13.702136	12.528594
16.939906	14.755532	11.342017	13.688616	12.565128
16.928637	14.762737	11.339619	13.693729	12.563116
16.940148	14.753809	11.340647	13.697854	12.539908
16.930021	14.755625	11.362378	13.706132	12.555664
16.931064	14.752093	11.352936	13.710299	12.563332
16.930428	14.743927	11.342862	13.705988	12.546946
16.934383	14.74046	11.345515	13.701261	12.548834
16.946822	14.742503	11.339998	13.688349	12.544675
16.943576	14.750699	11.352107	13.699531	12.552862
16.939912	14.753122	11.348909	13.691891	12.555645
16.938005	14.757716	11.338538	13.722951	12.552593
16.942338	14.753248	11.351401	13.713996	12.558645
16.948447	14.757082	11.351297	13.739121	12.556883
16.934022	14.757121	11.33389	13.709756	12.560393
16.932181	14.750143	11.337803	13.717506	12.566159
16.926958	14.750536	11.341263	13.716463	12.554203
16.9241	14.751499	11.357567	13.702809	12.530726
16.931375	14.742233	11.344772	13.708893	12.52076
16.925592	14.735448	11.349361	13.720915	12.553011
16.944845	14.729908	11.317954	13.661755	12.552858
16.932963	14.730524	11.352098	13.683773	12.543319
16.923077	14.732753	11.364186	13.679185	12.547842
16.919661	14.736962	11.355572	13.709909	12.541417
16.923527	14.735537	11.356123	13.722236	12.564112
16.928155	14.737327	11.349314	13.711048	12.564383
16.933646	14.734359	11.320199	13.719156	12.566614
16.935436	14.739624	11.338074	13.72988	12.564335
16.942811	14.737152	11.337675	13.678879	12.560704
16.931121	14.729653	11.345412	13.692904	12.562311
16.929335	14.739169	11.355326	13.704699	12.544082
16.927589	14.734437	11.335611	13.70331	12.534977
16.9278	14.738424	11.339098	13.695547	12.552495
16.930168	14.72362	11.341363	13.704232	12.546465
16.923891	14.717333	11.346487	13.710902	12.553583
16.917683	14.744133	11.334493	13.703473	12.553507
16.92456	14.74405	11.310865	13.684239	12.556851
16.931251	14.747411	11.325809	13.704158	12.548989
16.923525	14.742493	11.341687	13.705778	12.552866
16.940845	14.741	11.354818	13.697601	12.555069
16.939914	14.744321	11.35198	13.698664	12.553604
16.962335	14.743924	11.345121	13.697612	12.566747
16.948568	14.74242	11.341012	13.709394	12.53252
16.93917	14.741468	11.336502	13.693415	12.560899
16.931983	14.750051	11.34351	13.722813	12.534893
16.928296	14.735178	11.350829	13.694879	12.549475
16.914601	14.734399	11.34413	13.705595	12.548792
16.93633	14.729924	11.352901	13.695974	12.562859
16.939146	14.738448	11.351711	13.687755	12.559352
16.958031	14.73758	11.316545	13.705164	12.553687
16.942828	14.735555	11.340909	13.707455	12.549479
16.939938	14.736544	11.361518	13.702726	12.552508
16.930541	14.744469	11.355751	13.703789	12.57002
16.927996	14.739109	11.362592	13.708964	12.542932
16.927199	14.74369	11.330415	13.704246	12.555728
16.930993	14.73563	11.320588	13.695827	12.540684
16.934842	14.73892	11.306395	13.705479	12.547774
16.93718	14.740298	11.365379	13.664008	12.547255
16.930212	14.733433	11.350199	13.693898	12.568892
16.924638	14.734405	11.351369	13.691773	12.560192
16.927883	14.733918	11.307436	13.701721	12.559125
16.924444	14.736953	11.355269	13.692506	12.553766
16.937025	14.740133	11.323382	13.698985	12.575486
16.934816	14.738745	11.320316	13.677169	12.562374
16.938082	14.738098	11.339676	13.611717	12.554884
16.927056	14.748685	11.350606	13.723978	12.548311
16.932958	14.741782	11.350293	13.711057	12.537283
16.927398	14.741374	11.359922	13.700165	12.541566
16.935363	14.740316	11.327372	13.726332	12.550662
16.947382	14.746991	11.339909	13.703527	12.550107
16.935506	14.740226	11.345648	13.706422	12.551354
16.933178	14.742481	11.341891	13.706635	12.546127
16.936197	14.738449	11.359449	13.697855	12.546537
16.928876	14.732488	11.357523	13.706182	12.548426
16.933292	14.7332	11.332375	13.70291	12.544241
16.92371	14.732442	11.333595	13.695051	12.552024
16.926442	14.74128	11.362298	13.700564	12.553061
16.923342	14.739514	11.363636	13.681149	12.560938
16.921727	14.740119	11.355549	13.687725	12.556447
16.933543	14.73631	11.3418	13.679081	12.545814
16.9418	14.730952	11.360743	13.674415	12.561494
16.930593	14.734957	11.355949	13.727502	12.552287
16.925769	14.734369	11.348115	13.696392	12.557898
16.922157	14.739282	11.357963	13.708485	12.49091
16.924255	14.741192	11.345466	13.679322	12.564804
16.936977	14.74079	11.344303	13.708369	12.559643
16.936511	14.741327	11.349357	13.711919	12.548888
16.929253	14.732616	11.347333	13.697991	12.545034
16.93335	14.73728	11.357591	13.696359	12.574297
16.947364	14.744808	11.336246	13.702835	12.539806
16.944841	14.736999	11.358749	13.695361	12.562335
16.955555	14.736244	11.370694	13.688976	12.562659
16.946856	14.73542	11.36897	13.662724	12.561707
16.931083	14.740604	11.38706	13.693505	12.555851
16.921919	14.75632	11.347626	13.701437	12.560248
16.933155	14.754117	11.342756	13.706093	12.563085
16.929868	14.745053	11.348156	13.689025	12.551298
16.938127	14.749155	11.358092	13.697409	12.558361
16.935857	14.743302	11.343383	13.68858	12.539844
16.925482	14.750559	11.344293	13.692929	12.55958
16.928706	14.748292	11.303301	13.706073	12.556441
16.931941	14.744287	11.346269	13.692776	12.564486
16.937308	14.753633	11.373623	13.711951	12.547382
16.932889	14.739228	11.34789	13.700559	12.530605
16.927801	14.739945	11.354895	13.705582	12.568757
16.919444	14.74802	11.340383	13.689316	12.527132
16.926944	14.740507	11.345217	13.677308	12.523633
16.932273	14.738351	11.345229	13.695789	12.553805
16.948828	14.740358	11.361456	13.707986	12.559427
16.940025	14.737698	11.345728	13.703144	12.558404
16.936139	14.739292	11.364614	13.701826	12.528881
16.927421	14.738583	11.368611	13.700392	12.558759
16.92886	14.746518	11.364721	13.701958	12.533945
16.927342	14.746185	11.344158	13.68638	12.570662
16.941104	14.738466	11.341122	13.703373	12.557857
16.946309	14.732232	11.328616	13.700653	12.554805
16.947594	14.736793	11.372268	13.716109	12.57683
16.944895	14.738634	11.37441	13.710398	12.532873
16.949866	14.737443	11.366696	13.710196	12.518919
16.950692	14.736357	11.339567	13.714298	12.547491
16.963759	14.730244	11.342789	13.703212	12.541929
16.933313	14.727458	11.35182	13.718108	12.550996
16.936087	14.727647	11.364025	13.693806	12.564058
16.929947	14.73297	11.344821	13.725085	12.56017
16.940138	14.732218	11.341002	13.716376	12.567864
16.940289	14.737071	11.327709	13.71338	12.569298
16.930998	14.734928	11.338184	13.700104	12.549103
16.940473	14.740887	11.333981	13.708304	12.559671
16.935467	14.74485	11.334545	13.713754	12.550405
16.940592	14.728852	11.31977	13.69447	12.55363
16.944171	14.728267	11.343846	13.694009	12.552349
16.947062	14.746698	11.343869	13.680006	12.557254
16.943438	14.745699	11.337652	13.705678	12.555577
16.940876	14.749157	11.345136	13.687345	12.554195
16.939213	14.748056	11.379499	13.676938	12.554669
16.938985	14.746	11.354716	13.711534	12.549673
16.929268	14.746666	11.353119	13.702855	12.553481
16.926252	14.750705	11.341081	13.675154	12.54549
16.932029	14.761343	11.367084	13.703178	12.526364
16.932055	14.745861	11.34878	13.689399	12.566959
16.929494	14.74916	11.343192	13.695186	12.564177
16.943438	14.742041	11.333835	13.708629	12.536382
16.932383	14.740086	11.341817	13.715944	12.542938
16.939089	14.73513	11.289242	13.69933	12.5426
16.937413	14.740596	11.349737	13.679396	12.555303
16.940169	14.744918	11.35758	13.69786	12.553352
16.950245	14.752747	11.34212	13.714877	12.558742
16.947787	14.753624	11.359099	13.723883	12.561899
16.933051	14.75076	11.362135	13.716664	12.565198
16.944186	14.741651	11.337559	13.711323	12.554327
16.937742	14.741085	11.346081	13.72946	12.557785
16.934129	14.739695	11.340931	13.68054	12.550267
16.930696	14.753904	11.345487	13.68254	12.540605
16.918356	14.753049	11.369258	13.720553	12.531876
16.914153	14.759587	11.375922	13.695696	12.560864
16.91778	14.748314	11.359033	13.722531	12.550133
16.924815	14.747284	11.341888	13.695709	12.570002
16.939961	14.742656	11.367871	13.705955	12.558508
16.938576	14.747792	11.364523	13.706048	12.56123
16.94364	14.740988	11.320731	13.683105	12.57752
16.951087	14.741818	11.289044	13.712337	12.572671
16.939951	14.742605	11.360667	13.700724	12.557174
16.928254	14.742447	11.322306	13.704213	12.558387
16.929274	14.744653	11.355695	13.70387	12.558738
16.929457	14.742566	11.36439	13.703349	12.557624
16.926483	14.742735	11.351662	13.704589	12.553188
16.921088	14.730783	11.34577	13.711517	12.560097
16.922154	14.735609	11.371196	13.708499	12.556339
16.929187	14.745168	11.325218	13.693855	12.564415
16.919487	14.746238	11.347901	13.698404	12.56438
16.925453	14.737749	11.354158	13.700826	12.565589
16.935364	14.737202	11.356433	13.690386	12.550177
16.932288	14.732913	11.398472	13.694816	12.550528
16.940339	14.745879	11.349155	13.682562	12.558987
16.93596	14.745251	11.350322	13.69468	12.564086
16.935248	14.743087	11.324227	13.723695	12.540764
16.937962	14.752526	11.346329	13.704552	12.537878
16.939712	14.733876	11.33748	13.704621	12.556128
16.934334	14.739753	11.338109	13.703054	12.545132
16.924982	14.73273	11.362367	13.707741	12.558603
16.9463	14.729533	11.37315	13.696689	12.53384
16.940816	14.731461	11.350338	13.720451	12.568162
16.940468	14.737526	11.33452	13.705381	12.545824
16.935547	14.732955	11.333338	13.721283	12.562366
16.929947	14.727572	11.339875	13.725572	12.560498
16.928043	14.7405	11.342044	13.696552	12.520572
16.927131	14.736388	11.35221	13.687283	12.537142
16.928181	14.748173	11.351599	13.640828	12.557575
16.926344	14.745145	11.334935	13.684304	12.540202
16.926563	14.743536	11.366487	13.696599	12.559347
16.921199	14.747407	11.356327	13.657854	12.578103
16.92252	14.753886	11.361577	13.698756	12.570312
16.920545	14.753405	11.35368	13.694539	12.575342
16.928723	14.74728	11.347943	13.671504	12.566288
16.927863	14.740003	11.337707	13.685298	12.574595
16.92654	14.747441	11.372568	13.696379	12.555439
16.923901	14.747337	11.339035	13.683734	12.564891
16.926201	14.751675	11.361326	13.698958	12.543131
16.927051	14.743357	11.355132	13.703588	12.530131
16.923144	14.738516	11.358165	13.745732	12.552981
16.917757	14.744641	11.347915	13.728721	12.559836
16.925322	14.738452	11.335061	13.695913	12.56027
16.927005	14.74233	11.290355	13.702952	12.552933
16.930441	14.745754	11.349404	13.708245	12.544761
16.929484	14.738949	11.358499	13.722466	12.565257
16.952636	14.740277	11.339536	13.700146	12.548116
16.944114	14.744303	11.343791	13.701709	12.550581
16.946044	14.74142	11.338886	13.695202	12.550057
16.937009	14.735715	11.294862	13.70515	12.545973
16.924079	14.740952	11.341137	13.698783	12.545779
16.932161	14.738446	11.350703	13.709474	12.566541
16.925985	14.752398	11.353563	13.69644	12.546924
16.942174	14.744482	11.327107	13.713376	12.539603
16.92439	14.746734	11.364478	13.724566	12.545765
16.932429	14.757647	11.359079	13.71826	12.540355
16.931849	14.746885	11.355597	13.716295	12.548212
16.934144	14.742052	11.356113	13.701722	12.545083
16.943143	14.742752	11.333844	13.694345	12.550175
16.947631	14.748948	11.351844	13.698464	12.526583
16.930523	14.746509	11.346609	13.698046	12.554846
16.921176	14.743636	11.315995	13.692181	12.560762
16.935438	14.739425	11.35115	13.69561	12.540657
16.91925	14.740997	11.364531	13.721263	12.497755
16.919487	14.747896	11.369755	13.697524	12.536188
16.935123	14.74689	11.366839	13.731442	12.522775
16.935192	14.750519	11.337027	13.71537	12.528374
16.944642	14.746807	11.317694	13.697654	12.547903
16.940157	14.739116	11.371859	13.709353	12.554407
16.937087	14.742783	11.344296	13.714521	12.550244
16.9359	14.737124	11.34701	13.710579	12.561044
16.931308	14.745166	11.341074	13.696518	12.55926
16.935423	14.741124	11.338586	13.700914	12.565807
16.955094	14.736406	11.346267	13.713208	12.561621
16.949327	14.738309	11.344895	13.685814	12.563646
16.938063	14.738349	11.35513	13.706338	12.558265
16.92805	14.749946	11.340983	13.710124	12.542674
16.925809	14.744811	11.337191	13.701709	12.560624
16.922427	14.74678	11.356525	13.709113	12.55248
16.923279	14.742522	11.351747	13.705039	12.544676
16.927341	14.732182	11.339003	13.711486	12.540814
16.928459	14.736428	11.324222	13.690873	12.550523
16.923092	14.739912	11.337574	13.686753	12.557386
16.92141	14.746905	11.31559	13.689787	12.527736
16.921124	14.748586	11.304293	13.732983	12.544103
16.92842	14.742106	11.326581	13.709343	12.54085
16.92894	14.743704	11.334747	13.685059	12.549586
16.928969	14.746368	11.346113	13.704287	12.527084
16.92188	14.743321	11.333127	13.731382	12.53464
16.922844	14.740559	11.366624	13.701411	12.566445
16.929501	14.745999	11.393913	13.702316	12.561875
16.93919	14.742351	11.347346	13.650866	12.563434
16.931942	14.742655	11.368911	13.722246	12.546288
16.929831	14.737756	11.349545	13.657515	12.541977
16.928529	14.736224	11.332955	13.697499	12.529702
16.937875	14.735141	11.328234	13.718352	12.548039
16.940897	14.735779	11.356551	13.688232	12.548682
16.938333	14.745215	11.326503	13.725153	12.526514
16.935393	14.745834	11.340186	13.699166	12.549402
16.930792	14.742697	11.347546	13.693661	12.553943
16.923252	14.739504	11.351663	13.693945	12.560115
16.925984	14.741498	11.340809	13.696059	12.560043
16.927691	14.746741	11.342116	13.704564	12.547043
16.933291	14.74265	11.349429	13.708578	12.557879
16.943279	14.748366	11.335499	13.687746	12.568186
16.937736	14.739638	11.363544	13.696492	12.570734
16.92734	14.738544	11.335184	13.710986	12.575587
16.922634	14.738059	11.348842	13.709064	12.557923
16.919238	14.742155	11.351224	13.710084	12.544147
16.921133	14.742692	11.361151	13.698628	12.557405
16.937146	14.751741	11.352975	13.695551	12.555934
16.92858	14.747685	11.323717	13.730809	12.580281
16.937515	14.742932	11.349129	13.707926	12.561968
16.932655	14.740073	11.338	13.713349	12.547068
16.93289	14.74473	11.34497	13.708822	12.56578
16.931604	14.738066	11.331135	13.722127	12.564695
16.942178	14.742506	11.35542	13.699051	12.561981
16.957309	14.755486	11.333822	13.704759	12.576539
16.933445	14.754879	11.35093	13.686126	12.537484
16.925111	14.736907	11.347403	13.717083	12.566766
16.928372	14.733085	11.33856	13.702376	12.559503
16.929856	14.74708	11.338273	13.710084	12.531092
16.916928	14.749212	11.349741	13.706994	12.55173
16.919342	14.738246	11.31936	13.704154	12.564815
16.923736	14.741065	11.319215	13.669655	12.55695
16.929195	14.745301	11.38783	13.675387	12.53997
16.932518	14.746105	11.372173	13.700255	12.550553
16.935485	14.742484	11.359929	13.712779	12.540829
16.928682	14.735941	11.357001	13.714411	12.554347
16.929107	14.737079	11.361675	13.70739	12.557251
16.931253	14.74309	11.352111	13.702574	12.561033
16.941404	14.732026	11.355273	13.702897	12.553115
16.948604	14.732345	11.345182	13.698611	12.556205
16.936326	14.733728	11.346772	13.697098	12.528938
16.922541	14.746261	11.341824	13.707365	12.5404
16.92781	14.748796	11.325315	13.710309	12.557077
16.923466	14.749317	11.340231	13.711494	12.529246
16.929974	14.750907	11.328322	13.685028	12.560377
16.934907	14.748962	11.342566	13.711436	12.528532
16.941045	14.739233	11.352246	13.703743	12.568613
16.932585	14.742951	11.356173	13.731293	12.550721
16.928308	14.728846	11.370408	13.694484	12.542282
16.93256	14.737615	11.357101	13.695967	12.565362
16.929827	14.73722	11.347568	13.705801	12.538305
16.937215	14.727521	11.352997	13.700737	12.54871
16.941611	14.738722	11.37778	13.721772	12.540583
16.943066	14.724113	11.368644	13.713596	12.581235
16.929401	14.745957	11.339632	13.687548	12.585136
16.941592	14.7364	11.348671	13.717149	12.560479
16.934633	14.73795	11.360331	13.725895	12.572287
16.932383	14.739411	11.356567	13.716511	12.57496
16.936695	14.740532	11.347493	13.703823	12.560169
16.935491	14.740384	11.357361	13.706475	12.551541
16.929516	14.747184	11.338292	13.701261	12.552827
16.921401	14.747744	11.356	13.707909	12.550692
16.923601	14.748305	11.352436	13.718096	12.534644
16.923928	14.751694	11.335901	13.693802	12.553936
16.920551	14.739168	11.327813	13.700747	12.550255
16.915973	14.74784	11.349992	13.704921	12.541075
16.934706	14.748762	11.34569	13.727343	12.566821
16.936727	14.747792	11.3427	13.690727	12.562752
16.942172	14.745342	11.33359	13.710382	12.561527
16.945599	14.746177	11.343977	13.686314	12.560203
16.934964	14.748496	11.335183	13.737095	12.556648
16.931582	14.747999	11.281387	13.728259	12.576252
16.922441	14.739577	11.349743	13.729093	12.554677
16.921829	14.739858	11.336329	13.713409	12.553792
16.929673	14.73858	11.367718	13.711428	12.553994
16.927303	14.746237	11.34362	13.71932	12.570844
16.951048	14.742463	11.350625	13.705083	12.559935
16.927592	14.743024	11.355163	13.700753	12.54104
16.932469	14.737562	11.337713	13.679315	12.551373
16.926994	14.752912	11.351416	13.708352	12.571616
16.921699	14.744603	11.33571	13.704731	12.563385
16.925916	14.737309	11.337372	13.734568	12.556774
16.927685	14.739703	11.325284	13.700531	12.560907
16.934728	14.733747	11.307675	13.713977	12.511016
16.934143	14.737339	11.385874	13.7115	12.558806
16.944229	14.741249	11.354992	13.693367	12.538578
16.937685	14.748887	11.363464	13.705772	12.555598
16.940885	14.745007	11.344052	13.695125	12.557487
16.957906	14.734944	11.342267	13.691187	12.552756
16.949702	14.734532	11.348695	13.713629	12.555455
16.952349	14.732806	11.353193	13.717032	12.551331
16.928471	14.734466	11.351388	13.707782	12.54758
16.934017	14.745064	11.338021	13.698328	12.553927
16.938364	14.727978	11.322019	13.7109	12.549812
16.944585	14.735021	11.376559	13.696111	12.555957
16.940953	14.73543	11.33787	13.711157	12.557657
16.926773	14.752412	11.352812	13.687305	12.555275
16.919402	14.754685	11.341278	13.654632	12.544029
16.923337	14.749774	11.391189	13.735212	12.549637
16.933117	14.75413	11.355815	13.709769	12.566596
16.941077	14.741831	11.361344	13.720013	12.526486
16.940913	14.750603	11.359199	13.710073	12.541704
16.942505	14.748245	11.345206	13.719462	12.527626
16.934715	14.751307	11.341585	13.707585	12.531202
16.924796	14.747114	11.335434	13.711441	12.558981
16.93286	14.746867	11.35514	13.715094	12.555575
16.93423	14.744689	11.363884	13.676471	12.552494
16.930126	14.745945	11.361968	13.691619	12.545964
16.92621	14.743237	11.361104	13.719844	12.552733
16.925302	14.73123	11.341042	13.722906	12.563743
16.932177	14.737375	11.333479	13.723147	12.547742
16.948022	14.737456	11.316109	13.713585	12.549775
16.939837	14.733863	11.325713	13.722042	12.548921
16.947642	14.744084	11.312037	13.70618	12.558456
16.943511	14.741008	11.359072	13.711538	12.543625
16.943788	14.737981	11.356722	13.698583	12.565983
16.935502	14.733076	11.333977	13.692457	12.559663
16.935004	14.737598	11.337425	13.70567	12.54582
16.939534	14.747837	11.365437	13.70298	12.556849
16.943047	14.745234	11.346784	13.692298	12.555301
16.942784	14.741764	11.341796	13.686029	12.55288
16.942229	14.743148	11.356294	13.705705	12.542237
16.933687	14.737014	11.359844	13.711092	12.547276
16.940948	14.74041	11.333218	13.700113	12.551145
16.935198	14.745478	11.332688	13.730493	12.56361
16.932979	14.740825	11.337639	13.720666	12.561418
16.934058	14.745414	11.317504	13.718958	12.559559
16.93262	14.740843	11.340878	13.70716	12.548538
16.93287	14.743146	11.361717	13.705102	12.569888
16.936621	14.74073	11.355814	13.710452	12.558551
16.945027	14.742145	11.345494	13.71092	12.570305
16.940664	14.734473	11.339005	13.705297	12.533964
16.942625	14.728818	11.352326	13.712355	12.58237
16.93324	14.74365	11.34851	13.698579	12.561733
16.945072	14.737694	11.321643	13.690056	12.568784
16.950541	14.737727	11.344811	13.712405	12.563655
16.943007	14.735863	11.338374	13.697355	12.563607
16.942838	14.728726	11.35337	13.706497	12.553476
16.938314	14.729739	11.352992	13.704989	12.564672
16.935278	14.720559	11.331732	13.713231	12.561926
16.929281	14.731862	11.361827	13.714834	12.563187
16.928511	14.732927	11.360856	13.70879	12.55854
16.944948	14.743306	11.357855	13.741862	12.552961
16.937128	14.763497	11.354626	13.702492	12.553685
16.925196	14.738515	11.367935	13.70527	12.554683
16.92428	14.754838	11.360892	13.670832	12.554751
16.932602	14.742266	11.343172	13.700023	12.555293
16.929439	14.74797	11.366788	13.722263	12.548433
16.942955	14.747548	11.338194	13.714135	12.544804
16.9368	14.741332	11.332364	13.69848	12.549078
16.933005	14.743283	11.342834	13.675478	12.538011
16.939212	14.739125	11.341239	13.694493	12.540547
16.941686	14.740718	11.317747	13.698079	12.562202
16.959694	14.746545	11.362085	13.713611	12.565003
16.953345	14.745197	11.349755	13.709496	12.562341
16.956994	14.743477	11.327215	13.70222	12.565083
16.934741	14.747007	11.342624	13.674677	12.558213
16.94584	14.742648	11.394556	13.700559	12.546204
16.935041	14.738567	11.345198	13.710372	12.52244
16.945209	14.739168	11.357428	13.696443	12.525762
16.960397	14.732294	11.346383	13.703918	12.542204
16.947721	14.732856	11.34876	13.700955	12.546287
16.946586	14.73469	11.35747	13.715259	12.545619
16.951333	14.743035	11.356753	13.712529	12.535468
16.955225	14.738562	11.349416	13.727501	12.55551
16.949524	14.73709	11.365003	13.708429	12.545638
16.948519	14.739766	11.35789	13.72365	12.57703
16.937718	14.739253	11.339065	13.721134	12.55347
16.931206	14.744967	11.376375	13.700629	12.534904
16.924935	14.735568	11.338598	13.726556	12.54241
16.915709	14.72947	11.339615	13.701266	12.551504
16.917905	14.726307	11.313722	13.69967	12.553291
16.947428	14.730997	11.340734	13.680809	12.544335
16.950676	14.74494	11.348681	13.695738	12.515833
16.957518	14.745724	11.35416	13.697935	12.548056
16.950162	14.74206	11.36434	13.666791	12.540456
16.932712	14.74423	11.358459	13.679263	12.541278
16.93762	14.750576	11.342279	13.695591	12.548165
16.93453	14.754213	11.343605	13.721078	12.516299
16.926736	14.757968	11.339843	13.698001	12.545807
16.926912	14.747473	11.359637	13.676426	12.547318
16.928962	14.758525	11.365347	13.682881	12.547848
16.918893	14.74835	11.359709	13.678112	12.536674
16.918968	14.742069	11.360601	13.692546	12.514145
16.91429	14.73371	11.343592	13.70141	12.541649
16.917275	14.742856	11.346057	13.693947	12.534924
16.941359	14.739516	11.3233	13.7133	12.559276
16.93435	14.739472	11.307018	13.707522	12.528002
16.929787	14.735791	11.330476	13.709952	12.555441
16.933679	14.739494	11.353581	13.705941	12.551817
16.938536	14.742173	11.358255	13.707783	12.546829
16.940228	14.750456	11.357419	13.703375	12.551732
16.927324	14.746069	11.347306	13.702397	12.556985
16.925331	14.732178	11.326516	13.705869	12.551987
16.925882	14.736039	11.330585	13.698662	12.55926
16.922589	14.729152	11.341126	13.663922	12.566405
16.92659	14.735033	11.322595	13.696031	12.549
16.923742	14.750512	11.308984	13.69815	12.55478
16.924848	14.744896	11.359891	13.701577	12.558326
16.92736	14.740433	11.361099	13.706991	12.524031
16.929898	14.740757	11.358886	13.705104	12.550687
16.933827	14.7333	11.347717	13.694618	12.563751
16.925443	14.734559	11.34522	13.703206	12.54816
16.926684	14.734548	11.359433	13.688005	12.549287
16.925725	14.740059	11.352681	13.696081	12.540798
16.927243	14.73571	11.34856	13.713523	12.560044
16.929158	14.736068	11.371125	13.690003	12.550946
16.934502	14.737176	11.338038	13.667697	12.55492
16.93227	14.732639	11.356578	13.706115	12.551504
16.941626	14.740811	11.368739	13.690278	12.550433
16.931752	14.738908	11.357887	13.703681	12.563034
16.942469	14.730374	11.34379	13.713276	12.554109
16.933962	14.737476	11.337346	13.732458	12.550008
16.930915	14.733295	11.338943	13.701542	12.574742
16.937836	14.75022	11.36901	13.70702	12.558786
16.933679	14.748461	11.341756	13.707182	12.563179
16.928622	14.744236	11.356978	13.707895	12.543061
16.931803	14.750415	11.337484	13.675955	12.532057
16.93513	14.73869	11.354632	13.683402	12.574009
16.936323	14.745327	11.344867	13.729213	12.554636
16.929321	14.74374	11.348743	13.690034	12.544172
16.942638	14.738324	11.38421	13.707157	12.557534
16.942501	14.739819	11.360792	13.698868	12.559673
16.95134	14.742522	11.381766	13.69503	12.539527
16.959456	14.742248	11.366605	13.690591	12.547008
16.940816	14.759056	11.344296	13.699131	12.541598
16.938879	14.754376	11.33394	13.706502	12.521551
16.9347	14.753572	11.326514	13.705613	12.536693
16.933236	14.749724	11.351136	13.710712	12.571266
16.94145	14.736945	11.347345	13.718267	12.558734
16.952072	14.74308	11.351217	13.698133	12.559565
16.952338	14.745992	11.344639	13.6982	12.556677
16.941379	14.754606	11.343102	13.732087	12.554936
16.94596	14.751117	11.328495	13.723475	12.552681
16.943208	14.744367	11.346647	13.715913	12.553879
16.93931	14.749009	11.341848	13.705281	12.561566
16.93634	14.760824	11.334332	13.683037	12.57462
16.946363	14.753305	11.344239	13.72108	12.564132
16.950562	14.739047	11.343197	13.720887	12.548039
16.947535	14.744374	11.34581	13.709299	12.562729
16.945323	14.741223	11.325883	13.697327	12.544307
16.941256	14.738686	11.341513	13.681673	12.546441
16.942522	14.738707	11.342826	13.720411	12.538385
16.941024	14.750379	11.354067	13.691784	12.53164
16.942681	14.736951	11.342687	13.697692	12.545801
16.952691	14.757201	11.316602	13.690815	12.543506
16.950648	14.756095	11.369018	13.676963	12.569937
16.94662	14.741831	11.349183	13.68352	12.554069
16.927457	14.73245	11.345878	13.701416	12.544637
16.92481	14.733573	11.370115	13.70208	12.548907
16.931082	14.737799	11.358494	13.695448	12.573492
16.932972	14.732718	11.359567	13.707509	12.566467
16.931779	14.73579	11.361563	13.72535	12.558084
16.951217	14.734372	11.339227	13.712724	12.542512
16.95333	14.740666	11.333336	13.707948	12.554516
16.937668	14.750616	11.34734	13.700876	12.545633
16.942339	14.748944	11.350901	13.708587	12.541706
16.924608	14.758111	11.350883	13.723473	12.551777
16.927185	14.74906	11.38021	13.714677	12.534995
16.927175	14.733431	11.361949	13.683304	12.564831
16.928742	14.738607	11.339768	13.717112	12.547493
16.940064	14.746689	11.353671	13.704168	12.551467
16.942396	14.739853	11.333345	13.704693	12.549462
16.948818	14.741597	11.338296	13.723675	12.503858
16.938697	14.740988	11.344535	13.688207	12.546278
16.950719	14.73771	11.350404	13.698013	12.545212
16.94608	14.744947	11.375355	13.698451	12.54551
16.939127	14.743852	11.34541	13.703965	12.52739
16.936786	14.740099	11.383081	13.676003	12.538088
16.933742	14.741915	11.340785	13.724517	12.548301
16.933277	14.74065	11.333281	13.705328	12.544311
16.941585	14.733803	11.357919	13.697502	12.551694
16.941689	14.751038	11.360079	13.720556	12.56127
16.926906	14.742385	11.358348	13.707282	12.548927
16.925468	14.739266	11.328798	13.712497	12.551367
16.934106	14.751385	11.298886	13.697994	12.552285
16.936747	14.742063	11.380481	13.685197	12.55894
16.926732	14.750475	11.355893	13.697017	12.54729
16.927855	14.75269	11.357334	13.709485	12.556202
16.926842	14.742215	11.34121	13.715993	12.554833
16.939671	14.745382	11.359847	13.717712	12.5437
16.956109	14.735885	11.35991	13.706116	12.55249
16.965327	14.748283	11.338301	13.717684	12.55204
16.93263	14.753769	11.346067	13.708822	12.551451
16.959387	14.748346	11.346493	13.720546	12.573395
16.941253	14.734677	11.337176	13.722484	12.557247
16.938775	14.729081	11.329872	13.727832	12.548177
16.934649	14.729646	11.333155	13.717212	12.541783
16.929709	14.732321	11.346722	13.712143	12.535071
16.92837	14.72604	11.32992	13.716272	12.539564
16.933768	14.733375	11.330459	13.725043	12.548687
16.931081	14.739723	11.330213	13.701664	12.551679
16.942509	14.74911	11.321413	13.704671	12.546388
16.953048	14.743881	11.356383	13.698715	12.538188
16.949844	14.75378	11.346435	13.714043	12.525143
16.950533	14.756471	11.356379	13.704688	12.554914
16.950863	14.746329	11.344333	13.721466	12.553157
16.940616	14.746986	11.346584	13.694233	12.543273
16.936132	14.746327	11.338019	13.702619	12.539918
16.94535	14.744237	11.345758	13.712174	12.532408
16.960535	14.743346	11.350947	13.717375	12.548984
16.954882	14.735091	11.339788	13.721011	12.548161
16.937353	14.732929	11.330154	13.70678	12.553222
16.941614	14.736753	11.348319	13.709478	12.54943
16.960699	14.744219	11.360257	13.717814	12.559916
16.95398	14.744615	11.347515	13.691231	12.565044
16.944173	14.737114	11.375938	13.695267	12.552773
16.950974	14.739696	11.376108	13.725275	12.564949
16.949857	14.743838	11.378392	13.705687	12.569595
16.947459	14.749137	11.358876	13.725396	12.553553
16.939363	14.74584	11.339765	13.718095	12.543159
16.952995	14.750403	11.339753	13.723545	12.538233
16.947733	14.745719	11.354856	13.723478	12.53926
16.943481	14.73488	11.353745	13.713389	12.548798
16.939623	14.741516	11.332634	13.703357	12.540841
16.957474	14.734914	11.339938	13.703489	12.561276
16.94228	14.734793	11.343004	13.724625	12.557929
16.938603	14.735834	11.342795	13.711482	12.57435
16.925972	14.732588	11.372076	13.705752	12.565327
16.924359	14.737903	11.336979	13.702483	12.558927
16.93074	14.738214	11.348622	13.708657	12.541201
16.94125	14.739601	11.336015	13.716251	12.548912
16.944409	14.753162	11.34989	13.708697	12.538329
16.937134	14.752679	11.361273	13.728197	12.571076
16.939077	14.754937	11.345281	13.705747	12.567464
16.941405	14.750868	11.353926	13.706438	12.571943
16.937288	14.736534	11.369211	13.716688	12.55889
16.942087	14.740261	11.352576	13.722138	12.576338
16.941546	14.744056	11.338273	13.717849	12.577329
16.945793	14.747646	11.344971	13.701254	12.565311
16.950814	14.744587	11.352876	13.695461	12.557718
16.944952	14.738537	11.34299	13.707804	12.5624
16.942698	14.734987	11.339826	13.69812	12.548287
16.935919	14.736534	11.378285	13.724781	12.565472
16.947589	14.739701	11.33576	13.704638	12.559112
16.96098	14.740558	11.343648	13.711826	12.562318
16.950924	14.744725	11.353509	13.700214	12.567084
16.938359	14.75606	11.341728	13.714649	12.542237
16.938125	14.745329	11.347961	13.698936	12.536546
16.926479	14.741815	11.339817	13.697652	12.530825
16.926258	14.742796	11.354318	13.692608	12.529666
16.93231	14.747184	11.315169	13.708704	12.563857
16.93387	14.74836	11.352798	13.699449	12.569272
16.937078	14.745599	11.368121	13.703263	12.557154
16.937123	14.743189	11.368506	13.677427	12.543278
16.936802	14.745956	11.362248	13.669644	12.559423
16.942156	14.736895	11.372058	13.685541	12.539153
16.934035	14.739907	11.364006	13.66742	12.549287
16.934573	14.747229	11.353098	13.693019	12.526986
16.933282	14.748583	11.347378	13.682356	12.542896
16.940541	14.742514	11.336974	13.698816	12.547942
16.943667	14.75424	11.344049	13.698314	12.567348
16.93447	14.746259	11.348686	13.695206	12.538915
16.928146	14.744467	11.274797	13.710943	12.553073
16.934387	14.745189	11.348151	13.685868	12.565568
16.937107	14.746714	11.364822	13.723409	12.56326
16.932025	14.740921	11.34745	13.686518	12.557813
16.928888	14.742374	11.382102	13.659375	12.56677
16.928327	14.744666	11.344822	13.669114	12.554995
16.928925	14.740121	11.349318	13.690398	12.530633
16.91946	14.751718	11.325224	13.672178	12.54559
16.919471	14.747927	11.34972	13.683863	12.531562
16.917722	14.750703	11.367662	13.692056	12.529299
16.91785	14.746345	11.349554	13.692328	12.533581
16.922278	14.750686	11.343248	13.67122	12.508482
16.915131	14.746642	11.351113	13.711554	12.541434
16.924202	14.75508	11.350671	13.677747	12.55045
16.919438	14.739674	11.348377	13.703894	12.553118
16.922085	14.739757	11.363312	13.71047	12.555983
16.929425	14.726947	11.35896	13.696373	12.539873
16.934415	14.73363	11.34743	13.692991	12.543675
16.944175	14.737705	11.333363	13.68062	12.558404
16.935057	14.729496	11.36259	13.694582	12.568395
16.929406	14.747027	11.356895	13.690934	12.557124
16.931936	14.729558	11.349008	13.683521	12.572859
16.922006	14.731009	11.353872	13.700632	12.569134
16.930993	14.752421	11.342114	13.711965	12.564399
16.944042	14.739949	11.34064	13.714159	12.542109
16.935086	14.743247	11.334766	13.710117	12.548433
16.934243	14.738825	11.335735	13.701917	12.539579
16.942148	14.749485	11.339267	13.715081	12.539284
16.934143	14.759583	11.366426	13.709377	12.556877
16.939396	14.761638	11.35549	13.697778	12.551773
16.928309	14.753425	11.349661	13.678915	12.552878
16.93112	14.747956	11.351441	13.680515	12.553292
16.938391	14.743707	11.342024	13.701736	12.545007
16.935105	14.736469	11.332073	13.694356	12.547517
16.939494	14.745869	11.349573	13.676458	12.558184
16.937626	14.747683	11.343069	13.702143	12.550645
16.935393	14.747021	11.311982	13.705775	12.55606
16.932685	14.744472	11.34864	13.713829	12.5548
16.940568	14.748449	11.338863	13.710062	12.549561
16.960537	14.747485	11.350211	13.717056	12.559094
16.96206	14.740495	11.343937	13.709651	12.53
16.945701	14.739987	11.346472	13.708234	12.570586
16.946635	14.736151	11.363021	13.701092	12.568666
16.933997	14.734956	11.338791	13.700272	12.555947
16.931971	14.723742	11.332658	13.687169	12.548084
16.932778	14.739085	11.36488	13.704277	12.537358
16.928593	14.742228	11.369916	13.692521	12.560037
16.922661	14.746033	11.325422	13.702586	12.531651
16.924889	14.745278	11.342835	13.715598	12.549215
16.931262	14.749564	11.352551	13.710317	12.555372
16.931188	14.743222	11.372892	13.715862	12.554629
16.940204	14.739926	11.368914	13.703734	12.545546
16.940409	14.739391	11.348491	13.720188	12.539666
16.93985	14.743549	11.349764	13.66523	12.52497
16.939512	14.743224	11.358906	13.695996	12.569454
16.938657	14.752174	11.352314	13.70784	12.583215
16.945577	14.745011	11.295655	13.699629	12.545867
16.946064	14.745508	11.307113	13.692543	12.548661
16.943738	14.744544	11.375435	13.705146	12.552768
16.941152	14.748492	11.367869	13.715733	12.546537
16.93996	14.743147	11.356257	13.702795	12.543891
16.937747	14.744049	11.35728	13.70485	12.552864
16.944977	14.748869	11.345611	13.716299	12.551049
16.939206	14.754664	11.342878	13.692352	12.554635
16.945878	14.751113	11.365077	13.715803	12.568574
16.942351	14.751135	11.326133	13.706384	12.554547
16.939989	14.75029	11.353363	13.698837	12.553841
16.945608	14.754064	11.378178	13.700974	12.541723
16.94858	14.752543	11.369947	13.707652	12.547392
16.933876	14.754873	11.349372	13.692933	12.580721
16.92868	14.754579	11.333953	13.696765	12.569089
16.935318	14.746887	11.368803	13.669852	12.541527
16.936804	14.740802	11.34866	13.690936	12.552128
16.935567	14.755676	11.368368	13.699154	12.551082
16.935134	14.770744	11.343103	13.70796	12.581943
16.927742	14.756628	11.354437	13.708647	12.55222
16.925266	14.758557	11.332483	13.694773	12.599864
16.926094	14.769164	11.343152	13.712989	12.569276
16.925526	14.762048	11.346981	13.683862	12.549968
16.924514	14.761361	11.370659	13.644936	12.553128
16.933995	14.753474	11.357946	13.697575	12.546407
16.948089	14.752277	11.360875	13.724284	12.559534
16.941158	14.754941	11.336055	13.700903	12.570065
16.933035	14.7528	11.348252	13.694281	12.555764
16.933008	14.749433	11.335976	13.691784	12.558872
16.941589	14.737822	11.354355	13.695087	12.533762
16.955814	14.740087	11.34154	13.697483	12.529201
16.943951	14.739154	11.333432	13.712819	12.546364
16.936924	14.738256	11.361739	13.66863	12.531298
16.93689	14.733533	11.326641	13.695853	12.551515
16.933311	14.743621	11.333618	13.712055	12.562347
16.921242	14.739082	11.361232	13.689324	12.578367
16.926188	14.738216	11.343109	13.702367	12.564609
16.934593	14.737903	11.348301	13.705303	12.553933
16.933151	14.758084	11.318524	13.718154	12.556709
16.936027	14.761967	11.369663	13.709223	12.567444
16.936679	14.761597	11.365258	13.702834	12.551062
16.952573	14.755392	11.341974	13.717997	12.561155
16.94318	14.74263	11.343662	13.693018	12.565318
16.942806	14.748566	11.346213	13.693715	12.539021
16.949069	14.754316	11.334285	13.707407	12.552498
16.94448	14.743941	11.349429	13.712579	12.546212
16.933989	14.751231	11.343636	13.709366	12.563919
16.948158	14.74793	11.354201	13.719249	12.556719
16.938397	14.751642	11.337226	13.68548	12.547979
16.94593	14.749944	11.342382	13.648897	12.560715
16.948115	14.744979	11.314928	13.702006	12.553057
16.946112	14.746815	11.350535	13.686073	12.551395
16.93968	14.746636	11.312782	13.713224	12.554348
16.938676	14.741144	11.367537	13.704654	12.54404
16.934304	14.741654	11.334155	13.710988	12.544531
16.927742	14.743355	11.322834	13.697302	12.552236
16.933848	14.74213	11.368728	13.721081	12.555566
16.931467	14.742695	11.323692	13.703096	12.550719
16.927749	14.742857	11.357828	13.707209	12.547862
16.936128	14.747459	11.353156	13.688006	12.568109
16.941018	14.741666	11.346372	13.704663	12.556106
16.943185	14.743296	11.337177	13.688902	12.534922
16.948419	14.742743	11.331247	13.699143	12.549558
16.940003	14.746717	11.333452	13.707907	12.552056
16.933944	14.749733	11.325841	13.699475	12.552861
16.936579	14.752341	11.354412	13.69424	12.549778
16.925844	14.744032	11.328167	13.713707	12.53394
16.924209	14.746383	11.370447	13.71031	12.542176
16.925134	14.746922	11.370125	13.70668	12.536452
16.931632	14.734517	11.371039	13.710234	12.557619
16.930152	14.740973	11.343475	13.699493	12.581715
16.93444	14.738621	11.343134	13.695408	12.560995
16.930926	14.755369	11.350092	13.697488	12.567254
16.93257	14.73619	11.330101	13.716617	12.558776
16.926426	14.732679	11.342662	13.705527	12.545093
16.927728	14.727401	11.361768	13.71589	12.54995
16.928211	14.731824	11.316386	13.69937	12.553029
16.936091	14.732435	11.360353	13.724447	12.551584
16.940448	14.736784	11.358044	13.72783	12.547234
16.9463	14.738797	11.360023	13.706633	12.561685
16.941517	14.741796	11.36144	13.704297	12.57023
16.944194	14.740547	11.339545	13.678718	12.568556
16.952734	14.730164	11.353644	13.724887	12.546385
16.944219	14.740837	11.350064	13.707942	12.549168
16.947331	14.743879	11.333445	13.702933	12.545227
16.944023	14.741261	11.349966	13.70778	12.556694
16.952295	14.75227	11.332753	13.713816	12.562239
16.938339	14.743455	11.353021	13.704975	12.553033
16.937086	14.748779	11.35552	13.697102	12.550472
16.935143	14.748286	11.355312	13.696897	12.548307
16.935691	14.763872	11.378125	13.711446	12.515042
16.937642	14.749933	11.349298	13.69545	12.54588
16.935336	14.743414	11.375514	13.694369	12.529505
16.945056	14.753869	11.337873	13.733308	12.557597
16.939223	14.757896	11.357402	13.705458	12.54726
16.928232	14.763049	11.345952	13.709865	12.532589
16.929727	14.756891	11.330668	13.70928	12.558791
16.929397	14.75489	11.343609	13.706831	12.565804
16.925114	14.762763	11.351069	13.700212	12.558333
16.925814	14.752976	11.338426	13.714179	12.550737
16.930118	14.748395	11.342544	13.707583	12.551878
16.924463	14.746285	11.337882	13.716052	12.481437
16.925137	14.736265	11.346741	13.728738	12.515674
16.924293	14.74752	11.345989	13.706166	12.527238
16.933249	14.74487	11.33803	13.719681	12.54231
16.934382	14.740532	11.330553	13.71084	12.552369
16.939173	14.746274	11.322814	13.702175	12.557386
16.938511	14.743519	11.351143	13.719787	12.543123
16.937658	14.747926	11.336738	13.719554	12.557111
16.941812	14.744756	11.360063	13.703364	12.550718
16.943153	14.752335	11.340924	13.67903	12.569301
16.949948	14.75487	11.38613	13.715928	12.557542
16.945651	14.744277	11.35874	13.695405	12.559863
16.933617	14.743616	11.359912	13.71401	12.567062
16.927812	14.752808	11.362896	13.723959	12.568618
16.92847	14.745885	11.342167	13.707622	12.560787
16.921888	14.747696	11.303902	13.672529	12.556544
16.921929	14.751523	11.363766	13.686995	12.564527
16.927947	14.747294	11.36196	13.700149	12.569204
16.924901	14.753514	11.332475	13.700476	12.560647
16.92639	14.751678	11.351849	13.718553	12.549543
16.929694	14.743637	11.346417	13.722702	12.551726
16.92405	14.737443	11.357425	13.704854	12.566792
16.93691	14.746012	11.354052	13.709527	12.532229
16.943904	14.753942	11.350335	13.700416	12.557617
16.935215	14.754104	11.351481	13.710851	12.560656
16.93842	14.742674	11.328057	13.698265	12.565009
16.935867	14.740148	11.340089	13.669894	12.561601
16.949176	14.744788	11.312505	13.704625	12.551497
16.935064	14.749388	11.31835	13.7065	12.532086
16.931416	14.751724	11.336926	13.703855	12.553425
16.928034	14.75528	11.349292	13.713555	12.558186
16.927336	14.755797	11.344098	13.705709	12.554707
16.917672	14.754551	11.347502	13.709173	12.55333
16.922143	14.754594	11.341557	13.70635	12.555346
16.921089	14.742374	11.367859	13.702825	12.556106
16.92308	14.741691	11.355674	13.709543	12.55818
16.932548	14.750675	11.349993	13.700992	12.553084
16.92526	14.745866	11.350409	13.700317	12.543725
16.934171	14.735909	11.345462	13.704966	12.550223
16.929646	14.734689	11.349436	13.693021	12.541499
16.924688	14.755226	11.359543	13.696466	12.534538
16.93199	14.757407	11.371409	13.705724	12.555393
16.936586	14.763467	11.356544	13.698661	12.555935
16.935485	14.756298	11.360034	13.703757	12.544745
16.9452	14.752111	11.348307	13.686628	12.536224
16.944255	14.742274	11.332784	13.697002	12.558919
16.946638	14.734989	11.343689	13.689818	12.57112
16.948792	14.730743	11.359691	13.701619	12.545678
16.942472	14.729593	11.343123	13.708912	12.550108
16.953267	14.740144	11.350624	13.705678	12.538476
16.940058	14.745536	11.346839	13.707431	12.541034
16.934726	14.743017	11.361727	13.69935	12.555442
16.956179	14.751152	11.350139	13.711128	12.550626
16.946227	14.735991	11.34339	13.709589	12.553002
16.938202	14.735073	11.344668	13.701737	12.53716
16.954828	14.737687	11.344521	13.709907	12.561002
16.951056	14.737808	11.344225	13.728777	12.544326
16.933094	14.733207	11.336253	13.720378	12.536145
16.93735	14.739135	11.338594	13.714168	12.517205
16.938445	14.753488	11.360965	13.70521	12.562046
16.93488	14.757656	11.365261	13.692021	12.554505
16.944491	14.747722	11.345941	13.702364	12.574064
16.937035	14.747682	11.324353	13.697525	12.572427
16.942048	14.749138	11.347574	13.697742	12.585924
16.936725	14.738941	11.345943	13.688252	12.573488
16.941336	14.745425	11.349642	13.683625	12.56502
16.939652	14.752513	11.338983	13.677409	12.550597
16.944287	14.749505	11.35133	13.723155	12.555622
16.940003	14.740933	11.334515	13.707825	12.557489
16.944116	14.751447	11.36085	13.707124	12.551628
16.938142	14.751905	11.342509	13.707821	12.553197
16.938567	14.726723	11.339968	13.720261	12.534509
16.943031	14.731343	11.336087	13.727252	12.573816
16.952202	14.731482	11.368851	13.718589	12.555685
16.943855	14.732727	11.334693	13.71085	12.514104
16.944083	14.73167	11.346985	13.712088	12.551467
16.946698	14.749636	11.367121	13.697745	12.54397
16.941944	14.741759	11.361187	13.704373	12.563414
16.951369	14.73392	11.347218	13.709606	12.557544
16.950789	14.740558	11.348284	13.695983	12.565312
16.927733	14.737555	11.293778	13.67961	12.557277
16.939305	14.747771	11.367675	13.690646	12.542407
16.931072	14.760156	11.360233	13.700324	12.549193
16.937454	14.747285	11.360176	13.725329	12.556341
16.945146	14.735368	11.333679	13.713951	12.565123
16.947857	14.742668	11.322548	13.711853	12.547631
16.95314	14.752182	11.334237	13.731715	12.543438
16.942231	14.747326	11.353796	13.711256	12.570021
16.945672	14.753366	11.364767	13.711666	12.551244
16.947415	14.750672	11.352312	13.703251	12.536738
16.955276	14.749584	11.372617	13.710783	12.550331
16.946212	14.746647	11.374188	13.698488	12.545895
16.939144	14.745727	11.366554	13.708413	12.546434
16.935442	14.744195	11.350134	13.678049	12.568931
16.93446	14.73616	11.346496	13.711649	12.538222
16.933348	14.738252	11.335298	13.703167	12.571064
16.936453	14.740951	11.343953	13.68627	12.525865
16.931877	14.736684	11.341853	13.683993	12.550065
16.929677	14.741185	11.34429	13.701169	12.543421
16.9356	14.737058	11.345256	13.717185	12.564553
16.947209	14.740896	11.33875	13.706111	12.541623
16.961405	14.739387	11.367722	13.703048	12.54319
16.956315	14.734804	11.367713	13.702644	12.514358
16.961785	14.738863	11.362139	13.715455	12.562329
16.944294	14.74331	11.345284	13.706174	12.565073
16.935617	14.752137	11.353329	13.707843	12.556328
16.927553	14.736165	11.344635	13.716097	12.537934
16.926493	14.745187	11.36319	13.654435	12.558429
16.922166	14.742766	11.343952	13.703549	12.553165
16.923165	14.747821	11.36024	13.710677	12.559775
16.930377	14.742345	11.353292	13.684573	12.559593
16.921824	14.754964	11.346907	13.689456	12.542032
16.932744	14.748161	11.360016	13.710186	12.555006
16.930939	14.743269	11.352604	13.654959	12.551924
16.926275	14.738769	11.350181	13.700624	12.547306
16.948312	14.746269	11.339514	13.707824	12.539034
16.944682	14.742232	11.333139	13.718934	12.546117
16.941208	14.729735	11.339832	13.700334	12.542449
16.952472	14.739839	11.344238	13.70209	12.539822
16.942508	14.748152	11.34196	13.698073	12.567331
16.939621	14.749256	11.349048	13.698938	12.553823
16.936215	14.746852	11.3369	13.704264	12.551639
16.940299	14.747719	11.354887	13.691946	12.563506
16.936771	14.740447	11.351753	13.700759	12.5566
16.956633	14.748426	11.356784	13.705984	12.555937
16.944693	14.738642	11.341372	13.697244	12.548679
16.945518	14.744744	11.34259	13.705034	12.553481
[truncated: 2,001 more rows]
