# Supplementary material for: Dynamic Characterisation of Fibre-Optic Temperature Sensors for Physiological Monitoring
Source: Sensors (Basel). 2020 Dec 31;21(1):221. doi: 10.3390/s21010221 (PMC7795630; doi:10.3390/s21010221)
Supplement: Supplementary file 1 [file sensors-21-00221-s001.zip › Supplementary Data/Static calibration/Blank_sensor_4_TCal.csv]

45	50	40	25	35	30
-150.175789	-148.978548	-151.380146	-154.916914	-152.558603	-153.752194
-150.179946	-148.97958	-151.379878	-154.931961	-152.562833	-153.763448
-150.163899	-148.980376	-151.377369	-154.93411	-152.54963	-153.769936
-150.179779	-148.981016	-151.3801	-154.927187	-152.540641	-153.748473
-150.181156	-148.984326	-151.364878	-154.923861	-152.547948	-153.741831
-150.186083	-148.98283	-151.373099	-154.899092	-152.575352	-153.744881
-150.162728	-148.98053	-151.356862	-154.890865	-152.557193	-153.752552
-150.170226	-148.976312	-151.364935	-154.926869	-152.572832	-153.743664
-150.181791	-148.987423	-151.371967	-154.913817	-152.54825	-153.751114
-150.186531	-148.977597	-151.374146	-154.916604	-152.566809	-153.761848
-150.190209	-148.991163	-151.36501	-154.924302	-152.556762	-153.7589
-150.169552	-148.98959	-151.378782	-154.925122	-152.560984	-153.744735
-150.161348	-148.985014	-151.369124	-154.924451	-152.573595	-153.758276
-150.159398	-148.979057	-151.350906	-154.932094	-152.574493	-153.741491
-150.163779	-148.995958	-151.376565	-154.919458	-152.566614	-153.739922
-150.167054	-148.979807	-151.369336	-154.906475	-152.56129	-153.755347
-150.169039	-148.986629	-151.350143	-154.92142	-152.572318	-153.751649
-150.191698	-148.972599	-151.373919	-154.922223	-152.557935	-153.746626
-150.174097	-148.988523	-151.360251	-154.918824	-152.565049	-153.76508
-150.182712	-148.981706	-151.367091	-154.919654	-152.567171	-153.753795
-150.179753	-148.988058	-151.36836	-154.899821	-152.570572	-153.748392
-150.173354	-148.983128	-151.379991	-154.933784	-152.561761	-153.77008
-150.179566	-148.979162	-151.369661	-154.926519	-152.556764	-153.744835
-150.178895	-148.969752	-151.375597	-154.924505	-152.554889	-153.740375
-150.171934	-148.993273	-151.364739	-154.92478	-152.565115	-153.74251
-150.167525	-148.988673	-151.377503	-154.929524	-152.563293	-153.732302
-150.158927	-148.99117	-151.364129	-154.922252	-152.567516	-153.744317
-150.176153	-148.97955	-151.357958	-154.924187	-152.557108	-153.766127
-150.173331	-148.969743	-151.365516	-154.916642	-152.549328	-153.75506
-150.162891	-148.979892	-151.370209	-154.922989	-152.567753	-153.766017
-150.169811	-148.990029	-151.368101	-154.945051	-152.557541	-153.753078
-150.180364	-148.983245	-151.367661	-154.950208	-152.569261	-153.760603
-150.181244	-148.984057	-151.371056	-154.92689	-152.56618	-153.750914
-150.168031	-148.987714	-151.362561	-154.928155	-152.569276	-153.758937
-150.185494	-148.998696	-151.37403	-154.923209	-152.548289	-153.763555
-150.175419	-148.994157	-151.376988	-154.921748	-152.559569	-153.727111
-150.166861	-148.993668	-151.372251	-154.913177	-152.547513	-153.742565
-150.192443	-148.983663	-151.374135	-154.921739	-152.554948	-153.736216
-150.161957	-148.99654	-151.378693	-154.918422	-152.559051	-153.748816
-150.153889	-149.00042	-151.382063	-154.922698	-152.571562	-153.74068
-150.165858	-148.976741	-151.382882	-154.917374	-152.557394	-153.761529
-150.167613	-148.969846	-151.375242	-154.919298	-152.568071	-153.755764
-150.17778	-148.967555	-151.373719	-154.923519	-152.565763	-153.755725
-150.152173	-148.981622	-151.367209	-154.931464	-152.560577	-153.757932
-150.159433	-148.982017	-151.364901	-154.936599	-152.552546	-153.748348
-150.172761	-148.975787	-151.362744	-154.928173	-152.563703	-153.758018
-150.154278	-148.98933	-151.367509	-154.922106	-152.56765	-153.763145
-150.182411	-148.985426	-151.380089	-154.913237	-152.574633	-153.757254
-150.175192	-148.978349	-151.36505	-154.927616	-152.565304	-153.752206
-150.176462	-148.97523	-151.367503	-154.931625	-152.555063	-153.745935
-150.159175	-148.993091	-151.368454	-154.908539	-152.56049	-153.765576
-150.180576	-148.977315	-151.379895	-154.923498	-152.55865	-153.741844
-150.178897	-148.969523	-151.374925	-154.93495	-152.563323	-153.768756
-150.16873	-148.980989	-151.382278	-154.924769	-152.563081	-153.745456
-150.169995	-148.981574	-151.377962	-154.923436	-152.561034	-153.763199
-150.173943	-148.994847	-151.385276	-154.929438	-152.558453	-153.765375
-150.166553	-148.985612	-151.371968	-154.928702	-152.559223	-153.754136
-150.18172	-148.983947	-151.362465	-154.929992	-152.565723	-153.756244
-150.174472	-148.984837	-151.372057	-154.942007	-152.562395	-153.756521
-150.18043	-148.985772	-151.365554	-154.934011	-152.551939	-153.752447
-150.165029	-148.988789	-151.362852	-154.914547	-152.559575	-153.760213
-150.16625	-148.979813	-151.366115	-154.928922	-152.583239	-153.73946
-150.158716	-148.970277	-151.384904	-154.916389	-152.561614	-153.739218
-150.173088	-148.960569	-151.375458	-154.924404	-152.560825	-153.748351
-150.186965	-148.977861	-151.363665	-154.901036	-152.561237	-153.73573
-150.171171	-148.96903	-151.37308	-154.924341	-152.568886	-153.739203
-150.170433	-148.978258	-151.369591	-154.931581	-152.56389	-153.767942
-150.167646	-148.987634	-151.376937	-154.920109	-152.565566	-153.746309
-150.170353	-149.000805	-151.358719	-154.929115	-152.557471	-153.734478
-150.16696	-148.97916	-151.370951	-154.913006	-152.572018	-153.747496
-150.193467	-148.97284	-151.365573	-154.931929	-152.568783	-153.765681
-150.180953	-148.981187	-151.339202	-154.925803	-152.546132	-153.744792
-150.165332	-148.984669	-151.368057	-154.92501	-152.553794	-153.740668
-150.173489	-148.996514	-151.379966	-154.917647	-152.571085	-153.770441
-150.168262	-148.994131	-151.371968	-154.933854	-152.57124	-153.762687
-150.17578	-148.982003	-151.36855	-154.924709	-152.56706	-153.740779
-150.175817	-148.987363	-151.395265	-154.935817	-152.567657	-153.748527
-150.162935	-148.9947	-151.376909	-154.937563	-152.560034	-153.748533
-150.171407	-148.991823	-151.374715	-154.931333	-152.546749	-153.729074
-150.152315	-148.970104	-151.365554	-154.929079	-152.550964	-153.759072
-150.170429	-148.981559	-151.348575	-154.932796	-152.553532	-153.769986
-150.184136	-148.995201	-151.383918	-154.923611	-152.549239	-153.7399
-150.156342	-148.977832	-151.354492	-154.930531	-152.565606	-153.760124
-150.171544	-148.988902	-151.353151	-154.932451	-152.569838	-153.739647
-150.179697	-148.987285	-151.380222	-154.919859	-152.56513	-153.743377
-150.167518	-148.983852	-151.370026	-154.906409	-152.565604	-153.745444
-150.178897	-148.978168	-151.375319	-154.913524	-152.561421	-153.746756
-150.173861	-148.984425	-151.367086	-154.9128	-152.569108	-153.736493
-150.184478	-148.982419	-151.36012	-154.931242	-152.546453	-153.751298
-150.165909	-148.977343	-151.356423	-154.926051	-152.559584	-153.76289
-150.17505	-148.97314	-151.376952	-154.926602	-152.574378	-153.746902
-150.169183	-148.959562	-151.36257	-154.9207	-152.563455	-153.746317
-150.163418	-148.991074	-151.379748	-154.932111	-152.567361	-153.764157
-150.169019	-148.97687	-151.376149	-154.947076	-152.553245	-153.766143
-150.175087	-148.971083	-151.374171	-154.917096	-152.577988	-153.753062
-150.16253	-148.991149	-151.373839	-154.914672	-152.568169	-153.764715
-150.176688	-148.982475	-151.383085	-154.9187	-152.569812	-153.747376
-150.167942	-148.975888	-151.368953	-154.936611	-152.575329	-153.756251
-150.168188	-148.995772	-151.370269	-154.91854	-152.579538	-153.763329
-150.185792	-148.990045	-151.37232	-154.919915	-152.555136	-153.748886
-150.168521	-148.985391	-151.371501	-154.928536	-152.579384	-153.756539
-150.170447	-148.984793	-151.38369	-154.937811	-152.558616	-153.754047
-150.17805	-148.977637	-151.376593	-154.92309	-152.579385	-153.749648
-150.176859	-148.98819	-151.379053	-154.933808	-152.554253	-153.763676
-150.173034	-148.984161	-151.369643	-154.936635	-152.558937	-153.749068
-150.187296	-148.976599	-151.367142	-154.916201	-152.568951	-153.739119
-150.163943	-148.982504	-151.362552	-154.919495	-152.572161	-153.731709
-150.175968	-148.989322	-151.366018	-154.932217	-152.55428	-153.76553
-150.170627	-148.990563	-151.368338	-154.911238	-152.558415	-153.757932
-150.17076	-148.995095	-151.384025	-154.913999	-152.573841	-153.756617
-150.170388	-148.973706	-151.38722	-154.950666	-152.585249	-153.740538
-150.166075	-148.975743	-151.36122	-154.938531	-152.567759	-153.762082
-150.189236	-148.982812	-151.358165	-154.921279	-152.550938	-153.745146
-150.167972	-148.988468	-151.376233	-154.916614	-152.572854	-153.737729
-150.16165	-148.991579	-151.372611	-154.933422	-152.560015	-153.75299
-150.162813	-148.99406	-151.358019	-154.931646	-152.553217	-153.755205
-150.176026	-148.985672	-151.367601	-154.932435	-152.573206	-153.753616
-150.173685	-148.989099	-151.364967	-154.92372	-152.552472	-153.746249
-150.169176	-148.985991	-151.365075	-154.91838	-152.561338	-153.745171
-150.168471	-148.975326	-151.381876	-154.902628	-152.560471	-153.743064
-150.174947	-148.981664	-151.366491	-154.915786	-152.550349	-153.752768
-150.170685	-148.976243	-151.376258	-154.933134	-152.566758	-153.732665
-150.152175	-148.982231	-151.376756	-154.929244	-152.55678	-153.74672
-150.177543	-148.992484	-151.355939	-154.93459	-152.560383	-153.752454
-150.174932	-148.988026	-151.381948	-154.930897	-152.555957	-153.760056
-150.180032	-148.988173	-151.398513	-154.926386	-152.561592	-153.744967
-150.193919	-148.975005	-151.362618	-154.940888	-152.56122	-153.751364
-150.176696	-148.99886	-151.376011	-154.916524	-152.569375	-153.751212
-150.192951	-148.966635	-151.359309	-154.916381	-152.554314	-153.75404
-150.183127	-148.987771	-151.361359	-154.923323	-152.537367	-153.764467
-150.160244	-148.975276	-151.377166	-154.935079	-152.578299	-153.767714
-150.166326	-148.992509	-151.394826	-154.930665	-152.563498	-153.753107
-150.162064	-148.983022	-151.366541	-154.930559	-152.556131	-153.731715
-150.174164	-148.98644	-151.358558	-154.942009	-152.558234	-153.739214
-150.173912	-148.998603	-151.356946	-154.92439	-152.554229	-153.725396
-150.171148	-148.984457	-151.381228	-154.911405	-152.557875	-153.742329
-150.179	-148.996857	-151.367418	-154.929082	-152.549343	-153.761231
-150.182229	-148.985335	-151.353356	-154.923216	-152.560117	-153.748069
-150.168042	-148.988048	-151.370221	-154.932122	-152.557235	-153.76542
-150.154526	-148.997892	-151.360005	-154.927088	-152.56815	-153.751578
-150.174145	-148.98735	-151.376398	-154.916421	-152.553851	-153.736307
-150.166765	-148.979514	-151.372052	-154.930109	-152.548675	-153.731279
-150.188219	-148.983978	-151.379962	-154.925669	-152.56193	-153.752394
-150.17931	-148.972883	-151.382174	-154.915445	-152.554429	-153.758217
-150.173519	-148.9772	-151.371616	-154.920087	-152.565789	-153.751373
-150.178756	-148.970156	-151.377939	-154.926665	-152.567237	-153.763048
-150.169309	-148.997164	-151.372878	-154.939853	-152.5408	-153.737493
-150.168855	-148.973093	-151.371202	-154.92796	-152.558789	-153.75607
-150.173441	-148.98246	-151.370063	-154.92361	-152.561893	-153.735076
-150.169114	-148.98301	-151.373216	-154.929242	-152.577872	-153.731869
-150.165788	-148.994318	-151.358692	-154.922071	-152.561658	-153.742792
-150.183364	-148.993105	-151.384831	-154.922815	-152.557917	-153.739385
-150.178069	-148.988332	-151.363304	-154.927409	-152.55863	-153.759677
-150.170496	-148.984995	-151.374515	-154.934374	-152.566525	-153.73905
-150.180189	-148.977356	-151.387316	-154.926912	-152.562781	-153.750876
-150.173525	-148.979248	-151.382522	-154.920348	-152.563348	-153.748506
-150.184448	-148.971654	-151.37171	-154.927673	-152.558269	-153.729537
-150.178884	-148.990439	-151.361594	-154.940128	-152.56458	-153.741261
-150.163011	-148.988657	-151.361755	-154.905177	-152.573544	-153.753522
-150.159736	-149.001426	-151.359106	-154.939246	-152.570617	-153.750262
-150.178307	-148.987036	-151.363482	-154.920411	-152.570401	-153.747478
-150.171616	-148.96959	-151.3626	-154.911893	-152.56293	-153.722665
-150.16394	-148.97997	-151.363443	-154.923751	-152.561682	-153.757503
-150.167877	-148.963739	-151.374595	-154.915204	-152.55828	-153.76018
-150.157776	-148.965844	-151.367941	-154.931932	-152.55311	-153.735438
-150.173726	-148.976698	-151.365301	-154.913946	-152.546042	-153.749022
-150.184905	-148.973737	-151.358433	-154.912982	-152.520549	-153.752957
-150.170143	-148.992948	-151.367019	-154.931173	-152.570582	-153.74295
-150.178888	-148.990358	-151.371733	-154.917359	-152.578299	-153.758854
-150.177663	-148.993768	-151.359125	-154.931691	-152.562043	-153.752321
-150.166014	-148.970813	-151.369911	-154.934919	-152.562394	-153.742556
-150.173172	-148.980929	-151.378593	-154.923558	-152.553712	-153.737816
-150.192587	-148.978008	-151.373911	-154.922751	-152.577583	-153.756603
-150.178229	-148.995941	-151.358951	-154.943198	-152.572254	-153.746856
-150.18011	-148.977413	-151.364562	-154.930815	-152.551714	-153.753355
-150.165636	-148.977497	-151.367664	-154.933576	-152.57561	-153.757442
-150.16546	-148.9761	-151.366565	-154.930628	-152.557843	-153.735146
-150.156533	-148.973332	-151.368356	-154.914383	-152.561161	-153.745396
-150.153706	-148.971787	-151.376753	-154.924962	-152.554572	-153.750725
-150.167645	-148.997725	-151.368634	-154.91784	-152.56682	-153.749635
-150.179381	-148.979268	-151.379533	-154.919998	-152.556343	-153.75898
-150.176008	-148.976432	-151.359399	-154.929267	-152.558966	-153.732285
-150.170851	-149.002095	-151.369363	-154.942259	-152.568241	-153.717776
-150.175171	-148.989506	-151.370232	-154.944252	-152.567153	-153.755984
-150.16907	-148.992179	-151.382267	-154.918045	-152.561661	-153.745222
-150.160124	-148.995219	-151.371632	-154.948204	-152.545693	-153.738854
-150.167134	-148.990184	-151.383305	-154.929465	-152.55585	-153.731594
-150.171486	-148.971374	-151.379027	-154.944973	-152.558675	-153.754955
-150.16505	-148.968473	-151.376153	-154.921115	-152.561845	-153.748319
-150.181457	-148.97666	-151.376151	-154.923062	-152.566075	-153.758347
-150.171109	-148.981757	-151.372254	-154.941982	-152.553717	-153.738113
-150.167578	-148.986355	-151.370417	-154.928303	-152.564196	-153.741486
-150.18052	-148.984072	-151.376462	-154.914664	-152.566616	-153.742606
-150.161741	-148.980418	-151.362896	-154.924682	-152.568734	-153.734087
-150.171785	-148.980395	-151.374428	-154.919036	-152.564788	-153.754913
-150.146973	-148.979286	-151.377588	-154.911375	-152.567102	-153.76237
-150.162311	-149.00081	-151.388059	-154.946267	-152.561965	-153.746303
-150.160652	-148.977408	-151.361787	-154.92567	-152.544826	-153.762546
-150.162244	-148.977361	-151.371993	-154.92445	-152.551886	-153.746696
-150.1751	-148.989122	-151.375094	-154.937795	-152.559708	-153.744689
-150.17487	-148.978549	-151.377661	-154.935827	-152.58694	-153.733966
-150.185223	-148.969464	-151.380705	-154.906418	-152.58053	-153.723772
-150.160335	-148.99015	-151.398906	-154.921805	-152.559224	-153.744143
-150.164132	-148.980492	-151.380819	-154.931599	-152.546443	-153.75791
-150.169408	-148.985567	-151.36917	-154.939107	-152.561518	-153.770169
-150.176082	-148.984463	-151.367723	-154.914671	-152.563639	-153.760982
-150.189282	-148.982573	-151.365258	-154.947798	-152.55943	-153.735335
-150.167722	-148.968961	-151.380784	-154.930457	-152.552034	-153.757507
-150.176212	-148.977489	-151.379293	-154.931857	-152.558976	-153.757979
-150.170885	-148.987279	-151.357199	-154.914538	-152.562046	-153.758753
-150.179557	-148.969856	-151.368231	-154.922676	-152.55558	-153.757015
-150.183863	-148.976158	-151.372596	-154.9273	-152.569272	-153.757933
-150.174847	-148.99109	-151.379646	-154.93056	-152.564238	-153.76523
-150.177738	-148.971322	-151.365593	-154.915618	-152.554598	-153.747211
-150.179123	-148.980544	-151.369606	-154.92113	-152.570118	-153.718091
-150.182822	-148.991532	-151.361832	-154.922566	-152.550905	-153.742909
-150.175303	-148.983132	-151.357949	-154.927935	-152.565482	-153.756867
-150.172743	-148.985746	-151.371854	-154.921422	-152.552667	-153.745642
-150.179433	-148.98056	-151.358709	-154.926077	-152.556933	-153.771744
-150.173941	-148.989179	-151.39021	-154.917014	-152.557956	-153.771748
-150.174307	-148.979413	-151.347749	-154.909411	-152.577451	-153.76391
-150.169073	-148.989115	-151.384963	-154.941673	-152.557073	-153.738868
-150.162846	-148.988255	-151.361551	-154.929904	-152.562036	-153.756357
-150.187376	-148.981204	-151.378968	-154.928465	-152.558989	-153.743354
-150.178291	-148.979464	-151.384341	-154.932071	-152.560417	-153.749706
-150.168566	-148.989351	-151.365559	-154.928515	-152.569477	-153.739828
-150.174575	-148.983252	-151.380296	-154.939086	-152.559657	-153.734973
-150.17392	-148.996687	-151.370207	-154.908483	-152.578763	-153.753417
-150.163602	-148.989047	-151.375454	-154.936584	-152.565004	-153.739351
-150.154023	-148.994332	-151.362198	-154.925784	-152.566774	-153.742337
-150.176956	-149.005461	-151.366872	-154.921567	-152.547686	-153.749196
-150.162632	-148.984579	-151.375766	-154.918618	-152.568005	-153.753087
-150.167488	-149.000636	-151.363554	-154.942023	-152.564786	-153.74717
-150.166045	-149.010234	-151.375966	-154.922552	-152.549302	-153.74633
-150.166525	-149.000266	-151.379589	-154.917038	-152.555113	-153.749034
-150.18548	-148.987853	-151.375296	-154.920925	-152.559316	-153.753189
-150.170471	-148.982792	-151.381178	-154.912068	-152.568854	-153.739751
-150.177957	-148.980113	-151.387433	-154.922846	-152.547873	-153.745339
-150.183382	-148.984273	-151.372986	-154.920404	-152.574712	-153.738586
-150.179778	-148.982101	-151.347418	-154.926587	-152.56213	-153.770089
-150.179835	-148.983736	-151.379161	-154.926077	-152.540137	-153.757263
-150.168753	-148.985808	-151.365005	-154.925236	-152.571753	-153.752005
-150.178319	-148.989706	-151.369172	-154.926972	-152.556389	-153.766559
-150.171932	-148.985274	-151.37908	-154.932209	-152.546553	-153.754597
-150.181848	-148.982286	-151.379871	-154.943456	-152.550783	-153.758204
-150.176679	-148.982585	-151.373154	-154.931698	-152.571391	-153.756066
-150.176312	-149.001165	-151.36599	-154.932207	-152.565236	-153.738715
-150.160712	-148.982865	-151.368388	-154.947799	-152.565935	-153.74807
-150.17909	-148.978069	-151.383784	-154.939109	-152.563015	-153.74399
-150.175538	-148.989577	-151.388616	-154.914041	-152.569482	-153.739162
-150.171379	-148.988285	-151.363592	-154.924191	-152.566444	-153.751598
-150.184229	-148.99743	-151.379976	-154.925911	-152.569264	-153.763233
-150.158953	-148.988595	-151.371728	-154.916089	-152.562809	-153.765716
-150.174348	-148.975439	-151.378344	-154.919087	-152.556296	-153.760091
-150.154267	-148.986986	-151.383014	-154.928609	-152.54245	-153.748883
-150.177808	-148.981048	-151.365624	-154.949911	-152.544017	-153.760823
-150.16588	-148.984509	-151.369908	-154.935102	-152.554779	-153.743743
-150.17395	-148.993491	-151.368258	-154.938191	-152.566682	-153.754383
-150.173166	-148.974913	-151.386448	-154.928321	-152.563617	-153.75326
-150.166966	-148.970819	-151.363899	-154.904029	-152.559338	-153.730441
-150.172619	-148.986028	-151.359836	-154.927935	-152.556313	-153.737033
-150.176559	-148.977724	-151.359692	-154.926417	-152.574091	-153.741123
-150.165313	-148.976139	-151.368404	-154.936289	-152.572426	-153.734647
-150.176528	-148.990958	-151.368496	-154.929255	-152.581574	-153.748341
-150.179624	-148.971065	-151.368958	-154.918743	-152.552724	-153.740679
-150.174692	-148.980917	-151.372935	-154.911883	-152.562855	-153.761749
-150.173843	-148.978743	-151.392711	-154.916863	-152.565364	-153.750938
-150.174618	-148.979187	-151.373028	-154.906635	-152.567244	-153.750366
-150.167651	-148.982337	-151.378086	-154.925601	-152.583614	-153.7506
-150.17138	-148.977533	-151.375731	-154.924468	-152.563453	-153.75106
-150.18094	-148.999179	-151.387276	-154.914161	-152.566671	-153.747272
-150.164925	-148.971481	-151.368624	-154.92413	-152.562736	-153.738026
-150.176183	-148.993568	-151.374512	-154.940466	-152.570211	-153.750599
-150.168857	-148.987148	-151.369272	-154.916283	-152.538182	-153.750698
-150.17347	-148.975313	-151.385828	-154.94657	-152.54105	-153.766999
-150.173721	-148.981633	-151.379052	-154.926171	-152.562811	-153.750532
-150.174217	-148.99429	-151.365545	-154.911566	-152.579412	-153.756555
-150.162824	-148.988958	-151.367131	-154.920658	-152.556202	-153.755236
-150.167409	-148.982993	-151.385694	-154.914488	-152.56857	-153.752757
-150.169618	-148.965616	-151.372193	-154.921584	-152.581682	-153.755872
-150.177165	-148.98704	-151.365637	-154.918162	-152.554473	-153.76345
-150.187607	-148.991098	-151.379463	-154.922163	-152.547193	-153.764739
-150.163495	-148.983038	-151.370854	-154.908965	-152.560918	-153.755044
-150.173619	-148.983681	-151.384984	-154.924287	-152.556184	-153.751859
-150.18127	-148.99417	-151.378989	-154.915605	-152.555261	-153.743067
-150.174767	-148.972855	-151.365986	-154.924101	-152.572022	-153.752493
-150.169117	-148.98049	-151.375329	-154.918839	-152.573071	-153.73915
-150.157624	-148.976839	-151.379223	-154.923288	-152.570395	-153.754568
-150.172661	-148.996208	-151.3659	-154.917196	-152.571754	-153.742994
-150.174573	-148.988811	-151.353323	-154.912959	-152.549508	-153.745999
-150.152572	-148.984424	-151.36599	-154.908007	-152.56467	-153.748539
-150.151362	-148.982203	-151.374857	-154.929551	-152.57172	-153.742111
-150.155777	-148.991474	-151.357434	-154.921264	-152.561414	-153.756943
-150.166083	-148.983446	-151.344753	-154.921565	-152.540627	-153.729363
-150.161261	-148.98529	-151.357858	-154.93236	-152.551956	-153.746621
-150.176134	-148.976048	-151.369568	-154.93255	-152.560288	-153.747453
-150.152342	-148.996547	-151.374933	-154.925851	-152.561556	-153.742148
-150.172269	-148.987891	-151.360622	-154.91731	-152.556666	-153.733436
-150.163312	-148.991925	-151.383023	-154.925793	-152.557193	-153.747362
-150.196166	-148.97653	-151.360739	-154.92619	-152.560033	-153.759424
-150.175358	-148.990118	-151.362966	-154.912933	-152.574806	-153.745863
-150.173869	-148.990738	-151.387441	-154.914688	-152.564651	-153.757197
-150.176043	-149.00123	-151.37005	-154.921146	-152.567175	-153.764885
-150.157469	-148.979584	-151.369314	-154.907478	-152.563794	-153.744688
-150.171748	-148.977025	-151.367736	-154.916372	-152.561283	-153.749311
-150.181164	-148.970874	-151.362456	-154.925354	-152.56087	-153.755119
-150.168011	-148.984273	-151.363914	-154.922418	-152.556981	-153.747873
-150.168378	-148.991465	-151.368725	-154.932023	-152.5542	-153.749341
-150.177065	-148.979123	-151.371709	-154.918354	-152.558348	-153.749533
-150.1794	-148.979139	-151.368174	-154.918187	-152.564748	-153.760283
-150.174347	-148.990456	-151.387519	-154.923926	-152.55329	-153.7475
-150.163911	-148.985554	-151.36477	-154.919199	-152.551944	-153.738022
-150.171179	-148.99394	-151.352853	-154.925903	-152.570431	-153.748739
-150.170441	-148.984071	-151.364138	-154.915106	-152.555974	-153.760219
-150.181058	-148.991306	-151.377455	-154.924186	-152.566997	-153.766951
-150.177882	-148.978203	-151.377219	-154.92691	-152.54826	-153.751617
-150.173889	-148.992028	-151.367811	-154.936005	-152.542601	-153.759216
-150.1747	-148.97202	-151.376276	-154.919927	-152.551175	-153.741527
-150.17705	-148.965336	-151.363795	-154.930083	-152.542238	-153.745863
-150.170921	-148.973524	-151.366591	-154.910922	-152.553235	-153.733441
-150.159846	-148.984698	-151.371944	-154.916708	-152.540353	-153.738369
-150.168538	-148.983362	-151.369443	-154.938235	-152.559869	-153.758076
-150.173655	-148.977018	-151.373706	-154.916762	-152.5536	-153.751081
-150.160049	-148.966431	-151.359439	-154.921138	-152.572032	-153.751543
-150.177609	-148.973064	-151.374831	-154.925664	-152.575222	-153.74963
-150.177563	-148.982719	-151.353352	-154.923072	-152.566107	-153.752658
-150.173609	-148.984711	-151.36501	-154.915105	-152.566005	-153.754197
-150.194419	-148.998832	-151.374986	-154.918789	-152.567398	-153.755351
-150.170997	-148.995129	-151.362083	-154.926579	-152.563154	-153.752633
-150.177313	-148.979445	-151.371404	-154.91864	-152.564346	-153.746223
-150.17962	-148.976893	-151.379275	-154.913771	-152.560938	-153.75573
-150.171265	-148.983147	-151.375121	-154.933516	-152.55105	-153.751004
-150.170807	-148.985674	-151.360412	-154.9105	-152.557404	-153.755541
-150.161672	-148.982954	-151.363973	-154.922204	-152.585845	-153.755621
-150.166465	-148.983607	-151.371861	-154.907585	-152.579039	-153.752179
-150.167019	-148.985052	-151.357102	-154.92759	-152.574831	-153.758285
-150.153012	-148.975293	-151.361649	-154.928682	-152.552913	-153.754994
-150.180617	-148.966607	-151.352846	-154.928626	-152.550427	-153.745725
-150.170699	-148.977395	-151.366649	-154.933267	-152.547341	-153.747414
-150.172844	-148.969763	-151.376372	-154.925653	-152.553485	-153.741851
-150.164316	-148.980404	-151.367711	-154.926951	-152.561806	-153.753901
-150.186874	-148.983002	-151.36777	-154.908226	-152.562238	-153.739367
-150.162511	-148.964559	-151.381952	-154.906697	-152.568601	-153.75078
-150.164942	-148.979623	-151.382319	-154.92221	-152.56773	-153.760499
-150.18555	-148.990696	-151.379163	-154.931573	-152.54633	-153.758257
-150.185573	-148.990946	-151.367797	-154.938172	-152.55798	-153.746963
-150.176924	-148.982719	-151.393234	-154.921168	-152.536537	-153.744537
-150.176974	-148.966836	-151.372377	-154.93366	-152.548431	-153.745033
-150.166654	-148.962616	-151.385852	-154.925196	-152.570164	-153.754133
-150.179055	-148.993199	-151.379001	-154.933037	-152.577318	-153.750874
-150.178759	-148.972293	-151.362319	-154.933359	-152.563692	-153.734504
-150.182356	-148.982917	-151.381114	-154.926673	-152.56827	-153.744901
-150.173326	-148.987183	-151.364143	-154.927125	-152.568446	-153.774882
-150.184888	-148.992882	-151.36832	-154.921774	-152.56523	-153.766527
-150.167947	-148.983113	-151.363977	-154.924769	-152.56238	-153.75501
-150.180817	-148.977117	-151.365904	-154.903304	-152.564372	-153.757216
-150.162954	-148.989147	-151.374903	-154.926144	-152.560474	-153.749067
-150.165236	-148.977107	-151.384312	-154.902514	-152.551137	-153.74068
-150.168053	-148.961766	-151.368522	-154.903796	-152.568787	-153.768326
-150.163876	-148.971459	-151.38786	-154.917042	-152.578555	-153.740663
-150.152507	-148.978439	-151.372082	-154.931982	-152.556893	-153.743626
-150.169158	-148.991852	-151.37374	-154.923984	-152.55606	-153.768655
-150.180018	-148.989973	-151.3842	-154.932683	-152.565153	-153.745833
-150.182899	-148.986015	-151.359642	-154.924536	-152.54807	-153.750961
-150.17839	-148.981617	-151.369624	-154.920152	-152.562479	-153.747513
-150.179549	-148.979834	-151.387445	-154.918037	-152.577745	-153.757097
-150.159541	-148.978561	-151.378251	-154.923009	-152.561272	-153.742701
-150.174291	-148.985391	-151.363181	-154.919373	-152.564465	-153.758561
-150.174694	-148.989034	-151.383371	-154.923303	-152.565251	-153.740579
-150.183926	-148.986105	-151.368229	-154.917835	-152.552236	-153.743212
-150.164637	-148.974299	-151.382479	-154.922384	-152.570451	-153.757044
-150.175802	-148.993554	-151.383012	-154.931328	-152.556566	-153.752006
-150.173756	-148.986872	-151.371332	-154.910776	-152.543766	-153.733224
-150.185012	-148.974631	-151.379258	-154.922139	-152.569544	-153.736307
-150.179717	-148.97817	-151.360788	-154.928347	-152.5554	-153.726878
-150.15752	-148.976967	-151.394017	-154.932316	-152.567322	-153.737986
-150.177208	-148.975744	-151.373944	-154.936171	-152.566863	-153.750444
-150.17138	-148.977718	-151.369181	-154.928992	-152.561607	-153.749115
-150.189796	-148.97114	-151.36719	-154.915601	-152.571299	-153.744274
-150.182631	-148.991562	-151.373409	-154.915398	-152.561087	-153.752596
-150.162981	-148.974953	-151.372852	-154.910931	-152.553263	-153.742888
-150.181626	-148.98223	-151.38032	-154.927486	-152.573788	-153.737909
-150.176463	-148.975446	-151.366769	-154.908899	-152.557039	-153.746999
-150.18437	-148.985596	-151.375684	-154.929557	-152.554833	-153.75392
-150.165034	-148.979823	-151.372253	-154.925667	-152.563828	-153.757383
-150.17129	-148.977878	-151.389021	-154.9174	-152.555144	-153.74893
-150.180875	-148.987785	-151.379397	-154.920024	-152.558631	-153.750703
-150.177242	-148.977755	-151.378461	-154.919796	-152.551453	-153.764184
-150.183118	-148.980184	-151.375721	-154.92514	-152.555371	-153.738712
-150.185157	-148.978742	-151.372929	-154.925215	-152.563737	-153.746702
-150.160849	-148.977655	-151.351817	-154.919019	-152.566915	-153.744523
-150.175919	-148.998516	-151.381787	-154.917544	-152.565196	-153.743273
-150.17753	-148.982239	-151.379698	-154.914985	-152.548136	-153.74884
-150.17893	-148.998452	-151.376021	-154.927986	-152.553997	-153.753096
-150.175622	-148.978543	-151.377354	-154.934465	-152.550113	-153.744676
-150.166408	-148.986468	-151.388466	-154.940156	-152.563392	-153.731695
-150.162634	-148.987884	-151.377593	-154.926538	-152.570081	-153.744144
-150.17745	-148.969467	-151.368295	-154.924003	-152.557956	-153.736523
-150.173318	-148.982699	-151.374084	-154.939918	-152.564407	-153.756731
-150.154104	-148.984631	-151.384388	-154.931614	-152.545468	-153.732079
-150.168893	-148.97099	-151.374986	-154.919119	-152.546201	-153.743876
-150.176557	-148.989647	-151.364663	-154.919406	-152.556086	-153.746013
-150.171843	-148.975507	-151.366415	-154.933614	-152.563599	-153.754303
-150.163583	-148.990103	-151.364426	-154.931706	-152.565338	-153.759583
-150.17684	-148.98192	-151.379295	-154.92838	-152.548225	-153.750427
-150.168014	-148.971192	-151.364197	-154.936587	-152.560789	-153.766943
-150.17693	-148.989595	-151.368605	-154.935497	-152.542276	-153.753357
-150.170069	-148.985146	-151.367784	-154.937373	-152.552378	-153.759756
-150.162429	-148.984707	-151.373946	-154.902794	-152.557284	-153.756516
-150.17712	-148.987404	-151.375483	-154.915838	-152.571363	-153.764267
-150.163165	-148.990105	-151.372336	-154.90246	-152.568563	-153.74485
-150.154028	-148.992264	-151.363285	-154.941363	-152.57579	-153.764358
-150.174315	-148.990639	-151.369999	-154.927783	-152.556984	-153.754148
-150.164091	-148.988891	-151.370187	-154.929161	-152.561952	-153.742864
-150.157635	-148.990284	-151.351007	-154.926965	-152.563375	-153.746434
-150.165232	-148.980472	-151.369124	-154.924404	-152.556862	-153.741944
-150.178654	-148.971096	-151.373472	-154.939517	-152.550349	-153.75112
-150.178798	-148.981589	-151.366595	-154.929791	-152.557554	-153.747782
-150.179411	-148.990625	-151.368766	-154.901085	-152.559403	-153.725586
-150.180115	-148.986771	-151.373367	-154.929223	-152.561957	-153.759807
-150.178198	-148.981458	-151.369813	-154.91959	-152.566534	-153.751424
-150.178991	-148.998834	-151.375751	-154.912153	-152.568573	-153.742607
-150.188959	-148.970076	-151.372117	-154.935353	-152.56766	-153.763897
-150.170429	-148.976771	-151.375277	-154.923078	-152.568804	-153.758952
-150.163341	-148.979189	-151.380379	-154.936851	-152.55982	-153.745003
-150.180095	-148.991092	-151.363606	-154.938394	-152.543653	-153.736992
-150.167385	-148.986468	-151.373126	-154.919688	-152.562134	-153.752513
-150.164191	-148.98969	-151.370991	-154.915848	-152.563066	-153.747981
-150.16737	-148.973885	-151.364467	-154.928836	-152.538121	-153.746528
-150.162471	-148.983878	-151.385303	-154.932898	-152.575833	-153.758945
-150.180236	-148.994212	-151.36606	-154.922566	-152.556725	-153.74933
-150.178306	-148.980223	-151.372909	-154.928265	-152.555412	-153.752024
-150.169866	-148.981291	-151.361971	-154.919726	-152.547965	-153.746657
-150.182517	-148.972032	-151.368994	-154.919989	-152.565587	-153.74869
-150.162636	-148.980843	-151.366195	-154.925216	-152.557786	-153.75525
-150.170238	-148.980907	-151.367067	-154.916889	-152.580031	-153.772678
-150.179078	-148.966992	-151.379752	-154.919485	-152.564514	-153.757201
-150.17	-148.984329	-151.383616	-154.930153	-152.573164	-153.750057
-150.162056	-148.985802	-151.365303	-154.932438	-152.564198	-153.74475
-150.174847	-148.979087	-151.389151	-154.934682	-152.566189	-153.738264
-150.177397	-148.982558	-151.375777	-154.912081	-152.565492	-153.728928
-150.175173	-148.981562	-151.372699	-154.923682	-152.576727	-153.738658
-150.165869	-148.972947	-151.382721	-154.921868	-152.555405	-153.739732
-150.174356	-148.989106	-151.369856	-154.92591	-152.572485	-153.744346
-150.175001	-148.989352	-151.357378	-154.921501	-152.567149	-153.7467
-150.168279	-149.000302	-151.400673	-154.914735	-152.580606	-153.755551
-150.16671	-148.986477	-151.368811	-154.92933	-152.577164	-153.757963
-150.17166	-148.995824	-151.371501	-154.925806	-152.569273	-153.711912
-150.176717	-149.002209	-151.359877	-154.923322	-152.556307	-153.742425
-150.165229	-148.995805	-151.378017	-154.906204	-152.569013	-153.748312
-150.174399	-148.984554	-151.376487	-154.924969	-152.556379	-153.759624
-150.175323	-148.979616	-151.396853	-154.929435	-152.553331	-153.746322
-150.167963	-148.985066	-151.372954	-154.924798	-152.557444	-153.74491
-150.176661	-148.984065	-151.36328	-154.920521	-152.567836	-153.764855
-150.165499	-148.977835	-151.368368	-154.937772	-152.574995	-153.742821
-150.166845	-148.976455	-151.377465	-154.924207	-152.552808	-153.739392
-150.17013	-148.985497	-151.380496	-154.923116	-152.561242	-153.756687
-150.170533	-148.978835	-151.362931	-154.934063	-152.549712	-153.755581
-150.164544	-148.995548	-151.370795	-154.933425	-152.566285	-153.760429
-150.191494	-148.988598	-151.363702	-154.920735	-152.561233	-153.743244
-150.181152	-148.987055	-151.379343	-154.919483	-152.560038	-153.756777
-150.173679	-148.998405	-151.383619	-154.898242	-152.558006	-153.749931
-150.171177	-149.000606	-151.386421	-154.912892	-152.547777	-153.741469
-150.165536	-148.992941	-151.377072	-154.904501	-152.562878	-153.758128
-150.175389	-148.982924	-151.373104	-154.913951	-152.550753	-153.763618
-150.165996	-148.965686	-151.370506	-154.928561	-152.548551	-153.758439
-150.168385	-148.96815	-151.368894	-154.939282	-152.548653	-153.7556
-150.16503	-148.98239	-151.376124	-154.920164	-152.565159	-153.755664
-150.175169	-148.9819	-151.379462	-154.922261	-152.564014	-153.732533
-150.174343	-148.975106	-151.369301	-154.941873	-152.546597	-153.728309
-150.182855	-148.986816	-151.380274	-154.931958	-152.582084	-153.75602
-150.178959	-148.985134	-151.376812	-154.915312	-152.568312	-153.750808
-150.183675	-149.005793	-151.366199	-154.947523	-152.573183	-153.742698
-150.164927	-148.994878	-151.386382	-154.914244	-152.57526	-153.753537
-150.157601	-148.97403	-151.37781	-154.907779	-152.567358	-153.77389
-150.155339	-148.9911	-151.37113	-154.923009	-152.567693	-153.76418
-150.168855	-148.980966	-151.378212	-154.915425	-152.567685	-153.746874
-150.177087	-148.979096	-151.388956	-154.930743	-152.552267	-153.762434
-150.174222	-148.975805	-151.364442	-154.917249	-152.562307	-153.738192
-150.189758	-148.970313	-151.379418	-154.907122	-152.569176	-153.742005
-150.177965	-148.989702	-151.372587	-154.924957	-152.564917	-153.758598
-150.157535	-148.978297	-151.37857	-154.920714	-152.568594	-153.748269
-150.171155	-148.972843	-151.377527	-154.901799	-152.557314	-153.7516
-150.177481	-148.985257	-151.365828	-154.916365	-152.537989	-153.755931
-150.165152	-148.982533	-151.366606	-154.926296	-152.566857	-153.733474
-150.162196	-148.975653	-151.350546	-154.931297	-152.562651	-153.748225
-150.158538	-148.980155	-151.367385	-154.904873	-152.549306	-153.749547
-150.160715	-148.992701	-151.368623	-154.910978	-152.557026	-153.758205
-150.154118	-148.986074	-151.362101	-154.927557	-152.568881	-153.729557
-150.165898	-148.989147	-151.372427	-154.92522	-152.564405	-153.753947
-150.1774	-148.993042	-151.36786	-154.917515	-152.55352	-153.750987
-150.168457	-148.99481	-151.367674	-154.928548	-152.559451	-153.742887
-150.178075	-148.975092	-151.352578	-154.913416	-152.548678	-153.753134
-150.176488	-148.977687	-151.37624	-154.916667	-152.56453	-153.752594
-150.168069	-148.972545	-151.376371	-154.906394	-152.577281	-153.763743
-150.163064	-148.974514	-151.370694	-154.911894	-152.561894	-153.74989
-150.176575	-148.981059	-151.364654	-154.92528	-152.567196	-153.74346
-150.168634	-148.989165	-151.366563	-154.935209	-152.556747	-153.739642
-150.170699	-148.996577	-151.367013	-154.921458	-152.563378	-153.735023
-150.173094	-148.990636	-151.361989	-154.932772	-152.562427	-153.742676
-150.160289	-148.998076	-151.365128	-154.913454	-152.564658	-153.740054
-150.167329	-148.98698	-151.363378	-154.91335	-152.554918	-153.757046
-150.155776	-148.973981	-151.372608	-154.919961	-152.552508	-153.756723
-150.179993	-148.972363	-151.372875	-154.928609	-152.565783	-153.757769
-150.179456	-148.976782	-151.359379	-154.915719	-152.548648	-153.753323
-150.175307	-149.000047	-151.375994	-154.918714	-152.577608	-153.744842
-150.185915	-148.992129	-151.366469	-154.928726	-152.560098	-153.7332
-150.170936	-148.976558	-151.376993	-154.929988	-152.563628	-153.758137
-150.18784	-148.97939	-151.389149	-154.9274	-152.566039	-153.741455
-150.181632	-148.974873	-151.386262	-154.925642	-152.572309	-153.752683
-150.168331	-148.97776	-151.369263	-154.934908	-152.561493	-153.757487
-150.173873	-148.978873	-151.357677	-154.937793	-152.56907	-153.76073
-150.167523	-148.980339	-151.370184	-154.931569	-152.566217	-153.742245
-150.159519	-148.975813	-151.361846	-154.91059	-152.550988	-153.77033
-150.160997	-148.977998	-151.362457	-154.926748	-152.569982	-153.769835
-150.176157	-148.994766	-151.371886	-154.932366	-152.560114	-153.75095
-150.17881	-148.986328	-151.355001	-154.933188	-152.565641	-153.734253
-150.18834	-148.975311	-151.369193	-154.917238	-152.564482	-153.75111
-150.164082	-148.982967	-151.371544	-154.902702	-152.576274	-153.735782
-150.1601	-148.987169	-151.379353	-154.924061	-152.563465	-153.753456
-150.183367	-148.982987	-151.376618	-154.922607	-152.556957	-153.75288
-150.160753	-148.975782	-151.385782	-154.913904	-152.557057	-153.770754
-150.165234	-148.982712	-151.38055	-154.92375	-152.541216	-153.742505
-150.163582	-148.988406	-151.379463	-154.916534	-152.562039	-153.753657
-150.173523	-148.998848	-151.37446	-154.920174	-152.572962	-153.754485
-150.167148	-148.986019	-151.384887	-154.91796	-152.557594	-153.769563
-150.186722	-148.986802	-151.368415	-154.911913	-152.575722	-153.745296
-150.200885	-148.988157	-151.383841	-154.902202	-152.569944	-153.753508
-150.181092	-148.989233	-151.351666	-154.916206	-152.568663	-153.752639
-150.173243	-148.990001	-151.370499	-154.939833	-152.564905	-153.743942
-150.173892	-148.996133	-151.370777	-154.930885	-152.558681	-153.735695
-150.18223	-148.988669	-151.377764	-154.922581	-152.567049	-153.753172
-150.169118	-148.981083	-151.365463	-154.940414	-152.559674	-153.748172
-150.178738	-148.97432	-151.378582	-154.911016	-152.564353	-153.756863
-150.178013	-148.982177	-151.382317	-154.943513	-152.562146	-153.75169
-150.182755	-148.97619	-151.374496	-154.91452	-152.569271	-153.760275
-150.168925	-148.986711	-151.380219	-154.910753	-152.57371	-153.740275
-150.169871	-148.989571	-151.385487	-154.920238	-152.55188	-153.7542
-150.170604	-148.989402	-151.364219	-154.91943	-152.563398	-153.760726
-150.179119	-148.971808	-151.365302	-154.916866	-152.554124	-153.739122
-150.170437	-148.982515	-151.363468	-154.929286	-152.566997	-153.75676
-150.17887	-148.985386	-151.36577	-154.929148	-152.570586	-153.767888
-150.16286	-148.966964	-151.372955	-154.919984	-152.540577	-153.755879
-150.168044	-148.977979	-151.377475	-154.917561	-152.540777	-153.75557
-150.187502	-148.987108	-151.356256	-154.915372	-152.57467	-153.740014
-150.169113	-148.980353	-151.378864	-154.90544	-152.568812	-153.733066
-150.171348	-148.967667	-151.363736	-154.918606	-152.565917	-153.749614
-150.179875	-148.976439	-151.361764	-154.91455	-152.567493	-153.728524
-150.181446	-148.977802	-151.376065	-154.920245	-152.571165	-153.74686
-150.169681	-148.970551	-151.364666	-154.914245	-152.569223	-153.742128
-150.162968	-148.975861	-151.378426	-154.929966	-152.577824	-153.737854
-150.170791	-148.986354	-151.380036	-154.921571	-152.57101	-153.777623
-150.179216	-148.983916	-151.367065	-154.915252	-152.572854	-153.766675
-150.162729	-148.967624	-151.36933	-154.924667	-152.580776	-153.744744
-150.169121	-148.989308	-151.37901	-154.915007	-152.560164	-153.74618
-150.176348	-148.973173	-151.380395	-154.911429	-152.553799	-153.738096
-150.175278	-148.992465	-151.369844	-154.903068	-152.564165	-153.737902
-150.193706	-148.965693	-151.372767	-154.921591	-152.580131	-153.748963
-150.162502	-148.97948	-151.366505	-154.893575	-152.54817	-153.738464
-150.174203	-148.980813	-151.349786	-154.912029	-152.56258	-153.751698
-150.1639	-148.986789	-151.38242	-154.916152	-152.573521	-153.746137
-150.179336	-148.975977	-151.384828	-154.921851	-152.549304	-153.761391
-150.181358	-148.984548	-151.374636	-154.913336	-152.560799	-153.734931
-150.176312	-148.967308	-151.364573	-154.925269	-152.54031	-153.745241
-150.170021	-148.975249	-151.371908	-154.919582	-152.55437	-153.746474
-150.181161	-148.995415	-151.371738	-154.919462	-152.573441	-153.748382
-150.183575	-148.971106	-151.38081	-154.920888	-152.575308	-153.740163
-150.163406	-148.988123	-151.351313	-154.92979	-152.562736	-153.745056
-150.17429	-148.995452	-151.359397	-154.930447	-152.56396	-153.738493
-150.187091	-148.9813	-151.350172	-154.934595	-152.548342	-153.760966
-150.162851	-148.98932	-151.37828	-154.917905	-152.569189	-153.751507
-150.165469	-148.991301	-151.384291	-154.943526	-152.564485	-153.752185
-150.178664	-148.98289	-151.376084	-154.935952	-152.559595	-153.74025
-150.178659	-148.983267	-151.367825	-154.912003	-152.554835	-153.763855
-150.171319	-148.980928	-151.383743	-154.931939	-152.540182	-153.745936
-150.170939	-148.989892	-151.377456	-154.90871	-152.555392	-153.740984
-150.178452	-148.989022	-151.370572	-154.919912	-152.561722	-153.745201
-150.183014	-148.984667	-151.361744	-154.921151	-152.552612	-153.752336
-150.170567	-148.989899	-151.365688	-154.923462	-152.559114	-153.765217
-150.183657	-148.986773	-151.382794	-154.934478	-152.565949	-153.751865
-150.180766	-148.978312	-151.376714	-154.915123	-152.566939	-153.769347
-150.167802	-148.969266	-151.362887	-154.917189	-152.568342	-153.749913
-150.167186	-148.973368	-151.37909	-154.930959	-152.574839	-153.750964
-150.161115	-148.969545	-151.355533	-154.906079	-152.566617	-153.764625
-150.165131	-148.991446	-151.383709	-154.925914	-152.565858	-153.75764
-150.180169	-148.98603	-151.365483	-154.926996	-152.547607	-153.75175
-150.160389	-148.984145	-151.36184	-154.932192	-152.560437	-153.73983
-150.167322	-148.98555	-151.380718	-154.933688	-152.557449	-153.741185
-150.182849	-148.981705	-151.359099	-154.921273	-152.574038	-153.752461
-150.174172	-148.969462	-151.400394	-154.933852	-152.560395	-153.756542
-150.17272	-148.983032	-151.352897	-154.931827	-152.560401	-153.744389
-150.147685	-148.985838	-151.371024	-154.916734	-152.567494	-153.7529
-150.165638	-148.987232	-151.351367	-154.91524	-152.561435	-153.752668
-150.170703	-148.980119	-151.376124	-154.930259	-152.569159	-153.744416
-150.192233	-148.966114	-151.370315	-154.916253	-152.567757	-153.757553
-150.181591	-148.97867	-151.36533	-154.922503	-152.555906	-153.749452
-150.177193	-148.966243	-151.371722	-154.935936	-152.56672	-153.736745
-150.185692	-148.979702	-151.373405	-154.912971	-152.557364	-153.749202
-150.189349	-148.987913	-151.368885	-154.903895	-152.538019	-153.757813
-150.187053	-148.985185	-151.367714	-154.926321	-152.569812	-153.769115
-150.154674	-148.977552	-151.374778	-154.921853	-152.567695	-153.747969
-150.165749	-148.994809	-151.36952	-154.921468	-152.567631	-153.750148
-150.164034	-148.978409	-151.379233	-154.919293	-152.571457	-153.731999
-150.166457	-148.992234	-151.369524	-154.938573	-152.569384	-153.729944
-150.157681	-148.999843	-151.365517	-154.939746	-152.566701	-153.740577
-150.162154	-148.970632	-151.354497	-154.911959	-152.563336	-153.747293
-150.164684	-148.965015	-151.357287	-154.931114	-152.565957	-153.753067
-150.167299	-148.979012	-151.358133	-154.93323	-152.563212	-153.745908
-150.152515	-148.984196	-151.359633	-154.919507	-152.553782	-153.743846
-150.161275	-148.98742	-151.359165	-154.93028	-152.581094	-153.754922
-150.189396	-148.978333	-151.392607	-154.937762	-152.57239	-153.747075
-150.183033	-148.986408	-151.367973	-154.918497	-152.569129	-153.737569
-150.176455	-148.984288	-151.382328	-154.936658	-152.573046	-153.758093
-150.18223	-148.966758	-151.368354	-154.933616	-152.563009	-153.744734
-150.184077	-148.981207	-151.36461	-154.945831	-152.566627	-153.736032
-150.183258	-148.991694	-151.374584	-154.936479	-152.571403	-153.73775
-150.171779	-148.985177	-151.381593	-154.930668	-152.550425	-153.758704
-150.180378	-148.99114	-151.373817	-154.927193	-152.54531	-153.744789
-150.166649	-148.985103	-151.368901	-154.925815	-152.573937	-153.737361
-150.178091	-148.960117	-151.373789	-154.925685	-152.574586	-153.732605
-150.183939	-148.961911	-151.37271	-154.931937	-152.570265	-153.739997
-150.182993	-148.987238	-151.371608	-154.9203	-152.560059	-153.735872
-150.171536	-148.983971	-151.368968	-154.913526	-152.562913	-153.750395
-150.177278	-148.980226	-151.364561	-154.925942	-152.571629	-153.751698
-150.177609	-148.991854	-151.367511	-154.911406	-152.556941	-153.757696
-150.182842	-148.973764	-151.349267	-154.914638	-152.557771	-153.76121
-150.183211	-148.980262	-151.369024	-154.916526	-152.550333	-153.777782
-150.176561	-148.979377	-151.376896	-154.945516	-152.568994	-153.739297
-150.183845	-148.981265	-151.374378	-154.932382	-152.571265	-153.760797
-150.175459	-148.985801	-151.367474	-154.927972	-152.552833	-153.762683
-150.166619	-148.982636	-151.374005	-154.922063	-152.560633	-153.746541
-150.166548	-148.983352	-151.374625	-154.922261	-152.557063	-153.752708
-150.174104	-148.976141	-151.371387	-154.936143	-152.566659	-153.730476
-150.167352	-148.984253	-151.362387	-154.93473	-152.563532	-153.757141
-150.165977	-148.98575	-151.361516	-154.92177	-152.551367	-153.747334
-150.1602	-148.994673	-151.375435	-154.926705	-152.568588	-153.737326
-150.163412	-148.985004	-151.365106	-154.932552	-152.558055	-153.754747
-150.166851	-148.98767	-151.366836	-154.92598	-152.564834	-153.760205
-150.179904	-148.986963	-151.365285	-154.924404	-152.563527	-153.752049
-150.176306	-148.973727	-151.36636	-154.928568	-152.557668	-153.765352
-150.186354	-148.992929	-151.362463	-154.925912	-152.546024	-153.755603
-150.180583	-148.994983	-151.383742	-154.923596	-152.57717	-153.758485
-150.170911	-148.989048	-151.354424	-154.938824	-152.56466	-153.740129
-150.164954	-148.979896	-151.384243	-154.931031	-152.572143	-153.73593
-150.176355	-148.973599	-151.383377	-154.928188	-152.572002	-153.745324
-150.176454	-148.978659	-151.361463	-154.921787	-152.567944	-153.73991
-150.164319	-148.984175	-151.382703	-154.912923	-152.559425	-153.734668
-150.158061	-148.970481	-151.383375	-154.920367	-152.559803	-153.758172
-150.183189	-148.983052	-151.364988	-154.920711	-152.563479	-153.769108
-150.16071	-148.96443	-151.360409	-154.918511	-152.562785	-153.741168
-150.154493	-148.979467	-151.366454	-154.898534	-152.569337	-153.765818
-150.160211	-148.992216	-151.371263	-154.905302	-152.568278	-153.759392
-150.157519	-148.974938	-151.362677	-154.92676	-152.556583	-153.741171
-150.164425	-148.973215	-151.35615	-154.902789	-152.550183	-153.750378
-150.175459	-148.983923	-151.368815	-154.921153	-152.556791	-153.73248
-150.159736	-148.980487	-151.376935	-154.908634	-152.574995	-153.747583
-150.166707	-148.982238	-151.375758	-154.92075	-152.550767	-153.727756
-150.167606	-148.978776	-151.395014	-154.93586	-152.549674	-153.750253
-150.170659	-148.979934	-151.368728	-154.922777	-152.575146	-153.740775
-150.164068	-148.969417	-151.377714	-154.911357	-152.553712	-153.76221
-150.18463	-148.971313	-151.363058	-154.906271	-152.557783	-153.742372
-150.183348	-148.976872	-151.371014	-154.931977	-152.55252	-153.745888
-150.172587	-148.984223	-151.37318	-154.908608	-152.559351	-153.745624
-150.159469	-148.9723	-151.36901	-154.92831	-152.57314	-153.748736
-150.178252	-148.982521	-151.364197	-154.935507	-152.554569	-153.739343
-150.164248	-148.982161	-151.372778	-154.910482	-152.567358	-153.738927
-150.16553	-148.976081	-151.370315	-154.916338	-152.550281	-153.748908
-150.181981	-148.993716	-151.378533	-154.92242	-152.560723	-153.751298
-150.178592	-148.977782	-151.381057	-154.924175	-152.566046	-153.752777
-150.171206	-148.970123	-151.373976	-154.927748	-152.569271	-153.760506
-150.171814	-148.980492	-151.393943	-154.946192	-152.564118	-153.755813
-150.186082	-148.982022	-151.376194	-154.924942	-152.568575	-153.758098
-150.172074	-148.981159	-151.367071	-154.912814	-152.557575	-153.737298
-150.166915	-148.985024	-151.376617	-154.937936	-152.546561	-153.745279
-150.170777	-148.982789	-151.370482	-154.919389	-152.548891	-153.751652
-150.174306	-148.980105	-151.373073	-154.91975	-152.577046	-153.742251
-150.168806	-148.981831	-151.365884	-154.933689	-152.560009	-153.738599
-150.173556	-148.994009	-151.373349	-154.926348	-152.563563	-153.746653
-150.182769	-148.978274	-151.368661	-154.935557	-152.548089	-153.76149
-150.174498	-148.990467	-151.373306	-154.927052	-152.550514	-153.742006
-150.182296	-148.990699	-151.376987	-154.92545	-152.557192	-153.754465
-150.19151	-149.002965	-151.348527	-154.925124	-152.564643	-153.74959
-150.167979	-148.97449	-151.363855	-154.91464	-152.564001	-153.725709
-150.17018	-148.984496	-151.371806	-154.930777	-152.560411	-153.731229
-150.175185	-148.985594	-151.37066	-154.920156	-152.563297	-153.763297
-150.171856	-148.983006	-151.372086	-154.908823	-152.569563	-153.757509
-150.174512	-148.969261	-151.369725	-154.924584	-152.566458	-153.757411
-150.184786	-148.982557	-151.371647	-154.927478	-152.58298	-153.755282
-150.153318	-148.968711	-151.381974	-154.93945	-152.560795	-153.754991
-150.181147	-148.999031	-151.38973	-154.919173	-152.555513	-153.770062
-150.178129	-148.960377	-151.372609	-154.941754	-152.573662	-153.752065
-150.167638	-148.983214	-151.35785	-154.923726	-152.566177	-153.743043
-150.170225	-149.002599	-151.357024	-154.909792	-152.57055	-153.759424
-150.192206	-148.997228	-151.365952	-154.913262	-152.575024	-153.738177
-150.164715	-148.98922	-151.37354	-154.914744	-152.560294	-153.742484
-150.18252	-148.988487	-151.369118	-154.901649	-152.553159	-153.739423
-150.189507	-148.987132	-151.374592	-154.937273	-152.570924	-153.749813
-150.183563	-148.979831	-151.367597	-154.930206	-152.573986	-153.746587
-150.179426	-148.978514	-151.38269	-154.920488	-152.567995	-153.747321
-150.169241	-148.981832	-151.36732	-154.923055	-152.560518	-153.74743
-150.167163	-148.991758	-151.381905	-154.929464	-152.574063	-153.754073
-150.149368	-148.979253	-151.382968	-154.950266	-152.556965	-153.753977
-150.163663	-148.969038	-151.387345	-154.918151	-152.563874	-153.754173
-150.17325	-148.964171	-151.384812	-154.932485	-152.558756	-153.74265
-150.165459	-148.978984	-151.363881	-154.939182	-152.570278	-153.754592
-150.168446	-148.978047	-151.376605	-154.921182	-152.56316	-153.740264
-150.164141	-149.005261	-151.373165	-154.933694	-152.572049	-153.729973
-150.179592	-148.986899	-151.37643	-154.918582	-152.555037	-153.754968
-150.168434	-148.993027	-151.383507	-154.938655	-152.555647	-153.765574
-150.161824	-148.992561	-151.376884	-154.932506	-152.548978	-153.747822
-150.166206	-148.982875	-151.375104	-154.934166	-152.554697	-153.744787
-150.167177	-148.962189	-151.35871	-154.928209	-152.567886	-153.745697
-150.174484	-148.987547	-151.37358	-154.926874	-152.547579	-153.749926
-150.174047	-148.979422	-151.36791	-154.914501	-152.580731	-153.764286
-150.17097	-148.983457	-151.360133	-154.921151	-152.556903	-153.754073
-150.17799	-148.965971	-151.365964	-154.939508	-152.540994	-153.735824
-150.174437	-148.973542	-151.360728	-154.932379	-152.572915	-153.758009
-150.180791	-148.982485	-151.364306	-154.935567	-152.579952	-153.761271
-150.164338	-148.982287	-151.361903	-154.921839	-152.556436	-153.74006
-150.183944	-148.984616	-151.35526	-154.916093	-152.568023	-153.754553
-150.182002	-148.987425	-151.382633	-154.929397	-152.560477	-153.7359
-150.171674	-148.988935	-151.355577	-154.937317	-152.55397	-153.761686
-150.180257	-148.974851	-151.374708	-154.940527	-152.561066	-153.782844
-150.175053	-148.987772	-151.368662	-154.928766	-152.554877	-153.749854
-150.17129	-148.979146	-151.375335	-154.924504	-152.54971	-153.74878
-150.166214	-148.985293	-151.363355	-154.921687	-152.554498	-153.751817
-150.166297	-148.976248	-151.369727	-154.90777	-152.550156	-153.729901
-150.160856	-148.987448	-151.370822	-154.919362	-152.569547	-153.75301
-150.168043	-148.995069	-151.364227	-154.914303	-152.571979	-153.746412
-150.170458	-148.99026	-151.356148	-154.915323	-152.566587	-153.735051
-150.168873	-148.984544	-151.35266	-154.931334	-152.560443	-153.752184
-150.157883	-148.978266	-151.351953	-154.91255	-152.55255	-153.760098
-150.186657	-148.987667	-151.369398	-154.924983	-152.551518	-153.755955
-150.187786	-148.988703	-151.371685	-154.915681	-152.563349	-153.758517
-150.173303	-148.988528	-151.369742	-154.943526	-152.544536	-153.7368
-150.16008	-148.978787	-151.371527	-154.921078	-152.567241	-153.74992
-150.17586	-148.997305	-151.369651	-154.915425	-152.553068	-153.749511
-150.180074	-148.991253	-151.378173	-154.926509	-152.557592	-153.736802
-150.186064	-148.99604	-151.389336	-154.94204	-152.566756	-153.742881
-150.166435	-148.990325	-151.360085	-154.92537	-152.54509	-153.769174
-150.179178	-148.980707	-151.372384	-154.921597	-152.557514	-153.754568
-150.183324	-148.99215	-151.376738	-154.923823	-152.563972	-153.748271
-150.172747	-148.992733	-151.381421	-154.919109	-152.551369	-153.743808
-150.1749	-148.990539	-151.359684	-154.90798	-152.567015	-153.739551
-150.178803	-148.97082	-151.382723	-154.928907	-152.570015	-153.750194
-150.176925	-148.972569	-151.368074	-154.931057	-152.546026	-153.771616
-150.181388	-148.982695	-151.377402	-154.927567	-152.563331	-153.750516
-150.180737	-148.971009	-151.37325	-154.932483	-152.550185	-153.760804
-150.176794	-148.978966	-151.375221	-154.938535	-152.551705	-153.75665
-150.17798	-148.97688	-151.380729	-154.941974	-152.547734	-153.758457
-150.180796	-148.985184	-151.376906	-154.932733	-152.556442	-153.744857
-150.171403	-148.978663	-151.380817	-154.91351	-152.55281	-153.739207
-150.178407	-148.966159	-151.365268	-154.933984	-152.576399	-153.740431
-150.158842	-148.999104	-151.37133	-154.919347	-152.564649	-153.747944
-150.167459	-148.991852	-151.375383	-154.926368	-152.572402	-153.729749
-150.159839	-148.988294	-151.384458	-154.914904	-152.566679	-153.737008
-150.168428	-148.977619	-151.372868	-154.914395	-152.559973	-153.740862
-150.166076	-148.985934	-151.360142	-154.912129	-152.560684	-153.749608
-150.165714	-148.981857	-151.375862	-154.933566	-152.562046	-153.75267
-150.170044	-148.995662	-151.374593	-154.934438	-152.556836	-153.759039
-150.158175	-148.974908	-151.366302	-154.903135	-152.548186	-153.744419
-150.148424	-148.985128	-151.359612	-154.905849	-152.562382	-153.757636
-150.15966	-148.987317	-151.380159	-154.924128	-152.553202	-153.763598
-150.164823	-148.986023	-151.392306	-154.91323	-152.566166	-153.755791
-150.160788	-148.982628	-151.376093	-154.91438	-152.558579	-153.74094
-150.17656	-148.995891	-151.371837	-154.91763	-152.558081	-153.755051
-150.165078	-148.980782	-151.373733	-154.918274	-152.576299	-153.754888
-150.179712	-148.981248	-151.367153	-154.924021	-152.557803	-153.758474
-150.165309	-148.988171	-151.369954	-154.925398	-152.573988	-153.747261
-150.189318	-148.982011	-151.36844	-154.916999	-152.555894	-153.763619
-150.169767	-148.970384	-151.369632	-154.92421	-152.555813	-153.735598
-150.163249	-148.988704	-151.370454	-154.916345	-152.565712	-153.756631
-150.180793	-148.976075	-151.374701	-154.93215	-152.563153	-153.745637
-150.155912	-148.965457	-151.382924	-154.915422	-152.554689	-153.754278
-150.18094	-148.984396	-151.380969	-154.924548	-152.56832	-153.745766
-150.16627	-148.983463	-151.385627	-154.920201	-152.559656	-153.765622
-150.163862	-148.970055	-151.361976	-154.923301	-152.568312	-153.760635
-150.174978	-148.987501	-151.367574	-154.925093	-152.560382	-153.757105
-150.170288	-148.985921	-151.385332	-154.913409	-152.555326	-153.739066
-150.155468	-148.978957	-151.363538	-154.94788	-152.560393	-153.754929
-150.172788	-148.988158	-151.368735	-154.925844	-152.549952	-153.726812
-150.182674	-148.988519	-151.380448	-154.925011	-152.564194	-153.740714
-150.165834	-148.990355	-151.348095	-154.920741	-152.559937	-153.737575
-150.178699	-148.977864	-151.362667	-154.913299	-152.564898	-153.750025
-150.159045	-148.985856	-151.375296	-154.927929	-152.565672	-153.747785
-150.163586	-148.98736	-151.37071	-154.928978	-152.565255	-153.761449
-150.160158	-148.982532	-151.360906	-154.928785	-152.560685	-153.728073
-150.168494	-148.988301	-151.366899	-154.90942	-152.544066	-153.763658
-150.170586	-148.985328	-151.364192	-154.921617	-152.557262	-153.74909
-150.176989	-148.969065	-151.374654	-154.92831	-152.561547	-153.732608
-150.176605	-148.975847	-151.370922	-154.921704	-152.540043	-153.74411
-150.181357	-148.98344	-151.356501	-154.908729	-152.558914	-153.73854
-150.175072	-148.982901	-151.375706	-154.927657	-152.553017	-153.759775
-150.16809	-148.980592	-151.369752	-154.929423	-152.573	-153.750322
-150.17168	-148.991067	-151.384174	-154.922245	-152.559519	-153.745091
-150.158438	-148.973569	-151.379011	-154.919192	-152.573468	-153.76317
-150.169114	-148.993547	-151.380828	-154.92305	-152.567299	-153.759874
-150.171325	-148.977446	-151.366368	-154.925416	-152.561629	-153.746253
-150.177093	-148.991189	-151.362631	-154.934859	-152.558202	-153.753478
-150.174549	-148.994482	-151.372369	-154.918376	-152.565897	-153.75933
-150.167784	-148.994372	-151.368666	-154.937534	-152.556149	-153.733581
-150.187945	-148.977149	-151.358772	-154.908177	-152.555294	-153.735558
-150.170975	-148.986313	-151.351672	-154.924749	-152.558704	-153.74512
-150.17094	-148.981773	-151.362205	-154.914172	-152.556	-153.753168
-150.159934	-148.985448	-151.363182	-154.927876	-152.574149	-153.747937
-150.175857	-148.978668	-151.387266	-154.932365	-152.566118	-153.731766
-150.178339	-148.983474	-151.373946	-154.931747	-152.578096	-153.741828
-150.187759	-148.998961	-151.377484	-154.916463	-152.574841	-153.752954
-150.166936	-148.990743	-151.361175	-154.915129	-152.571597	-153.752217
-150.171716	-148.991279	-151.367084	-154.910463	-152.547261	-153.757538
-150.181657	-148.986225	-151.365321	-154.934322	-152.539675	-153.757891
-150.176938	-148.987373	-151.364514	-154.94857	-152.560506	-153.757275
-150.173957	-148.984541	-151.36031	-154.923493	-152.559505	-153.762361
-150.176905	-148.979398	-151.380473	-154.923685	-152.566607	-153.747363
-150.155779	-148.978114	-151.367445	-154.934943	-152.569309	-153.741031
-150.165011	-148.97311	-151.375536	-154.940303	-152.569576	-153.764018
-150.173462	-148.980389	-151.368524	-154.921872	-152.562612	-153.73583
-150.177727	-148.984953	-151.390634	-154.925572	-152.583714	-153.75444
-150.177875	-148.966739	-151.380526	-154.929321	-152.555186	-153.738948
-150.181991	-148.978912	-151.383371	-154.931871	-152.561106	-153.739113
-150.173585	-148.974077	-151.383174	-154.926069	-152.552734	-153.751929
-150.162085	-148.974069	-151.368693	-154.918988	-152.553821	-153.756222
-150.169348	-148.995404	-151.363975	-154.935044	-152.552344	-153.742187
-150.183208	-148.992395	-151.373742	-154.91196	-152.562624	-153.740414
-150.17406	-148.988921	-151.373831	-154.944429	-152.56023	-153.754736
-150.16558	-148.989036	-151.376147	-154.92521	-152.571126	-153.744593
-150.175144	-148.980835	-151.373377	-154.918603	-152.582896	-153.736999
-150.160904	-148.983684	-151.353098	-154.926107	-152.566596	-153.738075
-150.181461	-148.976343	-151.36512	-154.938447	-152.558638	-153.748692
-150.181129	-148.98712	-151.382144	-154.951413	-152.572719	-153.737302
-150.166818	-148.997906	-151.36916	-154.913519	-152.564259	-153.752138
-150.152844	-148.979442	-151.371512	-154.919878	-152.551851	-153.741219
-150.157693	-148.977759	-151.392048	-154.912917	-152.561643	-153.748448
-150.166871	-148.986347	-151.369454	-154.920425	-152.554028	-153.752079
-150.185076	-148.985582	-151.37306	-154.913502	-152.55568	-153.731905
-150.186431	-148.992286	-151.377366	-154.920377	-152.563669	-153.743227
-150.169104	-148.987311	-151.354562	-154.933777	-152.538895	-153.743183
-150.172503	-148.997317	-151.377583	-154.921603	-152.562683	-153.757694
-150.157649	-148.984274	-151.367154	-154.926642	-152.555254	-153.737164
-150.167815	-148.97195	-151.381228	-154.943473	-152.575233	-153.736556
-150.172333	-148.980209	-151.357318	-154.896938	-152.573016	-153.765337
-150.175034	-148.966718	-151.373826	-154.903496	-152.56122	-153.763492
-150.172696	-148.981483	-151.369823	-154.913418	-152.568435	-153.74792
-150.169745	-148.977631	-151.374298	-154.914595	-152.54938	-153.757236
-150.173182	-148.974724	-151.353175	-154.92642	-152.546947	-153.764966
-150.171862	-148.99433	-151.362581	-154.921288	-152.559871	-153.741531
-150.175014	-148.981093	-151.357841	-154.941009	-152.553542	-153.756011
-150.162605	-148.992107	-151.375	-154.92494	-152.569583	-153.771108
-150.166209	-148.990551	-151.377314	-154.925	-152.556063	-153.746089
-150.157957	-148.979634	-151.371021	-154.927535	-152.546135	-153.769353
-150.173024	-148.990629	-151.366712	-154.924971	-152.547831	-153.740682
-150.16459	-148.998569	-151.359516	-154.938626	-152.568398	-153.742639
-150.175752	-148.980747	-151.364994	-154.91438	-152.550772	-153.762141
-150.169083	-148.983348	-151.3698	-154.93131	-152.569292	-153.738338
-150.172514	-148.984971	-151.371017	-154.929685	-152.550709	-153.736634
-150.161002	-148.994576	-151.384671	-154.927225	-152.568625	-153.758416
-150.166039	-148.990186	-151.370289	-154.933852	-152.561976	-153.77075
-150.170204	-148.973503	-151.360578	-154.916837	-152.56352	-153.756645
-150.159276	-148.992427	-151.369009	-154.937875	-152.562241	-153.748849
-150.161404	-148.977431	-151.377172	-154.916803	-152.567589	-153.763587
-150.166821	-148.968916	-151.388516	-154.926078	-152.56441	-153.743262
-150.195691	-148.98345	-151.373141	-154.931076	-152.555603	-153.742038
-150.168861	-148.988268	-151.37876	-154.908912	-152.56711	-153.755695
-150.17311	-148.976389	-151.362406	-154.929656	-152.564509	-153.759026
-150.200614	-148.969123	-151.357721	-154.913876	-152.570158	-153.73658
-150.181331	-148.992162	-151.378338	-154.930678	-152.571751	-153.738975
-150.170584	-148.976975	-151.353727	-154.91842	-152.55168	-153.746491
-150.164817	-148.974901	-151.349787	-154.915856	-152.570379	-153.746275
-150.173464	-148.986142	-151.350167	-154.919361	-152.577966	-153.763525
-150.166179	-148.983292	-151.361726	-154.91032	-152.553539	-153.766685
-150.153997	-148.986479	-151.365854	-154.923716	-152.570201	-153.739189
-150.169203	-148.981179	-151.378288	-154.930168	-152.544311	-153.758226
-150.154015	-148.98136	-151.366592	-154.917593	-152.564214	-153.743451
-150.171593	-148.986544	-151.369987	-154.919965	-152.56418	-153.728968
-150.191016	-148.983297	-151.354491	-154.917638	-152.582067	-153.723764
-150.180366	-148.969786	-151.364332	-154.922599	-152.558393	-153.756849
-150.169524	-148.991866	-151.368903	-154.903049	-152.566966	-153.742185
-150.174763	-148.975862	-151.376285	-154.912507	-152.56273	-153.742425
-150.17288	-148.987184	-151.378715	-154.913406	-152.565968	-153.743893
-150.183254	-148.977786	-151.364245	-154.911196	-152.573673	-153.745288
-150.180016	-148.978604	-151.378059	-154.917609	-152.548296	-153.741241
-150.173412	-148.972316	-151.385461	-154.929477	-152.566658	-153.754208
-150.169447	-148.987698	-151.36279	-154.912005	-152.57066	-153.757076
-150.18902	-148.982103	-151.349862	-154.912579	-152.551878	-153.742125
-150.162278	-148.992317	-151.365286	-154.901548	-152.566269	-153.761867
-150.164346	-148.981352	-151.363761	-154.911649	-152.554136	-153.732747
-150.166912	-148.982304	-151.368946	-154.937783	-152.568845	-153.740126
-150.150346	-148.989065	-151.372656	-154.921672	-152.568686	-153.748139
-150.180865	-148.9721	-151.386413	-154.921568	-152.566198	-153.748075
-150.174179	-148.981453	-151.374032	-154.931377	-152.556775	-153.740321
-150.176974	-148.991459	-151.365865	-154.911398	-152.539457	-153.7318
-150.159227	-148.9796	-151.365077	-154.913672	-152.543659	-153.745216
-150.168264	-148.980131	-151.377092	-154.917834	-152.553902	-153.748497
-150.166891	-148.977622	-151.376681	-154.929352	-152.566406	-153.740564
-150.179253	-148.97964	-151.369616	-154.939183	-152.57253	-153.748013
-150.182445	-148.973973	-151.367855	-154.917869	-152.576452	-153.738348
-150.170383	-148.982087	-151.374645	-154.941515	-152.567982	-153.743705
-150.176502	-148.988833	-151.377876	-154.941091	-152.569136	-153.742969
-150.178358	-148.977866	-151.352083	-154.944641	-152.549714	-153.741849
-150.171512	-148.989783	-151.368012	-154.920035	-152.562295	-153.760592
-150.172412	-148.976255	-151.363968	-154.911967	-152.561376	-153.771057
-150.165754	-148.982706	-151.379092	-154.905603	-152.556013	-153.754272
-150.161626	-148.97102	-151.375806	-154.916573	-152.548565	-153.752631
-150.17646	-148.97927	-151.377289	-154.911582	-152.569176	-153.746758
-150.168798	-148.973544	-151.383319	-154.909326	-152.55293	-153.744671
-150.173225	-148.979221	-151.372025	-154.912716	-152.570696	-153.743037
-150.178626	-148.973501	-151.36923	-154.924301	-152.560527	-153.766594
-150.178411	-148.968925	-151.365266	-154.922865	-152.560822	-153.750859
-150.185146	-148.98115	-151.362673	-154.928022	-152.572501	-153.747976
-150.174284	-148.978456	-151.363553	-154.941205	-152.565906	-153.752182
-150.173108	-148.977234	-151.3886	-154.927843	-152.567728	-153.756137
-150.176052	-148.964326	-151.363414	-154.934101	-152.554726	-153.726032
-150.168242	-148.986056	-151.366589	-154.938946	-152.547626	-153.730394
-150.169741	-148.971969	-151.393822	-154.930467	-152.572391	-153.747412
-150.180391	-148.979691	-151.366379	-154.908051	-152.551347	-153.751588
-150.158708	-148.976545	-151.38283	-154.938754	-152.555794	-153.756099
-150.155736	-148.981562	-151.384287	-154.925575	-152.56395	-153.731955
-150.164749	-148.98994	-151.376416	-154.919109	-152.558573	-153.745041
-150.160759	-148.992717	-151.392967	-154.91761	-152.558156	-153.75548
-150.176159	-148.991185	-151.379504	-154.918019	-152.567657	-153.738877
-150.159119	-148.985538	-151.369437	-154.927167	-152.568255	-153.760186
-150.168883	-148.978349	-151.367941	-154.916839	-152.570492	-153.746696
-150.161587	-148.997522	-151.36222	-154.935976	-152.569816	-153.748828
-150.188367	-148.996998	-151.371752	-154.90655	-152.555958	-153.745988
-150.183509	-148.981025	-151.381681	-154.923103	-152.547144	-153.753022
-150.186893	-148.997437	-151.378114	-154.919433	-152.560808	-153.751837
-150.177818	-148.984095	-151.367071	-154.92382	-152.557728	-153.740719
-150.173582	-148.983215	-151.373483	-154.918943	-152.573886	-153.73193
-150.172389	-148.989209	-151.381362	-154.912492	-152.562385	-153.723932
-150.168081	-148.98942	-151.374467	-154.937151	-152.580134	-153.72137
-150.182279	-148.994023	-151.366078	-154.930618	-152.562799	-153.729731
-150.181078	-148.977322	-151.365531	-154.913557	-152.575527	-153.737406
-150.162979	-148.987587	-151.372101	-154.919252	-152.582935	-153.746679
-150.159027	-148.988774	-151.370658	-154.905759	-152.563832	-153.754874
-150.165608	-148.978348	-151.359127	-154.926616	-152.570484	-153.750179
-150.182389	-148.994845	-151.370981	-154.941434	-152.577813	-153.755003
-150.172959	-148.986438	-151.369709	-154.91811	-152.562416	-153.749159
-150.153636	-148.974752	-151.37234	-154.925529	-152.561409	-153.748815
-150.163242	-148.975026	-151.372617	-154.908626	-152.56929	-153.747374
-150.179704	-148.973325	-151.368867	-154.935673	-152.556086	-153.750542
-150.167559	-148.983126	-151.360137	-154.910544	-152.54772	-153.773445
-150.155459	-148.991038	-151.362522	-154.901831	-152.575458	-153.74565
-150.161548	-148.986423	-151.366388	-154.919611	-152.565088	-153.74894
-150.167419	-148.981792	-151.382169	-154.932288	-152.558683	-153.764438
-150.170024	-148.973196	-151.369994	-154.926827	-152.557302	-153.752959
-150.170931	-148.990425	-151.378312	-154.940953	-152.567074	-153.74786
-150.169704	-148.977944	-151.378145	-154.909086	-152.566716	-153.749169
-150.166353	-148.983766	-151.36059	-154.914364	-152.560034	-153.743009
-150.181749	-148.970606	-151.374385	-154.920146	-152.55331	-153.734317
-150.177224	-148.994803	-151.358272	-154.932869	-152.544975	-153.754071
-150.155259	-149.00205	-151.376814	-154.933053	-152.549135	-153.743875
-150.174325	-148.991913	-151.376402	-154.930792	-152.524915	-153.747786
-150.166138	-148.97521	-151.36698	-154.937681	-152.552149	-153.762433
-150.171559	-148.98259	-151.366995	-154.93327	-152.556294	-153.734431
-150.175918	-148.984844	-151.365688	-154.926406	-152.564654	-153.763316
-150.178271	-148.980707	-151.377983	-154.916159	-152.554192	-153.763468
-150.167263	-148.97376	-151.37171	-154.915815	-152.57992	-153.760864
-150.166626	-148.971518	-151.377299	-154.928042	-152.583057	-153.730611
-150.169369	-148.994923	-151.362655	-154.909047	-152.569368	-153.758462
-150.174219	-148.991429	-151.373468	-154.926608	-152.558804	-153.751647
-150.181842	-148.973637	-151.3605	-154.91482	-152.55889	-153.758804
-150.176983	-148.990214	-151.381561	-154.924598	-152.56201	-153.755699
-150.165342	-148.984679	-151.364184	-154.914229	-152.548972	-153.769862
-150.164966	-148.967856	-151.383659	-154.920904	-152.552143	-153.74483
-150.160656	-148.985983	-151.362882	-154.912202	-152.562698	-153.738819
-150.155469	-148.98805	-151.376814	-154.91725	-152.567233	-153.756988
-150.187768	-148.983587	-151.362681	-154.925945	-152.565429	-153.748198
-150.161046	-148.983553	-151.379044	-154.915695	-152.554765	-153.738951
-150.168334	-148.981887	-151.366533	-154.924534	-152.566404	-153.752481
-150.155841	-148.976413	-151.350596	-154.928655	-152.545833	-153.758321
-150.173858	-148.980585	-151.370473	-154.921769	-152.560445	-153.739882
-150.164984	-148.975213	-151.378022	-154.937428	-152.560284	-153.735155
-150.166506	-148.989582	-151.374931	-154.91651	-152.567936	-153.748972
-150.177281	-148.992171	-151.35867	-154.91806	-152.553741	-153.745926
-150.170261	-148.991269	-151.383492	-154.927034	-152.573231	-153.756905
-150.173108	-148.981327	-151.388031	-154.915057	-152.559869	-153.748937
-150.189846	-148.987667	-151.363757	-154.925836	-152.573347	-153.759755
-150.175331	-148.98193	-151.3749	-154.932037	-152.577479	-153.757126
-150.17394	-148.988039	-151.368503	-154.919524	-152.549999	-153.732303
-150.172275	-148.977061	-151.369667	-154.913302	-152.562391	-153.729807
-150.170726	-148.986626	-151.367197	-154.918358	-152.579812	-153.740497
-150.154768	-148.973158	-151.362893	-154.912641	-152.561128	-153.74541
-150.165807	-148.983097	-151.368639	-154.907828	-152.556575	-153.74474
-150.170316	-148.968529	-151.353206	-154.932493	-152.5683	-153.748567
-150.169165	-148.967473	-151.363669	-154.901679	-152.561987	-153.734182
-150.181432	-148.965618	-151.374673	-154.915206	-152.55123	-153.755559
-150.177761	-148.973821	-151.381547	-154.918129	-152.561591	-153.744338
-150.184112	-148.972326	-151.376034	-154.918466	-152.546912	-153.755607
-150.182307	-148.982239	-151.363346	-154.933057	-152.545888	-153.751262
-150.169193	-148.990344	-151.368379	-154.923115	-152.566851	-153.757011
-150.177474	-148.990023	-151.383685	-154.921236	-152.557812	-153.755964
-150.172807	-148.973436	-151.378981	-154.919211	-152.574432	-153.739693
-150.159232	-148.978573	-151.384727	-154.918032	-152.585029	-153.753523
-150.167028	-148.978235	-151.375633	-154.915691	-152.572587	-153.75067
-150.164491	-148.969214	-151.378285	-154.925996	-152.564834	-153.757334
-150.171243	-148.985911	-151.372323	-154.930917	-152.566206	-153.746353
-150.176355	-148.971989	-151.369272	-154.935691	-152.568013	-153.733272
-150.168648	-148.981016	-151.366732	-154.926716	-152.580759	-153.75093
-150.166838	-148.987554	-151.359136	-154.92284	-152.56157	-153.76411
-150.174664	-148.982522	-151.360112	-154.937752	-152.562515	-153.735385
-150.166683	-148.983051	-151.349561	-154.925463	-152.554569	-153.750201
-150.166383	-148.969873	-151.360835	-154.922365	-152.572971	-153.729701
-150.165014	-148.988249	-151.365014	-154.908914	-152.550008	-153.738778
-150.164753	-148.986183	-151.376349	-154.899769	-152.554207	-153.740795
-150.171157	-148.983486	-151.366624	-154.929744	-152.571057	-153.739292
-150.165389	-148.990219	-151.372012	-154.923235	-152.557098	-153.766754
-150.160026	-148.982234	-151.363284	-154.922233	-152.556604	-153.755286
-150.181711	-148.989915	-151.369737	-154.926389	-152.569197	-153.755987
-150.171778	-148.984051	-151.353896	-154.929749	-152.575038	-153.747901
-150.164558	-148.979994	-151.35738	-154.932493	-152.57944	-153.765068
-150.18654	-148.984775	-151.361105	-154.924492	-152.542024	-153.749906
-150.176953	-148.9723	-151.367829	-154.929723	-152.553649	-153.747008
-150.16762	-148.990765	-151.386408	-154.916631	-152.559206	-153.739837
-150.17556	-148.984885	-151.380628	-154.917475	-152.568968	-153.761042
-150.158542	-148.981177	-151.359413	-154.930558	-152.559485	-153.756138
-150.178684	-148.966213	-151.365426	-154.920079	-152.56067	-153.757812
-150.180373	-148.975148	-151.368723	-154.919193	-152.558699	-153.753557
-150.169964	-148.98071	-151.366382	-154.929871	-152.549219	-153.741323
-150.177729	-148.986366	-151.379461	-154.932526	-152.545329	-153.732581
-150.182215	-148.976898	-151.36719	-154.914512	-152.562099	-153.74987
-150.167535	-148.980662	-151.375345	-154.926577	-152.569221	-153.741803
-150.173743	-148.983425	-151.371083	-154.922418	-152.562307	-153.757628
-150.16518	-148.982281	-151.369033	-154.928354	-152.558961	-153.750955
-150.176331	-148.979221	-151.370352	-154.926022	-152.566097	-153.754323
-150.175767	-148.987426	-151.393886	-154.917041	-152.56976	-153.732405
-150.180266	-148.975505	-151.369411	-154.915737	-152.567332	-153.742559
-150.182582	-148.997344	-151.384766	-154.922137	-152.558482	-153.75946
-150.168809	-148.984035	-151.374244	-154.949124	-152.561423	-153.744513
-150.187833	-148.989356	-151.38197	-154.903612	-152.542612	-153.742964
-150.163869	-148.986339	-151.37336	-154.920434	-152.545707	-153.757907
-150.167261	-148.994318	-151.369762	-154.930485	-152.564472	-153.744514
-150.166323	-148.983993	-151.376478	-154.917463	-152.573967	-153.757439
-150.162299	-148.979731	-151.373931	-154.921108	-152.560911	-153.757465
-150.157709	-148.976182	-151.366337	-154.92073	-152.577395	-153.728115
-150.153984	-148.97258	-151.380087	-154.909103	-152.561664	-153.746016
-150.175691	-148.973757	-151.364914	-154.892703	-152.562729	-153.722332
-150.169046	-148.985315	-151.370745	-154.913763	-152.551441	-153.76426
-150.168676	-148.978054	-151.366609	-154.9173	-152.553763	-153.733463
-150.183806	-148.976382	-151.372539	-154.933369	-152.5605	-153.757346
-150.172618	-148.978279	-151.37077	-154.918236	-152.580046	-153.764686
-150.185805	-149.002435	-151.375059	-154.922792	-152.55562	-153.744883
-150.184265	-149.000525	-151.373131	-154.932221	-152.575373	-153.760735
-150.173828	-148.982506	-151.381643	-154.925709	-152.563727	-153.755861
-150.172266	-149.00924	-151.37481	-154.920077	-152.577872	-153.735154
-150.17334	-148.997312	-151.372373	-154.918319	-152.56713	-153.739699
-150.171193	-148.987791	-151.355294	-154.908734	-152.55994	-153.736692
-150.16911	-148.98571	-151.369094	-154.922575	-152.552421	-153.74304
-150.15562	-149.004865	-151.373596	-154.935704	-152.553208	-153.759618
-150.146809	-148.973116	-151.359253	-154.932427	-152.547558	-153.753666
-150.163548	-148.968288	-151.374353	-154.93698	-152.560872	-153.748609
-150.17273	-148.971318	-151.383611	-154.93174	-152.545725	-153.760291
-150.149565	-148.97912	-151.380953	-154.916783	-152.53904	-153.779272
-150.170828	-148.985928	-151.364581	-154.913469	-152.552084	-153.73885
-150.168638	-148.981596	-151.360363	-154.903791	-152.547725	-153.745679
-150.1729	-148.988871	-151.379495	-154.928621	-152.55965	-153.75689
-150.178161	-148.990028	-151.372018	-154.917781	-152.594298	-153.753941
-150.174753	-148.984769	-151.384092	-154.899174	-152.563887	-153.756939
-150.168494	-148.980449	-151.384673	-154.925181	-152.567851	-153.734125
-150.171156	-148.970674	-151.371931	-154.906615	-152.567481	-153.742605
-150.168515	-148.986262	-151.361373	-154.917425	-152.576007	-153.741572
-150.169027	-148.995343	-151.363673	-154.93505	-152.555412	-153.754837
-150.171981	-148.991281	-151.358173	-154.930753	-152.538529	-153.749395
-150.180291	-148.979491	-151.379031	-154.919603	-152.55401	-153.751054
-150.187217	-148.97563	-151.371423	-154.918515	-152.553	-153.73489
-150.178559	-148.985608	-151.369716	-154.939446	-152.583899	-153.746315
-150.18953	-148.989899	-151.367866	-154.921675	-152.570183	-153.746137
-150.180724	-148.983809	-151.37809	-154.933945	-152.561645	-153.736631
-150.168843	-148.979402	-151.375685	-154.912031	-152.560257	-153.742453
-150.181865	-148.996916	-151.363689	-154.907565	-152.571134	-153.737057
-150.172378	-148.988021	-151.379846	-154.920797	-152.550585	-153.746132
-150.189899	-148.99903	-151.392869	-154.910177	-152.557213	-153.749733
-150.157182	-148.972536	-151.376913	-154.930367	-152.554729	-153.745189
-150.171692	-148.986825	-151.376011	-154.929685	-152.562728	-153.74854
-150.173816	-148.987157	-151.380453	-154.919769	-152.559584	-153.756041
-150.173928	-148.9904	-151.38606	-154.920236	-152.552305	-153.741398
-150.166104	-148.969469	-151.364274	-154.930374	-152.574908	-153.743685
-150.168418	-148.967964	-151.378484	-154.930551	-152.559986	-153.755975
-150.168687	-148.978949	-151.369811	-154.926345	-152.577709	-153.765558
-150.165081	-148.992794	-151.370814	-154.937235	-152.558288	-153.748344
-150.177458	-148.972385	-151.370305	-154.935813	-152.546316	-153.747182
-150.17248	-148.982668	-151.376948	-154.932071	-152.560677	-153.763058
-150.190573	-148.991764	-151.379355	-154.931967	-152.5612	-153.752809
-150.165413	-149.000854	-151.376696	-154.93407	-152.550579	-153.763956
-150.175193	-148.979665	-151.367807	-154.921086	-152.552198	-153.747311
-150.158477	-148.988902	-151.374087	-154.937862	-152.554636	-153.729989
-150.171661	-149.000542	-151.359389	-154.933867	-152.558368	-153.755115
-150.17613	-148.984813	-151.383818	-154.93421	-152.564224	-153.742661
-150.164556	-148.984354	-151.352765	-154.919324	-152.575343	-153.759296
-150.174336	-148.992404	-151.366975	-154.912683	-152.558778	-153.73599
-150.181601	-148.982506	-151.362458	-154.925959	-152.549003	-153.756594
-150.149456	-148.980533	-151.370181	-154.908327	-152.553653	-153.748102
-150.166224	-148.992799	-151.387783	-154.921458	-152.555	-153.762783
-150.169642	-148.990892	-151.367205	-154.927284	-152.556066	-153.75706
-150.164788	-148.981728	-151.362408	-154.919987	-152.555881	-153.747838
-150.167657	-148.993281	-151.364238	-154.933612	-152.568532	-153.758819
-150.178382	-148.984179	-151.358257	-154.939778	-152.558089	-153.754395
-150.164741	-148.987855	-151.361841	-154.927942	-152.555373	-153.745202
-150.179688	-148.983401	-151.37257	-154.930679	-152.573563	-153.75694
-150.174721	-148.980955	-151.372664	-154.932552	-152.561958	-153.755405
-150.184083	-148.962598	-151.368961	-154.901109	-152.543353	-153.764433
-150.148091	-148.963404	-151.375997	-154.919375	-152.554062	-153.760033
-150.163747	-148.984397	-151.368036	-154.92583	-152.557508	-153.745602
-150.179492	-148.986132	-151.370116	-154.929395	-152.556055	-153.757698
-150.177975	-148.980935	-151.364668	-154.939335	-152.572627	-153.75215
-150.18419	-148.990416	-151.366681	-154.944231	-152.56708	-153.746219
-150.182451	-148.989939	-151.374115	-154.90536	-152.553767	-153.742388
-150.170125	-148.976184	-151.368994	-154.91013	-152.552185	-153.734383
-150.166901	-148.982426	-151.373756	-154.920553	-152.550331	-153.736873
-150.178619	-148.984788	-151.368802	-154.913333	-152.551194	-153.758416
-150.185873	-148.980502	-151.381279	-154.91865	-152.557259	-153.754498
-150.186938	-148.981403	-151.371868	-154.930896	-152.559348	-153.743214
-150.17949	-148.970296	-151.387057	-154.924203	-152.559471	-153.762698
-150.174428	-148.979403	-151.367638	-154.929301	-152.570199	-153.761554
-150.196684	-148.978623	-151.350925	-154.916653	-152.555314	-153.738696
-150.178505	-148.988441	-151.359544	-154.931173	-152.56083	-153.742325
-150.168805	-148.980728	-151.371983	-154.925752	-152.548714	-153.739586
-150.177002	-148.979722	-151.358148	-154.942322	-152.554353	-153.731186
-150.169146	-148.976283	-151.374029	-154.920941	-152.547669	-153.751759
-150.171907	-148.979031	-151.379116	-154.931091	-152.555995	-153.748155
-150.168852	-148.992229	-151.363858	-154.921615	-152.58006	-153.745
-150.171837	-148.985175	-151.374309	-154.923635	-152.567017	-153.756258
-150.172531	-148.986204	-151.378974	-154.901061	-152.565769	-153.750519
-150.169865	-148.989123	-151.363518	-154.935941	-152.569925	-153.758292
-150.179539	-148.98884	-151.356646	-154.905998	-152.567364	-153.74429
-150.16911	-148.972818	-151.369077	-154.910421	-152.572573	-153.756915
-150.187727	-148.9667	-151.386248	-154.926786	-152.566393	-153.738543
-150.175956	-148.984549	-151.371033	-154.923067	-152.563439	-153.734096
-150.176671	-148.970243	-151.367278	-154.937829	-152.551791	-153.761865
-150.188462	-148.981265	-151.367868	-154.928494	-152.56668	-153.764443
-150.183036	-148.993016	-151.373307	-154.908064	-152.56014	-153.756163
-150.174117	-148.989961	-151.370629	-154.918247	-152.570208	-153.755471
-150.171206	-148.992034	-151.373387	-154.929913	-152.56321	-153.762839
-150.17543	-148.981654	-151.359389	-154.932688	-152.553778	-153.766001
-150.186936	-148.985985	-151.377325	-154.91936	-152.573344	-153.746488
-150.165625	-148.970589	-151.369027	-154.921387	-152.573781	-153.714693
-150.162345	-148.975351	-151.359126	-154.938443	-152.57208	-153.739154
-150.177013	-148.967511	-151.351257	-154.903575	-152.571424	-153.740666
-150.163102	-148.983787	-151.366538	-154.923926	-152.550327	-153.754249
-150.149698	-148.987868	-151.355348	-154.92304	-152.562124	-153.752487
-150.15732	-148.999569	-151.371029	-154.932204	-152.546375	-153.752082
-150.167716	-148.987674	-151.35507	-154.941607	-152.544464	-153.7701
-150.167568	-148.985556	-151.372556	-154.909547	-152.555582	-153.746492
-150.156851	-148.983585	-151.382639	-154.904319	-152.56077	-153.721814
-150.170088	-148.982551	-151.375189	-154.932804	-152.547227	-153.746668
-150.157894	-148.984653	-151.377001	-154.920557	-152.557403	-153.733659
-150.17928	-148.980364	-151.375433	-154.92671	-152.567338	-153.740525
-150.177598	-148.976651	-151.362409	-154.926455	-152.56052	-153.757706
-150.180748	-148.988991	-151.382582	-154.926611	-152.56691	-153.739785
-150.176342	-148.98719	-151.363997	-154.938053	-152.566668	-153.732533
-150.165842	-148.975954	-151.368348	-154.931852	-152.55747	-153.748038
-150.181067	-148.988601	-151.369159	-154.924804	-152.571878	-153.735233
-150.186876	-148.998253	-151.385301	-154.937812	-152.58522	-153.762061
-150.162056	-148.983321	-151.382515	-154.917976	-152.583958	-153.766797
-150.172695	-148.986542	-151.379408	-154.917588	-152.549942	-153.767899
-150.166843	-148.980102	-151.375421	-154.910437	-152.551941	-153.75268
-150.152683	-148.985299	-151.390718	-154.929555	-152.556871	-153.742921
-150.164419	-148.981373	-151.383216	-154.934107	-152.54616	-153.74436
-150.16532	-148.966018	-151.371166	-154.928774	-152.557608	-153.743738
-150.176399	-149.001032	-151.370786	-154.92831	-152.553142	-153.752124
-150.176684	-148.97897	-151.368719	-154.953425	-152.561752	-153.747506
-150.171073	-148.990131	-151.355083	-154.940068	-152.570562	-153.747782
-150.177419	-148.985687	-151.371546	-154.934452	-152.569966	-153.744559
-150.160582	-148.988128	-151.37679	-154.918693	-152.570565	-153.7466
-150.193991	-148.975223	-151.371115	-154.927712	-152.560658	-153.749831
-150.178818	-148.972932	-151.372743	-154.922758	-152.555984	-153.748299
-150.170077	-148.994148	-151.372647	-154.930959	-152.55936	-153.748604
-150.165355	-148.982466	-151.368841	-154.923359	-152.566385	-153.752984
-150.163051	-148.980977	-151.357469	-154.919407	-152.566565	-153.753842
-150.181274	-148.981354	-151.366653	-154.923511	-152.569346	-153.762567
-150.169165	-148.98296	-151.360225	-154.928769	-152.5632	-153.739405
-150.178635	-148.99213	-151.366944	-154.931801	-152.563928	-153.752481
-150.180803	-148.97371	-151.370456	-154.934757	-152.56625	-153.747928
-150.163728	-148.993812	-151.3687	-154.918705	-152.562313	-153.747885
-150.171271	-148.980925	-151.371547	-154.942051	-152.553049	-153.74991
-150.167541	-148.981005	-151.360305	-154.901646	-152.539037	-153.759691
-150.17007	-148.995451	-151.359988	-154.931938	-152.567505	-153.744567
-150.177337	-148.97992	-151.351779	-154.912744	-152.578062	-153.745597
-150.172655	-148.974654	-151.385199	-154.939096	-152.552111	-153.751582
-150.165636	-148.992067	-151.369072	-154.924062	-152.549236	-153.758815
-150.175366	-148.972062	-151.383711	-154.92492	-152.558096	-153.760007
-150.176535	-148.98544	-151.371106	-154.932396	-152.564975	-153.746568
-150.170513	-148.986197	-151.374465	-154.942169	-152.574804	-153.73842
-150.163786	-148.977639	-151.367489	-154.911383	-152.575384	-153.748232
-150.155103	-148.984535	-151.362475	-154.933746	-152.559802	-153.755635
-150.148987	-148.979316	-151.355409	-154.920562	-152.576121	-153.743786
-150.168112	-148.973388	-151.364905	-154.927371	-152.552186	-153.752432
-150.173884	-148.983913	-151.367185	-154.931761	-152.543301	-153.752375
-150.167927	-148.967937	-151.382116	-154.915053	-152.551675	-153.763588
-150.171905	-148.982665	-151.382508	-154.916792	-152.563725	-153.74395
-150.169736	-148.981272	-151.361979	-154.908864	-152.580161	-153.757399
-150.180153	-148.974173	-151.367021	-154.931731	-152.572598	-153.751544
-150.165173	-148.976041	-151.364755	-154.93785	-152.580553	-153.746784
-150.159536	-148.989727	-151.359344	-154.915077	-152.570396	-153.761437
-150.171262	-148.996727	-151.349817	-154.930727	-152.565535	-153.751286
-150.177103	-148.982623	-151.367402	-154.920853	-152.554249	-153.731481
-150.175772	-148.979859	-151.36964	-154.895597	-152.567096	-153.757675
-150.159457	-148.984767	-151.376298	-154.924275	-152.572004	-153.755531
-150.163325	-148.977213	-151.360153	-154.917279	-152.563973	-153.746749
-150.1752	-148.984583	-151.368154	-154.933848	-152.568407	-153.762976
-150.161705	-148.988202	-151.379115	-154.930529	-152.557563	-153.751594
-150.159844	-148.990278	-151.366225	-154.91763	-152.571947	-153.738616
-150.178287	-148.980302	-151.357917	-154.916448	-152.568833	-153.759439
-150.169406	-148.982375	-151.356108	-154.918719	-152.566074	-153.76432
-150.172958	-148.991432	-151.377549	-154.928538	-152.581064	-153.753611
-150.169077	-148.988448	-151.356792	-154.923015	-152.563997	-153.739472
-150.173764	-148.979413	-151.377591	-154.946709	-152.556271	-153.738468
-150.169462	-148.993998	-151.353729	-154.920503	-152.571625	-153.746955
-150.161049	-148.983643	-151.376713	-154.919819	-152.563355	-153.750411
-150.170377	-148.990411	-151.348774	-154.924404	-152.552783	-153.749418
-150.162019	-148.992107	-151.374167	-154.926517	-152.563694	-153.75479
-150.172161	-148.98984	-151.374283	-154.924999	-152.55711	-153.752143
-150.167984	-148.988358	-151.39282	-154.918293	-152.569205	-153.756892
-150.177217	-148.990793	-151.373909	-154.937392	-152.568487	-153.73444
-150.174537	-148.981317	-151.386739	-154.91558	-152.556774	-153.755308
-150.166003	-148.985777	-151.373209	-154.906244	-152.559435	-153.747905
-150.175443	-148.980805	-151.361632	-154.936762	-152.559607	-153.756807
-150.175511	-148.977907	-151.365316	-154.945763	-152.56655	-153.762281
-150.161821	-148.961531	-151.385681	-154.919384	-152.568069	-153.731623
-150.18085	-148.965954	-151.380064	-154.931251	-152.56807	-153.750696
-150.181712	-148.986658	-151.367575	-154.917659	-152.566877	-153.741521
-150.16442	-148.981738	-151.370072	-154.917423	-152.559037	-153.758645
-150.157959	-148.989854	-151.378264	-154.913692	-152.576892	-153.751466
-150.174904	-148.982424	-151.373802	-154.932052	-152.564209	-153.74778
-150.168264	-148.98437	-151.361546	-154.928022	-152.550117	-153.765977
-150.172735	-148.990817	-151.365037	-154.914388	-152.570232	-153.755396
-150.181998	-148.989513	-151.359258	-154.906399	-152.569457	-153.762418
-150.171516	-148.982218	-151.363844	-154.926875	-152.549407	-153.753397
-150.161294	-148.98805	-151.367887	-154.930859	-152.559262	-153.740834
-150.168108	-148.97967	-151.377051	-154.922769	-152.562627	-153.749271
-150.176342	-148.985329	-151.360636	-154.929209	-152.578334	-153.753765
-150.156315	-148.96984	-151.37265	-154.923061	-152.55404	-153.77238
-150.166986	-148.979602	-151.383871	-154.902519	-152.553733	-153.767799
-150.181517	-148.997483	-151.380357	-154.914931	-152.561336	-153.779438
-150.168465	-148.975792	-151.377251	-154.916162	-152.564437	-153.749714
-150.167837	-148.97895	-151.366284	-154.926758	-152.579351	-153.75151
-150.169126	-148.968876	-151.369926	-154.921626	-152.560362	-153.736143
-150.171503	-148.971879	-151.369114	-154.923278	-152.544334	-153.740517
-150.186794	-148.97028	-151.355469	-154.911975	-152.547993	-153.758859
-150.177028	-148.989178	-151.366597	-154.910015	-152.552657	-153.744367
-150.165828	-148.989325	-151.368662	-154.904352	-152.576594	-153.73275
-150.171117	-148.97874	-151.360556	-154.919848	-152.575738	-153.757599
-150.177816	-148.978091	-151.360688	-154.918878	-152.565	-153.741014
-150.177481	-148.981711	-151.368982	-154.925049	-152.563642	-153.760306
-150.180735	-148.996796	-151.386701	-154.938294	-152.560838	-153.761999
-150.157881	-148.990902	-151.370361	-154.928221	-152.583053	-153.747007
-150.194444	-148.988436	-151.362095	-154.938474	-152.564357	-153.747562
-150.191437	-148.98628	-151.383573	-154.921771	-152.550756	-153.767177
-150.185148	-148.986273	-151.364399	-154.933778	-152.552324	-153.754411
-150.155835	-148.982235	-151.362545	-154.92456	-152.557755	-153.736474
-150.166	-148.985691	-151.38781	-154.920482	-152.565012	-153.74363
-150.170396	-148.989189	-151.375759	-154.930248	-152.566766	-153.757271
-150.181616	-148.980729	-151.373756	-154.918565	-152.571314	-153.749686
-150.173096	-148.989755	-151.35298	-154.922744	-152.57879	-153.757234
-150.166035	-148.965281	-151.361764	-154.914063	-152.586205	-153.758859
-150.172551	-148.980701	-151.361234	-154.903848	-152.578647	-153.764555
-150.155994	-148.980716	-151.361439	-154.914877	-152.569761	-153.756025
-150.168765	-148.978415	-151.374904	-154.927664	-152.555726	-153.778675
-150.167878	-148.989098	-151.362117	-154.924097	-152.568052	-153.769842
-150.172891	-148.981914	-151.364644	-154.943763	-152.577615	-153.761189
-150.170809	-148.971973	-151.367045	-154.916838	-152.577501	-153.750899
-150.179227	-148.987963	-151.380479	-154.930922	-152.560082	-153.760731
-150.175143	-148.994215	-151.362683	-154.93445	-152.56157	-153.752708
-150.157294	-148.971778	-151.375923	-154.931854	-152.553196	-153.764529
-150.159168	-148.971165	-151.380533	-154.916289	-152.570746	-153.752262
-150.173667	-148.992761	-151.371578	-154.916415	-152.555328	-153.760081
-150.175896	-149.00667	-151.361227	-154.927749	-152.545527	-153.749519
-150.181869	-148.978763	-151.376028	-154.917807	-152.556766	-153.748779
-150.177611	-148.986227	-151.368906	-154.919027	-152.558582	-153.751229
-150.16973	-148.971855	-151.359601	-154.924893	-152.55606	-153.763058
-150.181502	-148.986283	-151.380744	-154.920349	-152.552309	-153.759812
-150.173342	-148.980883	-151.364094	-154.929669	-152.563048	-153.770035
-150.175831	-148.97126	-151.357505	-154.928235	-152.544806	-153.756688
-150.169825	-148.991887	-151.364362	-154.914039	-152.554817	-153.763789
-150.196257	-148.982858	-151.372119	-154.941975	-152.563094	-153.753828
-150.16999	-149.002666	-151.372252	-154.917315	-152.567688	-153.760915
-150.165104	-148.993599	-151.376705	-154.922043	-152.565158	-153.752509
-150.155747	-148.977329	-151.382305	-154.932468	-152.560546	-153.742656
-150.195268	-148.98754	-151.382409	-154.924729	-152.563596	-153.746182
-150.185394	-148.978149	-151.357316	-154.926244	-152.559657	-153.75171
-150.17333	-148.981188	-151.386204	-154.910354	-152.545924	-153.749905
-150.174294	-148.998241	-151.378827	-154.940839	-152.557382	-153.731301
-150.18428	-148.995583	-151.360526	-154.928943	-152.556277	-153.750954
-150.166694	-148.991002	-151.368962	-154.916661	-152.556032	-153.753524
-150.169368	-148.982333	-151.37838	-154.933196	-152.556334	-153.739529
-150.18018	-148.985992	-151.367089	-154.920272	-152.565009	-153.741983
-150.16632	-148.98251	-151.366152	-154.926002	-152.548452	-153.735893
-150.166674	-148.974189	-151.364161	-154.919685	-152.571471	-153.746091
-150.164838	-148.999852	-151.379043	-154.909765	-152.569458	-153.74419
-150.176228	-149.002608	-151.376569	-154.92285	-152.567787	-153.72806
-150.168059	-148.983738	-151.369332	-154.89915	-152.567732	-153.748876
-150.161876	-148.971553	-151.380067	-154.936089	-152.565343	-153.733478
-150.165689	-148.976589	-151.364047	-154.921285	-152.5623	-153.757874
-150.176208	-148.990304	-151.373622	-154.924853	-152.558642	-153.760871
-150.174121	-148.989187	-151.374258	-154.904199	-152.576181	-153.735868
-150.168824	-148.976651	-151.354256	-154.899775	-152.559262	-153.756455
-150.183211	-148.978265	-151.363174	-154.89771	-152.561416	-153.752332
-150.169164	-148.985456	-151.358355	-154.899189	-152.555505	-153.750482
-150.174377	-148.987475	-151.361349	-154.899111	-152.564233	-153.740443
-150.166923	-148.9911	-151.38019	-154.928374	-152.565603	-153.736575
-150.164093	-148.993118	-151.374607	-154.913681	-152.565509	-153.760975
-150.155307	-148.996834	-151.381277	-154.915071	-152.556425	-153.764312
-150.169776	-148.972711	-151.365835	-154.908306	-152.574229	-153.739375
-150.181533	-148.995656	-151.379743	-154.927515	-152.570611	-153.751474
-150.154917	-148.973031	-151.367938	-154.912118	-152.55605	-153.728665
-150.175924	-148.971394	-151.383365	-154.894241	-152.568985	-153.75213
-150.186355	-148.988103	-151.377478	-154.922412	-152.564989	-153.756961
-150.178642	-148.98957	-151.374799	-154.902026	-152.576667	-153.756082
-150.177999	-148.978687	-151.379361	-154.912115	-152.557263	-153.745344
-150.188931	-148.976724	-151.364599	-154.927697	-152.575672	-153.751951
-150.178074	-148.966071	-151.377925	-154.934949	-152.575707	-153.747628
-150.174853	-148.976057	-151.376206	-154.934341	-152.558916	-153.749706
-150.159498	-148.965059	-151.377752	-154.944248	-152.554024	-153.74692
-150.182249	-148.992555	-151.367572	-154.905143	-152.56253	-153.758045
-150.193405	-148.991395	-151.364911	-154.917689	-152.570832	-153.741241
-150.163914	-148.99337	-151.369739	-154.91781	-152.56049	-153.740927
-150.153886	-148.976969	-151.366389	-154.930255	-152.550346	-153.756589
-150.16444	-148.99471	-151.371563	-154.931422	-152.569005	-153.767103
-150.156023	-148.986218	-151.380912	-154.925094	-152.554533	-153.751182
-150.161107	-148.989767	-151.371911	-154.923228	-152.554464	-153.753333
-150.163276	-148.991781	-151.374082	-154.923786	-152.560186	-153.749078
-150.175047	-148.970344	-151.37774	-154.915392	-152.563995	-153.759667
-150.174964	-148.991861	-151.360789	-154.908088	-152.569725	-153.756345
-150.162166	-148.975416	-151.359561	-154.911033	-152.57397	-153.743727
-150.160771	-148.983916	-151.36944	-154.931979	-152.564913	-153.74008
-150.178349	-148.987132	-151.38988	-154.933471	-152.55974	-153.720701
-150.176081	-148.970399	-151.368567	-154.937954	-152.569913	-153.745536
-150.187377	-148.981699	-151.359643	-154.926622	-152.56409	-153.758196
-150.168101	-148.99124	-151.3595	-154.932826	-152.568481	-153.738284
-150.176773	-148.97527	-151.366581	-154.930671	-152.561677	-153.749665
-150.175343	-148.984152	-151.365241	-154.923738	-152.562153	-153.767997
-150.149238	-148.989837	-151.351957	-154.906521	-152.556954	-153.761607
-150.158233	-148.971858	-151.374002	-154.899251	-152.577354	-153.749734
-150.162574	-148.983231	-151.371589	-154.902029	-152.581589	-153.753964
-150.161596	-148.996544	-151.362489	-154.910224	-152.56052	-153.741628
-150.168595	-148.974265	-151.3715	-154.917412	-152.545737	-153.746411
-150.162708	-148.974873	-151.370954	-154.933166	-152.571662	-153.761066
-150.15913	-148.971397	-151.360255	-154.909784	-152.574068	-153.75154
-150.161889	-148.990266	-151.376536	-154.934737	-152.57364	-153.765308
-150.173641	-148.98799	-151.361827	-154.934272	-152.555738	-153.774184
-150.154425	-148.98768	-151.369143	-154.923592	-152.549773	-153.769108
-150.156343	-148.983573	-151.37222	-154.937276	-152.549194	-153.754106
-150.160896	-148.987254	-151.368737	-154.930208	-152.568877	-153.74727
-150.165102	-148.973556	-151.379965	-154.927596	-152.563293	-153.752327
-150.16804	-148.988495	-151.372379	-154.926369	-152.565284	-153.766147
-150.154658	-148.977644	-151.373755	-154.941718	-152.562387	-153.764473
-150.15652	-148.986459	-151.379125	-154.937746	-152.561556	-153.742169
-150.172145	-148.984727	-151.3791	-154.94157	-152.55602	-153.744478
-150.161911	-148.984746	-151.360529	-154.925372	-152.55892	-153.760655
-150.163354	-148.979696	-151.360064	-154.908317	-152.556368	-153.75652
-150.173057	-148.994852	-151.368049	-154.907229	-152.550629	-153.746706
-150.174741	-148.981443	-151.376078	-154.911119	-152.565336	-153.748829
-150.177394	-148.97499	-151.35924	-154.920007	-152.553993	-153.752844
-150.168438	-148.975918	-151.366023	-154.929474	-152.575404	-153.77327
-150.173387	-148.989551	-151.379438	-154.916412	-152.571384	-153.755781
-150.17882	-148.982418	-151.376909	-154.929346	-152.577003	-153.75676
-150.168445	-148.991158	-151.373888	-154.936468	-152.5672	-153.753652
-150.168242	-148.984652	-151.369479	-154.928962	-152.570467	-153.768983
-150.171177	-148.989049	-151.365982	-154.912003	-152.575074	-153.75911
-150.158122	-148.988536	-151.373636	-154.925559	-152.565124	-153.740518
-150.151577	-148.98872	-151.374069	-154.923985	-152.567867	-153.747771
-150.181541	-148.981524	-151.344331	-154.913872	-152.561995	-153.752093
-150.166154	-148.987947	-151.359143	-154.920068	-152.573727	-153.748714
-150.161163	-148.993292	-151.37283	-154.913182	-152.555164	-153.752661
-150.170614	-148.973874	-151.36957	-154.936067	-152.56567	-153.765771
-150.175724	-148.974721	-151.370137	-154.914212	-152.56922	-153.752411
-150.169034	-148.980312	-151.369824	-154.925841	-152.570014	-153.734809
-150.175441	-148.978128	-151.37977	-154.915113	-152.553768	-153.740884
-150.175941	-148.978066	-151.383801	-154.933007	-152.554351	-153.757404
-150.174499	-148.977865	-151.378672	-154.92973	-152.564195	-153.748384
-150.164787	-148.995219	-151.361287	-154.913564	-152.559443	-153.745184
-150.187323	-148.983018	-151.35543	-154.930448	-152.563799	-153.750084
-150.173087	-148.976436	-151.366264	-154.920807	-152.567456	-153.734542
-150.167973	-148.985165	-151.376866	-154.922191	-152.570601	-153.750773
-150.181884	-148.992952	-151.363294	-154.920861	-152.568937	-153.758321
-150.164268	-148.992426	-151.361194	-154.914431	-152.563557	-153.754469
-150.170491	-149.01016	-151.35576	-154.912195	-152.554301	-153.741765
-150.170016	-148.969148	-151.363217	-154.918308	-152.550663	-153.751807
-150.16634	-148.992422	-151.37919	-154.951151	-152.547014	-153.724847
-150.170404	-148.983027	-151.362726	-154.920629	-152.556496	-153.736222
-150.154508	-148.990504	-151.362647	-154.923555	-152.555542	-153.75385
-150.171277	-148.985322	-151.368946	-154.918971	-152.572394	-153.740865
-150.175626	-148.975524	-151.366536	-154.910369	-152.547768	-153.758574
-150.166124	-148.98454	-151.360478	-154.930888	-152.570242	-153.751903
-150.150263	-148.996633	-151.378367	-154.928053	-152.558635	-153.755088
-150.178826	-148.990247	-151.381328	-154.932603	-152.571986	-153.753564
-150.165023	-148.969268	-151.363524	-154.928676	-152.564364	-153.760233
-150.184403	-148.967522	-151.366865	-154.90316	-152.561389	-153.751874
-150.179713	-148.97026	-151.37424	-154.92885	-152.571496	-153.755958
-150.178306	-149.004869	-151.369728	-154.909613	-152.558584	-153.751413
-150.161415	-148.990122	-151.372671	-154.927394	-152.556398	-153.757681
-150.169665	-148.990417	-151.362775	-154.92519	-152.572779	-153.750128
-150.16523	-148.983191	-151.377747	-154.905083	-152.549227	-153.743961
-150.164557	-148.993847	-151.357949	-154.93253	-152.556269	-153.743184
-150.1674	-148.98429	-151.371955	-154.911428	-152.540527	-153.763687
-150.173458	-148.981238	-151.369812	-154.912263	-152.550335	-153.754348
-150.180442	-148.98368	-151.38992	-154.924883	-152.564834	-153.757501
-150.16065	-148.992525	-151.367425	-154.928557	-152.539015	-153.735061
-150.156596	-148.995929	-151.385271	-154.914136	-152.554434	-153.76206
-150.169787	-148.994315	-151.377658	-154.937704	-152.535608	-153.73667
-150.171219	-148.989185	-151.377445	-154.926448	-152.565428	-153.741536
-150.17174	-148.980684	-151.383008	-154.92759	-152.563712	-153.749159
-150.153062	-148.976289	-151.367965	-154.90627	-152.554401	-153.741097
-150.156162	-148.984987	-151.370254	-154.911973	-152.559188	-153.74317
-150.157856	-148.992709	-151.368488	-154.92275	-152.569135	-153.747974
-150.161027	-148.967714	-151.375532	-154.926891	-152.565617	-153.753306
-150.176015	-148.976419	-151.363653	-154.953833	-152.568891	-153.734001
-150.171669	-148.996128	-151.36653	-154.920043	-152.567247	-153.748877
-150.175443	-148.982949	-151.356284	-154.926166	-152.5647	-153.744168
-150.18352	-148.985088	-151.365566	-154.913078	-152.567634	-153.747443
-150.178886	-148.967654	-151.383391	-154.920232	-152.543767	-153.758381
-150.174468	-148.995775	-151.365036	-154.91718	-152.531154	-153.763184
-150.15972	-148.986111	-151.366589	-154.918458	-152.550486	-153.76126
-150.172419	-148.994938	-151.372678	-154.934086	-152.571989	-153.763428
-150.159309	-148.984642	-151.362987	-154.932234	-152.569063	-153.739969
-150.163446	-148.988055	-151.366252	-154.943039	-152.547839	-153.747169
-150.164169	-148.976376	-151.364323	-154.898596	-152.575967	-153.750058
-150.173916	-148.98192	-151.366876	-154.91265	-152.580768	-153.737569
-150.155433	-148.984737	-151.373604	-154.92764	-152.572771	-153.737307
-150.173252	-148.976839	-151.362639	-154.907701	-152.568798	-153.752796
-150.163386	-148.987458	-151.371948	-154.898277	-152.569989	-153.738644
-150.172819	-148.978842	-151.369409	-154.933368	-152.571545	-153.748943
-150.176396	-148.991791	-151.367866	-154.919808	-152.553833	-153.772049
-150.175074	-148.990507	-151.350758	-154.940298	-152.563891	-153.759476
-150.1726	-148.983007	-151.372958	-154.912157	-152.557855	-153.757421
-150.160155	-148.987291	-151.371404	-154.917479	-152.556591	-153.750272
-150.175147	-148.993693	-151.38729	-154.932675	-152.562381	-153.758564
-150.169024	-148.995191	-151.384028	-154.920944	-152.565295	-153.742176
-150.174587	-148.969731	-151.379724	-154.929837	-152.549486	-153.732374
-150.170225	-148.979462	-151.377409	-154.928222	-152.549984	-153.762432
-150.184365	-148.986787	-151.363094	-154.910887	-152.558715	-153.767355
-150.180739	-148.975034	-151.383197	-154.928488	-152.540109	-153.754348
-150.171016	-148.98395	-151.3777	-154.93663	-152.563031	-153.738962
-150.168113	-148.985261	-151.387068	-154.925204	-152.571249	-153.734165
-150.175837	-148.990001	-151.388331	-154.941007	-152.560261	-153.754246
-150.171971	-148.975212	-151.365567	-154.924135	-152.578368	-153.734545
-150.169165	-148.981616	-151.381088	-154.936164	-152.574067	-153.755713
-150.167792	-148.987053	-151.367942	-154.938947	-152.568502	-153.748795
-150.171392	-148.995376	-151.387058	-154.934766	-152.560106	-153.743449
-150.175654	-148.99005	-151.351745	-154.943421	-152.56834	-153.75582
-150.167537	-148.990774	-151.360503	-154.932955	-152.536862	-153.760997
-150.169436	-148.978123	-151.377339	-154.920172	-152.550115	-153.74955
-150.181951	-148.987669	-151.364292	-154.922706	-152.555031	-153.750816
-150.1608	-148.978776	-151.370191	-154.913012	-152.572303	-153.73997
-150.171617	-148.994045	-151.361212	-154.910088	-152.56616	-153.745928
-150.176133	-148.990704	-151.374136	-154.914352	-152.579292	-153.744061
-150.170635	-148.984586	-151.39866	-154.902989	-152.561294	-153.735174
-150.174669	-148.994006	-151.374602	-154.92302	-152.56011	-153.737684
-150.155864	-148.975749	-151.368764	-154.932717	-152.570678	-153.752364
-150.157333	-148.990291	-151.360258	-154.925354	-152.560362	-153.744569
-150.167698	-148.988788	-151.359833	-154.921428	-152.558444	-153.750475
-150.164455	-148.982142	-151.377881	-154.936724	-152.554105	-153.739094
-150.184339	-148.990837	-151.369152	-154.921865	-152.561103	-153.746803
-150.181824	-148.973136	-151.375636	-154.928895	-152.567655	-153.751421
-150.168524	-148.96934	-151.347066	-154.915151	-152.565164	-153.749438
-150.187057	-148.974812	-151.360021	-154.934827	-152.559744	-153.753682
-150.192491	-148.982813	-151.371195	-154.911237	-152.562512	-153.76092
-150.174773	-148.976155	-151.349222	-154.922108	-152.555529	-153.744771
-150.161821	-148.986354	-151.37657	-154.932726	-152.555776	-153.767814
-150.174104	-148.984304	-151.359882	-154.915057	-152.556949	-153.739886
-150.165352	-148.986945	-151.376188	-154.923384	-152.561789	-153.753495
-150.172336	-148.97801	-151.374105	-154.931828	-152.576974	-153.762804
-150.160704	-148.993352	-151.378891	-154.940634	-152.543051	-153.771386
-150.178588	-148.972732	-151.372763	-154.920067	-152.543148	-153.750475
-150.163948	-148.972382	-151.362909	-154.92021	-152.549835	-153.73418
-150.162308	-148.95808	-151.37281	-154.929976	-152.556379	-153.755203
-150.176509	-148.977282	-151.36351	-154.927869	-152.561769	-153.750321
-150.167085	-148.981016	-151.357783	-154.935104	-152.557235	-153.749179
-150.182829	-148.980302	-151.368982	-154.935177	-152.561415	-153.760762
-150.182005	-149.01141	-151.367276	-154.927891	-152.556338	-153.749846
-150.164039	-148.97762	-151.360502	-154.923303	-152.56923	-153.748798
-150.16946	-148.98918	-151.380179	-154.915131	-152.548752	-153.751915
-150.17083	-148.974677	-151.362823	-154.921138	-152.558308	-153.739677
-150.17387	-148.988799	-151.3682	-154.904495	-152.557267	-153.759664
-150.169589	-148.981926	-151.36042	-154.92956	-152.572215	-153.745438
-150.164267	-148.987604	-151.373998	-154.922248	-152.57893	-153.726095
-150.179709	-148.986277	-151.367078	-154.910741	-152.564637	-153.736425
-150.173168	-148.983585	-151.378076	-154.909063	-152.564552	-153.740229
-150.163191	-148.986005	-151.370603	-154.926941	-152.563346	-153.728676
-150.162563	-148.978286	-151.36061	-154.924649	-152.547977	-153.745887
-150.170048	-148.974886	-151.345667	-154.923409	-152.553487	-153.745901
-150.167278	-148.989394	-151.375469	-154.914787	-152.570283	-153.763549
-150.171601	-148.983511	-151.369525	-154.9065	-152.56682	-153.749513
-150.172661	-148.974106	-151.369445	-154.907085	-152.563376	-153.747418
-150.169979	-148.980048	-151.37196	-154.93073	-152.576547	-153.733275
-150.175945	-148.982767	-151.363052	-154.934514	-152.572299	-153.731483
-150.184248	-148.977121	-151.373171	-154.927977	-152.555808	-153.742089
-150.170264	-148.988118	-151.382778	-154.901633	-152.567564	-153.753364
-150.169584	-148.986271	-151.373732	-154.925401	-152.560442	-153.753528
-150.173726	-148.991424	-151.353236	-154.91448	-152.551151	-153.746417
-150.156814	-148.988998	-151.363834	-154.925185	-152.556746	-153.749021
-150.171425	-148.985755	-151.362558	-154.91768	-152.575317	-153.753816
-150.169313	-148.988555	-151.366862	-154.918916	-152.557079	-153.735368
-150.161915	-148.982126	-151.36644	-154.910445	-152.567678	-153.751846
-150.174935	-148.976463	-151.371001	-154.908816	-152.561513	-153.748094
-150.16582	-148.973508	-151.366855	-154.922873	-152.570025	-153.742405
-150.167571	-148.984079	-151.363594	-154.895428	-152.554235	-153.747689
-150.158311	-148.991109	-151.367733	-154.932167	-152.565869	-153.753389
-150.17924	-148.976404	-151.363229	-154.915743	-152.572346	-153.737833
-150.176763	-148.983718	-151.36454	-154.909196	-152.564736	-153.758178
-150.188753	-148.980851	-151.364932	-154.913763	-152.544531	-153.742922
-150.171155	-148.97289	-151.368687	-154.927657	-152.548033	-153.746535
-150.169551	-148.983223	-151.373641	-154.917026	-152.553884	-153.768065
-150.175449	-148.972317	-151.365955	-154.917654	-152.551419	-153.739142
-150.168998	-148.968835	-151.354834	-154.934637	-152.551922	-153.755696
-150.179823	-148.970076	-151.383672	-154.929747	-152.563383	-153.746869
-150.160263	-148.975081	-151.377531	-154.929518	-152.564281	-153.750952
-150.169619	-148.980699	-151.364672	-154.930187	-152.569221	-153.753556
-150.172774	-148.973647	-151.367046	-154.922311	-152.579744	-153.720608
-150.176237	-148.985409	-151.373608	-154.920331	-152.560671	-153.740863
-150.170261	-148.982176	-151.37138	-154.939586	-152.559869	-153.746108
-150.170459	-148.990574	-151.362179	-154.900788	-152.552691	-153.776026
-150.16597	-148.978486	-151.368009	-154.910061	-152.555855	-153.752048
-150.171741	-148.991531	-151.371078	-154.910274	-152.578146	-153.74769
-150.169671	-148.975751	-151.383914	-154.922091	-152.56252	-153.768148
-150.164446	-148.989795	-151.370587	-154.922808	-152.562684	-153.763175
-150.163609	-148.996514	-151.361559	-154.92721	-152.566488	-153.740646
-150.161144	-148.996674	-151.367905	-154.930111	-152.58155	-153.748651
-150.173536	-148.967142	-151.378097	-154.932828	-152.56554	-153.759791
-150.165925	-148.970319	-151.365682	-154.917185	-152.57685	-153.735937
-150.171778	-148.986757	-151.375394	-154.894368	-152.575283	-153.750478
-150.162494	-148.99985	-151.360353	-154.924833	-152.572325	-153.748452
-150.159711	-148.98587	-151.380547	-154.932736	-152.570997	-153.748477
-150.168513	-148.982331	-151.377112	-154.933302	-152.558528	-153.744031
-150.172076	-148.97763	-151.363848	-154.937617	-152.532205	-153.749913
-150.17105	-148.990986	-151.381492	-154.909873	-152.554109	-153.762303
-150.174062	-148.989044	-151.378262	-154.912652	-152.570649	-153.740009
-150.18396	-148.978654	-151.363738	-154.920186	-152.565052	-153.748535
-150.164206	-148.989973	-151.368379	-154.921677	-152.557864	-153.760927
-150.169277	-148.985979	-151.388122	-154.938754	-152.56582	-153.752997
-150.162692	-148.982767	-151.367422	-154.910451	-152.56293	-153.760324
-150.172403	-148.977432	-151.365118	-154.924702	-152.55874	-153.745964
-150.176902	-148.965027	-151.376603	-154.944902	-152.564779	-153.751536
-150.166293	-148.984922	-151.380296	-154.921081	-152.565382	-153.744552
-150.163916	-148.969412	-151.36504	-154.917694	-152.578643	-153.750153
-150.173984	-148.97597	-151.386935	-154.922681	-152.577895	-153.743607
-150.170522	-148.975834	-151.368939	-154.927383	-152.552935	-153.733067
-150.17214	-148.988173	-151.376479	-154.915959	-152.56243	-153.738671
-150.176973	-148.988906	-151.3778	-154.903231	-152.554805	-153.735802
-150.164198	-148.97899	-151.345142	-154.901176	-152.555801	-153.723368
-150.166863	-148.988555	-151.361742	-154.92885	-152.565265	-153.744888
-150.162662	-148.974009	-151.367058	-154.917664	-152.558673	-153.748931
-150.16492	-148.972144	-151.360918	-154.922221	-152.557672	-153.764528
-150.159744	-148.972503	-151.364786	-154.933494	-152.55913	-153.738791
-150.176414	-148.991567	-151.361217	-154.918659	-152.561108	-153.740903
-150.156674	-148.98041	-151.358684	-154.907139	-152.563617	-153.746234
-150.16825	-148.985047	-151.36771	-154.914753	-152.564391	-153.741702
-150.154032	-148.969904	-151.365656	-154.913474	-152.56813	-153.738047
-150.169395	-148.99727	-151.373212	-154.914685	-152.55311	-153.770573
-150.170306	-148.99404	-151.382754	-154.921055	-152.558662	-153.738367
-150.164785	-148.98796	-151.364094	-154.92332	-152.562456	-153.742399
-150.166599	-148.991769	-151.372893	-154.914955	-152.579747	-153.758728
-150.161701	-148.983275	-151.380554	-154.922928	-152.569571	-153.734999
-150.165132	-148.987867	-151.359998	-154.91869	-152.553665	-153.757956
-150.170619	-148.9811	-151.383506	-154.940027	-152.582695	-153.743313
-150.185543	-148.973732	-151.357803	-154.922408	-152.560218	-153.734818
-150.167972	-148.976789	-151.373475	-154.928386	-152.560773	-153.742131
-150.168243	-148.989295	-151.367214	-154.944392	-152.561221	-153.743688
-150.176924	-148.989699	-151.382479	-154.926557	-152.578223	-153.751775
-150.174339	-148.992429	-151.368967	-154.930048	-152.549321	-153.751167
-150.154384	-148.975748	-151.388666	-154.908415	-152.559488	-153.742227
-150.173494	-148.984586	-151.374461	-154.907208	-152.564186	-153.738307
-150.154299	-148.979944	-151.365882	-154.914086	-152.554399	-153.762236
-150.165263	-148.973299	-151.385376	-154.923993	-152.559483	-153.748534
-150.190779	-148.989147	-151.373081	-154.90179	-152.570892	-153.770167
-150.15609	-148.98395	-151.375543	-154.914459	-152.564849	-153.757538
-150.186864	-148.996961	-151.375861	-154.914442	-152.576494	-153.743997
-150.156121	-148.974079	-151.361432	-154.909564	-152.5593	-153.76551
-150.176412	-148.982003	-151.375147	-154.906854	-152.568758	-153.759672
-150.175643	-148.988845	-151.376955	-154.905617	-152.576633	-153.747432
-150.173172	-148.964463	-151.365585	-154.913254	-152.55955	-153.74259
-150.174754	-148.981316	-151.364716	-154.911575	-152.567308	-153.753265
-150.177783	-148.977805	-151.36976	-154.932831	-152.582135	-153.757826
-150.173181	-148.98527	-151.391321	-154.915673	-152.559454	-153.744552
-150.16024	-148.989182	-151.38379	-154.917313	-152.559424	-153.761428
-150.175664	-148.994717	-151.372675	-154.923344	-152.552411	-153.755625
-150.172579	-148.998896	-151.359469	-154.912137	-152.546091	-153.756474
-150.171941	-148.987775	-151.373589	-154.930288	-152.560313	-153.732185
-150.169733	-148.976272	-151.371927	-154.916961	-152.543168	-153.751468
-150.165178	-148.9876	-151.377972	-154.929218	-152.579726	-153.75374
-150.1694	-148.980956	-151.361163	-154.888366	-152.569991	-153.75571
-150.178167	-148.977896	-151.375633	-154.924433	-152.557491	-153.736139
-150.16904	-148.992923	-151.370884	-154.924191	-152.575087	-153.759803
-150.162684	-148.986459	-151.362591	-154.93294	-152.572383	-153.753295
-150.18057	-148.985811	-151.357614	-154.933926	-152.554063	-153.734168
-150.1606	-148.99361	-151.37491	-154.92046	-152.565148	-153.755359
-150.171646	-148.993693	-151.371687	-154.92355	-152.548804	-153.746207
-150.162036	-148.99096	-151.376955	-154.9249	-152.566246	-153.731676
-150.174428	-148.986659	-151.367736	-154.925642	-152.562214	-153.750149
-150.168775	-148.978107	-151.372157	-154.920901	-152.553153	-153.772435
-150.182872	-148.98071	-151.358313	-154.928076	-152.547777	-153.744099
-150.184006	-148.991401	-151.381766	-154.931051	-152.556581	-153.739977
-150.173436	-148.975819	-151.372053	-154.927331	-152.557991	-153.749054
-150.162533	-148.970157	-151.374271	-154.919017	-152.581068	-153.735455
-150.168013	-148.988633	-151.365884	-154.926402	-152.574939	-153.738711
-150.171254	-148.979813	-151.369209	-154.923076	-152.5627	-153.768013
-150.151698	-148.988241	-151.362371	-154.936958	-152.560644	-153.748968
-150.17359	-148.981146	-151.372376	-154.932056	-152.572964	-153.762197
-150.17055	-148.980248	-151.356267	-154.929469	-152.54268	-153.749353
-150.174974	-148.994838	-151.359979	-154.918082	-152.558713	-153.742599
-150.169329	-148.982334	-151.372172	-154.927262	-152.565876	-153.741681
-150.170299	-148.988888	-151.366753	-154.90705	-152.555334	-153.740217
-150.178686	-148.978848	-151.37392	-154.907641	-152.549048	-153.734952
-150.168448	-148.98388	-151.381671	-154.917913	-152.554875	-153.72377
-150.159027	-148.992283	-151.376719	-154.918176	-152.559495	-153.745239
-150.158646	-148.985867	-151.372073	-154.924929	-152.566423	-153.753288
-150.155603	-148.98741	-151.366972	-154.912864	-152.566079	-153.749822
-150.166917	-148.982638	-151.362565	-154.933334	-152.56098	-153.751606
-150.167266	-148.98658	-151.364866	-154.920681	-152.53771	-153.751196
-150.161371	-148.991321	-151.372345	-154.925598	-152.565061	-153.761919
-150.167056	-148.985495	-151.366311	-154.936885	-152.557597	-153.741134
-150.16839	-148.988959	-151.370309	-154.923739	-152.556722	-153.743985
-150.162835	-148.966661	-151.379039	-154.924205	-152.561398	-153.77225
-150.185997	-148.987295	-151.36568	-154.926247	-152.568404	-153.761699
-150.178866	-148.987842	-151.382338	-154.917465	-152.560145	-153.758867
-150.174397	-148.973	-151.375479	-154.923416	-152.565499	-153.734565
-150.175008	-148.98261	-151.379846	-154.940877	-152.583111	-153.760163
-150.183529	-148.980194	-151.368268	-154.912567	-152.564502	-153.757666
-150.176608	-148.975257	-151.385974	-154.926773	-152.556588	-153.757424
-150.181064	-148.976889	-151.372797	-154.93728	-152.57541	-153.75139
-150.174343	-148.97255	-151.369432	-154.916329	-152.552501	-153.750353
-150.171328	-148.986295	-151.364243	-154.918224	-152.569	-153.755235
-150.171899	-148.986714	-151.363916	-154.93311	-152.57358	-153.753427
-150.166619	-148.993237	-151.373113	-154.919797	-152.545387	-153.745233
-150.168234	-148.985777	-151.366819	-154.924135	-152.563632	-153.756957
-150.177629	-148.978698	-151.383507	-154.9288	-152.576568	-153.749391
-150.165317	-148.97495	-151.376536	-154.919189	-152.56859	-153.753913
-150.162505	-148.99454	-151.378527	-154.916789	-152.579016	-153.751529
-150.157358	-148.986787	-151.360734	-154.91812	-152.585147	-153.74461
-150.165288	-148.976325	-151.374788	-154.925936	-152.583005	-153.75205
-150.164719	-148.974842	-151.367108	-154.912333	-152.553385	-153.744689
-150.167914	-148.996334	-151.379202	-154.910154	-152.571727	-153.742413
-150.176896	-148.970278	-151.363335	-154.921612	-152.569223	-153.733905
-150.176921	-148.972946	-151.375599	-154.927283	-152.5686	-153.745284
-150.177974	-148.98477	-151.384648	-154.917504	-152.558799	-153.750397
-150.169257	-148.990105	-151.370814	-154.915642	-152.577334	-153.756395
-150.168693	-148.988996	-151.390713	-154.916688	-152.575739	-153.752236
-150.157309	-148.993229	-151.362579	-154.944965	-152.550686	-153.75297
-150.170367	-148.992901	-151.363579	-154.914455	-152.565971	-153.767833
-150.169225	-148.991061	-151.368096	-154.932151	-152.558997	-153.770424
-150.173176	-148.982686	-151.370422	-154.930602	-152.571115	-153.757396
-150.169007	-148.976155	-151.377114	-154.908164	-152.550047	-153.739517
-150.172359	-149.000827	-151.365781	-154.920668	-152.564996	-153.728841
-150.168379	-148.975789	-151.362681	-154.908692	-152.55864	-153.768969
-150.161701	-148.976694	-151.360461	-154.923625	-152.549614	-153.759337
-150.157507	-148.973916	-151.354109	-154.916503	-152.565625	-153.763442
-150.166735	-148.982215	-151.374441	-154.9257	-152.555663	-153.757147
-150.178123	-148.974797	-151.376851	-154.947794	-152.569174	-153.740111
-150.179317	-148.988571	-151.380079	-154.905719	-152.548309	-153.772259
-150.164322	-148.991389	-151.355744	-154.91669	-152.570899	-153.757844
-150.17632	-148.985068	-151.364578	-154.92523	-152.553241	-153.744531
-150.16121	-148.983399	-151.358575	-154.917172	-152.569399	-153.740646
-150.181728	-148.984953	-151.353861	-154.932132	-152.573883	-153.75105
-150.17099	-148.969566	-151.369329	-154.913533	-152.559319	-153.7469
-150.17039	-148.994812	-151.365954	-154.926371	-152.57167	-153.74602
-150.180535	-148.990297	-151.36567	-154.925996	-152.569575	-153.745463
-150.178589	-148.9954	-151.362766	-154.92947	-152.560868	-153.735732
-150.169498	-148.982562	-151.376796	-154.910396	-152.578799	-153.742122
-150.162918	-148.995239	-151.360496	-154.922598	-152.555923	-153.731037
-150.167548	-148.989998	-151.358708	-154.914841	-152.539893	-153.750494
-150.158708	-148.998244	-151.369875	-154.928164	-152.563278	-153.741176
-150.18381	-148.990801	-151.385054	-154.918467	-152.559758	-153.724768
-150.173465	-148.988481	-151.372146	-154.909881	-152.567565	-153.740811
-150.164026	-148.969344	-151.361423	-154.925692	-152.555239	-153.737869
-150.176999	-148.970066	-151.370726	-154.928228	-152.553094	-153.766777
-150.163828	-148.987051	-151.393104	-154.946143	-152.549686	-153.737666
-150.162662	-148.975745	-151.386325	-154.920195	-152.547701	-153.752476
-150.158833	-148.988623	-151.375688	-154.936742	-152.557728	-153.741183
-150.162953	-148.994691	-151.369568	-154.927266	-152.557237	-153.760274
-150.169638	-148.988388	-151.378215	-154.908543	-152.557342	-153.750402
-150.160601	-148.985083	-151.362118	-154.915961	-152.554847	-153.742881
-150.17327	-148.982895	-151.381502	-154.906351	-152.562818	-153.752079
-150.177352	-148.965878	-151.375858	-154.918824	-152.555628	-153.731467
-150.156747	-148.971292	-151.370792	-154.920534	-152.56311	-153.732748
-150.159974	-148.993995	-151.381853	-154.927433	-152.563243	-153.733587
-150.16551	-148.966482	-151.377048	-154.936391	-152.566948	-153.775633
-150.177626	-148.988697	-151.375774	-154.921563	-152.550289	-153.751427
-150.170551	-148.978283	-151.365743	-154.93541	-152.542084	-153.742378
-150.182205	-149.002072	-151.354566	-154.918607	-152.574565	-153.75817
-150.163937	-148.991276	-151.369595	-154.937338	-152.57161	-153.745067
-150.172363	-148.987892	-151.368536	-154.920476	-152.568901	-153.748985
-150.160643	-149.006224	-151.368919	-154.929611	-152.561515	-153.743841
-150.168393	-148.97012	-151.375432	-154.934285	-152.568808	-153.767624
-150.17296	-148.998328	-151.370973	-154.938447	-152.568574	-153.774755
-150.175413	-148.983323	-151.379119	-154.924506	-152.57366	-153.75674
-150.163174	-148.971951	-151.353501	-154.923344	-152.555413	-153.759291
-150.154192	-148.98725	-151.354423	-154.910238	-152.544057	-153.745057
-150.153763	-148.982554	-151.338224	-154.928156	-152.563399	-153.763609
-150.166999	-148.988648	-151.377383	-154.942766	-152.558924	-153.744899
-150.174555	-148.98905	-151.366327	-154.907669	-152.552992	-153.744051
-150.194486	-148.976345	-151.362144	-154.92009	-152.559569	-153.742009
-150.169599	-148.981504	-151.360398	-154.915404	-152.557037	-153.728632
-150.184985	-148.977652	-151.371111	-154.927334	-152.550672	-153.762602
-150.167346	-148.98812	-151.376135	-154.930943	-152.554411	-153.751539
-150.164759	-148.987962	-151.369487	-154.929007	-152.554446	-153.736817
-150.173493	-148.98716	-151.378201	-154.930089	-152.548195	-153.730335
-150.16516	-148.984381	-151.376028	-154.933907	-152.57994	-153.758626
-150.167134	-148.980149	-151.364185	-154.908504	-152.570139	-153.748111
-150.170194	-148.977818	-151.369264	-154.919024	-152.574985	-153.744586
-150.163493	-148.984412	-151.375098	-154.929073	-152.566598	-153.733711
-150.176282	-148.98891	-151.384982	-154.93136	-152.567761	-153.744759
-150.158821	-148.981962	-151.355496	-154.922871	-152.565853	-153.741178
-150.167136	-148.991218	-151.372986	-154.917541	-152.571761	-153.758349
-150.165193	-148.987681	-151.370285	-154.922346	-152.574149	-153.742284
-150.16247	-148.973658	-151.371771	-154.912439	-152.553086	-153.74284
-150.167731	-148.973586	-151.36732	-154.917865	-152.563457	-153.75255
-150.165072	-148.98451	-151.382147	-154.938572	-152.544331	-153.764524
-150.169638	-148.989575	-151.38276	-154.913476	-152.570028	-153.743176
-150.177999	-148.978231	-151.362437	-154.917697	-152.570202	-153.74572
-150.185444	-148.986845	-151.387771	-154.900108	-152.556605	-153.755942
-150.170276	-149.003731	-151.374674	-154.900273	-152.559305	-153.749546
-150.167572	-148.981572	-151.381318	-154.912213	-152.57014	-153.759093
-150.177898	-148.985887	-151.354442	-154.904159	-152.559586	-153.759377
-150.176058	-148.972892	-151.362916	-154.928724	-152.573509	-153.745858
-150.175901	-148.979686	-151.366517	-154.931923	-152.57358	-153.767285
-150.167391	-148.994795	-151.356016	-154.950365	-152.568636	-153.7483
-150.16256	-148.980248	-151.357848	-154.912627	-152.555526	-153.742093
-150.178362	-148.991904	-151.365374	-154.925226	-152.563559	-153.730106
-150.160777	-148.97536	-151.366562	-154.924076	-152.569216	-153.741688
-150.180464	-148.980108	-151.361652	-154.909911	-152.565269	-153.737419
-150.174611	-148.985641	-151.369884	-154.920129	-152.56212	-153.760331
-150.160398	-148.988785	-151.38009	-154.932228	-152.550939	-153.75032
-150.179488	-148.986868	-151.368971	-154.930455	-152.566596	-153.750137
-150.178508	-148.970322	-151.367426	-154.922439	-152.571526	-153.754912
-150.170831	-148.986272	-151.386413	-154.932581	-152.558327	-153.761873
-150.165524	-148.987363	-151.381068	-154.913164	-152.563444	-153.76696
-150.166158	-148.992741	-151.381899	-154.922334	-152.56463	-153.744065
-150.175737	-148.986435	-151.370263	-154.940062	-152.571694	-153.736178
-150.16537	-148.988266	-151.381859	-154.936302	-152.568224	-153.740234
-150.170936	-148.975305	-151.351227	-154.936193	-152.565469	-153.761966
-150.171809	-148.996475	-151.373025	-154.926823	-152.559374	-153.73894
-150.174793	-148.974953	-151.350524	-154.919001	-152.554168	-153.734969
-150.177961	-148.96731	-151.363697	-154.930418	-152.553294	-153.744367
-150.177187	-148.990711	-151.354534	-154.918341	-152.56336	-153.756235
-150.172209	-148.982962	-151.36666	-154.921171	-152.563817	-153.752547
-150.186146	-148.971562	-151.347187	-154.923853	-152.550936	-153.753372
-150.163632	-148.96584	-151.366055	-154.926627	-152.565108	-153.732409
-150.163912	-148.981679	-151.382902	-154.931595	-152.583483	-153.74404
-150.175281	-148.986738	-151.374308	-154.904218	-152.578337	-153.76699
-150.178841	-148.982021	-151.377688	-154.893413	-152.555959	-153.747992
-150.180963	-148.988747	-151.363408	-154.905621	-152.569614	-153.751117
-150.175049	-148.975156	-151.364277	-154.910862	-152.573276	-153.730001
-150.173831	-148.983961	-151.354939	-154.922092	-152.562958	-153.757839
-150.172086	-148.994068	-151.383706	-154.927756	-152.575097	-153.741661
-150.163475	-148.9901	-151.372472	-154.940635	-152.563085	-153.745968
-150.164775	-148.989025	-151.36867	-154.931409	-152.560748	-153.747221
-150.179689	-148.994972	-151.37697	-154.930902	-152.555066	-153.745763
-150.163763	-148.987132	-151.358549	-154.930437	-152.570674	-153.750643
-150.172411	-148.988697	-151.37606	-154.916025	-152.572648	-153.764044
-150.177694	-148.989405	-151.379767	-154.909619	-152.562673	-153.764874
-150.16797	-148.971447	-151.369846	-154.931516	-152.550203	-153.749285
-150.17094	-148.97766	-151.371762	-154.912594	-152.55102	-153.746382
-150.173755	-148.981277	-151.376446	-154.898852	-152.564377	-153.75239
-150.166237	-148.989907	-151.358483	-154.905417	-152.57911	-153.748598
-150.170203	-148.99293	-151.384303	-154.92357	-152.561464	-153.741678
-150.175366	-148.986772	-151.372307	-154.92549	-152.565518	-153.739433
-150.174439	-148.991185	-151.357032	-154.918123	-152.568975	-153.738262
-150.171613	-148.985611	-151.383622	-154.928044	-152.557702	-153.748294
-150.175471	-148.998889	-151.377724	-154.944952	-152.568608	-153.74484
-150.178289	-148.982011	-151.365656	-154.909231	-152.552513	-153.74969
-150.177143	-148.986565	-151.367183	-154.927482	-152.556256	-153.744465
-150.183068	-148.980985	-151.366437	-154.942167	-152.55145	-153.758373
-150.188241	-148.984615	-151.375287	-154.911139	-152.557317	-153.749432
-150.183907	-149.002324	-151.375955	-154.913422	-152.563656	-153.753011
-150.170176	-148.990248	-151.375935	-154.899441	-152.557425	-153.748631
-150.177756	-148.981861	-151.361388	-154.894466	-152.558712	-153.737221
-150.167698	-148.970497	-151.347506	-154.933048	-152.56009	-153.747795
-150.169132	-148.973807	-151.367329	-154.929184	-152.55593	-153.763279
-150.178102	-148.987293	-151.382228	-154.920083	-152.546473	-153.759246
-150.148067	-148.987766	-151.378547	-154.929443	-152.56662	-153.750833
-150.153843	-148.975111	-151.369821	-154.904071	-152.572393	-153.743267
-150.162227	-148.981552	-151.367103	-154.906337	-152.559052	-153.745074
-150.169175	-148.99121	-151.378112	-154.921654	-152.56538	-153.756572
-150.167485	-148.999126	-151.364771	-154.910497	-152.550371	-153.742139
-150.169083	-148.979584	-151.376129	-154.926918	-152.556649	-153.736697
-150.157904	-148.98387	-151.358361	-154.910694	-152.564453	-153.731862
-150.159278	-148.977978	-151.366863	-154.928996	-152.555553	-153.753382
-150.176984	-148.989452	-151.366973	-154.928553	-152.559225	-153.751179
-150.160237	-148.983017	-151.368764	-154.938835	-152.543473	-153.74867
-150.16379	-148.983205	-151.376413	-154.919142	-152.574114	-153.756588
-150.164273	-148.981346	-151.362365	-154.920684	-152.539054	-153.739621
-150.173171	-148.990811	-151.35745	-154.928355	-152.559321	-153.744936
-150.164089	-148.979536	-151.362893	-154.906238	-152.548319	-153.749164
-150.190094	-148.986337	-151.365386	-154.913684	-152.557461	-153.768292
-150.169698	-148.984496	-151.369486	-154.927057	-152.549825	-153.750065
-150.178456	-148.989443	-151.357208	-154.927515	-152.564847	-153.744828
-150.169388	-148.993808	-151.37148	-154.923443	-152.551833	-153.738492
-150.17782	-148.978105	-151.353251	-154.933565	-152.568358	-153.744868
-150.16857	-148.994052	-151.360617	-154.932008	-152.554763	-153.748683
-150.184357	-148.982997	-151.356808	-154.924209	-152.555337	-153.765765
-150.180319	-148.973933	-151.371661	-154.911744	-152.567934	-153.754948
-150.185777	-148.974604	-151.363159	-154.931382	-152.568398	-153.76655
-150.180385	-148.98086	-151.370231	-154.92832	-152.549709	-153.744262
-150.180178	-148.982323	-151.379338	-154.907645	-152.567851	-153.738041
-150.170996	-148.988801	-151.36035	-154.918422	-152.541238	-153.759256
-150.175772	-148.989762	-151.375673	-154.9254	-152.559633	-153.744079
-150.170767	-148.977816	-151.365974	-154.918188	-152.566269	-153.73735
-150.175211	-148.98627	-151.379847	-154.910865	-152.563634	-153.751335
-150.155608	-148.994436	-151.366683	-154.921645	-152.565465	-153.756265
-150.166033	-148.986291	-151.374366	-154.925405	-152.56027	-153.744293
-150.17485	-148.987496	-151.382235	-154.922745	-152.549104	-153.756918
-150.161362	-149.006708	-151.382495	-154.909105	-152.566609	-153.756169
-150.161538	-148.99126	-151.370711	-154.927221	-152.568065	-153.771796
-150.147938	-148.983266	-151.37886	-154.936819	-152.563571	-153.761227
-150.173541	-148.992799	-151.355253	-154.914835	-152.565431	-153.761933
-150.173271	-148.982001	-151.372041	-154.916766	-152.560405	-153.75244
-150.170072	-148.975028	-151.375008	-154.912237	-152.566321	-153.749713
-150.173278	-148.988482	-151.377121	-154.910457	-152.575091	-153.748939
-150.172891	-148.995343	-151.375927	-154.89136	-152.558435	-153.735524
-150.167648	-148.997876	-151.365174	-154.891288	-152.552061	-153.747487
-150.17677	-148.97278	-151.37004	-154.92134	-152.555956	-153.736569
-150.177172	-148.988288	-151.376046	-154.910401	-152.556701	-153.743809
-150.166216	-148.971644	-151.370885	-154.919229	-152.549499	-153.750474
-150.163539	-148.980611	-151.375569	-154.924951	-152.552443	-153.763976
-150.171399	-148.988727	-151.376049	-154.920528	-152.572443	-153.745571
-150.164848	-148.979713	-151.376855	-154.911866	-152.546292	-153.751078
-150.161614	-148.979034	-151.366798	-154.920187	-152.577616	-153.755869
-150.15999	-148.984741	-151.384752	-154.915563	-152.555765	-153.757122
-150.17485	-148.9696	-151.374984	-154.919154	-152.555146	-153.762835
-150.174301	-148.964845	-151.36521	-154.90771	-152.56802	-153.741947
-150.178282	-148.979751	-151.378475	-154.903584	-152.561537	-153.752291
-150.182124	-148.974232	-151.372974	-154.913438	-152.569376	-153.756683
-150.173572	-148.982799	-151.372405	-154.931978	-152.550497	-153.757367
-150.172366	-148.982235	-151.360874	-154.933396	-152.587288	-153.74666
-150.173263	-148.98398	-151.383061	-154.923517	-152.562485	-153.750779
-150.188611	-148.974621	-151.372229	-154.928578	-152.563813	-153.763825
-150.165125	-148.979546	-151.373091	-154.924708	-152.568794	-153.766703
-150.177997	-148.986726	-151.370991	-154.932943	-152.555891	-153.742804
-150.171876	-148.990199	-151.378519	-154.91429	-152.553845	-153.729153
-150.169765	-148.992401	-151.365484	-154.918582	-152.550731	-153.760183
-150.168092	-148.995288	-151.369055	-154.922523	-152.564866	-153.751041
-150.152834	-148.97811	-151.367449	-154.940478	-152.563038	-153.751038
-150.164454	-148.97591	-151.37107	-154.914879	-152.561179	-153.75756
-150.171545	-148.991156	-151.359984	-154.925356	-152.586513	-153.752212
-150.15904	-148.996638	-151.361457	-154.922652	-152.571324	-153.750063
-150.167424	-148.980921	-151.373667	-154.896792	-152.574228	-153.764907
-150.17268	-149.000236	-151.370022	-154.927452	-152.571371	-153.750876
-150.166436	-148.985963	-151.36446	-154.916518	-152.579097	-153.738354
-150.161014	-148.986669	-151.366702	-154.920973	-152.562681	-153.743933
-150.156513	-148.983761	-151.364689	-154.931205	-152.561986	-153.763655
-150.17823	-148.984672	-151.37262	-154.918635	-152.566537	-153.747478
-150.154701	-148.980393	-151.363864	-154.920212	-152.566799	-153.756321
-150.17878	-148.979693	-151.36722	-154.924966	-152.56173	-153.732991
-150.167243	-148.989544	-151.374872	-154.903755	-152.5659	-153.756009
-150.151304	-148.991569	-151.374621	-154.907804	-152.555862	-153.745887
-150.168856	-148.979636	-151.379036	-154.909416	-152.553594	-153.740986
-150.169116	-148.990763	-151.358535	-154.924119	-152.549665	-153.753354
-150.177745	-148.989113	-151.366475	-154.914261	-152.562592	-153.758635
-150.15642	-148.98007	-151.366551	-154.927293	-152.557584	-153.755418
-150.152872	-148.982235	-151.376165	-154.913805	-152.562526	-153.743317
-150.172987	-148.981958	-151.367116	-154.907834	-152.56514	-153.751003
-150.165701	-148.976726	-151.36645	-154.915865	-152.581722	-153.743009
-150.172253	-148.995795	-151.363159	-154.927324	-152.54972	-153.756297
-150.167248	-148.996205	-151.372136	-154.90743	-152.537953	-153.746397
-150.15719	-148.979774	-151.377366	-154.924543	-152.55125	-153.743145
-150.173012	-148.980147	-151.361495	-154.919314	-152.546565	-153.754464
-150.170041	-148.976588	-151.366529	-154.914891	-152.559774	-153.758186
-150.158979	-148.978146	-151.364552	-154.931131	-152.558934	-153.749194
-150.153895	-149.005532	-151.375331	-154.936243	-152.566599	-153.754715
-150.170988	-148.987444	-151.367223	-154.923633	-152.552655	-153.753873
-150.162116	-148.981494	-151.367932	-154.924446	-152.568125	-153.744792
-150.174669	-148.981156	-151.373099	-154.895591	-152.58155	-153.747193
-150.181454	-148.990164	-151.378438	-154.922185	-152.558478	-153.742739
-150.173895	-148.987661	-151.36703	-154.905195	-152.57886	-153.743674
-150.167835	-148.978279	-151.382075	-154.886801	-152.543832	-153.753369
-150.164827	-148.98433	-151.365205	-154.927095	-152.558627	-153.759486
-150.183382	-148.985858	-151.371352	-154.927581	-152.575837	-153.759407
-150.170619	-148.985694	-151.378245	-154.925904	-152.547495	-153.75497
-150.168532	-148.98053	-151.370446	-154.93381	-152.570471	-153.763923
-150.165193	-148.984411	-151.354645	-154.928733	-152.567372	-153.752269
-150.177194	-148.969095	-151.364512	-154.901288	-152.570606	-153.748646
-150.157874	-148.974787	-151.372533	-154.924726	-152.560573	-153.756768
-150.170295	-148.968691	-151.37079	-154.919539	-152.566674	-153.742087
-150.164297	-148.982207	-151.359108	-154.924396	-152.560087	-153.741982
-150.164429	-148.981838	-151.361946	-154.921693	-152.572228	-153.742082
-150.160956	-148.981723	-151.374261	-154.921721	-152.559269	-153.716866
-150.159103	-148.991171	-151.361234	-154.920307	-152.555569	-153.742583
-150.183511	-148.983513	-151.375577	-154.90739	-152.549661	-153.746149
-150.177437	-148.983422	-151.367289	-154.913129	-152.559023	-153.739381
-150.160383	-148.996426	-151.369893	-154.900285	-152.550092	-153.754304
-150.170791	-148.977808	-151.375023	-154.926564	-152.561861	-153.74543
-150.166416	-148.983205	-151.362275	-154.916097	-152.558561	-153.756041
-150.168434	-148.9871	-151.375629	-154.932225	-152.555673	-153.757499
-150.170138	-148.975738	-151.363631	-154.951817	-152.550204	-153.750146
-150.165506	-148.982801	-151.380724	-154.934437	-152.54399	-153.750113
-150.159471	-148.981809	-151.376852	-154.927668	-152.555602	-153.744637
-150.15367	-148.976283	-151.374642	-154.921111	-152.561986	-153.753358
-150.16563	-148.979852	-151.38095	-154.91595	-152.558917	-153.742597
-150.170494	-148.978634	-151.378287	-154.924622	-152.577349	-153.759175
-150.16524	-148.977469	-151.391221	-154.91737	-152.561345	-153.74947
-150.174708	-148.981283	-151.363315	-154.896356	-152.553495	-153.753607
-150.161462	-148.989944	-151.359242	-154.90445	-152.54154	-153.768007
-150.165704	-148.963292	-151.354035	-154.910211	-152.572143	-153.744849
-150.182329	-148.982204	-151.374626	-154.943302	-152.551598	-153.762242
-150.175844	-148.978102	-151.385515	-154.916202	-152.570942	-153.743283
-150.17674	-148.975431	-151.38831	-154.926798	-152.562304	-153.760073
-150.171062	-148.978268	-151.380978	-154.923704	-152.560841	-153.75064
-150.159253	-148.974879	-151.386299	-154.934345	-152.552131	-153.743131
-150.158207	-148.979674	-151.372621	-154.923689	-152.565875	-153.760418
-150.178107	-148.992197	-151.371512	-154.933573	-152.566185	-153.760906
-150.16307	-148.979759	-151.348328	-154.93072	-152.558268	-153.741729
-150.153092	-148.99536	-151.371349	-154.927433	-152.572246	-153.75906
-150.167352	-148.983393	-151.370933	-154.914549	-152.556208	-153.733358
-150.175509	-148.991798	-151.371876	-154.931478	-152.561035	-153.755067
-150.1661	-148.98265	-151.379349	-154.916794	-152.547834	-153.756315
-150.165244	-148.965293	-151.35344	-154.927963	-152.556215	-153.734104
-150.179177	-148.979696	-151.362472	-154.926976	-152.572413	-153.745527
-150.1792	-148.98791	-151.38185	-154.912791	-152.568165	-153.746859
-150.171295	-149.00343	-151.363864	-154.944934	-152.548789	-153.735365
-150.166581	-148.986283	-151.374832	-154.946639	-152.568088	-153.725693
-150.157286	-148.982562	-151.368714	-154.930416	-152.561973	-153.748273
-150.169042	-148.985685	-151.354955	-154.922976	-152.545289	-153.73757
-150.162477	-148.993141	-151.369852	-154.932434	-152.549737	-153.758263
-150.161285	-148.983213	-151.3676	-154.903014	-152.572377	-153.74174
-150.170814	-148.979612	-151.367604	-154.922173	-152.566554	-153.761523
-150.174649	-148.98398	-151.372985	-154.912084	-152.549366	-153.739527
-150.152121	-148.979148	-151.376052	-154.919444	-152.540136	-153.754863
-150.152804	-148.977229	-151.358942	-154.921954	-152.562704	-153.745194
-150.171119	-148.977654	-151.369054	-154.924892	-152.555247	-153.756169
-150.170446	-148.983716	-151.355527	-154.925403	-152.541854	-153.760338
-150.170413	-148.974518	-151.360195	-154.920625	-152.550721	-153.751239
-150.178879	-148.993638	-151.367778	-154.90697	-152.575527	-153.74067
-150.180684	-148.962223	-151.366204	-154.909572	-152.568599	-153.750902
-150.177476	-148.979548	-151.360305	-154.91539	-152.571247	-153.764035
-150.170742	-148.992406	-151.353375	-154.917216	-152.573225	-153.727588
-150.169348	-148.985585	-151.37539	-154.923415	-152.545003	-153.746535
-150.167824	-148.988655	-151.383797	-154.913053	-152.55136	-153.756205
-150.183717	-148.976866	-151.370468	-154.905102	-152.557859	-153.765996
-150.164433	-148.979977	-151.376239	-154.9061	-152.54525	-153.76468
-150.165128	-148.987131	-151.358337	-154.918264	-152.57099	-153.74044
-150.162697	-148.995662	-151.362973	-154.919235	-152.569778	-153.748095
-150.170552	-148.974284	-151.35209	-154.929142	-152.568208	-153.737431
-150.171504	-148.984631	-151.377353	-154.937942	-152.561034	-153.754009
-150.156553	-148.982229	-151.371279	-154.917294	-152.563389	-153.766519
-150.157626	-148.996756	-151.37394	-154.948437	-152.553671	-153.750155
-150.178086	-148.985238	-151.371403	-154.94314	-152.576391	-153.759133
-150.171445	-148.992156	-151.375713	-154.936803	-152.558894	-153.763573
-150.163038	-148.990505	-151.36466	-154.934993	-152.561051	-153.746182
-150.1845	-148.984795	-151.370252	-154.924505	-152.567186	-153.748741
-150.181123	-148.9745	-151.374926	-154.915865	-152.566234	-153.758716
-150.168871	-148.99393	-151.368512	-154.911081	-152.576917	-153.754425
-150.18198	-148.984303	-151.36086	-154.917139	-152.576493	-153.754958
-150.176656	-148.995883	-151.367438	-154.930404	-152.570592	-153.757675
-150.156807	-148.989624	-151.375726	-154.931571	-152.561619	-153.745403
-150.186165	-148.975088	-151.355418	-154.925326	-152.529904	-153.754052
-150.17486	-148.984922	-151.358227	-154.936774	-152.554255	-153.772052
-150.172877	-148.986065	-151.372626	-154.926353	-152.562674	-153.745937
-150.174511	-148.975766	-151.375783	-154.931069	-152.571555	-153.740085
-150.174714	-148.965436	-151.371803	-154.936422	-152.565323	-153.729685
-150.160936	-148.981022	-151.365183	-154.914229	-152.562367	-153.723669
-150.174816	-148.984875	-151.349431	-154.929392	-152.569281	-153.738825
-150.159869	-148.977933	-151.376042	-154.9118	-152.568149	-153.740216
-150.168205	-148.977698	-151.35828	-154.913885	-152.570223	-153.751719
-150.171117	-148.994327	-151.353444	-154.931671	-152.57805	-153.747215
-150.166609	-148.983495	-151.357206	-154.914711	-152.556975	-153.753168
-150.158572	-148.973175	-151.366017	-154.934961	-152.565701	-153.742835
-150.168876	-148.986866	-151.370084	-154.932823	-152.566888	-153.734897
-150.179028	-148.99336	-151.359594	-154.931042	-152.554188	-153.742713
-150.169536	-148.972903	-151.372015	-154.907366	-152.575711	-153.743594
-150.156822	-148.986559	-151.371372	-154.928897	-152.568729	-153.769077
-150.162397	-148.971677	-151.368346	-154.920198	-152.566903	-153.75372
-150.164976	-148.976656	-151.372779	-154.939427	-152.548326	-153.732782
-150.169479	-148.974893	-151.377384	-154.939792	-152.577895	-153.747341
-150.160863	-148.975646	-151.356437	-154.925473	-152.564885	-153.741917
-150.172395	-148.985023	-151.366176	-154.917198	-152.568837	-153.747914
-150.163605	-148.97877	-151.376865	-154.920665	-152.552788	-153.736978
-150.165503	-148.993598	-151.379167	-154.918292	-152.551295	-153.739001
-150.17026	-148.98204	-151.372211	-154.931996	-152.556695	-153.751369
-150.162934	-148.979629	-151.370161	-154.936383	-152.582603	-153.74014
-150.164714	-148.967156	-151.382151	-154.91812	-152.561952	-153.752034
-150.171401	-148.976474	-151.372162	-154.93446	-152.568053	-153.760215
-150.166106	-148.970956	-151.361602	-154.927645	-152.578225	-153.751584
-150.172774	-148.979183	-151.356022	-154.922961	-152.557632	-153.732068
-150.172125	-148.984189	-151.382503	-154.930506	-152.563158	-153.730355
-150.166514	-148.987173	-151.355626	-154.930027	-152.559801	-153.754513
-150.176689	-148.984332	-151.358902	-154.907447	-152.560497	-153.741797
-150.174697	-148.982491	-151.378108	-154.928642	-152.554875	-153.738054
-150.185378	-148.983289	-151.382384	-154.919103	-152.561536	-153.744426
-150.177642	-149.000928	-151.378971	-154.921157	-152.553737	-153.758547
-150.169813	-148.981043	-151.363766	-154.913634	-152.559284	-153.749075
-150.172111	-148.961711	-151.380696	-154.908262	-152.559179	-153.753679
-150.159488	-148.974865	-151.370567	-154.92458	-152.563981	-153.758843
-150.172156	-148.980082	-151.357427	-154.903219	-152.562933	-153.754464
-150.157245	-148.985429	-151.370305	-154.930759	-152.566602	-153.750123
-150.158309	-148.984739	-151.369035	-154.915415	-152.549067	-153.752632
-150.164522	-148.987352	-151.365559	-154.92242	-152.54826	-153.761385
-150.166074	-148.983499	-151.37272	-154.923359	-152.54495	-153.742107
-150.156458	-148.998939	-151.367254	-154.909486	-152.550144	-153.736746
-150.173077	-148.98842	-151.371365	-154.913698	-152.563156	-153.730332
-150.182277	-148.988795	-151.37413	-154.908034	-152.559378	-153.73835
-150.176967	-148.989207	-151.372027	-154.919657	-152.560662	-153.742695
-150.17092	-148.992353	-151.371611	-154.913023	-152.553822	-153.743246
-150.176353	-149.001763	-151.3912	-154.919955	-152.565756	-153.754724
-150.171194	-148.989052	-151.363511	-154.929837	-152.552994	-153.756913
-150.179631	-148.983355	-151.377664	-154.92794	-152.56272	-153.751176
-150.178194	-148.984151	-151.381773	-154.910284	-152.563885	-153.763803
-150.177214	-148.99304	-151.385861	-154.929007	-152.563304	-153.746526
-150.174596	-148.993231	-151.365022	-154.923718	-152.556329	-153.755183
-150.163876	-148.981062	-151.359591	-154.933591	-152.559596	-153.718391
-150.178836	-148.97548	-151.357021	-154.921986	-152.561484	-153.763329
[truncated: 2,001 more rows]
